# Supplementary material for: Integrate Small RNA and Degradome Sequencing to Reveal Drought Memory Response in Wheat (Triticum aestivum L.)
Source: Int J Mol Sci. 2022 May 25;23(11):5917. doi: 10.3390/ijms23115917 (PMC9180835; doi:10.3390/ijms23115917)
Supplement: Supplementary file 1 [file ijms-23-05917-s001.zip]

Archive with 11 entries (8 files):
- ijms-1728728-supplementary/
- ijms-1728728-supplementary/Supplementary Figures.pdf
- ijms-1728728-supplementary/Supplementary Files/
- ijms-1728728-supplementary/Supplementary Files/Supplementary Tables/
- ijms-1728728-supplementary/Supplementary Files/Supplementary Tables/Table S1.xlsx
- ijms-1728728-supplementary/Supplementary Files/Supplementary Tables/Table S2.xlsx
- ijms-1728728-supplementary/Supplementary Files/Supplementary Tables/Table S3.xlsx
- ijms-1728728-supplementary/Supplementary Files/Supplementary Tables/Table S4.xlsx
- ijms-1728728-supplementary/Supplementary Files/Supplementary Tables/Table S5.xlsx
- ijms-1728728-supplementary/Supplementary Files/Supplementary Tables/Table S6.xlsx
- ijms-1728728-supplementary/Supplementary Files/Supplementary Tables/Table S7.xlsx
