# Supplementary material for: Integrate Small RNA and Degradome Sequencing to Reveal Drought Memory Response in Wheat (Triticum aestivum L.)
Source: Int J Mol Sci. 2022 May 25;23(11):5917. doi: 10.3390/ijms23115917 (PMC9180835; doi:10.3390/ijms23115917)
Supplement: Supplementary file 1 [file ijms-23-05917-s001.zip › ijms-1728728-supplementary/Supplementary Files/Supplementary Tables/Table S1.xlsx]

## Sheet: Table_S1
Table S1 Overview UMI extracted and de-redundant of miRNA sequencing obtained reads;
Sample	raw data	valid data	valid data rate	UMI labled data	UMI labled data rate	redundancy UMI data	redundancy UMI data rate
CG_0h_1	10441143	8396257	0.8041	8096755	0.9643	1178380	0.1455
CG_0h_2	13202648	11853793	0.8978	11318730	0.9548	1788198	0.1579
CG_0h_3	10997373	9990288	0.9084	9646657	0.9656	1361117	0.141
CG_1h_1	11350224	10287194	0.9063	9906844	0.963	1289297	0.1301
CG_1h_2	16975153	14223950	0.8379	13507311	0.9496	2058822	0.1524
CG_1h_3	10227483	9089417	0.8887	8818822	0.9702	1032703	0.1171
CG_6h_1	18762882	11869327	0.6325	11317600	0.9535	1928194	0.1703
CG_6h_2	10619203	9219259	0.8681	8900712	0.9654	1070050	0.1202
CG_6h_3	11629135	10480074	0.9011	10058931	0.9598	1383483	0.1375
CG_12h_1	23780586	21497171	0.9039	20673287	0.9616	4430554	0.2143
CG_12h_2	11945212	10662752	0.8926	10178662	0.9545	1784002	0.1752
CG_12h_3	12881616	11349022	0.881	10852885	0.9562	1756086	0.1618
DD_1h_1	12586746	11793606	0.9369	11211426	0.9506	1674920	0.1493
DD_1h_2	10317306	9697819	0.9399	9313727	0.9603	1415696	0.152
DD_1h_3	12265967	11403256	0.9296	10876722	0.9538	1822412	0.1675
DD_6h_1	11970302	10802547	0.9024	10292475	0.9527	1762078	0.1712
DD_6h_2	30777717	26053160	0.8464	24914932	0.9563	6022163	0.2417
DD_6h_3	8488756	7539018	0.8881	7326971	0.9718	1008560	0.1376
DD_12h_1	70532960	60892083	0.8633	58527298	0.9611	24440036	0.4175
DD_12h_2	19500824	18567798	0.9521	17827352	0.9601	4430890	0.2485
DD_12h_3	12762556	12202312	0.9561	11616204	0.9519	2194575	0.1889
DM_0h_1	15416158	14630542	0.949	13944660	0.9531	2960184	0.2122
DM_0h_2	13604020	12576163	0.9244	12162374	0.967	1949844	0.1603
DM_0h_3	13759858	12652612	0.9195	12227714	0.9664	1918176	0.1568
DM_1h_1	10813692	9883245	0.9139	9583125	0.9696	1385684	0.1445
DM_1h_2	9900161	9307863	0.9401	8992223	0.966	1364350	0.1517
DM_1h_3	10171268	9103552	0.895	8834869	0.9704	1263052	0.1429
DM_6h_1	31956677	28566247	0.8939	27585924	0.9656	5878354	0.213
DM_6h_2	8379005	7635669	0.9112	7362696	0.9642	1169509	0.1588
DM_6h_3	14628583	13417958	0.9172	12948429	0.965	2810004	0.217
DM_12h_1	27840643	25029389	0.899	24175531	0.9658	4963183	0.2052
DM_12h_2	21363562	20042657	0.9381	18785193	0.9372	6085422	0.3239
DM_12h_3	10384265	9516660	0.9164	9216606	0.9684	1294208	0.1404
