# Supplementary material for: Integrate Small RNA and Degradome Sequencing to Reveal Drought Memory Response in Wheat (Triticum aestivum L.)
Source: Int J Mol Sci. 2022 May 25;23(11):5917. doi: 10.3390/ijms23115917 (PMC9180835; doi:10.3390/ijms23115917)
Supplement: Supplementary file 1 [file ijms-23-05917-s001.zip › ijms-1728728-supplementary/Supplementary Files/Supplementary Tables/Table S2.xlsx]

## Sheet: Table_S2
Table S2 Overview of miRNA sequencing reads from raw data to cleaned sequences
3ADT&length filter: reads removed due to 3ADT not found and length with <18 nt and >25 nt were removed(for plants); length with<18 and >26 were remove(for animals)
Junk reads:Junk: >=2N, >=7A, >=8C, >=6G, >=7T, >=10Dimer, >=6Trimer, or >=5Tetramer
Rfam:Collection of many common non-coding RNA families except micro RNA; http://rfam.janelia.org
Repeats:Prototypic sequences representing repetitive DNA from different eukaryotic species; http://www.girinst.org/repbase.
Notes:valid reads may not be equal to raw reads - 3ADT&length filter - Junk reads ï¿½C mRNA ï¿½C Rfam - Repeats, because there are overlapped sequences between mRNAï¿½ï¿½Rfam and Repeats, details please refer to _comp_others.txt in fold 2_MappedData.
mRNA_Database:www
lib	type	CG_0h_1				CG_0h_2				CG_0h_3				CG_1h_1				CG_1h_2				CG_1h_3				CG_6h_1				CG_6h_2				CG_6h_3				CG_12h_1				CG_12h_2				CG_12h_3
		Total	% of Total	uniq	% of uniq	Total	% of Total	uniq	% of uniq	Total	% of Total	uniq	% of uniq	Total	% of Total	uniq	% of uniq	Total	% of Total	uniq	% of uniq	Total	% of Total	uniq	% of uniq	Total	% of Total	uniq	% of uniq	Total	% of Total	uniq	% of uniq	Total	% of Total	uniq	% of uniq	Total	% of Total	uniq	% of uniq	Total	% of Total	uniq	% of uniq	Total	% of Total	uniq	% of uniq
Raw reads	NA	6918375	100	1697835	100	9530532	100	1799685	100	8285540	100	1681131	100	8617547	100	1666404	100	11448489	100	2315754	100	7786119	100	1980692	100	9389406	100	2186387	100	7830662	100	1951365	100	8675448	100	2305887	100	16242733	100	2829698	100	8394660	100	1959767	100	9096799	100	1642425	100
3ADT&length filter	Sequence type	2617121	37.83	524286	30.88	3852497	40.42	567178	31.52	3678113	44.39	587689	34.96	3771833	43.77	573899	34.44	4281307	37.4	746545	32.24	2655327	34.1	542803	27.4	4047509	43.11	755021	34.53	2815307	35.95	615310	31.53	2875757	33.15	659879	28.62	8063097	49.64	1167618	41.26	2714942	32.34	516825	26.37	3208375	35.27	506060	30.81
Junk reads	Sequence type	19037	0.28	10172	0.6	21294	0.22	9804	0.54	20628	0.25	9781	0.58	19010	0.22	8408	0.5	38770	0.34	13653	0.59	22278	0.29	12446	0.63	24086	0.26	12688	0.58	25955	0.33	11867	0.61	31945	0.37	14837	0.64	36900	0.23	13218	0.47	27120	0.32	12430	0.63	22204	0.24	8888	0.54
Rfam	RNA class	599343	8.66	76640	4.51	923276	9.69	87238	4.85	622106	7.51	86286	5.13	813277	9.44	76131	4.57	1081580	9.45	94913	4.1	699803	8.99	81474	4.11	754335	8.03	100194	4.58	607196	7.75	72444	3.71	808099	9.31	113245	4.91	1478492	9.1	141046	4.98	750630	8.94	102055	5.21	929735	10.22	79894	4.86
mRNA	RNA class	2419863	34.98	389729	22.95	3011633	31.6	462421	25.69	2399553	28.96	338451	20.13	2746491	31.87	463482	27.81	4146558	36.22	584040	25.22	2730642	35.07	491982	24.84	2759731	29.39	446584	20.43	2841710	36.29	451760	23.15	2854539	32.9	464407	20.14	4319333	26.59	573931	20.28	3054225	36.38	442426	22.58	3588157	39.44	479795	29.21
Repeats	RNA class	8078	0.12	1600	0.09	12433	0.13	2676	0.15	11034	0.13	2267	0.13	13950	0.16	2941	0.18	15460	0.14	3196	0.14	11076	0.14	2011	0.1	10670	0.11	1971	0.09	9038	0.12	1663	0.09	13138	0.15	2321	0.1	25475	0.16	4532	0.16	12276	0.15	2413	0.12	19971	0.22	2353	0.14
valid reads	Sequence type	1498686	21.66	714852	42.1	2097273	22.01	695328	38.64	1818311	21.95	679933	40.44	1607096	18.65	564714	33.89	2334975	20.4	899471	38.84	1955510	25.12	870901	43.97	2089866	22.26	892556	40.82	1765317	22.54	817445	41.89	2390092	27.55	1075179	46.63	2927750	18.02	962057	34	2133084	25.41	908039	46.33	1732658	19.05	588856	35.85
rRNA	RNA class	304692	4.4	46948	0.68	398703	4.18	52026	0.55	355277	4.29	53456	0.65	352956	4.1	43616	0.51	631738	5.52	58587	0.51	342624	4.4	49042	0.63	372656	3.97	61427	0.65	339840	4.34	43970	0.56	449841	5.19	71078	0.82	679831	4.19	83445	0.51	425839	5.07	61725	0.74	500114	5.5	44932	0.49
tRNA	RNA class	234785	3.39	18529	0.27	442324	4.64	21601	0.23	193608	2.34	20427	0.25	366523	4.25	18421	0.21	314314	2.75	20056	0.18	274379	3.52	18775	0.24	312796	3.33	25863	0.28	199600	2.55	16878	0.22	275011	3.17	27663	0.32	672387	4.14	38440	0.24	238903	2.85	25752	0.31	319030	3.51	19501	0.21
snoRNA	RNA class	10886	0.16	2908	0.04	14598	0.15	3609	0.04	12762	0.15	3106	0.04	21813	0.25	4167	0.05	26096	0.23	4466	0.04	18487	0.24	3979	0.05	13959	0.15	3350	0.04	12156	0.16	3024	0.04	13049	0.15	3672	0.04	25841	0.16	4618	0.03	17470	0.21	3788	0.05	31243	0.34	5302	0.06
snRNA	RNA class	20165	0.29	3569	0.05	27845	0.29	4111	0.04	25832	0.31	4078	0.05	33435	0.39	4303	0.05	50674	0.44	4947	0.04	28329	0.36	4149	0.05	21272	0.23	3856	0.04	22782	0.29	3611	0.05	28784	0.33	4446	0.05	35896	0.22	5225	0.03	28786	0.34	4555	0.05	36588	0.4	4927	0.05
other Rfam RNA	RNA class	28815	0.42	4686	0.07	39806	0.42	5891	0.06	34627	0.42	5219	0.06	38550	0.45	5624	0.07	58758	0.51	6857	0.06	35984	0.46	5529	0.07	33652	0.36	5698	0.06	32818	0.42	4961	0.06	41414	0.48	6386	0.07	64537	0.4	9318	0.06	39632	0.47	6235	0.07	42760	0.47	5232	0.06
[truncated: 96 more columns]
