# Supplementary material for: Integrate Small RNA and Degradome Sequencing to Reveal Drought Memory Response in Wheat (Triticum aestivum L.)
Source: Int J Mol Sci. 2022 May 25;23(11):5917. doi: 10.3390/ijms23115917 (PMC9180835; doi:10.3390/ijms23115917)
Supplement: Supplementary file 1 [file ijms-23-05917-s001.zip › ijms-1728728-supplementary/Supplementary Files/Supplementary Tables/Table S3.xlsx]

## Sheet: Table_S3
Table S3 All Expressed known and conserved miRNAs
Item	Description
Pre-miRNA Index	Pre-miRNA Cluster Index
miRNA_Index	mature miRNA
miR_name	The miR_name is composed of the 1st known miR name in a cluster, a underscore, and a matching annotation: such as
	L-n means the miRNA_seq (detected) is n base less than known rep_miRSeq in the left side;
	R-n means the miRNA_seq (detected) is n base less than known rep_miRSeq in the right side;
	L+n means the miRNA_seq (detected) is n base more than known rep_miRSeq in the left side;
	R+n means the miRNA_seq (detected) is n base more than known rep_miRSeq in the right side;
	2ss5TC13TA means 2 substitution (ss), which are T->C at position 5 and T->A at position 13
	if there is no matching annotation, the miRNA_seq (detected) is exactly same as known rep_miRSeq.
	New discovered 5p/3p sequence has been annotated as p3/p5: which is directly differentiate with the reported sequences,
miR_seq	is a read at 5' or 3' of maximum mapped score in each cluster.
len	miR_seq length
genome ID	Reference Genome Information
strand	strand "+" or "-"
start	pre-miRNA start position
end	Pre-miRNA end position
pre-miRNA_seq	pre-miRNA sequence
#mir/MIR	mapped mir numbers in miRbase, the number in this item eaquals to the sum of mirIDs
mirIDs	is all mirID in a cluster, seprated by ,
rep_mirID	is the representative known mirID
rep_mirSeq	is the representative known mir sequence
rep_miRID	is the representative known miRID
rep_miRSeq	is the representative known miR sequence
type	is 5' or 3', which means the cluster appears at 5' or 3' end
Sequence in miRbase	New, miRNA identified in this study and not reported in miRBase,mainly for new reported 5p or 3p sequence; Diff, confirming miRNA sequences in miRBase, but different sequences are reported in our study; and Yes, confirming miRNA sequences in miRBase.
group	gp1a:Reads were mapped to miRNAs/pre-miRNAs of specific species in miRbase and the pre-miRNAs were further mapped to genome & EST.
	gp1b:Reads were mapped to (except for specific species) miRNAs/pre-miRNAs of selected species in miRbase and the pre-miRNAs were further mapped to genome & EST.
	gp2a:Reads were mapped to miRNAs/pre-miRNAs of selected species in miRbase and the mapped pre-miRNAs were not further mapped to genome, but the reads (and of course the miRNAs of the pre-miRNAs) were mapped to genome. The extended genome sequences from the genome loci may form hairpins.
	gp2b:Reads were mapped to miRNAs/pre-miRNAs of selected species in miRbase and the mapped pre-miRNAs were not further mapped to genome, but the reads (and of course the miRNAs of the pre-miRNAs) were mapped to genome. The extended genome sequences from the genome loci may not form hairpins.
	gp3:Reads were mapped to miRNAs/pre-miRNAs of selected species in miRbase and the mapped pre-miRNAs were not further mapped to genome, and the reads were not mapped to genome, either. but the reads were mapped to the miRNAS(Matures)
	gp4:Reads were not mapped to pre-miRNAs of selected species in miRbase. But the reads were mapped to genome & the extended genome sequences from genome may form hairpins.
SS	Secondary Structure
	Criteria:
	1.number of nucleotides in one bulge in stem : <= 12
	2.number of base pairs in the stem region of the predicted hairpin : >= 16
	3.cutoff of free energy : kCal/mol <= -15
	4.length of hairpin : up and down stems + terminal loop >= 50
	5.length of hairpin loop : <= 200
	6.number of nucleotides in one bulge in mature region : <= 4
	7.number of biased errors in one bulge in mature region : <= 2
	8.number of biased bulges in mature region : <= 2
	9.number of errors in mature region : <= 4
	10.number of base pairs in the mature region of the predicted hairpin : >= 12
	11.percent of mature in stem : >= 80
hairpinLen	pre-miRNA length
CG%	GC Content
dG	Free energy
MFEI	MFEI = -dG*100/mirLen/CG%. Reference: Cell. Mol. Life Sci. 63 (2006) 246-254.
raw	Raw data; from #reads(all),is the number of reads for isoform at 5' or 3' end.
norm	Normalized data
Expression Level	High:The number of reads in the following reported miRNAs is higher than the average copy of the data set.Medium:The number of reads in the following reported miRNAs is higher than 10 and less than average copy of the data set.Low:The number of reads in the following reported miRNAs is less than 10
Known and conserved miRNAs (A total of 1481 know and conserved miRNAs were identified, including 644 known miRNAs (gp1a) and 837 conserved miRNAs (gp1b(252), gp2a(452), gp2b(54) and gp3(99)) ).
Pre-miRNA Index	miRNA_Index	miR_name	miR_seq	len	genomeID	strand	start	end	pre-miRNA_seq	#mir/MIR	mirIDs,	rep_mirID	rep_mirSeq	rep_miRID	rep_miRSeq	type	Sequence in miRbase	group	SS	hairpinLen	CG%	dG	MFEI	CG_0h_1(raw)	CG_0h_2(raw)	CG_0h_3(raw)	CG_1h_1(raw)	CG_1h_2(raw)	CG_1h_3(raw)	CG_6h_1(raw)	CG_6h_2(raw)	CG_6h_3(raw)	CG_12h_1(raw)	CG_12h_2(raw)	CG_12h_3(raw)	DD_0h_1(raw)	DD_0h_2(raw)	DD_0h_3(raw)	DD_1h_1(raw)	DD_1h_2(raw)	DD_1h_3(raw)	DD_6h_1(raw)	DD_6h_2(raw)	DD_6h_3(raw)	DD_12h_1(raw)	DD_12h_2(raw)	DD_12h_3(raw)	DM_0h_1(raw)	DM_0h_2(raw)
gp1a
1	1	tae-MIR156-p3_2ss6TG19AC	AGATATAGACGCAGCTGCTGTTGCC	25	chr5A	-	440504343	440504519	ctgtgtccgatgggataggtcgggggctgcggtggagggttgatgatggtgcgaatggcTGACAGAAGAGAGTGAGCACAcagcggcagactacgtctggtaaagaggacggatggatgcgaggagAGATATAGACGCAGCTGCTGTTGCGtgctcaccctctctctgtcagctctc	15	tae-MIR156,bdi-MIR156i,ptc-MIR156k,mdm-MIR156ad,mdm-MIR156ae,vvi-MIR156a,lus-MIR156g,cme-MIR156h,cme-MIR156g,bra-MIR156e,bna-MIR156e,cas-MIR156a,dpr-MIR156a,har-MIR156a,hci-MIR156b,	tae-MIR156	tcctctctctctctctctctgcgtgtcgaccgtctgctgtgtccgatgggatcggtcgggggctgcggtggagggttgatgatggtgcgaatggcTGACAGAAGAGAGTGAGCACAcagcggcagactacgtctggtaaagaggacggatggatgcgaagagagatatagacgcagctgctgttgcgtgctcaccctctctctgtcagcgttccgccatcaatcaatctatccatccatctccccttgccgttcccatcgcttcgcagctcgactgcc	tae-MIR156-p3	agatatagacgcagctgctgttgcg	3'	New	gp1a	..((..(((((.......)))))..)).............................((((((((((((((.((((((((.(((((((((.((.((((((..........((........))..........)))))).))))))))))).)))))))).)))).))))))))))...	118	57.6	-71.4	0.7	0	0	0	0	0	0	0	0	0	0	0	0	0	0	0	0	0	0	0	0	0	0	0	0	0	0
2	2	tae-miR159a_L+4	CATCTTTGGATTGAAGGGAGCTCTG	25					gagctcctttcggtccaaaaaggggtgttgctgtgggtcgattgagctgctgggtcatggatcccgttagcctactccatgttcatcattcagctcgagatctgaaagaaactactccaatttatactaatagtatgtgtgtagataggaaaatgatggagtactcgttgttgggataggcttatggcttgcatgccccaggagctgcatcaaccctacatggaccctcTTTGGATTGAAGGGAGCTCTGcatct	1	tae-MIR159b,	tae-MIR159b	gagctcctttcggtccaaaaaggggtgttgctgtgggtcgattgagctgctgggtcatggatcccgttagcctactccatgttcatcattcagctcgagatctgaaagaaactactccaatttatactaatagtatgtgtgtagataggaaaatgatggagtactcgttgttgggataggcttatggcttgcatgccccaggagctgcatcaaccctacatggaccctcTTTGGATTGAAGGGAGCTCTGcatct	tae-miR159a	TTTGGATTGAAGGGAGCTCTG	3'	Diff	gp1a	(((((((((((..(((((..(((((.(((..(((((((.(((..((((.(((((.((((....((((.((((((..(((..((((((((((((........))))..........(((.((((((((...........)))))))).)))..))))))))..((.....)))))..)))))).))))....)))).))))).))))..))).)))).)))..)))))))))))))..))))))))))).......	248	47.5	-107	0.9	0	0	0	0.181818	0.681818	0	0	1.22727	0.181818	0.681818	0	0.0909091	0	0	0	0	0	0.272727	0.181818	0.590909	0.181818	0.5	0.0909091	0.840909	0.747475	0
3	3	tae-MIR159a-p5	GAGCTCCTATCATTCCAATG	20	chr3D	-	6526258	6526452	tggtttagaggtgGAGCTCCTATCATTCCAATGaagggtctaccgaagggtttgtgcagctgcttgttcatggttcccactatcctatctccattagaatacgaggagataggcttgtggtttgcatgaccgaggagccgcttcgatccctcgctgaccgctgTTTGGATTGAAGGGAGCTCTGcatcttgatct	3	tae-MIR159a,bdi-MIR159b,hvu-MIR159a,	tae-MIR159a	gtggagctcctatcattccaatgaagggtctaccgaagggtttgtgcagctgcttgttcatggttcccactatcctatctccattagaatacgaggagataggcttgtggtttgcatgaccgaggagccgcttcgatccctcgctgaccgctgTTTGGATTGAAGGGAGCTCTGcat	tae-MIR159a-p5	gagctcctatcattccaatg	5'	New	gp1a	.(((..(((.(..(((((((..(((.(((((...((((((...((.((((.(((.((.(((.((((.(((((....((((...(((((((((............)))))))))...))))....))))).)))).))).))..))).))))))..)))).))..))))).)))..)))))))..).)))..))).	193	50.3	-92.3	0.9	371	963	886	410	930	301	435	211	403	721	619	291	371	963	886	534	377	528	241	629	276	168	58	454	362	323
3	4	tae-miR159a	TTTGGATTGAAGGGAGCTCTG	21	chr3D	-	6526258	6526452	tggtttagaggtgGAGCTCCTATCATTCCAATGaagggtctaccgaagggtttgtgcagctgcttgttcatggttcccactatcctatctccattagaatacgaggagataggcttgtggtttgcatgaccgaggagccgcttcgatccctcgctgaccgctgTTTGGATTGAAGGGAGCTCTGcatcttgatct	3	tae-MIR159a,bdi-MIR159b,hvu-MIR159a,	tae-MIR159a	gtggagctcctatcattccaatgaagggtctaccgaagggtttgtgcagctgcttgttcatggttcccactatcctatctccattagaatacgaggagataggcttgtggtttgcatgaccgaggagccgcttcgatccctcgctgaccgctgTTTGGATTGAAGGGAGCTCTGcat	tae-miR159a	TTTGGATTGAAGGGAGCTCTG	3'	Yes	gp1a	.(((..(((.(..(((((((..(((.(((((...((((((...((.((((.(((.((.(((.((((.(((((....((((...(((((((((............)))))))))...))))....))))).)))).))).))..))).))))))..)))).))..))))).)))..)))))))..).)))..))).	193	50.3	-92.3	0.9	74774	146133	139587	102255	302461	103868	101138	136102	112688	162960	122193	98667	74774	146133	139587	77653	71245	99355	87332	250729	86418	206386	66810	193335	211740	118017
4	5	tae-miR160	TGCCTGGCTCCCTGTATGCCA	21	chr5B	+	598031753	598031901	agaggtgaaaacaatgggataTGCCTGGCTCCCTGTATGCCActcgcgtagctgccaactccccaaaccttgcgttggctctaccgcggatgGCGTGCGAGGAGCCAAGCATGAccgtctctctctctctctctctctctctctctctc	1	tae-MIR160,	tae-MIR160	agaggtgaaaacaatgggataTGCCTGGCTCCCTGTATGCCActcgcgtagctgccaactccccaaaccttgcgttggctctaccgcggatggcgtgcgaggagccaagcatgaccgtctctctctctctctctctctctctctctc	tae-miR160	TGCCTGGCTCCCTGTATGCCA	5'	Yes	gp1a	(((((.((.....((((..(((((.(((((((..((((((((..(((((((..((((((..............)))))).))).))))..))))))))..))))))).))))).)))).....)))))))...................	130	57	-62.8	0.7	3705	5493	6051	4898	7218	5079	3602	4871	4041	5250	4712	3148	3705	5493	6051	2542	1736	4308	2232	10463	3532	5628	1485	4328	4023	2092
4	6	tae-MIR160-p3	GCGTGCGAGGAGCCAAGCATGA	22	chr5B	+	598031753	598031901	agaggtgaaaacaatgggataTGCCTGGCTCCCTGTATGCCActcgcgtagctgccaactccccaaaccttgcgttggctctaccgcggatgGCGTGCGAGGAGCCAAGCATGAccgtctctctctctctctctctctctctctctctc	1	tae-MIR160,	tae-MIR160	agaggtgaaaacaatgggataTGCCTGGCTCCCTGTATGCCActcgcgtagctgccaactccccaaaccttgcgttggctctaccgcggatggcgtgcgaggagccaagcatgaccgtctctctctctctctctctctctctctctc	tae-MIR160-p3	gcgtgcgaggagccaagcatga	3'	New	gp1a	(((((.((.....((((..(((((.(((((((..((((((((..(((((((..((((((..............)))))).))).))))..))))))))..))))))).))))).)))).....)))))))...................	130	57	-62.8	0.7	5	8	16	8	10	16	1	3	8	14	7	5	5	8	16	8	3	8	9	9	7	20	3	5	7	6
5	7	tae-miR164	TGGAGAAGCAGGGCACGTGCA	21	chr1A	+	493586659	493586814	ggTGGAGAAGCAGGGCACGTGCAtccatttccagctcggcattcccggcgtccggccggccggctgccgcggccttgcctggctgggtagtgcgtcgctcgatccggccgtgcgccggcggccggcccttgcatgcATGTGCCTTTCTTCTCCACC	1	tae-MIR164,	tae-MIR164	ggTGGAGAAGCAGGGCACGTGCAtccatttccagctcggcattcccggcgtccggccggccggctgccgcggccttgcctggctgggtagtgcgtcgctcgatccggccgtgcgccggcggccggcccttgcatgcatgtgcctttcttctccacc	tae-miR164	TGGAGAAGCAGGGCACGTGCA	5'	Yes	gp1a	((((((((((.(((((((((((((.((......((.((((....((((((..(((((((...((((((.(((((......)))))))))))..(((....))))))))))..))))))..))))))...)).))))))))))))).))))))))))	156	70.5	-100.7	0.9	2113	3902	4951	1542	2596	2847	2885	2363	3102	5887	2232	1718	2113	3902	4951	2710	2046	2328	1698	9908	4893	5081	1363	4130	4112	2681
5	8	tae-MIR164-p3	ATGTGCCTTTCTTCTCCACC	20	chr1A	+	493586659	493586814	ggTGGAGAAGCAGGGCACGTGCAtccatttccagctcggcattcccggcgtccggccggccggctgccgcggccttgcctggctgggtagtgcgtcgctcgatccggccgtgcgccggcggccggcccttgcatgcATGTGCCTTTCTTCTCCACC	1	tae-MIR164,	tae-MIR164	ggTGGAGAAGCAGGGCACGTGCAtccatttccagctcggcattcccggcgtccggccggccggctgccgcggccttgcctggctgggtagtgcgtcgctcgatccggccgtgcgccggcggccggcccttgcatgcatgtgcctttcttctccacc	tae-MIR164-p3	atgtgcctttcttctccacc	3'	New	gp1a	((((((((((.(((((((((((((.((......((.((((....((((((..(((((((...((((((.(((((......)))))))))))..(((....))))))))))..))))))..))))))...)).))))))))))))).))))))))))	156	70.5	-100.7	0.9	3	11	11	4	7	11	14	7	7	20	11	7	3	11	11	7	7	7	8	7	13	14	7	9	12	8
6	9	tae-miR167c-5p	TGAAGCTGCCAGCATGATCTGC	22	chr6D	-	122258436	122258582	cctttgctggtgtgagagacTGAAGCTGCCAGCATGATCTGCtcatccagcatgcgccgaaaccgcgttcggttgcgcggggttatcttggaatttttgctccatcAGATCATGCTGCAGCTTCATTttctcacggccaccaacaga	2	tae-MIR167c,ata-MIR167f,	tae-MIR167c	cctttgctggtgtgagagacTGAAGCTGCCAGCATGATCTGCtcatccagcatgcgccgaaaccgcgttcggttgcgcggggttatcttggaatttttgctccatcagatcatgctgcagcttcattttctcacggccaccaacaga	tae-miR167c-5p	TGAAGCTGCCAGCATGATCTGC	5'	Yes	gp1a	.(((((.((((((((((((.((((((((.((((((((((((...((((.((..((((((((......))))).))))).)))).....((((........)))).)))))))))))))))))))).))))))))).))).))).)).	145	53.1	-69.9	0.9	2102	4359	4539	2291	4116	2682	3543	1968	3170	3942	3924	2107	2102	4359	4539	2495	3349	2174	2334	2566	3165	4530	1739	3988	2748	2721
6	10	ata-miR167f-3p_L-1R+1	AGATCATGCTGCAGCTTCATT	21	chr6D	-	122258436	122258582	cctttgctggtgtgagagacTGAAGCTGCCAGCATGATCTGCtcatccagcatgcgccgaaaccgcgttcggttgcgcggggttatcttggaatttttgctccatcAGATCATGCTGCAGCTTCATTttctcacggccaccaacaga	2	tae-MIR167c,ata-MIR167f,	ata-MIR167f	tgtgagagacTGAAGCTGCCAGCATGATCTGCtcatccagcatgcgccgaaaccgcgttcggttgcgcggggttatcttggaatttttgctccatCAGATCATGCTGCAGCTTCATtttctcacgg	ata-miR167f-3p	CAGATCATGCTGCAGCTTCAT	3'	Diff	gp1a	.(((((.((((((((((((.((((((((.((((((((((((...((((.((..((((((((......))))).))))).)))).....((((........)))).)))))))))))))))))))).))))))))).))).))).)).	145	53.1	-69.9	0.9	60	198	204	53	135	104	140	34	146	204	182	103	60	198	204	151	250	75	73	110	134	142	81	166	119	163
7	11	ata-miR169a-5p	TAGCCAAGGATGATTTGCCTGTG	23	chr5D	-	549024267	549024413	tgggggtaagaggccatcttcgaTAGCCAAGGATGATTTGCCTGTGaaactcccttggcagccgagctctctgccacagagagcggcgtccggcggttccaTGGGCAAGTCACCCTGGCTACCcgagtacctcttaccacaccccat	2	tae-MIR169,ata-MIR169j,	ata-MIR169j	ccatcttcgaTAGCCAAGGATGATTTGCCTGTGaaactcccttggcagccgagctctctgccacagagagcggcgtccggcggttccaTGGGCAAGTCACCCTGGCTACCcgagtacct	ata-miR169a-5p	TAGCCAAGGATGATTTGCCTGTG	5'	Yes	gp1a	(((((((((((((.....((((.((((((.((.(((((((((..((.(((..((..(((.(((..((((((((...)))))))))))))).))..))).))..))))))))))).))))))..))))..)))))))))....)))).	146	59.2	-76.6	0.9	120	153	145	76	166	135	157	135	160	96	127	67	120	153	145	121	135	179	143	325	96	140	92	258	172	28
7	12	tae-miR169_L+1_1ss18G-	TGGGCAAGTCACCCTGGCTACC	22	chr5D	-	549024267	549024413	tgggggtaagaggccatcttcgaTAGCCAAGGATGATTTGCCTGTGaaactcccttggcagccgagctctctgccacagagagcggcgtccggcggttccaTGGGCAAGTCACCCTGGCTACCcgagtacctcttaccacaccccat	2	tae-MIR169,ata-MIR169j,	tae-MIR169	tgggggtaagaggccatcttcgatagccaaggatgatttgcctgtgaaactcccttggcagccgagctctctgccacagagagcggcgtccggcggttccatGGGCAAGTCACCCTGGGCTACCcgaagtacctcttaccacaccccat	tae-miR169	GGGCAAGTCACCCTGGGCTACC	3'	Diff	gp1a	(((((((((((((.....((((.((((((.((.(((((((((..((.(((..((..(((.(((..((((((((...)))))))))))))).))..))).))..))))))))))).))))))..))))..)))))))))....)))).	146	59.2	-76.6	0.9	62	144	129	39	75	52	68	48	85	106	82	56	62	144	129	101	61	76	53	121	59	75	22	107	55	25
8	13	bdi-miR171c-5p	CGGTATTGGTGCGGTTCAATC	21	chr2D	-	573828825	573828962	tgagttaatcctgcgaggggagtgaacgCGGTATTGGTGCGGTTCAATCagagagctggcgccccaggaggcaaggggttcctcccttCGATTGAGCCGTGCCAATATCacgcggtttctcatgaatcgcatcctcct	3	tae-MIR171b,bdi-MIR171c,ata-MIR171c,	bdi-MIR171c	cgCGGTATTGGTGCGGTTCAATCagaaagctggcgctccggacgcaaaaggggttcctctcttTGATTGAGCCGTGCCAATATCac	bdi-miR171c-5p	CGGTATTGGTGCGGTTCAATC	5'	Yes	gp1a	...........(((((...(((....(((((((((((..((((((((((..((....((..((((.........))))..))...))..))))))))))..)))))))..))))....))).....))))).......	120	56.5	-60.1	0.8	0	0	0	0	0	0	1	0	0	4	0	0	0	0	0	1	0	0	0	1	0	1	0	0	2	0
8	14	bdi-miR171b	TGATTGAGCCGTGCCAATATC	21	chr2D	-	573828825	573828962	tgagttaatcctgcgaggggagtgaacgCGGTATTGGTGCGGTTCAATCagagagctggcgccccaggaggcaaggggttcctcccttCGATTGAGCCGTGCCAATATCacgcggtttctcatgaatcgcatcctcct	3	tae-MIR171b,bdi-MIR171c,ata-MIR171c,	bdi-MIR171c	cgCGGTATTGGTGCGGTTCAATCagaaagctggcgctccggacgcaaaaggggttcctctcttTGATTGAGCCGTGCCAATATCac	bdi-miR171b	TGATTGAGCCGTGCCAATATC	3'	Yes	gp1a	...........(((((...(((....(((((((((((..((((((((((..((....((..((((.........))))..))...))..))))))))))..)))))))..))))....))).....))))).......	120	56.5	-60.1	0.8	2200	3854	4769.5	3230.5	3196	3453	2791.5	1318.5	2993	4780.5	3790.5	843.5	2200	3854	4769.5	2126.5	1960	1674	1100.5	2846.5	2259	4578	1515	1835	2220	1419.5
9	15	tae-MIR171a-p5	TGTTGGCTCGACTCACTCAGA	21	chr5A	+	668149283	668149412	tggaatggtcactatgaTGTTGGCTCGACTCACTCAGAccacgcctgccggccggccgtagccatgcatctgcatgcggtggtggctcTGATTGAGCCGTGCCAATATCtcagtgctctttcatgcatgc	1	tae-MIR171a,	tae-MIR171a	tggaatggtcactatgatgttggctcgactcactcagaccacgcctgccggccggccgtagccatgcatctgcatgcggtggtggctcTGATTGAGCCGTGCCAATATCtcagtgctctttcatgcatgc	tae-MIR171a-p5	tgttggctcgactcactcaga	5'	New	gp1a	(((((..(.((((..(((((((((.((.((((.((((((((((((.(((....)))......(((((....))))).))).)))).))))).)))).)).)))))))))..)))))..))))).......	123	56.9	-58	0.8	19	39	45	20	21	19	39	17	13	60	26	12	19	39	45	18	35	14	15	335	35	41	29	25	165	12
9	16	tae-miR171a	TGATTGAGCCGTGCCAATATC	21	chr5A	+	668149283	668149412	tggaatggtcactatgaTGTTGGCTCGACTCACTCAGAccacgcctgccggccggccgtagccatgcatctgcatgcggtggtggctcTGATTGAGCCGTGCCAATATCtcagtgctctttcatgcatgc	1	tae-MIR171a,	tae-MIR171a	tggaatggtcactatgatgttggctcgactcactcagaccacgcctgccggccggccgtagccatgcatctgcatgcggtggtggctcTGATTGAGCCGTGCCAATATCtcagtgctctttcatgcatgc	tae-miR171a	TGATTGAGCCGTGCCAATATC	3'	Yes	gp1a	(((((..(.((((..(((((((((.((.((((.((((((((((((.(((....)))......(((((....))))).))).)))).))))).)))).)).)))))))))..)))))..))))).......	123	56.9	-58	0.8	2200	3854	4769.5	3230.5	3196	3453	2791.5	1318.5	2993	4780.5	3790.5	843.5	2200	3854	4769.5	2126.5	1960	1674	1100.5	2846.5	2259	4578	1515	1835	2220	1419.5
10	17	tae-MIR319-p5	ATTCACTCGAGCACACAGTAGA	22	chr4D	+	102151676	102151886	agtttgagggagctcacttcagtccactcatgggaggtagcggggattgaacgagctgccgactcATTCACTCGAGCACACAGTAGAtatgagactagtccagggcataccagtatgttacaatatgtactgtgcgaatgagcgaatgcagcgggagattgttctctctttcctcctccatgctTGGACTGAAGGGAGCTCCCTCatctct	1	tae-MIR319,	tae-MIR319	agtttgagggagctcacttcagtccactcatgggaggtagcggggattgaacgagctgccgactcattcactcgagcacacagtagatatgagactagtccagggcataccagtatgttacaatatgtactgtgcgaatgagcgaatgcagcgggagattgttctctctttcctcctccatgcTTGGACTGAAGGGAGCTCCCTcatctct	tae-MIR319-p5	attcactcgagcacacagtaga	5'	New	gp1a	....(((((((((((.((((((((((..(((((((((....(((((..((((((.((.(((.(((((((.((((....(((((((.((((..((....))....(((((....)))))....)))).)))))))....)))).))))).))))).)).)))))))))))..))))..)))))..)))))))))).))))))))))).....	202	50.7	-99	0.9	7	11	9	12	19	11	8	6	11	9	10	9	7	11	9	12	2	15	8	3	9	16	0	5	8	10
10	18	tae-miR319_L-1R+1	TGGACTGAAGGGAGCTCCCTC	21	chr4D	+	102151676	102151886	agtttgagggagctcacttcagtccactcatgggaggtagcggggattgaacgagctgccgactcATTCACTCGAGCACACAGTAGAtatgagactagtccagggcataccagtatgttacaatatgtactgtgcgaatgagcgaatgcagcgggagattgttctctctttcctcctccatgctTGGACTGAAGGGAGCTCCCTCatctct	1	tae-MIR319,	tae-MIR319	agtttgagggagctcacttcagtccactcatgggaggtagcggggattgaacgagctgccgactcattcactcgagcacacagtagatatgagactagtccagggcataccagtatgttacaatatgtactgtgcgaatgagcgaatgcagcgggagattgttctctctttcctcctccatgcTTGGACTGAAGGGAGCTCCCTcatctct	tae-miR319	TTGGACTGAAGGGAGCTCCCT	3'	Diff	gp1a	....(((((((((((.((((((((((..(((((((((....(((((..((((((.((.(((.(((((((.((((....(((((((.((((..((....))....(((((....)))))....)))).)))))))....)))).))))).))))).)).)))))))))))..))))..)))))..)))))))))).))))))))))).....	202	50.7	-99	0.9	1366	2156	2047	2290	3100	1915	1370.5	1436	1494.5	2197.5	1609	1156	1366	2156	2047	1089	570	2365	1252	1561	1088	4156	750	1655	1005.5	1147
11	19	ata-miR395e-5p_1ss8AG	GTTCCTTGCAAGCACTTCACG	21	chr2D	-	613044057	613044140	cttaccgtggGTTCCTTACAAGCACTTCACGaggcattattacaaatgccactgTGAAGTGTTTGGGGGAACTCttggtgatgc	2	tae-MIR395a,ata-MIR395e,	ata-MIR395e	cttaccgtggGTTCCTTACAAGCACTTCACGaggcattattacaaatgccactgTGAAGTGTTTGGGGGAACTCttggtgatgc	ata-miR395e-5p	GTTCCTTACAAGCACTTCACG	5'	Diff	gp1a	.(((((..(((((((...(((((((((((((.((((((......))))))..)))))))))))))..)))))))..)))))...	80	47.6	-42.6	1.1	0	9	3	2	1	1	1	1	2	5	1	1	0	9	3	2	2	0	2	3	1	0	0	2	4	0
11	20	tae-miR395a_L-1	TGAAGTGTTTGGGGGAACTC	20	chr2D	-	613044057	613044140	cttaccgtggGTTCCTTACAAGCACTTCACGaggcattattacaaatgccactgTGAAGTGTTTGGGGGAACTCttggtgatgc	2	tae-MIR395a,ata-MIR395e,	tae-MIR395a	cttacagtgggttccttgcaagcacttcatgaggcattattaaaaatgccactGTGAAGTGTTTGGGGGAACTCttg	tae-miR395a	GTGAAGTGTTTGGGGGAACTC	3'	Diff	gp1a	.(((((..(((((((...(((((((((((((.((((((......))))))..)))))))))))))..)))))))..)))))...	80	47.6	-42.6	1.1	321	1008	863	321	369	303	575	254	378	499	302	192	321	1008	863	374	483	306	235	850	206	815	277	455	339	358
12	21	ata-miR396a-5p	TCCACAGGCTTTCTTGAACTG	21	chr2D	-	629186108	629186243	gggcatgctcTCCACAGGCTTTCTTGAACTGtgaactcgcggggatggggattccctggattgtggcgctcctgccttctcttcggccgtctccgcctgttgatggttcaagaAAGCCCATGGAAACCATGCCCgc	2	tae-MIR396,ata-MIR396d,	ata-MIR396d	gggcatgctcTCCACAGGCTTTCTTGAACTGtgaactcgcggggatggggattccctggattgtggcgctcctgccttctcttcggccgtctccgcctgttgatgGTTCAAGAAAGCCCATGGAAAccatgcccgc	ata-miR396a-5p	TCCACAGGCTTTCTTGAACTG	5'	Yes	gp1a	(((((((...((((..(((((((((((((..(.(((..((((((((((.....((..(((....((((....))))...)))..))))))))))))..))).)..)))))))))))))..))))...)))))))..	134	58.8	-73.6	0.9	11511	23154	23742	13124	13337	17901	16800	8772	18018	21731	18861	10919	11511	23154	23742	13714	15084	15072	9624	13698	18866	24755	10075	16309	15494	13704
12	22	ata-MIR396d-p3	AAGCCCATGGAAACCATGCCC	21	chr2D	-	629186108	629186243	gggcatgctcTCCACAGGCTTTCTTGAACTGtgaactcgcggggatggggattccctggattgtggcgctcctgccttctcttcggccgtctccgcctgttgatggttcaagaAAGCCCATGGAAACCATGCCCgc	2	tae-MIR396,ata-MIR396d,	ata-MIR396d	gggcatgctcTCCACAGGCTTTCTTGAACTGtgaactcgcggggatggggattccctggattgtggcgctcctgccttctcttcggccgtctccgcctgttgatgGTTCAAGAAAGCCCATGGAAAccatgcccgc	ata-MIR396d-p3	AAGCCCATGGAAAccatgccc	3'	New	gp1a	(((((((...((((..(((((((((((((..(.(((..((((((((((.....((..(((....((((....))))...)))..))))))))))))..))).)..)))))))))))))..))))...)))))))..	134	58.8	-73.6	0.9	46	47	61	43	49	65	48	44	64	43	56	40	46	47	61	32	39	60	27	18	44	53	33	31	51	53
13	23	tae-MIR397-p5	TTGAGTGCAGCGTTGATGAAC	21	chr6A	-	106878788	106878880	cgcaaaggtgccaTTGAGTGCAGCGTTGATGAACcgtcctactcctccgaggccggagcggtTCACCGGCGCTGCACACAATGacggctctgc	1	tae-MIR397,	tae-MIR397	cgcaaaggtgccattgagtgcagcgttgatgaaccgtcctactcctccgaggccggagcggtTCACCGGCGCTGCACACAATGacggctctgc	tae-MIR397-p5	ttgagtgcagcgttgatgaac	5'	New	gp1a	.(((.((..(.(((((.((((((((..(.((((((((((..(((....)))...))).))))))).)..)))))))).))))).)..)).)))	92	62.4	-46.3	0.8	54	95	74	63	49	87	90	57	90	72	57	62	54	95	74	43	25	123	18	217	59	95	26	219	230	361
13	24	tae-miR397-5p	TCACCGGCGCTGCACACAATG	21	chr6A	-	106878788	106878880	cgcaaaggtgccaTTGAGTGCAGCGTTGATGAACcgtcctactcctccgaggccggagcggtTCACCGGCGCTGCACACAATGacggctctgc	1	tae-MIR397,	tae-MIR397	cgcaaaggtgccattgagtgcagcgttgatgaaccgtcctactcctccgaggccggagcggtTCACCGGCGCTGCACACAATGacggctctgc	tae-miR397-5p	TCACCGGCGCTGCACACAATG	3'	Yes	gp1a	.(((.((..(.(((((.((((((((..(.((((((((((..(((....)))...))).))))))).)..)))))))).))))).)..)).)))	92	62.4	-46.3	0.8	8	4	6	9	5	5	8	6	10	8	2	5	8	4	6	5	5	6	4	15	7	8	2	13	12	26
14	25	tae-MIR398-p5	CCTGCGGGGTCGAACTGGGAA	21	chr3B	-	690367900	690368019	atacgcgaggaaattCCTGCGGGGTCGAACTGGGAAcacatgggatacgaaccgcttgattgacgagcgactcttatcaactcaTGTGTTCTCAGGTCGCCCCCGctggagcctcctcgc	1	tae-MIR398,	tae-MIR398	atacgcgaggaaattcctgcggggtcgaactgggaacacatgggatacgaaccgcttgattgacgagcgactcttatcaactcaTGTGTTCTCAGGTCGCCCCCGctggagcctcctcgc	tae-MIR398-p5	cctgcggggtcgaactgggaa	5'	New	gp1a	....(((((((..((((.((((((.(((.((((((((((((((((((.((..((((((.....))))))..)).))))...)))))))))))))).))).)))))).))))..)))))))	116	56.7	-70	1	2	2	5	2	1	2	5	4	8	3	7	3	2	2	5	3	1	8	2	6	6	5	0	19	19	28
14	26	tae-miR398	TGTGTTCTCAGGTCGCCCCCG	21	chr3B	-	690367900	690368019	atacgcgaggaaattCCTGCGGGGTCGAACTGGGAAcacatgggatacgaaccgcttgattgacgagcgactcttatcaactcaTGTGTTCTCAGGTCGCCCCCGctggagcctcctcgc	1	tae-MIR398,	tae-MIR398	atacgcgaggaaattcctgcggggtcgaactgggaacacatgggatacgaaccgcttgattgacgagcgactcttatcaactcaTGTGTTCTCAGGTCGCCCCCGctggagcctcctcgc	tae-miR398	TGTGTTCTCAGGTCGCCCCCG	3'	Yes	gp1a	....(((((((..((((.((((((.(((.((((((((((((((((((.((..((((((.....))))))..)).))))...)))))))))))))).))).)))))).))))..)))))))	116	56.7	-70	1	29	76	35	16	40	27	69	88	38	93	44	35	29	76	35	58	6	83	18	108	34	32	28	480	327	526
15	27	tae-MIR399-p5	TCCCTTGGCACGGTGGCATGC	21	chr1A	-	534566157	534566282	tcgtgtgtgaatcacagggcgcttcTCCCTTGGCACGGTGGCATGCatgtacatatgatggtggtagcctggtgagcgtgcggtgcagcttgctagcaagccgtgcgTGCCAAAGGAGAATTGCCC	1	tae-MIR399,	tae-MIR399	tcgtgtgtgaatcacagggcgcttctcccttggcacggtggcatgcatgtacatatgatggtggtagcctggtgagcgtgcggtgcagcttgctagcaagccgtgcgTGCCAAAGGAGAATTGCCC	tae-MIR399-p5	tcccttggcacggtggcatgc	5'	New	gp1a	...((((.....))))((((..((((((.((((((((...(((((((((..(((.....(((....)))..)))..))))).)))).(((((....)))))....)))))))).))))))..))))	110	57.9	-56.9	0.8	0	0	0	0	2	1	0	0	0	0	0	0	0	0	0	0	0	1	1	0	0	0	0	0	1	0
15	28	tae-miR399	TGCCAAAGGAGAATTGCCC	19	chr1A	-	534566157	534566282	tcgtgtgtgaatcacagggcgcttcTCCCTTGGCACGGTGGCATGCatgtacatatgatggtggtagcctggtgagcgtgcggtgcagcttgctagcaagccgtgcgTGCCAAAGGAGAATTGCCC	1	tae-MIR399,	tae-MIR399	tcgtgtgtgaatcacagggcgcttctcccttggcacggtggcatgcatgtacatatgatggtggtagcctggtgagcgtgcggtgcagcttgctagcaagccgtgcgTGCCAAAGGAGAATTGCCC	tae-miR399	TGCCAAAGGAGAATTGCCC	3'	Yes	gp1a	...((((.....))))((((..((((((.((((((((...(((((((((..(((.....(((....)))..)))..))))).)))).(((((....)))))....)))))))).))))))..))))	110	57.9	-56.9	0.8	0	0	0	0	1	0	0	0	0	2	0	0	0	0	0	0	0	0	0	2	0	2	0	0	1	0
16	29	tae-MIR408-p5	ACAGGGATGGAGCAGAGCAAG	21	chr7B	+	632998409	632998595	attttgtgagtggagaggggggaggagACAGGGATGGAGCAGAGCAAGggatgaggcaagcaacaaaatttaccacctgattatgagaagagggagagagttgccagagcttctgttgctgttgttgctccctcccTGCACTGCCTCTTCCCTGGCtcccctcccaaatctctccctccccctctct	1	tae-MIR408,	tae-MIR408	attttgtgagtggagaggggggaggagacagggatggagcagagcaagggatgaggcaagcaacaaaatttaccacctgattatgagaagagggagagagttgccagagcttctgttgctgttgttgctccctccCTGCACTGCCTCTTCCCTGGCtcccctcccaaatctctccctccccctctct	tae-MIR408-p5	acagggatggagcagagcaag	5'	New	gp1a	...........((((((((((..(((((..((((.((....((((.(((((.((((((.((..((.((((........)))).)).....((((((.((((..(((((((....))).)))..)..)))).))))))))..)))))).))))).)))))).)))).....)))))..))))))))))	176	54.5	-85.9	0.8	1	1	0	0	0	0	2	1	1	2	0	0	1	1	0	0	1	0	1	5	1	1	0	2	2	9
16	30	tae-miR408_L-1	TGCACTGCCTCTTCCCTGGC	20	chr7B	+	632998409	632998595	attttgtgagtggagaggggggaggagACAGGGATGGAGCAGAGCAAGggatgaggcaagcaacaaaatttaccacctgattatgagaagagggagagagttgccagagcttctgttgctgttgttgctccctcccTGCACTGCCTCTTCCCTGGCtcccctcccaaatctctccctccccctctct	1	tae-MIR408,	tae-MIR408	attttgtgagtggagaggggggaggagacagggatggagcagagcaagggatgaggcaagcaacaaaatttaccacctgattatgagaagagggagagagttgccagagcttctgttgctgttgttgctccctccCTGCACTGCCTCTTCCCTGGCtcccctcccaaatctctccctccccctctct	tae-miR408	CTGCACTGCCTCTTCCCTGGC	3'	Diff	gp1a	...........((((((((((..(((((..((((.((....((((.(((((.((((((.((..((.((((........)))).)).....((((((.((((..(((((((....))).)))..)..)))).))))))))..)))))).))))).)))))).)))).....)))))..))))))))))	176	54.5	-85.9	0.8	14	14	29	12	18	10	14	13	14	50	17	8	14	14	29	29	4	17	10	437	33	28	9	96	143	144
17	31	tae-MIR530-p5	CTGCATTTGCACCTGCACCTA	21	chr2A	+	559072010	559072168	gttatgggatagagCTGCATTTGCACCTGCACCTAgagaggaagaaaggtcgagggcttggaacttggccatgcatgcgattgcgatgcatgcaacgttctccttgaccctctcgctcttcctgtAGGTGCAGTGGCATATGCAACtctatcacaggca	1	tae-MIR530,	tae-MIR530	gttatgggatagagctgcatttgcacctgcacctagagaggaagaaaggtcgagggcttggaacttggccatgcatgcgattgcgatgcatgcaacgttctccttgaccctctcgctcttcctgtaggTGCAGTGGCATATGCAACTCTatcacaggca	tae-MIR530-p5	ctgcatttgcacctgcaccta	5'	New	gp1a	....((.(((((((.(((((.(((..(((((((((.((((((.((..((((((((....(((((...((.((((((((....)).))))))))...)))))))))))))...))..)))).)).)))))))))..))).))))).))))))).))....	151	52.2	-74.9	0.9	215	489	573	266	280	352	471	240	474	828	649	282	215	489	573	238	346	254	209	253	466	546	129	340	76	149
17	32	tae-MIR530-p3	AGGTGCAGTGGCATATGCAAC	21	chr2A	+	559072010	559072168	gttatgggatagagCTGCATTTGCACCTGCACCTAgagaggaagaaaggtcgagggcttggaacttggccatgcatgcgattgcgatgcatgcaacgttctccttgaccctctcgctcttcctgtAGGTGCAGTGGCATATGCAACtctatcacaggca	1	tae-MIR530,	tae-MIR530	gttatgggatagagctgcatttgcacctgcacctagagaggaagaaaggtcgagggcttggaacttggccatgcatgcgattgcgatgcatgcaacgttctccttgaccctctcgctcttcctgtaggTGCAGTGGCATATGCAACTCTatcacaggca	tae-MIR530-p3	aggTGCAGTGGCATATGCAAC	3'	New	gp1a	....((.(((((((.(((((.(((..(((((((((.((((((.((..((((((((....(((((...((.((((((((....)).))))))))...)))))))))))))...))..)))).)).)))))))))..))).))))).))))))).))....	151	52.2	-74.9	0.9	0	1	1	0	1	1	4	0	0	6	0	0	0	1	1	0	1	0	0	1	0	0	0	0	1	2
18	33	tae-miR531_L-2	CTCGCCGGAGCAGCGTGCA	19	chr4B	-	14040696	14040765	ggtggctccgCTCGCCGGAGCAGCGTGCAacggagggatccCGCGCGCTGCTCCGTCGAGCGtggccacc	1	tae-MIR531,	tae-MIR531	ggtggctcCGCTCGCCGGAGCAGCGTGCAacggagggatcccgcgcgctgctccgtcgagcgtggccacc	tae-miR531	CGCTCGCCGGAGCAGCGTGCA	5'	Diff	gp1a	((((((..((((((.(((((((((((((...(((....))).))))))))))))).))))))..))))))	70	75.7	-57.6	1.1	35	64	32	65	51	47	65	29	49	82	72	64	35	64	32	59	69	29	56	297	88	119	59	122	105	69
18	34	tae-MIR531-p3	CGCGCGCTGCTCCGTCGAGCG	21	chr4B	-	14040696	14040765	ggtggctccgCTCGCCGGAGCAGCGTGCAacggagggatccCGCGCGCTGCTCCGTCGAGCGtggccacc	1	tae-MIR531,	tae-MIR531	ggtggctcCGCTCGCCGGAGCAGCGTGCAacggagggatcccgcgcgctgctccgtcgagcgtggccacc	tae-MIR531-p3	cgcgcgctgctccgtcgagcg	3'	New	gp1a	((((((..((((((.(((((((((((((...(((....))).))))))))))))).))))))..))))))	70	75.7	-57.6	1.1	13	30	22	22	41	19	22	14	21	35	23	26	13	30	22	11	10	11	13	40	15	31	14	35	37	30
19	35	tae-MIR1117-p3_2ss6TG19AC_1	ACACGAACCGGGACTAAAGGC	21	chr7D	+	11457085	11457186	aagggcctttagtcccggttctggaaccgggactaaagggtcgttactaatgccctagacctttagtcccggttcttACACGAACCGGGACTAAAGGCcgtc	1	tae-MIR1117,	tae-MIR1117	gtttgaaaatgggaccttTAGTACCGGTTCGTGGCACGAACCgggactaaaggtctcaaccccattagttccggttcgtgccacaaaccgcgactaaaagggaggagctttagtcgc	tae-MIR1117-p3	GCACGAACCgggactaaaggt	3'	New	gp1a	...((((((((((((((((((.(((((((((((((((((.((...............))))))))))))))))))).....))))))))))))))))))...	96	53.9	-67.9	1.2	0	0	0	0	0	0	1	0	1	0	0	0	0	0	0	0	0	0	0	2	0	0	0	2	5	0
20	36	tae-MIR1117-p3_2ss6TG19AC_20	TCTTTAGTACCGGTTCGTGGCACG	24	chr3B	+	25447096	25447247	aagggtttataggacgacctttagtaccggttcgtgccacgaaccggtactaaaggtgctggaagggccccactatgacaacatcctgccaccacttTCTTTAGTACCGGTTCGTGGCACGaaccggtgctaaaggtttgccacgaaccggt	1	tae-MIR1117,	tae-MIR1117	gtttgaaaatgggaccttTAGTACCGGTTCGTGGCACGAACCgggactaaaggtctcaaccccattagttccggttcgtgccacaaaccgcgactaaaagggaggagctttagtcgc	tae-MIR1117-p3	ccttTAGTACCGGTTCGTGGCACG	3'	New	gp1a	...(((((...((..(((((((((((((((((((((((((((((((((((((((((((.(((.((((................)))).))).)))...))))))))))))))))))))))))))))))))))))))))..))..)))))...	146	53.3	-96.4	1.2	0	0	0	0	0	0	1	0	1	0	0	0	0	0	0	0	0	0	0	2	0	0	0	2	5	0
21	37	tae-MIR1117-p5_2ss6TG19AC_25	TTTAGTACCGGTTCATGGCAC	21	chr7A	-	656504789	656504877	accccTTTAGTACCGGTTCATGGCACgaaccggtactaaaggttagagctttagtaccagttcgtgccacaaaccggtactaaaggtga	2	tae-MIR1117,tae-MIR1117,	tae-MIR1117	gtttgaaaatgggaccttTAGTACCGGTTCGTGGCACGAACCgggactaaaggtctcaaccccattagttccggttcgtgccacaaaccgcgactaaaagggaggagctttagtcgc	tae-MIR1117-p5	ttTAGTACCGGTTCGTGGCAC	5'	New	gp1a	...(((((((((((((((..((((((((((.((((((((((.......)))))))))).))))))))))..)))))))))))))))...	83	48.3	-59.7	1.4	0	0	1	0	0	0	0	1	0	0	0	0	0	0	1	1	1	1	2	1	1	0	0	3	5	0
22	38	tae-miR1117_L+1R-1_1ss24CT	TTAGTACCGGTTCGTGGCACGAAT	24	chr2D	+	484825598	484825698	accctttggtcccggttggtgccatgaaccggtactaatgaggttgtggccccacgagcacctTTAGTACCGGTTCGTGGCACGAATcggtactagagttt	1	tae-MIR1117,	tae-MIR1117	gtttgaaaatgggaccttTAGTACCGGTTCGTGGCACGAACCgggactaaaggtctcaaccccattagttccggttcgtgccacaaaccgcgactaaaagggaggagctttagtcgc	tae-miR1117	TAGTACCGGTTCGTGGCACGAACC	3'	Diff	gp1a	...(((((((.((((((.(((((((((((((((((((..(((((((((....))))...)))))))))))))))))))))))).)))))).)))))))...	95	54.5	-63.1	1.1	1	0	0	0	1	0	0	0	0	0	0	0	1	0	0	0	1	0	0	3	0	0	0	0	0	1
23	39	tae-MIR1117-p3_2ss6TG19AC_12	TAGTACCGGTTCGTGACACAAACC	24	chr5B	-	32256632	32256734	acctcttcagtactggttcgtgccacgtaccggtattaaagatgttggtgcccggccagcaccttTAGTACCGGTTCGTGACACAAACCggtactaaagattc	1	tae-MIR1117,	tae-MIR1117	gtttgaaaatgggaccttTAGTACCGGTTCGTGGCACGAACCgggactaaaggtctcaaccccattagttccggttcgtgccacaaaccgcgactaaaagggaggagctttagtcgc	tae-MIR1117-p3	TAGTACCGGTTCGTGGCACGAACC	3'	New	gp1a	...((((.((((((((((.(((.((((.(((((((((((((.(((((((.....))))))).))))))))))))).)))).))).)))))))))).))))...	97	50.5	-58.7	1.1	0	0	0	0	0	0	1	0	1	0	0	0	0	0	0	0	0	0	0	2	0	0	0	2	5	0
24	40	tae-MIR1117-p3_2ss15GT23GA	GTGGCACGAACCGGTACTAAAGAT	24	chr3B	+	76987847	76987949	acctctttagtaccggttcgtgccacgaaccggcactaaagatgctggtgcctggccaccatctttagtaccggtttGTGGCACGAACCGGTACTAAAGATtt	2	tae-MIR1117,tae-MIR1117,	tae-MIR1117	gtttgaaaatgggaccttTAGTACCGGTTCGTGGCACGAACCgggactaaaggtctcaaccccattagttccggttcgtgccacaaaccgcgactaaaagggaggagctttagtcgc	tae-MIR1117-p3	GTGGCACGAACCgggactaaaggt	3'	New	gp1a	...((((((((((((((((((((((((((((((.((((((((((.((((.....)))).)))))))))).))))))))))))))))))))))))))))))...	97	51.5	-78.2	1.5	0	2	1	0	0	0	0	1	0	0	0	1	0	2	1	0	0	1	0	0	1	0	0	1	2	0
25	41	tae-MIR1117-p5_2ss6TG19AC_12	GTGGCATGAACCGGGACTAAAGGG	24	chr4A	+	18291391	18291478	acttcattggtcccggttgGTGGCATGAACCGGGACTAAAGGGgagcctttggtcccggttcaagccaccaaccgggaccaatggtgg	1	tae-MIR1117,	tae-MIR1117	gtttgaaaatgggaccttTAGTACCGGTTCGTGGCACGAACCgggactaaaggtctcaaccccattagttccggttcgtgccacaaaccgcgactaaaagggaggagctttagtcgc	tae-MIR1117-p5	GTGGCACGAACCgggactaaaggt	5'	New	gp1a	...(((((((((((((((((((((.(((((((((((((((((....))))))))))))))))).)))))))))))))))))))))...	82	59.1	-78.7	1.5	0	0	1	0	0	0	0	1	0	0	0	0	0	0	1	1	1	1	2	1	1	0	0	3	5	0
26	42	tae-MIR1117-p5_2ss6TG19AC_17	TTAGTACCGGTCCGTGGCACGAAC	24	chr6D	+	323043552	323043614	actTTAGTACCGGTCCGTGGCACGAACcgatgctaaaggtcggccacgaaccggtactaatga	1	tae-MIR1117,	tae-MIR1117	gtttgaaaatgggaccttTAGTACCGGTTCGTGGCACGAACCgggactaaaggtctcaaccccattagttccggttcgtgccacaaaccgcgactaaaagggaggagctttagtcgc	tae-MIR1117-p5	tTAGTACCGGTTCGTGGCACGAAC	5'	New	gp1a	...(((((((((((.((((((.(((.((.........))))))))))).)))))))))))...	57	54	-35.6	1	0	0	1	0	0	0	0	1	0	0	0	0	0	0	1	1	1	1	2	1	1	0	0	3	5	0
27	43	tae-MIR1117-p3_2ss6TG19AC_18	TCGTGGCACAAACCGGTACTA	21	chr1B	-	73370709	73370806	agagctaacctttagtatcggttcgtgccacgaaccggtactaaaggggtttgacctatagtaccggtTCGTGGCACAAACCGGTACTAaagggcaat	2	tae-MIR1117,tae-MIR1117,	tae-MIR1117	gtttgaaaatgggaccttTAGTACCGGTTCGTGGCACGAACCgggactaaaggtctcaaccccattagttccggttcgtgccacaaaccgcgactaaaagggaggagctttagtcgc	tae-MIR1117-p3	TCGTGGCACGAACCgggacta	3'	New	gp1a	...((...(((((((((((((((.(((((((((((((((((((.(((.......))).))))))))))))))))))).)))))))))))))))))...	92	49	-68.1	1.4	0	0	0	0	0	0	1	0	1	0	0	0	0	0	0	0	0	0	0	2	0	0	0	2	5	0
28	44	tae-MIR1117-p3_2ss6TG19AC_19	TCTTTAGTACCGGTTCGTGGC	21	chr7B	-	529410292	529410418	atgacctttactactggttcgtgtcacgaaccggtactaaaggtgctggaggggccccagtctaagaacatcctgccaccactcTCTTTAGTACCGGTTCGTGGCacgaaccggtgctaaaggttcg	1	tae-MIR1117,	tae-MIR1117	gtttgaaaatgggaccttTAGTACCGGTTCGTGGCACGAACCgggactaaaggtctcaaccccattagttccggttcgtgccacaaaccgcgactaaaagggaggagctttagtcgc	tae-MIR1117-p3	ccttTAGTACCGGTTCGTGGC	3'	New	gp1a	..((((((((..(((((((((((((((((((((((((((((((((.(((((((.................)))).))).)))...))))))))))))))))))))))))))))))..))))))))..	123	53.5	-76.4	1.1	0	0	0	0	0	0	1	0	1	0	0	0	0	0	0	0	0	0	0	2	0	0	0	2	5	0
29	45	tae-MIR1117-p3_2ss6TG19AC_10	GTGGCTCGAACCGGGACTAAAGGT	24	chr1B	-	11127060	11127157	atgagacctttagtaccggttcgtgccatgaaccagtactaatgcctcaaaccccattagtaccggttgGTGGCTCGAACCGGGACTAAAGGTctaac	1	tae-MIR1117,	tae-MIR1117	gtttgaaaatgggaccttTAGTACCGGTTCGTGGCACGAACCgggactaaaggtctcaaccccattagttccggttcgtgccacaaaccgcgactaaaagggaggagctttagtcgc	tae-MIR1117-p3	GTGGCACGAACCgggactaaaggt	3'	New	gp1a	...(((((((((((.((((((((.((((..((((.(((((((((..........))))))))).))))..)))).)))))))).)))))))))))...	92	50	-57.7	1.2	0	0	0	0	0	0	1	0	1	0	0	0	0	0	0	0	0	0	0	2	0	0	0	2	5	0
30	46	tae-MIR1117-p3_1ss14GC	CGGTTCGTGGCACCAACCGGGACT	24	chr3B	+	765815029	765815126	atgggacctttagtaccgattcgtgccatgaaccggtactaatgcctcaaaccccattagtacCGGTTCGTGGCACCAACCGGGACTaaaggtctaac	2	tae-MIR1117,tae-MIR1117,	tae-MIR1117	gtttgaaaatgggaccttTAGTACCGGTTCGTGGCACGAACCgggactaaaggtctcaaccccattagttccggttcgtgccacaaaccgcgactaaaagggaggagctttagtcgc	tae-MIR1117-p3	CGGTTCGTGGCACGAACCgggact	3'	New	gp1a	...(((((((((((.(((.((.((((((((((((((((((((((..........)))))))))))))))))))))).)).))).)))))))))))...	92	51	-61.2	1.2	0	0	0	0	0	1	1	0	0	0	0	0	0	0	0	0	0	1	2	0	0	0	0	1	2	1
31	47	tae-MIR1117-p5_2ss6TG19AC_7	GGCTCGAACCGGGACTAAAGGTCT	24	chr6B	+	157942196	157942364	atgggacctttagtaccggttcgtgccatgaaccggtactaatgcctcaaaccccattagtaccggttggtGGCTCGAACCGGGACTAAAGGTCTaacctttagtaccggttggtgccacgaaccggtactaatgggcatcgcaccCTTTAGTCCCGGTTCGTGGCACC	1	tae-MIR1117,	tae-MIR1117	gtttgaaaatgggaccttTAGTACCGGTTCGTGGCACGAACCgggactaaaggtctcaaccccattagttccggttcgtgccacaaaccgcgactaaaagggaggagctttagtcgc	tae-MIR1117-p5	GGCACGAACCgggactaaaggtct	5'	New	gp1a	...(((((((((((.((((((((.((((..((((((((((((((..........))))))))))))))..)))).)))))))).)))))))))))((((.........))))(((((((((((((((.(((((.(((.......))).))))).)))))))))))))))	92	54.4	-105.6	1.1	0	0	1	0	0	0	0	1	0	0	0	0	0	0	1	1	1	1	2	1	1	0	0	3	5	0
31	48	tae-MIR1117-p3_2ss6TG19AC_6	CTTTAGTCCCGGTTCGTGGCACC	23	chr6B	+	157942196	157942364	atgggacctttagtaccggttcgtgccatgaaccggtactaatgcctcaaaccccattagtaccggttggtGGCTCGAACCGGGACTAAAGGTCTaacctttagtaccggttggtgccacgaaccggtactaatgggcatcgcaccCTTTAGTCCCGGTTCGTGGCACC	1	tae-MIR1117,	tae-MIR1117	gtttgaaaatgggaccttTAGTACCGGTTCGTGGCACGAACCgggactaaaggtctcaaccccattagttccggttcgtgccacaaaccgcgactaaaagggaggagctttagtcgc	tae-MIR1117-p3	cttTAGTACCGGTTCGTGGCACG	3'	New	gp1a	...(((((((((((.((((((((.((((..((((((((((((((..........))))))))))))))..)))).)))))))).)))))))))))((((.........))))(((((((((((((((.(((((.(((.......))).))))).)))))))))))))))	92	54.4	-105.6	1.1	0	0	0	0	0	0	1	0	1	0	0	0	0	0	0	0	0	0	0	2	0	0	0	2	5	0
32	49	tae-MIR1117-p3_2ss6TG19AC_25	TTAGTCCCGGTTCGTGGCACC	21	chr1B	-	16240407	16240540	atttgtcccggttcgtctgaaccttttagtcccggttggtgccacgaaccgggactaaagggttagacctTTAGTCCCGGTTCGTGGCACCaaccgatactaatggggtttgaggcattagtaccggttcatgg	1	tae-MIR1117,	tae-MIR1117	gtttgaaaatgggaccttTAGTACCGGTTCGTGGCACGAACCgggactaaaggtctcaaccccattagttccggttcgtgccacaaaccgcgactaaaagggaggagctttagtcgc	tae-MIR1117-p3	tTAGTACCGGTTCGTGGCACG	3'	New	gp1a	...((..(((((..(((((((((..(((((..(((((((((((((((((((((((((((((......)))))))))))))))))))))))))))))..)))))...))))).))))......)))))..))...	128	52.2	-85.6	1.2	0	0	0	0	0	0	1	0	1	0	0	0	0	0	0	0	0	0	0	2	0	0	0	2	5	0
33	50	tae-MIR1117-p3_2ss6TG19AC_26	TTCGTGGCACCAACCGGGACC	21	chr7D	-	549225341	549225430	caaggccattggtcccggttggtggcacgaaccgggaccaatgccaccctttggtcccggTTCGTGGCACCAACCGGGACCaatgccccc	2	tae-MIR1117,tae-MIR1117,	tae-MIR1117	gtttgaaaatgggaccttTAGTACCGGTTCGTGGCACGAACCgggactaaaggtctcaaccccattagttccggttcgtgccacaaaccgcgactaaaagggaggagctttagtcgc	tae-MIR1117-p3	TTCGTGGCACGAACCgggact	3'	New	gp1a	...((.((((((((((((((((((.((((((((((((((((.........)))))))))))))))).))))))))))))))))))))...	84	65.6	-75.3	1.3	0	0	0	0	0	0	1	0	1	0	0	0	0	0	0	0	0	0	0	2	0	0	0	2	5	0
34	51	tae-MIR1117-p5_2ss6TG19AC_9	GTGGCACGAACCGGGACCAAAGGC	24	chr4A	+	719863414	719863499	caccattggtcccggttgGTGGCACGAACCGGGACCAAAGGCtgccctttggccccggttcatgccaccaaccgggaccaatgagg	1	tae-MIR1117,	tae-MIR1117	gtttgaaaatgggaccttTAGTACCGGTTCGTGGCACGAACCgggactaaaggtctcaaccccattagttccggttcgtgccacaaaccgcgactaaaagggaggagctttagtcgc	tae-MIR1117-p5	GTGGCACGAACCgggactaaaggt	5'	New	gp1a	...(((((((((((((((((((((.((((((((.(((((((....))))))).)))))))).)))))))))))))))))))))...	80	64	-73.5	1.3	0	0	1	0	0	0	0	1	0	0	0	0	0	0	1	1	1	1	2	1	1	0	0	3	5	0
35	52	tae-MIR1117-p5_2ss6TG19AC_11	GTGGCACGAACCGGTACTAAAGGT	24	chr5B	+	188977703	188977800	cacgatcacctttagtaccggttcGTGGCACGAACCGGTACTAAAGGTtagacctttagtaccggttcgtgccacaaaccgttactaaaggggtctga	1	tae-MIR1117,	tae-MIR1117	gtttgaaaatgggaccttTAGTACCGGTTCGTGGCACGAACCgggactaaaggtctcaaccccattagttccggttcgtgccacaaaccgcgactaaaagggaggagctttagtcgc	tae-MIR1117-p5	GTGGCACGAACCgggactaaaggt	5'	New	gp1a	((.((((.(((((((((.(((((.(((((((((((((((((((((((.....))))))))))))))))))))))).))))).))))))))))))))).	97	50	-71.8	1.5	0	0	1	0	0	0	0	1	0	0	0	0	0	0	1	1	1	1	2	1	1	0	0	3	5	0
36	53	tae-MIR1117-p3_2ss6TG19AC_9	GTGGCACGAACCGGGACTAAAGGG	24	chr7B	+	605553884	605554053	catgccaccaactgggacaaatgccctccttttagtcccggttggtgccaccaaccgggaccaaaggcctctgcttcccgcactttcggctgctgaaaagagacctttggtcccggttgGTGGCACGAACCGGGACTAAAGGGtggctttgatcccggttggtgccacaa	2	tae-MIR1117,tae-MIR1117,	tae-MIR1117	gtttgaaaatgggaccttTAGTACCGGTTCGTGGCACGAACCgggactaaaggtctcaaccccattagttccggttcgtgccacaaaccgcgactaaaagggaggagctttagtcgc	tae-MIR1117-p3	GTGGCACGAACCgggactaaaggt	3'	New	gp1a	..((.((((((((((((((((.(((..((((((((((((((((.(((((((((((((((((((((((.((((..(((..(((........))).))).)))).))))))))))))))))))))))).)))))))))))))))).))))))).)))))))))))).))...	165	58.2	-124	1.3	0	0	0	0	0	0	1	0	1	0	0	0	0	0	0	0	0	0	0	2	0	0	0	2	5	0
37	54	tae-MIR1117-p5_2ss6TG19AC_26	TTTAGTACCGGTTCGTGGCACGAA	24	chr5A	+	692593050	692593130	ccaccactcacTTTAGTACCGGTTCGTGGCACGAAccggtgctaaaggttcgccatgaaccggtactaatgagagcggcca	1	tae-MIR1117,	tae-MIR1117	gtttgaaaatgggaccttTAGTACCGGTTCGTGGCACGAACCgggactaaaggtctcaaccccattagttccggttcgtgccacaaaccgcgactaaaagggaggagctttagtcgc	tae-MIR1117-p5	ttTAGTACCGGTTCGTGGCACGAA	5'	New	gp1a	...((.(((...((((((((((((((((((..(((((.........)))))))))))))))))))))))...))).))...	75	55.6	-45.2	1	0	0	1	0	0	0	0	1	0	0	0	0	0	0	1	1	1	1	2	1	1	0	0	3	5	0
38	55	tae-MIR1117-p5_2ss6TG19AC_3	ACTTTAGTACCGGTTCGTGGCACG	24	chr7A	+	698120228	698120299	ccactcACTTTAGTACCGGTTCGTGGCACGaaccggtgtaaaggttcgccatgaaccggtactaatgagagc	1	tae-MIR1117,	tae-MIR1117	gtttgaaaatgggaccttTAGTACCGGTTCGTGGCACGAACCgggactaaaggtctcaaccccattagttccggttcgtgccacaaaccgcgactaaaagggaggagctttagtcgc	tae-MIR1117-p5	ccttTAGTACCGGTTCGTGGCACG	5'	New	gp1a	...((((..((((((((((((((((((..(((((........)))))))))))))))))))))))))))...	66	52.8	-42.6	1.1	0	0	1	0	0	0	0	1	0	0	0	0	0	0	1	1	1	1	2	1	1	0	0	3	5	0
39	56	tae-MIR1117-p5_2ss6TG19AC_2	ACACGAACCGGGACTAAAGGG	21	chr6A	-	142778319	142778407	ccctttagtcccggtttgagACACGAACCGGGACTAAAGGGtgcgatgccctttagtcccggttcgtatatcaaaccgggactaaagat	1	tae-MIR1117,	tae-MIR1117	gtttgaaaatgggaccttTAGTACCGGTTCGTGGCACGAACCgggactaaaggtctcaaccccattagttccggttcgtgccacaaaccgcgactaaaagggaggagctttagtcgc	tae-MIR1117-p5	GCACGAACCgggactaaaggt	5'	New	gp1a	..(((((((((((((((((...((((((((((((((((((((.....))))))))))))))))))))...)))))))))))))))))..	85	51.7	-70.4	1.5	0	0	1	0	0	0	0	1	0	0	0	0	0	0	1	1	1	1	2	1	1	0	0	3	5	0
40	57	tae-MIR1117-p5_2ss2CT21GC	ATCTTTAGTACCGGTTCGTGCCAC	24	chr3B	-	564755103	564755226	ccggttcattgtgaATCTTTAGTACCGGTTCGTGCCACgaaccggtaagaaagatgctggccgggcaccagcatttttagtaccggttcgtggcacaaaccggtactaaagtttttgtggcagg	1	tae-MIR1117,	tae-MIR1117	gtttgaaaatgggaccttTAGTACCGGTTCGTGGCACGAACCgggactaaaggtctcaaccccattagttccggttcgtgccacaaaccgcgactaaaagggaggagctttagtcgc	tae-MIR1117-p5	accttTAGTACCGGTTCGTGGCAC	5'	New	gp1a	((.(.((((...(((.((((((((((((((.((((((((((((((((..(((((((((((.......)))))))))))..)))))))))))))))).)))))))))))))))))..))))).))	124	50.8	-77.1	1.2	0	0	0	1	1	0	0	2	0	0	1	0	0	0	0	0	0	0	0	1	0	0	0	1	3	1
41	58	tae-MIR1117-p5_2ss6TG19AC_1	AAGAACCGGGACTAAAGGGCT	21	chr3D	+	24495006	24495156	cctgggctccccccaccggccacgtggacggcctttagtcccggttcgtgtAAGAACCGGGACTAAAGGGCTagggcattagtaacgaccctttagtcccggttccagaaccgggactaaaggcccttatgaaccggggtaaaagccccat	1	tae-MIR1117,	tae-MIR1117	gtttgaaaatgggaccttTAGTACCGGTTCGTGGCACGAACCgggactaaaggtctcaaccccattagttccggttcgtgccacaaaccgcgactaaaagggaggagctttagtcgc	tae-MIR1117-p5	ACGAACCgggactaaaggtct	5'	New	gp1a	...(((((....((.((((...((((...((((((((((((((((((.((...(((((((((((((((((.....((....)).....)))))))))))))))))))))))))))))))))))))..))))..))))))....)))))...	145	58.9	-89.7	1	0	0	1	0	0	0	0	1	0	0	0	0	0	0	1	1	1	1	2	1	1	0	0	3	5	0
42	59	tae-MIR1117-p3_2ss6TG19AC_22	TTAGTACCGGTTCGTGGCACGA	22	chr6B	-	41276231	41276349	cctttagtacaggttcgtgccacgaaccggtactaaaggtgttggacgggccccagactgacaacaccctgccaccactctctTTAGTACCGGTTCGTGGCACGAaccggtgctaaacg	2	tae-MIR1117,tae-MIR1117,	tae-MIR1117	gtttgaaaatgggaccttTAGTACCGGTTCGTGGCACGAACCgggactaaaggtctcaaccccattagttccggttcgtgccacaaaccgcgactaaaagggaggagctttagtcgc	tae-MIR1117-p3	tTAGTACCGGTTCGTGGCACGA	3'	New	gp1a	..((((((((.((((((((((((((((((((((((((((((.(((..(((................)))..))).)))...))))))))))))))))))))))))))).))))))))..	115	56.3	-72.7	1.1	0	0	0	0	0	0	1	0	1	0	0	0	0	0	0	0	0	0	0	2	0	0	0	2	5	0
43	60	tae-MIR1117-p5_2ss6TG19AC_5	CCTTTAGTACCGGTTCGTGGCACG	24	chr1B	+	600268373	600268515	CCTTTAGTACCGGTTCGTGGCACGaaccggtactaaaggggtggtggcaggctggcgtcaggccggggccccacgatcacctttagtaccggttcgtagtctaacctttagtaccggttcgtgccatgaaccggtactaaatg	1	tae-MIR1117,	tae-MIR1117	gtttgaaaatgggaccttTAGTACCGGTTCGTGGCACGAACCgggactaaaggtctcaaccccattagttccggttcgtgccacaaaccgcgactaaaagggaggagctttagtcgc	tae-MIR1117-p5	ccttTAGTACCGGTTCGTGGCACG	5'	New	gp1a	..(((((((((((((((((((((((((((((((((((((.((((.(((...(((((.....))))).)))))))....(((.........)))...........)))))))))))))))))))))))))))))))))))))..	139	56.6	-91.4	1.1	0	0	1	0	0	0	0	1	0	0	0	0	0	0	1	1	1	1	2	1	1	0	0	3	5	0
44	61	tae-MIR1117-p3_2ss6TG19AC_7	CTTTAGTCCCGGTTCGTGGCACCA	24	chr7D	+	629135221	629135307	cctttagtaccggttggtgccacgaaccggtactaatgggcatcgcaccCTTTAGTCCCGGTTCGTGGCACCAaccgggactaaagg	1	tae-MIR1117,	tae-MIR1117	gtttgaaaatgggaccttTAGTACCGGTTCGTGGCACGAACCgggactaaaggtctcaaccccattagttccggttcgtgccacaaaccgcgactaaaagggaggagctttagtcgc	tae-MIR1117-p3	cttTAGTACCGGTTCGTGGCACGA	3'	New	gp1a	((((((((.(((((((((((((((((((((.(((((.(((.......))).))))).))))))))))))))))))))).))))))))	87	57.5	-67.5	1.3	0	0	0	0	0	0	1	0	1	0	0	0	0	0	0	0	0	0	0	2	0	0	0	2	5	0
45	62	tae-MIR1117-p5_2ss6TG19AC_6	GGCACCAACCGGGACTAAAGGACT	24	chrUn	-	26263145	26263227	cctttggtcccggttggtGGCACCAACCGGGACTAAAGGACTaacctttagtcccggttggtgccaccaaccggtactaatga	1	tae-MIR1117,	tae-MIR1117	gtttgaaaatgggaccttTAGTACCGGTTCGTGGCACGAACCgggactaaaggtctcaaccccattagttccggttcgtgccacaaaccgcgactaaaagggaggagctttagtcgc	tae-MIR1117-p5	GGCACGAACCgggactaaaggtct	5'	New	gp1a	...(((((.((((((((((((((((((((((((((((((.....)))))))))))))))))))))))))))))).)))))...	77	55.4	-69.7	1.5	0	0	1	0	0	0	0	1	0	0	0	0	0	0	1	1	1	1	2	1	1	0	0	3	5	0
46	63	tae-MIR1117-p5_2ss6TG19AC_18	TTAGTACCGGTTCGTGGCACC	21	chr7D	-	542751769	542751973	cggttcaaatgggacctttagtcccggttggtgccacgaaccaggactaaagagtgcgatgcccaTTAGTACCGGTTCGTGGCACCaaccggtactaaaggttagacctttagtcccggttcgagccaccaactggtattaatggggtttgaggcattagtaccggttcatggcacgaacaggtactaaaggtcccattttgaaa	2	tae-MIR1117,tae-MIR1117,	tae-MIR1117	gtttgaaaatgggaccttTAGTACCGGTTCGTGGCACGAACCgggactaaaggtctcaaccccattagttccggttcgtgccacaaaccgcgactaaaagggaggagctttagtcgc	tae-MIR1117-p5	tTAGTACCGGTTCGTGGCACG	5'	New	gp1a	...(((((((((((((((((((.((.(((.((((((.(((((.(((((((...((.(((..((((((((((((((((.(((((...((((((.((((((((.....)))))))).))))))...))))).))))))))))))))))..)))..)).))))).))))))).)))))).))).)).)))))))))))))))).))).	201	50.2	-117.8	1.1	0	0	1	0	0	0	0	1	0	0	0	0	0	0	1	1	1	1	2	1	1	0	0	3	5	0
47	64	tae-MIR1117-p3_2ss6TG19AC_21	TGGCACGAACCGGTACTAAAGGTC	24	chrUn	+	62468646	62468781	cgtgttgaacctttagtaccggttcgtggcacgaaccggtactaaaggggtggtggcaggctggcgtcaggccggggccccacgatcacctttagtatcggttcgTGGCACGAACCGGTACTAAAGGTCtaaccta	1	tae-MIR1117,	tae-MIR1117	gtttgaaaatgggaccttTAGTACCGGTTCGTGGCACGAACCgggactaaaggtctcaaccccattagttccggttcgtgccacaaaccgcgactaaaagggaggagctttagtcgc	tae-MIR1117-p3	TGGCACGAACCgggactaaaggtc	3'	New	gp1a	...(((..((((((((((((((((((((.((((((((((((((((((((((.((((..(((((((.....)))..)))))))).))).))))))))))))))))))).))))))))))))))))))))..)))...	130	57.4	-96.2	1.2	0	0	0	0	0	0	1	0	1	0	0	0	0	0	0	0	0	0	0	2	0	0	0	2	5	0
48	65	tae-MIR1117-p5_2ss6TG19AC_23	TTCGTGGCACGAACCGGTACTAAA	24	chr1B	+	640913286	640913497	ctacccctttagtaccggTTCGTGGCACGAACCGGTACTAAAggnnnnnnnnnngggggtagagtttgaaaattggcccctttagtaccggttcgtggcacgaaccggtactaaaggcttgtcccctttagtaccggttcgtggcacgaaccggtactataggttagacctttagtaccggttggtaacacaaaccggtactaaaggggctc	3	tae-MIR1117,tae-MIR1117,tae-MIR1117,	tae-MIR1117	gtttgaaaatgggaccttTAGTACCGGTTCGTGGCACGAACCgggactaaaggtctcaaccccattagttccggttcgtgccacaaaccgcgactaaaagggaggagctttagtcgc	tae-MIR1117-p5	TTCGTGGCACGAACCgggactaaa	5'	New	gp1a	...(((((((((((((((((.(((..((.(((((((((((((((..........((((((..((((....)))).)))))).(((((((((((((((.(((((((((((((((((((.......))))))))))))))))))).))))))))))))))).........))))))))))))))).))..))).)))))))))))))))))...	206	49.5	-141	1.3	0	0	1	0	0	0	0	1	0	0	0	0	0	0	1	1	1	1	2	1	1	0	0	3	5	0
49	66	tae-MIR1117-p3_2ss6TG19AC_14	TAGTACCGGTTCGTGGCACCAACC	24	chr1B	-	47927603	47927700	ctggaccatttagtcccggttggtgccacgaccgggactaaagggtgcgatgctcatTAGTACCGGTTCGTGGCACCAACCgggactaaagggttaga	1	tae-MIR1117,	tae-MIR1117	gtttgaaaatgggaccttTAGTACCGGTTCGTGGCACGAACCgggactaaaggtctcaaccccattagttccggttcgtgccacaaaccgcgactaaaagggaggagctttagtcgc	tae-MIR1117-p3	TAGTACCGGTTCGTGGCACGAACC	3'	New	gp1a	...((((.(((((((((((((((((((((((((((.(((((.((((.....)))).))))).)))).))))))))))))))))))))))).))))...	92	56.1	-69.9	1.3	0	0	0	0	0	0	1	0	1	0	0	0	0	0	0	0	0	0	0	2	0	0	0	2	5	0
50	67	tae-MIR1117-p3_2ss6TG19AC_2	ATTAGTACCGGTTCGTGGCACCAA	24	chr4D	-	419219753	419219857	gaaactctagtaccggttcgtgccacgaacaggtactaaaggtgctcgtggggccacaacctcATTAGTACCGGTTCGTGGCACCAAcagggaccaaagggtgga	1	tae-MIR1117,	tae-MIR1117	gtttgaaaatgggaccttTAGTACCGGTTCGTGGCACGAACCgggactaaaggtctcaaccccattagttccggttcgtgccacaaaccgcgactaaaagggaggagctttagtcgc	tae-MIR1117-p3	ttTAGTACCGGTTCGTGGCACGAA	3'	New	gp1a	...(((((.((.((.(((.(((((((((((.((((((((((((....(((....))).))))..)))))))).))))))))))).))).)).))...)))))...	99	55.2	-48.6	0.8	0	0	0	0	0	0	1	0	1	0	0	0	0	0	0	0	0	0	0	2	0	0	0	2	5	0
51	68	tae-MIR1117-p3_2ss6TG19AC_13	TAGTACCGGTTCGTGGCACCA	21	chr2D	-	29081073	29081177	gaaactctagtaccggttcgtgccacgaacaggtactaaaggtgctcgtggggccacagcctcatTAGTACCGGTTCGTGGCACCAacagggaccaaagggtgga	1	tae-MIR1117,	tae-MIR1117	gtttgaaaatgggaccttTAGTACCGGTTCGTGGCACGAACCgggactaaaggtctcaaccccattagttccggttcgtgccacaaaccgcgactaaaagggaggagctttagtcgc	tae-MIR1117-p3	TAGTACCGGTTCGTGGCACGA	3'	New	gp1a	...(((((.((.((.(((.(((((((((((.((((((((.(..(((.(((....))))))..).)))))))).))))))))))).))).)).))...)))))...	99	56.2	-51.8	0.9	0	0	0	0	0	0	1	0	1	0	0	0	0	0	0	0	0	0	0	2	0	0	0	2	5	0
52	69	tae-MIR1117-p3_2ss6TG19AC_15	TAGTACCGGTTCGTGGCATGAACC	24	chr1B	+	488752760	488752862	gaatctttagtaccgcttcgtgccacgaaccggtagtaaagatgctggtgcctggccagcaccttTAGTACCGGTTCGTGGCATGAACCggtactaaagaggt	2	tae-MIR1117,tae-MIR1117,	tae-MIR1117	gtttgaaaatgggaccttTAGTACCGGTTCGTGGCACGAACCgggactaaaggtctcaaccccattagttccggttcgtgccacaaaccgcgactaaaagggaggagctttagtcgc	tae-MIR1117-p3	TAGTACCGGTTCGTGGCACGAACC	3'	New	gp1a	...((((((((((((.(((((((((((((((((((.(((((.(((((((.....))))))).))))).))))))))))))))))))).))))))))))))...	97	52.4	-74.6	1.4	0	0	0	0	0	0	1	0	1	0	0	0	0	0	0	0	0	0	0	2	0	0	0	2	5	0
53	70	tae-MIR1117-p3_2ss6TG19AC_8	GTGGCACCAACCGGGACTAAAGGT	24	chr7B	-	572049950	572050042	gaccttttagtcccggttggtgccacgaaccgggactaaagggtgcgatgcccattagtaccggttcGTGGCACCAACCGGGACTAAAGGTta	1	tae-MIR1117,	tae-MIR1117	gtttgaaaatgggaccttTAGTACCGGTTCGTGGCACGAACCgggactaaaggtctcaaccccattagttccggttcgtgccacaaaccgcgactaaaagggaggagctttagtcgc	tae-MIR1117-p3	GTGGCACGAACCgggactaaaggt	3'	New	gp1a	((((.((((((((((((((((((((((((((((.(((((.((((.....)))).))))).)))))))))))))))))))))))))))))))).	92	55.9	-76.6	1.5	0	0	0	0	0	0	1	0	1	0	0	0	0	0	0	0	0	0	0	2	0	0	0	2	5	0
54	71	tae-MIR1117-p3_2ss6TG19AC_27	TTCGTGGCACCAACCGGTACT	21	chr5B	+	42267363	42267455	gaccttttagtcccggttggtgccacgaagcgggactaaagggtgcgatgcccattagtaccggTTCGTGGCACCAACCGGTACTaaaggtta	2	tae-MIR1117,tae-MIR1117,	tae-MIR1117	gtttgaaaatgggaccttTAGTACCGGTTCGTGGCACGAACCgggactaaaggtctcaaccccattagttccggttcgtgccacaaaccgcgactaaaagggaggagctttagtcgc	tae-MIR1117-p3	TTCGTGGCACGAACCgggact	3'	New	gp1a	((((.((((((.(((((((((((((((((.(((.(((((.((((.....)))).))))).))).))))))))))))))))).)))))))))).	92	54.8	-65.3	1.3	0	0	0	0	0	0	1	0	1	0	0	0	0	0	0	0	0	0	0	2	0	0	0	2	5	0
55	72	tae-MIR1117-p5_2ss6TG19AC_21	TTAGTACCGGTTGGTGGCACCAAC	24	chr7D	-	605170417	605170503	gcccaTTAGTACCGGTTGGTGGCACCAACcgggactaaaggttagacctttagtcccggttggtgccatcaaccggtactaatgcct	2	tae-MIR1117,tae-MIR1117,	tae-MIR1117	gtttgaaaatgggaccttTAGTACCGGTTCGTGGCACGAACCgggactaaaggtctcaaccccattagttccggttcgtgccacaaaccgcgactaaaagggaggagctttagtcgc	tae-MIR1117-p5	tTAGTACCGGTTCGTGGCACGAAC	5'	New	gp1a	...((((((((((((((((((((((((((((((((((((((.....))))))))))))))))))))))))))))))))))))))...	81	54	-76.4	1.6	0	0	1	0	0	0	0	1	0	0	0	0	0	0	1	1	1	1	2	1	1	0	0	3	5	0
56	73	tae-MIR1117-p5_2ss6TG19AC_27	TTTAGTACCGGTTCGTGGCAT	21	chr5B	-	648622752	648622820	gcctcTTTAGTACCGGTTCGTGGCATgaaccggtactaaaggttcgccacgaaccggtgctattgatca	1	tae-MIR1117,	tae-MIR1117	gtttgaaaatgggaccttTAGTACCGGTTCGTGGCACGAACCgggactaaaggtctcaaccccattagttccggttcgtgccacaaaccgcgactaaaagggaggagctttagtcgc	tae-MIR1117-p5	ttTAGTACCGGTTCGTGGCAC	5'	New	gp1a	...((..(((((((((((((((((..(((((.........))))))))))))))))))))))..))...	63	52.2	-41.4	1.1	0	0	1	0	0	0	0	1	0	0	0	0	0	0	1	1	1	1	2	1	1	0	0	3	5	0
57	74	tae-MIR1117-p5_2ss6TG19AC_19	TTAGTACCGGTTCGTGGCATGAAC	24	chr5B	+	169672162	169672230	gcctctTTAGTACCGGTTCGTGGCATGAACcggtactaaaggttcgccacgaaccggtgctattgatcg	1	tae-MIR1117,	tae-MIR1117	gtttgaaaatgggaccttTAGTACCGGTTCGTGGCACGAACCgggactaaaggtctcaaccccattagttccggttcgtgccacaaaccgcgactaaaagggaggagctttagtcgc	tae-MIR1117-p5	tTAGTACCGGTTCGTGGCACGAAC	5'	New	gp1a	...((..(((((((((((((((((..(((((.........))))))))))))))))))))))..))...	63	53.6	-41.4	1.1	0	0	1	0	0	0	0	1	0	0	0	0	0	0	1	1	1	1	2	1	1	0	0	3	5	0
58	75	tae-MIR1117-p5_2ss6TG19AC_10	GTGGCACGAACCGGGACTAAAGGT	24	chrUn	+	49873406	49873498	ggacctttagtaccggttcGTGGCACGAACCGGGACTAAAGGTctcaaccccattagttccggttcgtgccacaaaccgcgactaaaagggag	1	tae-MIR1117,	tae-MIR1117	gtttgaaaatgggaccttTAGTACCGGTTCGTGGCACGAACCgggactaaaggtctcaaccccattagttccggttcgtgccacaaaccgcgactaaaagggaggagctttagtcgc	tae-MIR1117-p5	GTGGCACGAACCgggactaaaggt	5'	New	gp1a	...((((((((..(((((.((((((((((((((((((((.((........)).)))))))))))))))))))).)))))..)))))).))...	87	54.8	-55.6	1.1	0	0	1	0	0	0	0	1	0	0	0	0	0	0	1	1	1	1	2	1	1	0	0	3	5	0
59	76	tae-MIR1117-p5_2ss6TG19AC_24	TTTAGTACCGGGTCGTGGAAC	21	chr5B	-	42242962	42243050	ggccTTTAGTACCGGGTCGTGGAACaaaccggcactaaagggggggggcctttagtaccggtttgttccaccacccggtactaaagggg	2	tae-MIR1117,tae-MIR1117,	tae-MIR1117	gtttgaaaatgggaccttTAGTACCGGTTCGTGGCACGAACCgggactaaaggtctcaaccccattagttccggttcgtgccacaaaccgcgactaaaagggaggagctttagtcgc	tae-MIR1117-p5	ttTAGTACCGGTTCGTGGCAC	5'	New	gp1a	..(((((((((((((((.((((((((((((((.((((((((.......)))))))).)))))))))))))).)))))))))))))))..	85	58.4	-66.5	1.3	0	0	1	0	0	0	0	1	0	0	0	0	0	0	1	1	1	1	2	1	1	0	0	3	5	0
60	77	tae-MIR1117-p3_2ss6TG19AC_16	TAGTACCGGTTGGTGGCTCGAACC	24	chr7D	-	69045321	69045394	gtaccggttcgtgccatgaaccggtactaatgcctcaaaccctatTAGTACCGGTTGGTGGCTCGAACCgggag	1	tae-MIR1117,	tae-MIR1117	gtttgaaaatgggaccttTAGTACCGGTTCGTGGCACGAACCgggactaaaggtctcaaccccattagttccggttcgtgccacaaaccgcgactaaaagggaggagctttagtcgc	tae-MIR1117-p3	TAGTACCGGTTCGTGGCACGAACC	3'	New	gp1a	...((((((((.((((..((((((((((((((..........))))))))))))))..)))).))))))))...	68	55.4	-44.8	1.1	0	0	0	0	0	0	1	0	1	0	0	0	0	0	0	0	0	0	0	2	0	0	0	2	5	0
61	78	tae-MIR1117-p5_2ss6TG19AC_22	TTAGTCCCGGTTCGTGCCACCAAC	24	chr1B	-	615577324	615577505	gtcccagttggtggcaccaaccaggactaaaggggtgcaTTAGTCCCGGTTCGTGCCACCAACcgggaccaaaggccgccgcttcccgccctttgggctgctgaaaagaggcctttggtaccggttgttggcacgaaccgggaccaatgcccactttagtcccggttggtctcacgaaccgg	3	tae-MIR1117,tae-MIR1117,tae-MIR1117,	tae-MIR1117	gtttgaaaatgggaccttTAGTACCGGTTCGTGGCACGAACCgggactaaaggtctcaaccccattagttccggttcgtgccacaaaccgcgactaaaagggaggagctttagtcgc	tae-MIR1117-p5	ttagttccggttcgtgccacaaac	5'	New	gp1a	...((.(((.(((..(((((((.(((((((((.((.(((((.((((((((((((((((.(((((((.((((((((((..........((((...))))..((....)).)))))))))).))))))).)))))))))))))))).))))))).))))))))).)))))))..))).))).))	179	61	-123.7	1.1	0	0	1	0	0	0	0	1	0	0	0	0	0	0	1	1	1	1	2	1	1	0	0	3	5	0
62	79	tae-MIR1117-p3_2ss6TG19AC_23	TTAGTACCGGTTCGTGGCACGAAC	24	chr2B	+	135871596	135871724	gtcgacctttagtaccggttcgtgccacgaaccagtactaaaggtgctggacgggccccagactgacaacaccctgccaccaccctctTTAGTACCGGTTCGTGGCACGAACcggtactaaaggttcgc	2	tae-MIR1117,tae-MIR1117,	tae-MIR1117	gtttgaaaatgggaccttTAGTACCGGTTCGTGGCACGAACCgggactaaaggtctcaaccccattagttccggttcgtgccacaaaccgcgactaaaagggaggagctttagtcgc	tae-MIR1117-p3	tTAGTACCGGTTCGTGGCACGAAC	3'	New	gp1a	..(((((((((((((((((((((((((((((((.((((((((((((.(((..(((................)))..))).))))...)))))))).))))))))))))))))))))))))))))).)).	126	57.4	-82.3	1.1	0	0	0	0	0	0	1	0	1	0	0	0	0	0	0	0	0	0	0	2	0	0	0	2	5	0
63	80	tae-MIR1117-p5_2ss6TG19AC_14	TAGTACCGGTTGGTGGCACGAACC	24	chr3D	-	19707480	19707580	gtgcgatgcccatTAGTACCGGTTGGTGGCACGAACCgggactaaaggttagaccttttgtcccggttggtgccaccaaccggtactaatgggctttgagg	1	tae-MIR1117,	tae-MIR1117	gtttgaaaatgggaccttTAGTACCGGTTCGTGGCACGAACCgggactaaaggtctcaaccccattagttccggttcgtgccacaaaccgcgactaaaagggaggagctttagtcgc	tae-MIR1117-p5	TAGTACCGGTTCGTGGCACGAACC	5'	New	gp1a	...(((.(((((((((((((((((((((((((.(((((((((.(((((.....))))).))))))))).))))))))))))))))))))))))).)))...	95	55.4	-82.3	1.5	0	0	1	0	0	0	0	1	0	0	0	0	0	0	1	1	1	1	2	1	1	0	0	3	5	0
64	81	tae-MIR1117-p5_2ss6TG19AC_20	TTAGTACCGGTTGGTGGCACC	21	chr5D	-	422036938	422037030	nnagcccaTTAGTACCGGTTGGTGGCACCaaccgggactaaaggtctaacctttagtaccggttggtgccaccaaccggtactaatgggcatc	2	tae-MIR1117,tae-MIR1117,	tae-MIR1117	gtttgaaaatgggaccttTAGTACCGGTTCGTGGCACGAACCgggactaaaggtctcaaccccattagttccggttcgtgccacaaaccgcgactaaaagggaggagctttagtcgc	tae-MIR1117-p5	tTAGTACCGGTTCGTGGCACG	5'	New	gp1a	...((((((((((((((((((((((((((((((((.((((((((.....)))))))).))))))))))))))))))))))))))))))))...	87	52.7	-83.2	1.7	0	0	1	0	0	0	0	1	0	0	0	0	0	0	1	1	1	1	2	1	1	0	0	3	5	0
65	82	tae-MIR1117-p3_2ss6TG19AC_24	TTAGTACCGGTTGGTGGCACGAAC	24	chr2B	+	777351406	777351485	nnngtaccggttcgtgccatgaaccggtactaatgcctcaaaccccaTTAGTACCGGTTGGTGGCACGAACcgggactaa	1	tae-MIR1117,	tae-MIR1117	gtttgaaaatgggaccttTAGTACCGGTTCGTGGCACGAACCgggactaaaggtctcaaccccattagttccggttcgtgccacaaaccgcgactaaaagggaggagctttagtcgc	tae-MIR1117-p3	tTAGTACCGGTTCGTGGCACGAAC	3'	New	gp1a	...((.(((((((((((((..((((((((((((((..........))))))))))))))..))))))))))))).))...	74	52.5	-51.1	1.2	0	0	0	0	0	0	1	0	1	0	0	0	0	0	0	0	0	0	0	2	0	0	0	2	5	0
66	83	tae-MIR1117-p3_2ss6TG19AC_17	TAGTCCCGGTTCGTGGCACCA	21	chr5D	-	553004803	553004895	taacctttagtcccggttggtgccaccaaccggtactaatgggcatcgcacccttTAGTCCCGGTTCGTGGCACCAaccgggactaaagggcc	2	tae-MIR1117,tae-MIR1117,	tae-MIR1117	gtttgaaaatgggaccttTAGTACCGGTTCGTGGCACGAACCgggactaaaggtctcaaccccattagttccggttcgtgccacaaaccgcgactaaaagggaggagctttagtcgc	tae-MIR1117-p3	TAGTACCGGTTCGTGGCACGA	3'	New	gp1a	...(((((((((((((((((((((((.((((((.(((((.(((.......))).))))).)))))).)))))))))))))))))))))))...	87	58.1	-70	1.3	0	0	0	0	0	0	1	0	1	0	0	0	0	0	0	0	0	0	0	2	0	0	0	2	5	0
67	84	tae-MIR1117-p5_2ss6TG19AC_28	TTTAGTCCCGGTTCGTGGCAC	21	chr2B	-	188324253	188324353	tacgtcaaaccccTTTAGTCCCGGTTCGTGGCACgaaccagtactaaaggttagccctttagtactagtttgtgccatgaaccggtactaaaggtgatcat	1	tae-MIR1117,	tae-MIR1117	gtttgaaaatgggaccttTAGTACCGGTTCGTGGCACGAACCgggactaaaggtctcaaccccattagttccggttcgtgccacaaaccgcgactaaaagggaggagctttagtcgc	tae-MIR1117-p5	ttTAGTACCGGTTCGTGGCAC	5'	New	gp1a	...((((....((((((((.((((((((((((((((((.(((((((((((.....))))))))))).)))))))))))))))))).))))))))))))...	95	46.5	-62.5	1.3	0	0	1	0	0	0	0	1	0	0	0	0	0	0	1	1	1	1	2	1	1	0	0	3	5	0
68	85	tae-MIR1117-p5_2ss1GA23GC	AGACCTTTAGTACCGGTTCGTGCC	24	chr3A	+	689082400	689082525	tAGACCTTTAGTACCGGTTCGTGCCacgaaccggtactaaaggtgatcgtggggccccggcctgacgccagcctgccaccacccctttagtaccggttcgtgccacgaaccggtactaaaggttca	1	tae-MIR1117,	tae-MIR1117	gtttgaaaatgggaccttTAGTACCGGTTCGTGGCACGAACCgggactaaaggtctcaaccccattagttccggttcgtgccacaaaccgcgactaaaagggaggagctttagtcgc	tae-MIR1117-p5	ggaccttTAGTACCGGTTCGTGGC	5'	New	gp1a	..(((((((((((((((((((((.(((((((((((((((((((.....(((((((...(((.((....))))).))).)))).))))))))))))))))))).)))))))))))))))))))))..	122	58.7	-88.4	1.2	0	0	1	0	0	0	0	1	0	1	0	0	0	0	1	0	0	0	1	0	0	0	0	0	3	0
69	86	tae-MIR1117-p5_2ss6TG19AC_15	TAGTCCCGGTTCGTGGCACCAACC	24	chr1D	+	491654242	491654386	TAGTCCCGGTTCGTGGCACCAACCggtaccaatgcccaccctttagtcccggttggtgccaccaaccgggaccaaaggccgctgcttcccgccctttgggctgctgaaaagggacttatggtcccggttggtggcacgaaccggg	2	tae-MIR1117,tae-MIR1117,	tae-MIR1117	gtttgaaaatgggaccttTAGTACCGGTTCGTGGCACGAACCgggactaaaggtctcaaccccattagttccggttcgtgccacaaaccgcgactaaaagggaggagctttagtcgc	tae-MIR1117-p5	TAGTACCGGTTCGTGGCACGAACC	5'	New	gp1a	....(((((((((((.((((((((((.((((...(((..(((((.(((((((((((.....))))))))))).))))).....((..((((.....))))..))......))).....)))).)))))))))).)))))))))))	141	62.8	-91.2	1	0	0	1	0	0	0	0	1	0	0	0	0	0	0	1	1	1	1	2	1	1	0	0	3	5	0
70	87	tae-MIR1117-p5_2ss6TG19AC_13	TAGTACCGGTTCGTGGCACGA	21	chr5A	-	4134918	4134990	tcactcacttTAGTACCGGTTCGTGGCACGAaccggtgctaaaggttcgccacgaaccggtactaatgagagc	1	tae-MIR1117,	tae-MIR1117	gtttgaaaatgggaccttTAGTACCGGTTCGTGGCACGAACCgggactaaaggtctcaaccccattagttccggttcgtgccacaaaccgcgactaaaagggaggagctttagtcgc	tae-MIR1117-p5	TAGTACCGGTTCGTGGCACGA	5'	New	gp1a	...((((..((((((((((((((((((..(((((.........)))))))))))))))))))))))))))...	67	53.4	-43.6	1.1	0	0	1	0	0	0	0	1	0	0	0	0	0	0	1	1	1	1	2	1	1	0	0	3	5	0
71	88	tae-MIR1117-p3_2ss6TG19AC_3	ATTAGTACCGGTTCGTGGCACGAA	24	chr2B	-	1196697	1196770	tcatggcacgaaccggtaataaatatgctggtgcccggccagcacctttaATTAGTACCGGTTCGTGGCACGAA	1	tae-MIR1117,	tae-MIR1117	gtttgaaaatgggaccttTAGTACCGGTTCGTGGCACGAACCgggactaaaggtctcaaccccattagttccggttcgtgccacaaaccgcgactaaaagggaggagctttagtcgc	tae-MIR1117-p3	ttTAGTACCGGTTCGTGGCACGAA	3'	New	gp1a	((.((.((((((((((((.(((.(((((((((.....)))))))....)).))).)))))))))))).)).)).	73	51.4	-36.2	1	0	0	0	0	0	0	1	0	1	0	0	0	0	0	0	0	0	0	0	2	0	0	0	2	5	0
72	89	tae-MIR1117-p5_2ss6TG19AC_16	TCTTTAGTACCGGTTCGTGCCACG	24	chr5B	-	699754095	699754157	TCTTTAGTACCGGTTCGTGCCACGaaccggtacaataggtttgccacgaaccggtactaatga	1	tae-MIR1117,	tae-MIR1117	gtttgaaaatgggaccttTAGTACCGGTTCGTGGCACGAACCgggactaaaggtctcaaccccattagttccggttcgtgccacaaaccgcgactaaaagggaggagctttagtcgc	tae-MIR1117-p5	ccttTAGTACCGGTTCGTGGCACG	5'	New	gp1a	((.((((((((((((((((...((((((.........)))))).)))))))))))))))).))	63	49.2	-34.2	1.1	0	0	1	0	0	0	0	1	0	0	0	0	0	0	1	1	1	1	2	1	1	0	0	3	5	0
73	90	tae-MIR1117-p3_2ss6TG19AC_4	CATTAGTACCGGTTCGTGGCACCA	24	chr6D	+	5061905	5062001	tgggacctttagtcccggttggtgccacgaaccgggactaaagggtgcgatgccCATTAGTACCGGTTCGTGGCACCAaccggtactaaaggttaga	1	tae-MIR1117,	tae-MIR1117	gtttgaaaatgggaccttTAGTACCGGTTCGTGGCACGAACCgggactaaaggtctcaaccccattagttccggttcgtgccacaaaccgcgactaaaagggaggagctttagtcgc	tae-MIR1117-p3	cttTAGTACCGGTTCGTGGCACGA	3'	New	gp1a	...((((((((((.(((((((((((((((((((((.(((((.((((.....)))).))))).))))))))))))))))))))).))))))))))...	91	55.7	-74	1.4	0	0	0	0	0	0	1	0	1	0	0	0	0	0	0	0	0	0	0	2	0	0	0	2	5	0
74	91	tae-MIR1117-p3_2ss6TG19AC_5	CTTTAGTACCGGTTCGTGGCACGA	24	chr6A	+	24347852	24347979	ttagacctttagtaccggtttgtgtcacaaaccgtcactaaaggggctcgtggggccctggcctgacgccagcctgccaccacccCTTTAGTACCGGTTCGTGGCACGAaccggtactaaaggttcat	1	tae-MIR1117,	tae-MIR1117	gtttgaaaatgggaccttTAGTACCGGTTCGTGGCACGAACCgggactaaaggtctcaaccccattagttccggttcgtgccacaaaccgcgactaaaagggaggagctttagtcgc	tae-MIR1117-p3	cttTAGTACCGGTTCGTGGCACGA	3'	New	gp1a	...(((((((((((((((((((((((((.(((((..((((((((((....((((((.(((((.....)))))...))).)))))))))))))..))))).)))))))))))))))))))))))))...	122	56.2	-84.6	1.2	0	0	0	0	0	0	1	0	1	0	0	0	0	0	0	0	0	0	0	2	0	0	0	2	5	0
75	92	tae-miR1117_L+1R-4	TTAGTACCGGTTCGTGGCACG	21	chr3B	-	27099315	27099408	TTAGTACCGGTTCGTGGCACGaaccgatactataggttagacctttagtaccggttggtaacacaaaccggtactaaaggggctcgtggggacc	1	tae-MIR1117,	tae-MIR1117	gtttgaaaatgggaccttTAGTACCGGTTCGTGGCACGAACCgggactaaaggtctcaaccccattagttccggttcgtgccacaaaccgcgactaaaagggaggagctttagtcgc	tae-miR1117	TAGTACCGGTTCGTGGCACGAACC	5'	Diff	gp1a	((((((((((((.(((..((.(((((.(((((.(((.....))).))))).))))).))..))).)))))))))))).((..((....))..))	77	51.1	-45.9	1	0	0	1	0	0	1	0	0	2	0	1	3	0	0	1	0	1	0	1	10	1	1	0	0	7	0
76	93	tae-MIR1117-p3_2ss6TG19AC_11	TAGTACCGGTCCGTGGCACGAACC	24	chr7D	+	538368488	538368631	ttatgtaggacgacctttagcaccggttcgtgtcatgaaccggtactaaaggtgctggaggggccccggactgacaacatcatgccaccactcacttTAGTACCGGTCCGTGGCACGAACCggtgctaaaggtcggccacgaac	2	tae-MIR1117,tae-MIR1117,	tae-MIR1117	gtttgaaaatgggaccttTAGTACCGGTTCGTGGCACGAACCgggactaaaggtctcaaccccattagttccggttcgtgccacaaaccgcgactaaaagggaggagctttagtcgc	tae-MIR1117-p3	TAGTACCGGTTCGTGGCACGAACC	3'	New	gp1a	...(((.((.(((((((((((((((((((((((((((.(((((((((((((.((..((.(((((....((.((....))))..))).)).))))))))))))))))).))))))))))))))))))))))))))).)))))...	138	56.2	-87.4	1.1	0	0	0	0	0	0	1	0	1	0	0	0	0	0	0	0	0	0	0	2	0	0	0	2	5	0
77	94	tae-MIR1117-p5_2ss6TG19AC_8	GTGCCACGAACCGGGACTAAAGGG	24	chr1B	+	663290248	663290355	ttcgtctggaccttttagtcccggttgGTGCCACGAACCGGGACTAAAGGGtgcgatgcccattagtcccggttcgtggcaccaaccgggactaaagggtaagacctt	2	tae-MIR1117,tae-MIR1117,	tae-MIR1117	gtttgaaaatgggaccttTAGTACCGGTTCGTGGCACGAACCgggactaaaggtctcaaccccattagttccggttcgtgccacaaaccgcgactaaaagggaggagctttagtcgc	tae-MIR1117-p5	GTGGCACGAACCgggactaaaggt	5'	New	gp1a	...((((..((((((((((((((((((((((((((((((((((((((.((((.....)))).)))))))))))))))))))))))))))))))))))))).))))...	102	56.5	-92.2	1.5	0	0	1	0	0	0	0	1	0	0	0	0	0	0	1	1	1	1	2	1	1	0	0	3	5	0
78	95	tae-MIR1117-p5_2ss6TG19AC_4	ATTAGTACCGGTTCGTGGCAC	21	chr3A	+	730617007	730617153	ttcgtgccacgaaccggtactaatggggttgaggcATTAGTACCGGTTCGTGGCACcaaccggtagacctttagtaccggtaccggttcctggcacgaaccggtactaatgggcatcgcaccctttagtcccggttcgtggcactaa	1	tae-MIR1117,	tae-MIR1117	gtttgaaaatgggaccttTAGTACCGGTTCGTGGCACGAACCgggactaaaggtctcaaccccattagttccggttcgtgccacaaaccgcgactaaaagggaggagctttagtcgc	tae-MIR1117-p5	ttTAGTACCGGTTCGTGGCAC	5'	New	gp1a	...((((((((((((((.(((((.((((((((..((((((((((((((((((.((..(((((((..(((.........))))))))))..)).))))))))))))))))))....))).)))))))))).))))))))))))))...	141	55.8	-92.5	1.1	0	0	1	0	0	0	0	1	0	0	0	0	0	0	1	1	1	1	2	1	1	0	0	3	5	0
79	96	tae-MIR1117-p3_2ss6TG19AC_28	TTTAGTACCGGTTCGTGGCAC	21	chr6B	+	10991859	10991974	ttctagtcccggttcgtggcatgaaccagtactagaggtgctggtggggccccagcttgacaaaagtctgccaccacctcTTTAGTACCGGTTCGTGGCACgtaccggtactaaag	1	tae-MIR1117,	tae-MIR1117	gtttgaaaatgggaccttTAGTACCGGTTCGTGGCACGAACCgggactaaaggtctcaaccccattagttccggttcgtgccacaaaccgcgactaaaagggaggagctttagtcgc	tae-MIR1117-p3	ttTAGTACCGGTTCGTGGCAC	3'	New	gp1a	...((((.(((((.((((.((((((((.((((((((((....((((((((....((((.....))))..))).))))))))))))))).)))))))).)))).))))).))))...	110	55.2	-62.4	1	0	0	0	0	0	0	1	0	1	0	0	0	0	0	0	0	0	0	0	2	0	0	0	2	5	0
80	97	tae-MIR1117-p5_2ss7AC22GC	TTTAGTCCCGGTTCGTGGCACCAA	24	chrUn	+	23347546	23347651	TTTAGTCCCGGTTCGTGGCACCAAccgggactgaaaggtccagacgaaccgggacaaatggcccacgtggcccagccggctccctgggctcacgaaccgggactaa	1	tae-MIR1117,	tae-MIR1117	gtttgaaaatgggaccttTAGTACCGGTTCGTGGCACGAACCgggactaaaggtctcaaccccattagttccggttcgtgccacaaaccgcgactaaaagggaggagctttagtcgc	tae-MIR1117-p5	ttTAGTACCGGTTCGTGGCACGAA	5'	New	gp1a	.((((((((((((((((((.(((....(((((....)))))....((.((((.......((((.....))))...)))).))..))))).))))))))))))))))	105	63.2	-57.8	0.9	0	0	1	0	0	0	1	1	0	1	1	0	0	0	1	0	0	0	1	2	0	0	0	1	6	1
81	98	tae-miR1118_L+2R-1_1ss12AG	AGCACTACATTGTGGAATGGAGGG	24	chr3A	-	246041424	246041563	gaagcacgtggatagaggaAGCACTACATTATGGAATGGAGGGagtatgttgtaggcaatgaTTGTTTGCCTTGAAGATTTTATAgatcctgctctggtctttctgattttgtctgttccttttttttatgtttggttcg	1	tae-MIR1118,	tae-MIR1118	gaagcacgtggatagaggaagCACTACATTATGGAATGGAGGGAgtatgttgtaggcaatgattgtttgccttgaagattttatagatcctgctctggtctttctgattttgtctgttccttttttttatgtttggttcg	tae-miR1118	CACTACATTATGGAATGGAGGGA	5'	Diff	gp1a	(((.(((((..(.(((((((.((..(((..((((((.((..((((((......((((((.......))))))....((((.....)))).))))))..)).)))).))..))).)))))))))..)..))))..).))).	139	39.3	-34.1	0.6	85	100.667	106.833	57.3333	139.167	99.3333	103.833	103.333	116.833	94.3333	123.167	66.5	85	100.667	106.833	59.5	67.5	95.5	60	170.833	56	83.1667	56.8333	139.833	292.667	103.333
81	99	tae-MIR1118-p3	TTGTTTGCCTTGAAGATTTTATA	23	chr3A	-	246041424	246041563	gaagcacgtggatagaggaAGCACTACATTATGGAATGGAGGGagtatgttgtaggcaatgaTTGTTTGCCTTGAAGATTTTATAgatcctgctctggtctttctgattttgtctgttccttttttttatgtttggttcg	1	tae-MIR1118,	tae-MIR1118	gaagcacgtggatagaggaagCACTACATTATGGAATGGAGGGAgtatgttgtaggcaatgattgtttgccttgaagattttatagatcctgctctggtctttctgattttgtctgttccttttttttatgtttggttcg	tae-MIR1118-p3	ttgtttgccttgaagattttata	3'	New	gp1a	(((.(((((..(.(((((((.((..(((..((((((.((..((((((......((((((.......))))))....((((.....)))).))))))..)).)))).))..))).)))))))))..)..))))..).))).	139	39.3	-34.1	0.6	0	0	2	2	0	4	1	2	2	2	2	1	0	0	2	0	1	0	0	0	0	2	1	4	1	1
82	100	tae-MIR1119-p5	TGCTCCTACGTGGCACGGCGTG	22	chr5A	+	475649798	475649973	agcgtcagcgtgtgaggcgccagcgcgcgcggaggaggagctggctgggtcagcgtcgacggcggcggccgtgTGCTCCTACGTGGCACGGCGTGATGCTGAGTCAGCCAGTGgagtggtgctactttttactaggtgtggagtgggagtgctatgcgcggggtcgcgtgacgtgg	1	tae-MIR1119,	tae-MIR1119	agcgtcagcgtgtgaggcgccagcgcgcgcggaggaggagctggctgggtcagcgtcgacggcggcggccgtgtgctcctacgTGGCACGGCGTGATGCTGAGTCAGccagtggagtggtgctactttttactaggtgtggagtgggagtgctatgcgcggggtcgcgtgacgtgg	tae-MIR1119-p5	tgctcctacgTGGCACGGCGTG	5'	New	gp1a	.((((((.(((....(((.((.((((((((.........((((((((..((((((((....(((.(((((..(((....)))..))).)).)))))))))))..)))))))).........((((((..(((...)))..))))))..))))...)))))).))))))))))))..	73	67	-79.6	0.7	0	3	0	5	6	3	1	2	2	11	10	12	0	3	0	3	1	5	6	5	7	7	7	1	8	18
82	101	tae-MIR1119-p3	CGGCGTGATGCTGAGTCAGCCAGTG	25	chr5A	+	475649798	475649973	agcgtcagcgtgtgaggcgccagcgcgcgcggaggaggagctggctgggtcagcgtcgacggcggcggccgtgTGCTCCTACGTGGCACGGCGTGATGCTGAGTCAGCCAGTGgagtggtgctactttttactaggtgtggagtgggagtgctatgcgcggggtcgcgtgacgtgg	1	tae-MIR1119,	tae-MIR1119	agcgtcagcgtgtgaggcgccagcgcgcgcggaggaggagctggctgggtcagcgtcgacggcggcggccgtgtgctcctacgTGGCACGGCGTGATGCTGAGTCAGccagtggagtggtgctactttttactaggtgtggagtgggagtgctatgcgcggggtcgcgtgacgtgg	tae-MIR1119-p3	CGGCGTGATGCTGAGTCAGccagtg	3'	New	gp1a	.((((((.(((....(((.((.((((((((.........((((((((..((((((((....(((.(((((..(((....)))..))).)).)))))))))))..)))))))).........((((((..(((...)))..))))))..))))...)))))).))))))))))))..	73	67	-79.6	0.7	1	2	0	0	2	2	1	0	2	5	3	7	1	2	0	1	1	1	3	7	2	0	2	2	10	6
83	102	tae-MIR1120a-p5_2ss6TG19AC_33	TCCGTCCCATAATATAAGATG	21	chr6A	+	55730757	55730904	aaaaaggtactcctTCCGTCCCATAATATAAGATGttattacatccaatatggcgaatgatatgatgggaacaaagggagtagcttcaaagttgatggtcaactcaagaataacatcttatattatgggacagagggagtagcttcaa	2	tae-MIR1120a,osa-MIR818b,	tae-MIR1120a	gcggccgcccgggcaggtactccctccgtcccataatataagaacatttttgacagtgtagtgtcaaaaACATTCTTATATTATGAGACGGAGggagtatttcccagctcctgaatcac	tae-MIR1120a-p5	tccgtcccataatataagaac	5'	New	gp1a	...(((.(((((((((.(((((((((((((((((((((((...(((..((((........))))...))).......((((.((((((....))).)))..))))...))))))))))))))))))))))).))))))))).)))...	142	37.2	-60.5	1.1	0	1	1	3	1	1	2	1	4	1	2	0	0	1	1	0	0	0	1	3	4	3	0	1	2	2
84	103	tae-MIR1120a-p5_2ss6TG19AC_11	CCCTCCTTCCCATAATATAAG	21	chr5A	+	643451195	643451309	aaaactactCCCTCCTTCCCATAATATAAGaacgtttttcaagctaacatagcttgaaaaacgttctgttagcttgaaaaacgttcttatattacgggacagagggagtagtaaa	1	tae-MIR1120a,	tae-MIR1120a	gcggccgcccgggcaggtactccctccgtcccataatataagaacatttttgacagtgtagtgtcaaaaACATTCTTATATTATGAGACGGAGggagtatttcccagctcctgaatcac	tae-MIR1120a-p5	ccctccgtcccataatataag	5'	New	gp1a	...(((((((((((..((((.((((((((((((((((((((((((((((.(((((....)).))).)))))))))))))))))))))))))))).))))..)))))))))))...	109	35.7	-71.3	1.7	0	1	1	3	1	1	2	1	4	1	2	0	0	1	1	0	0	0	1	3	4	3	0	1	2	2
85	104	tae-MIR1120a-p3_2ss6TG19AC_5	ATATTATGAGACGGAGGGAGTACT	24	chr3D	+	39423024	39423118	aaaggtactccctccgttccataatgtaagacgttttttgacactagtacaatctcaaaaaatatcttATATTATGAGACGGAGGGAGTACTtgg	2	tae-MIR1120a,osa-MIR818d,	tae-MIR1120a	gcggccgcccgggcaggtactccctccgtcccataatataagaacatttttgacagtgtagtgtcaaaaACATTCTTATATTATGAGACGGAGggagtatttcccagctcctgaatcac	tae-MIR1120a-p3	ATATTATGAGACGGAGggagtatt	3'	New	gp1a	..(((((((((((((((..((((((((((((..((((((((.............))))))))..))))))))))))..)))))))))))))))..	91	36.8	-51.4	1.5	0	0	1	0	0	0	1	0	0	1	1	0	0	0	1	0	0	0	0	0	0	1	1	0	0	1
86	105	tae-MIR1120a-p5_2ss6TG19AC_12	CCGTCCCAGAATATAAGAACG	21	chr7B	-	10062503	10062593	aaataccccctCCGTCCCAGAATATAAGAACGtttttcaatctatgttaacttgaaaaacgatcttatattgtgggacagagggggtagac	1	tae-MIR1120a,	tae-MIR1120a	gcggccgcccgggcaggtactccctccgtcccataatataagaacatttttgacagtgtagtgtcaaaaACATTCTTATATTATGAGACGGAGggagtatttcccagctcctgaatcac	tae-MIR1120a-p5	ccgtcccataatataagaaca	5'	New	gp1a	...(((((((((.((((((.(((((((((.((((((((((...........)))))))))).))))))))).)))))).)))))))))...	85	39.6	-52.1	1.4	0	1	1	3	1	1	2	1	4	1	2	0	0	1	1	0	0	0	1	3	4	3	0	1	2	2
87	106	tae-MIR1120a-p3_2ss6TG19AC_4	ATATTATGAGACGGAGGGAGTACA	24	chr4D	-	90993404	90993493	aaatactccctccgtcccacaatataagagcgtttgacactagtgtagtgttaaaaacgctttcATATTATGAGACGGAGGGAGTACAag	2	tae-MIR1120a,osa-MIR818d,	tae-MIR1120a	gcggccgcccgggcaggtactccctccgtcccataatataagaacatttttgacagtgtagtgtcaaaaACATTCTTATATTATGAGACGGAGggagtatttcccagctcctgaatcac	tae-MIR1120a-p3	ATATTATGAGACGGAGggagtatt	3'	New	gp1a	...(((((((((((((.((.(((((.((((((((((((((((...))))))))..)))))))).))))).)).)))))))))))))....	83	41.1	-47.4	1.3	0	0	1	0	0	0	1	0	0	1	1	0	0	0	1	0	0	0	0	0	0	1	1	0	0	1
88	107	tae-MIR1120a-p5_2ss6TG19AC_35	TCCGTCCCATAATATAGGAGC	21	chr2A	+	16861357	16861447	aaatactcccTCCGTCCCATAATATAGGAGCatttttggcactagtgtagtgtcaaaaacgctcttatattatgggacggagggagtagca	2	tae-MIR1120a,osa-MIR818b,	tae-MIR1120a	gcggccgcccgggcaggtactccctccgtcccataatataagaacatttttgacagtgtagtgtcaaaaACATTCTTATATTATGAGACGGAGggagtatttcccagctcctgaatcac	tae-MIR1120a-p5	tccgtcccataatataagaac	5'	New	gp1a	...((((((((((((((((((((((((((((.((((((((((((...)))))))))))).))))))))))))))))))))))))))))...	85	42.9	-67.2	1.7	0	1	1	3	1	1	2	1	4	1	2	0	0	1	1	0	0	0	1	3	4	3	0	1	2	2
89	108	tae-MIR1120a-p3_2ss6TG19AC_17	TATTTTGAGACGGAGGGAGTA	21	chr3D	-	23081095	23081203	aaatcatactccctccgtcccaaaataagtgtctcaactttgtactagctctagtacaaatttgtactaagctcaagacactTATTTTGAGACGGAGGGAGTAtgaatc	4	tae-MIR1120a,osa-MIR1862d,osa-MIR1862a,osa-MIR1862e,	tae-MIR1120a	gcggccgcccgggcaggtactccctccgtcccataatataagaacatttttgacagtgtagtgtcaaaaACATTCTTATATTATGAGACGGAGggagtatttcccagctcctgaatcac	tae-MIR1120a-p3	TATTATGAGACGGAGggagta	3'	New	gp1a	...((((((((((((((((.(((((((((((((((((.(((((((((....))))))))).)))...........)))))))))))))).))))))))))))))))...	103	38.5	-60.6	1.4	0	0	1	0	0	0	1	0	0	1	1	0	0	0	1	0	0	0	0	0	0	1	1	0	0	1
90	109	tae-MIR1120a-p3_2ss6TG19AC_8	ATTATGAGACGGAGGGAGTAC	21	chr3D	-	326551745	326551850	aactaacaaagtactccctccgttccatattgtaaaacattttttgacactagtgtagtgtcgaaaaacatcttacATTATGAGACGGAGGGAGTACcagttatgt	3	tae-MIR1120a,hvu-MIR1436,osa-MIR818d,	tae-MIR1120a	gcggccgcccgggcaggtactccctccgtcccataatataagaacatttttgacagtgtagtgtcaaaaACATTCTTATATTATGAGACGGAGggagtatttcccagctcctgaatcac	tae-MIR1120a-p3	ATTATGAGACGGAGggagtat	3'	New	gp1a	.((((((...(((((((((((((..((((.(((((....(((((((((((((...)))))))))))))....))))).))))..)))))))))))))..)))).))	105	36.8	-51.1	1.3	0	0	1	0	0	0	1	0	0	1	1	0	0	0	1	0	0	0	0	0	0	1	1	0	0	1
91	110	tae-MIR1120a-p5_2ss6TG19AC_8	ATACTCCCTCCGTCCCATAATATA	24	chr2D	-	13914245	13914308	acATACTCCCTCCGTCCCATAATATAagaatgtttttgactatcatgggacggagggagtacta	1	tae-MIR1120a,	tae-MIR1120a	gcggccgcccgggcaggtactccctccgtcccataatataagaacatttttgacagtgtagtgtcaaaaACATTCTTATATTATGAGACGGAGggagtatttcccagctcctgaatcac	tae-MIR1120a-p5	gtactccctccgtcccataatata	5'	New	gp1a	...(((((((((((((((((.(((...(((....)))...))).)))))))))))))))))...	58	42.2	-35.4	1.3	0	1	1	3	1	1	2	1	4	1	2	0	0	1	1	0	0	0	1	3	4	3	0	1	2	2
92	111	tae-MIR1120a-p3_2ss6TG19AC_22	TTCTTATATTATGAGACGGAGG	22	chr2B	-	519122799	519122889	acatactccctccgtcccataatataagagcgtttttggtactagtgtagtgtcaaaaataTTCTTATATTATGAGACGGAGGgagtaact	1	tae-MIR1120a,	tae-MIR1120a	gcggccgcccgggcaggtactccctccgtcccataatataagaacatttttgacagtgtagtgtcaaaaACATTCTTATATTATGAGACGGAGggagtatttcccagctcctgaatcac	tae-MIR1120a-p3	TTCTTATATTATGAGACGGAGg	3'	New	gp1a	...(((((((((((((.(((((((((((((..((((((..((((...))))..))))))..))))))))))))).)))))))))))))...	85	37.4	-52.8	1.6	0	0	1	0	0	0	1	0	0	1	1	0	0	0	1	0	0	0	0	0	0	1	1	0	0	1
93	112	tae-MIR1120a-p3_2ss6TG19AC_18	TTACATTATGAGACGGAGGGA	21	chr3A	+	687500950	687501015	acatactccctctgtcccatagtagtgtcaaaaaatgtcTTACATTATGAGACGGAGGGAgtaatc	1	tae-MIR1120a,	tae-MIR1120a	gcggccgcccgggcaggtactccctccgtcccataatataagaacatttttgacagtgtagtgtcaaaaACATTCTTATATTATGAGACGGAGggagtatttcccagctcctgaatcac	tae-MIR1120a-p3	TTATATTATGAGACGGAGgga	3'	New	gp1a	...(((((((((((((.((((((.(((.............))))))))).)))))))))))))...	60	40.9	-29.5	1.1	0	0	1	0	0	0	1	0	0	1	1	0	0	0	1	0	0	0	0	0	0	1	1	0	0	1
94	113	tae-MIR1120a-p5_2ss6TG19AC_36	TCCGTCCCATAATGTAAGATC	21	chr2A	+	570013418	570013500	acccctTCCGTCCCATAATGTAAGATCgttttgcaagctgttttagcttgcaaaacgatcttatattgtgggacggagggagt	1	tae-MIR1120a,	tae-MIR1120a	gcggccgcccgggcaggtactccctccgtcccataatataagaacatttttgacagtgtagtgtcaaaaACATTCTTATATTATGAGACGGAGggagtatttcccagctcctgaatcac	tae-MIR1120a-p5	tccgtcccataatataagaac	5'	New	gp1a	...(((((((((((((((((((((((((((((((((((((...)))))))))))))))))))))))))))))))))))))...	77	44.6	-64.1	1.7	0	1	1	3	1	1	2	1	4	1	2	0	0	1	1	0	0	0	1	3	4	3	0	1	2	2
95	114	tae-MIR1120a-p5_2ss6TG19AC_40	TCCGTCCCATGATATAAGAGC	21	chr3B	+	526495793	526495908	acgggaagctaaatagtactcccTCCGTCCCATGATATAAGAGCgtttttgacactagtgtagtgtcaaaaacgctcttatattatgggacggagggagtactacaaactttcgaa	2	tae-MIR1120a,osa-MIR818b,	tae-MIR1120a	gcggccgcccgggcaggtactccctccgtcccataatataagaacatttttgacagtgtagtgtcaaaaACATTCTTATATTATGAGACGGAGggagtatttcccagctcctgaatcac	tae-MIR1120a-p5	tccgtcccataatataagaac	5'	New	gp1a	...(((((.....((((((((((((((((((((((((((((((((((((((((((((...))))))))))))))))))))))))))))))))))))))))))))....)))))...	110	42.2	-83.1	1.7	0	1	1	3	1	1	2	1	4	1	2	0	0	1	1	0	0	0	1	3	4	3	0	1	2	2
96	115	tae-MIR1120a-p5_2ss6TG19AC_46	TTCGTCCCATAATATAAGAAC	21	chr6A	+	355837620	355837719	actctattactcccTTCGTCCCATAATATAAGAACgtttttggcactacactagtaccaaaaacgttcttacattgtgagacggagggagtacatggtaa	1	tae-MIR1120a,	tae-MIR1120a	gcggccgcccgggcaggtactccctccgtcccataatataagaacatttttgacagtgtagtgtcaaaaACATTCTTATATTATGAGACGGAGggagtatttcccagctcctgaatcac	tae-MIR1120a-p5	tccgtcccataatataagaac	5'	New	gp1a	...(((((((((((((((((.((((((.(((((((((((((((.((((...)))).))))))))))))))).)))))).))))))))))))).))))...	94	40	-54.7	1.4	0	1	1	3	1	1	2	1	4	1	2	0	0	1	1	0	0	0	1	3	4	3	0	1	2	2
97	116	tae-MIR1120a-p5_2ss6TG19AC_25	TCCCTCCGTCTCATAATATAAG	22	chr6B	-	523659347	523659460	acttacattaacagctacTCCCTCCGTCTCATAATATAAGaatgttttgtacagtacaccagtcttcaaaacaatcttgtattatgggaagagggattggttcattttgtagca	1	tae-MIR1120a,	tae-MIR1120a	gcggccgcccgggcaggtactccctccgtcccataatataagaacatttttgacagtgtagtgtcaaaaACATTCTTATATTATGAGACGGAGggagtatttcccagctcctgaatcac	tae-MIR1120a-p5	tccctccgtcccataatataag	5'	New	gp1a	..(((((.....(((((.((((((..(((((((((((((((.(((((((...((.((....)))).))))))).))))))))))))))).)))))).))))).....)))))..	110	36	-43.2	1.1	0	1	1	3	1	1	2	1	4	1	2	0	0	1	1	0	0	0	1	3	4	3	0	1	2	2
98	117	tae-MIR1120a-p3_2ss6TG19AC_24	TTTTGAGACGGAGGGAGTATT	21	chr3D	-	177818687	177818793	agaagtactccctccgtcccaaaataagtgtctcaaccttagtacaacttcgtactaaagttagtataaagttaagacagttaTTTTGAGACGGAGGGAGTATTaag	1	tae-MIR1120a,	tae-MIR1120a	gcggccgcccgggcaggtactccctccgtcccataatataagaacatttttgacagtgtagtgtcaaaaACATTCTTATATTATGAGACGGAGggagtatttcccagctcctgaatcac	tae-MIR1120a-p3	TTATGAGACGGAGggagtatt	3'	New	gp1a	...(((((((((((((((.((((((((.(((((.(((.(((.((((((((.......))))).)))))).))).))))).)))))))).)))))))))))))))...	101	37.4	-50.9	1.3	0	0	1	0	0	0	1	0	0	1	1	0	0	0	1	0	0	0	0	0	0	1	1	0	0	1
99	118	tae-MIR1120a-p3_2ss6TG19AC_3	ATATTATGAGACGGAGGGAGT	21	chr7D	-	60495144	60495296	agacttgtttgaggtggattattcttgtaatagtaaatacttcctttgtcccacaatataaagacgcttttgcaagctagattcgctcaaaaaatgtcttATATTATGAGACGGAGGGAGTatataactagaatgattattgtggacaagaat	1	tae-MIR1120a,	tae-MIR1120a	gcggccgcccgggcaggtactccctccgtcccataatataagaacatttttgacagtgtagtgtcaaaaACATTCTTATATTATGAGACGGAGggagtatttcccagctcctgaatcac	tae-MIR1120a-p3	ATATTATGAGACGGAGggagt	3'	New	gp1a	...(((((..(..((.(((((((((.((.....((.(((((((((..(((.((.(((((((.((((.((((...(((.......)))...))))))))))))))).)).)))..))))))))).)))).)))))))))))..)..)))))...	147	33.3	-46.5	0.9	0	0	1	0	0	0	1	0	0	1	1	0	0	0	1	0	0	0	0	0	0	1	1	0	0	1
100	119	tae-MIR1120a-p5_2ss6TG19AC_17	TACCTCCGTCCCATAATATAA	21	chr4D	-	86058328	86058439	agatgtagcgctctataagtaaatacTACCTCCGTCCCATAATATAAtatgttaacatcttgtattatgggccggagggagtagtttatagtagtagaatgcagcaacaccc	1	tae-MIR1120a,	tae-MIR1120a	gcggccgcccgggcaggtactccctccgtcccataatataagaacatttttgacagtgtagtgtcaaaaACATTCTTATATTATGAGACGGAGggagtatttcccagctcctgaatcac	tae-MIR1120a-p5	tccctccgtcccataatataa	5'	New	gp1a	...(((.(((((((((..(((((((((.((((((.((((((((((((.(((....))).)))))))))))).)))))).)))).)))))....)))))..)).)).)))...	106	39.3	-43.1	1	0	1	1	3	1	1	2	1	4	1	2	0	0	1	1	0	0	0	1	3	4	3	0	1	2	2
101	120	tae-MIR1120a-p3_2ss6TG19AC_7	ATTATGAGACGGAGGGAGTA	20	chr5B	-	649154175	649154263	agctactccctccgtcccataatataagacgcttttgacactagtatagtgtcaaaaacgtcttacATTATGAGACGGAGGGAGTAcca	1	tae-MIR1120a,	tae-MIR1120a	gcggccgcccgggcaggtactccctccgtcccataatataagaacatttttgacagtgtagtgtcaaaaACATTCTTATATTATGAGACGGAGggagtatttcccagctcctgaatcac	tae-MIR1120a-p3	ATTATGAGACGGAGggagta	3'	New	gp1a	...(((((((((((((.((((((.(((((((.(((((((((((...))))))))))).))))))).)))))).)))))))))))))...	83	42.7	-55.2	1.5	0	0	1	0	0	0	1	0	0	1	1	0	0	0	1	0	0	0	0	0	0	1	1	0	0	1
102	121	tae-MIR1120a-p5_2ss6TG19AC_22	TCCCTCCGTCCCATAATATA	20	chr3D	+	26654125	26654214	agctacTCCCTCCGTCCCATAATATAagagcgtttttgacactacactagtgtaaaaatgctcttatattatgggacggagggagtatta	1	tae-MIR1120a,	tae-MIR1120a	gcggccgcccgggcaggtactccctccgtcccataatataagaacatttttgacagtgtagtgtcaaaaACATTCTTATATTATGAGACGGAGggagtatttcccagctcctgaatcac	tae-MIR1120a-p5	tccctccgtcccataatata	5'	New	gp1a	...(((((((((((((((((((((((((((((((((((.(((((...))))))))))))))))))))))))))))))))))))))))...	84	40	-65	1.8	0	1	1	3	1	1	2	1	4	1	2	0	0	1	1	0	0	0	1	3	4	3	0	1	2	2
103	122	tae-MIR1120a-p3_2ss6TG19AC_9	ATTATGAGACGGAGGGAGTACC	22	chr7B	-	492176363	492176453	agctactccctccgtcccataatataatatgctttttgacactagtatagtgtcaaaaaacgtcttacATTATGAGACGGAGGGAGTACCa	3	tae-MIR1120a,hvu-MIR1436,osa-MIR818d,	tae-MIR1120a	gcggccgcccgggcaggtactccctccgtcccataatataagaacatttttgacagtgtagtgtcaaaaACATTCTTATATTATGAGACGGAGggagtatttcccagctcctgaatcac	tae-MIR1120a-p3	ATTATGAGACGGAGggagtatt	3'	New	gp1a	...(((((((((((((.((((((.(((.(((.((((((((((((...)))))))))))).))).))).)))))).)))))))))))))...	85	39.6	-48.1	1.3	0	0	1	0	0	0	1	0	0	1	1	0	0	0	1	0	0	0	0	0	0	1	1	0	0	1
104	123	tae-MIR1120a-p5_2ss6TG19AC_18	TACTACCTCCGTCCCATAATG	21	chr2B	+	521814535	521814633	aggacaatggagTACTACCTCCGTCCCATAATGtaagacattttttcacactcaaaaaacgtcttaCATTATGGGACGGAGGGAGTAgtttatagttgt	4	tae-MIR1120a,hvu-MIR1436,osa-MIR1436,osa-MIR1439,	tae-MIR1120a	gcggccgcccgggcaggtactccctccgtcccataatataagaacatttttgacagtgtagtgtcaaaaACATTCTTATATTATGAGACGGAGggagtatttcccagctcctgaatcac	tae-MIR1120a-p5	tactccctccgtcccataata	5'	New	gp1a	..(((.((..(.((((.((((((((((((((((((((((.((((((.......)))))).)))))))))))))))))))))).)))).)..)).)))..	95	39.4	-52.3	1.3	0	1	1	3	1	1	2	1	4	1	2	0	0	1	1	0	0	0	1	3	4	3	0	1	2	2
105	124	tae-MIR1120a-p3_2ss6TG19AC_19	TTATATTTTGAGACGGAGGTA	21	chr3B	+	637068547	637068637	agttactacctccgtcccaaaatataagtagtttttgcagttcaaattgaactgaaaaaacatcTTATATTTTGAGACGGAGGTAgtacga	1	tae-MIR1120a,	tae-MIR1120a	gcggccgcccgggcaggtactccctccgtcccataatataagaacatttttgacagtgtagtgtcaaaaACATTCTTATATTATGAGACGGAGggagtatttcccagctcctgaatcac	tae-MIR1120a-p3	TTATATTATGAGACGGAGgga	3'	New	gp1a	...(((((((((((((.(((((((((((..((((((.((((((.....)))))).))))))..))))))))))).)))))))))))))...	85	34.1	-48.8	1.6	0	0	1	0	0	0	1	0	0	1	1	0	0	0	1	0	0	0	0	0	0	1	1	0	0	1
106	125	tae-MIR1120a-p5_2ss6TG19AC_7	ATACTCCCTCCGTCCCATAAT	21	chr5D	-	478216834	478216944	atacatacttgtaacATACTCCCTCCGTCCCATAATgttcgtttttgacactagtgtagtgtcaaaaacgttcttatattatgggacggagggagtatattgcaaatgaca	2	tae-MIR1120a,osa-MIR1436,	tae-MIR1120a	gcggccgcccgggcaggtactccctccgtcccataatataagaacatttttgacagtgtagtgtcaaaaACATTCTTATATTATGAGACGGAGggagtatttcccagctcctgaatcac	tae-MIR1120a-p5	gtactccctccgtcccataat	5'	New	gp1a	...(((..((((((.(((((((((((((((((((((((.((((((((((((((...)))))))))))))).....))))))))))))))))))))))).)))))))))...	105	37.8	-63.9	1.5	0	1	1	3	1	1	2	1	4	1	2	0	0	1	1	0	0	0	1	3	4	3	0	1	2	2
107	126	tae-MIR1120a-p5_1	CCGTCCCATAATATAAGAACA	21	chr6B	+	234869292	234869384	atactactccctCCGTCCCATAATATAAGAACAtttttgacactagtgtagtgtaaaagacgcttttatattatgggacgtagggagtagaat	1	tae-MIR1120a,	tae-MIR1120a	gcggccgcccgggcaggtactccctccgtcccataatataagaacatttttgacagtgtagtgtcaaaaACATTCTTATATTATGAGACGGAGggagtatttcccagctcctgaatcac	tae-MIR1120a-p5	ccgtcccataatataagaaca	5'	New	gp1a	...(((((((((.(((((((((((((((((...(((((.((((((...)))))).)))))...))))))))))))))))).)))))))))...	87	36.6	-47.7	1.4	0	1	0	0	3	1	1	0	2	1	0	2	0	1	0	2	0	0	0	8	1	1	0	0	0	0
108	127	tae-MIR1120a-p5_2ss6TG19AC_42	TCTCCGTCCCATAATATAAGA	21	chr7A	-	20954221	20954292	atactcccTCTCCGTCCCATAATATAAGAgcgtattaaaaaatgctcttatattatgagacggagggagcac	2	tae-MIR1120a,osa-MIR818b,	tae-MIR1120a	gcggccgcccgggcaggtactccctccgtcccataatataagaacatttttgacagtgtagtgtcaaaaACATTCTTATATTATGAGACGGAGggagtatttcccagctcctgaatcac	tae-MIR1120a-p5	cctccgtcccataatataaga	5'	New	gp1a	...(((((..((((((.((((((((((((((((........)))))))))))))))).)))))))))))...	66	40.3	-40.1	1.4	0	1	1	3	1	1	2	1	4	1	2	0	0	1	1	0	0	0	1	3	4	3	0	1	2	2
109	128	tae-MIR1120a-p5_2ss6TG19AC_32	TCCGTCCCATAATATAAGATC	21	chr2A	-	42321652	42321774	atagcactcctTCCGTCCCATAATATAAGATCgtttttgacactagtgtagtgtcaaaaacgctcttatgggacgcactagtgtaaaaacgcccttatattatgggacggagggagtagcagg	1	tae-MIR1120a,	tae-MIR1120a	gcggccgcccgggcaggtactccctccgtcccataatataagaacatttttgacagtgtagtgtcaaaaACATTCTTATATTATGAGACGGAGggagtatttcccagctcctgaatcac	tae-MIR1120a-p5	tccgtcccataatataagaac	5'	New	gp1a	...((((((((((((((((((((((((((..((((((((.((((((((((((((.....)))))..........)))))))))))))))))..)))))))))))))))))))))))).))...	117	43.9	-69	1.3	0	1	1	3	1	1	2	1	4	1	2	0	0	1	1	0	0	0	1	3	4	3	0	1	2	2
110	129	tae-MIR1120a-p5_2ss6TG19AC_14	CCTCCGTCCCATAATATAAGA	21	chr2D	+	540315107	540315246	atagtgctttttggttaatatgatatactcCCTCCGTCCCATAATATAAGAgccccataatataagagcgctagtgtcaaaaacactcttatattataggacggagagagtaatagataatacttgaccaaatgcacatg	2	tae-MIR1120a,osa-MIR818b,	tae-MIR1120a	gcggccgcccgggcaggtactccctccgtcccataatataagaacatttttgacagtgtagtgtcaaaaACATTCTTATATTATGAGACGGAGggagtatttcccagctcctgaatcac	tae-MIR1120a-p5	cctccgtcccataatataaga	5'	New	gp1a	...((((..((((((((((((..(((((((.((((((((.((((((((((((.......(((..((....))..)))........)))))))))))).)))))))).))))).))....))).))))))))).))))...	134	35.7	-51.1	1	0	1	1	3	1	1	2	1	4	1	2	0	0	1	1	0	0	0	1	3	4	3	0	1	2	2
111	130	tae-MIR1120a-p5_2ss6TG19AC_21	TCCATCCCATAATATAAGAGC	21	chr1B	+	625153004	625153094	atatactcccTCCATCCCATAATATAAGAGCgttttttatactacactagtgtcaaaaacactcttatattatgggacggagggagtagca	4	tae-MIR1120a,hvu-MIR1120,osa-MIR818b,osa-MIR818d,	tae-MIR1120a	gcggccgcccgggcaggtactccctccgtcccataatataagaacatttttgacagtgtagtgtcaaaaACATTCTTATATTATGAGACGGAGggagtatttcccagctcctgaatcac	tae-MIR1120a-p5	tccgtcccataatataagaac	5'	New	gp1a	...((((((((((.((((((((((((((((.((((((.((((((...)))))).)))))).)))))))))))))))).))))))))))...	85	37.4	-54.6	1.6	0	1	1	3	1	1	2	1	4	1	2	0	0	1	1	0	0	0	1	3	4	3	0	1	2	2
112	131	tae-MIR1120a-p5_2ss6TG19AC_10	CCCTCCGTCGCATAATATAAG	21	chr6B	-	613666897	613667023	atcaatgtacttacactaacagctactCCCTCCGTCGCATAATATAAGaacattttgtaaagtacaccagtgttcaaaacactcttgtattattggaagagggattggttcattgtgtagcattctg	1	tae-MIR1120a,	tae-MIR1120a	gcggccgcccgggcaggtactccctccgtcccataatataagaacatttttgacagtgtagtgtcaaaaACATTCTTATATTATGAGACGGAGggagtatttcccagctcctgaatcac	tae-MIR1120a-p5	ccctccgtcccataatataag	5'	New	gp1a	...(((((...(((((....(((((.((((((..(((.(((((((((((...(((((.....(((....)))..)))))...))))))))))))))..)))))).)))))....))))))))))...	121	37	-36	0.8	0	1	1	3	1	1	2	1	4	1	2	0	0	1	1	0	0	0	1	3	4	3	0	1	2	2
113	132	tae-MIR1120a-p5_2ss6TG19AC_4	ACTCCCTCCGTCCCATAATGTA	22	chr1B	+	32394161	32394251	atgtACTCCCTCCGTCCCATAATGTAagatgatttttgacacttcattagtgtcaaaaaacgtcttacattatgagacgaagggagtatta	1	tae-MIR1120a,	tae-MIR1120a	gcggccgcccgggcaggtactccctccgtcccataatataagaacatttttgacagtgtagtgtcaaaaACATTCTTATATTATGAGACGGAGggagtatttcccagctcctgaatcac	tae-MIR1120a-p5	actccctccgtcccataatata	5'	New	gp1a	..(((((((((.((((.((((((((((((((.(((((((((((.....))))))))))).)))))))))))))).)))).)))))))))..	87	36.3	-54.8	1.7	0	1	1	3	1	1	2	1	4	1	2	0	0	1	1	0	0	0	1	3	4	3	0	1	2	2
114	133	tae-MIR1120a-p5_2ss6TG19AC_16	GTTCTTATATTATGAGACGGAGGG	24	chr5B	+	436618372	436618532	atgtactccctctgtctcataatataagaacgattttgacactagtgtagtgtcaaaaacGTTCTTATATTATGAGACGGAGGGagtagtatattctggcgaacgattttgacactagtgtagtgtcaaaaacgttcttataTTATGAGACGGAGGGAGTA	2	tae-MIR1120a,tae-MIR1120a,	tae-MIR1120a	gcggccgcccgggcaggtactccctccgtcccataatataagaacatttttgacagtgtagtgtcaaaaACATTCTTATATTATGAGACGGAGggagtatttcccagctcctgaatcac	tae-MIR1120a-p5	ATTCTTATATTATGAGACGGAGgg	5'	New	gp1a	...(((((((((((((((((((((((((((((.(((((((((((...(((((((((((.(((((......((((..((.......))..)))).......))))).)))))))))))...))))))))))).)))))))))))))))))))))))))))))	23	37.3	-87.1	1.5	0	1	1	3	1	1	2	1	4	1	2	0	0	1	1	0	0	0	1	3	4	3	0	1	2	2
114	134	tae-MIR1120a-p3_2ss6TG19AC_20	TTATGAGACGGAGGGAGTA	19	chr5B	+	436618372	436618532	atgtactccctctgtctcataatataagaacgattttgacactagtgtagtgtcaaaaacGTTCTTATATTATGAGACGGAGGGagtagtatattctggcgaacgattttgacactagtgtagtgtcaaaaacgttcttataTTATGAGACGGAGGGAGTA	2	tae-MIR1120a,tae-MIR1120a,	tae-MIR1120a	gcggccgcccgggcaggtactccctccgtcccataatataagaacatttttgacagtgtagtgtcaaaaACATTCTTATATTATGAGACGGAGggagtatttcccagctcctgaatcac	tae-MIR1120a-p3	TTATGAGACGGAGggagta	3'	New	gp1a	...(((((((((((((((((((((((((((((.(((((((((((...(((((((((((.(((((......((((..((.......))..)))).......))))).)))))))))))...))))))))))).)))))))))))))))))))))))))))))	23	37.3	-87.1	1.5	0	0	1	0	0	0	1	0	0	1	1	0	0	0	1	0	0	0	0	0	0	1	1	0	0	1
115	135	tae-MIR1120a-p3_2ss6TG19AC_13	TATATTATGAGATGGAGGGAG	21	chr2B	-	396116151	396116234	caatccctcttcccataatacaagagtgttttgaacattggtgtactgcacaaaacgttctTATATTATGAGATGGAGGGAGta	1	tae-MIR1120a,	tae-MIR1120a	gcggccgcccgggcaggtactccctccgtcccataatataagaacatttttgacagtgtagtgtcaaaaACATTCTTATATTATGAGACGGAGggagtatttcccagctcctgaatcac	tae-MIR1120a-p3	TATATTATGAGACGGAGggag	3'	New	gp1a	...(((((((((.(((((((.((((..((((((..((.........))..))))))..)))).))))))).)).)))))))...	78	38.1	-28.7	0.9	0	0	1	0	0	0	1	0	0	1	1	0	0	0	1	0	0	0	0	0	0	1	1	0	0	1
116	136	tae-MIR1120a-p5_2ss6TG19AC_34	TCCGTCCCATAATATAAGATT	21	chr2D	+	247845580	247845685	cactactcccTCCGTCCCATAATATAAGATTgttttgcaaacaatcattttgcaagctaatatagtttgcaaaacaatcttatattgtgggacggaaggagtaact	2	tae-MIR1120a,osa-MIR818b,	tae-MIR1120a	gcggccgcccgggcaggtactccctccgtcccataatataagaacatttttgacagtgtagtgtcaaaaACATTCTTATATTATGAGACGGAGggagtatttcccagctcctgaatcac	tae-MIR1120a-p5	tccgtcccataatataagaac	5'	New	gp1a	...((((((.((((((((((((((((((((((((((((((((......................)))))))))))))))))))))))))))))))).))))))...	100	35.8	-60.4	1.6	0	1	1	3	1	1	2	1	4	1	2	0	0	1	1	0	0	0	1	3	4	3	0	1	2	2
117	137	tae-MIR1120a-p5_2ss6TG19AC_23	TCCCTCCGTCCCATAATATAA	21	chr4D	-	328147140	328147269	cactgtacttacattaacagctacTCCCTCCGTCCCATAATATAAgaacgttttgtacagtacaccagtgttcaaaacactcttgtattatgggaagagggattggttcattttgtagcattctgcatct	1	tae-MIR1120a,	tae-MIR1120a	gcggccgcccgggcaggtactccctccgtcccataatataagaacatttttgacagtgtagtgtcaaaaACATTCTTATATTATGAGACGGAGggagtatttcccagctcctgaatcac	tae-MIR1120a-p5	tccctccgtcccataatataa	5'	New	gp1a	...((((.(((((.....(((((.((((((..(((((((((((((((..((((((.(((.........))).))))))..))))))))))))))).)))))).))))).....))))).....))))...	124	39.2	-45.5	0.9	0	1	1	3	1	1	2	1	4	1	2	0	0	1	1	0	0	0	1	3	4	3	0	1	2	2
118	138	tae-MIR1120a-p5_2ss6TG19AC_30	TCCGTCCCATAATATAAGACC	21	chr5D	-	356761409	356761501	catgtactcccTCCGTCCCATAATATAAGACCtttttttacactacactagtgttaaaaaacatcttacattatgggacggagggagtattta	1	tae-MIR1120a,	tae-MIR1120a	gcggccgcccgggcaggtactccctccgtcccataatataagaacatttttgacagtgtagtgtcaaaaACATTCTTATATTATGAGACGGAGggagtatttcccagctcctgaatcac	tae-MIR1120a-p5	tccgtcccataatataagaac	5'	New	gp1a	...(((((((((((((((((((((.(((((..((((((.((((((...)))))).))))))..))))).)))))))))))))))))))))...	87	36.6	-53.1	1.6	0	1	1	3	1	1	2	1	4	1	2	0	0	1	1	0	0	0	1	3	4	3	0	1	2	2
119	139	tae-MIR1120a-p5_2ss6TG19AC_37	TCCGTCCCATACTATAAGAGC	21	chr7A	+	467421660	467421768	catgttaggttgtactcccTCCGTCCCATACTATAAGAGCatttttgacactacactagtgtcaaaaacgctcttatattatgagatggagggagtaatatatagcgga	2	tae-MIR1120a,osa-MIR818b,	tae-MIR1120a	gcggccgcccgggcaggtactccctccgtcccataatataagaacatttttgacagtgtagtgtcaaaaACATTCTTATATTATGAGACGGAGggagtatttcccagctcctgaatcac	tae-MIR1120a-p5	tccgtcccataatataagaac	5'	New	gp1a	..(((((.....(((((((((((((.((((.(((((((((.((((((((((((...)))))))))))).))))))))).)))).))))))))))))).....)))))..	105	39.4	-59.8	1.4	0	1	1	3	1	1	2	1	4	1	2	0	0	1	1	0	0	0	1	3	4	3	0	1	2	2
120	140	tae-MIR1120a-p5_2ss6TG19AC_6	ACTTCCTCCGTCCCATAATATAAG	24	chr5D	-	430970298	430970409	ctactctacttaattactACTTCCTCCGTCCCATAATATAAGaacatttttgacactattgtagtgccaaaacgtacttatattATGGGACGGAGGGAGTACTAGAGagaac	2	tae-MIR1120a,osa-MIR818d,	tae-MIR1120a	gcggccgcccgggcaggtactccctccgtcccataatataagaacatttttgacagtgtagtgtcaaaaACATTCTTATATTATGAGACGGAGggagtatttcccagctcctgaatcac	tae-MIR1120a-p5	actccctccgtcccataatataag	5'	New	gp1a	...((((.((.......(((((((((((((((((((((((((.((..(((((.(((((...))))).))))).)).)))))))))))))))))))))))))..))))))...	106	37.5	-53.1	1.3	0	1	1	3	1	1	2	1	4	1	2	0	0	1	1	0	0	0	1	3	4	3	0	1	2	2
121	141	tae-MIR1120a-p3_2ss6TG19AC_1	ATATTATGAGACAGAGGGAGT	21	chr1B	-	295674243	295674335	ctagtactccctgtgtcccataatataagaacgtttttggcactacactagtgtcaaaaacattgttATATTATGAGACAGAGGGAGTacgaa	1	tae-MIR1120a,	tae-MIR1120a	gcggccgcccgggcaggtactccctccgtcccataatataagaacatttttgacagtgtagtgtcaaaaACATTCTTATATTATGAGACGGAGggagtatttcccagctcctgaatcac	tae-MIR1120a-p3	ATATTATGAGACGGAGggagt	3'	New	gp1a	...(((((((((.((((.((((((((((.((.(((((((((((((...))))))))))))).)).)))))))))).)))).)))))))))...	87	37.6	-52.1	1.5	0	0	1	0	0	0	1	0	0	1	1	0	0	0	1	0	0	0	0	0	0	1	1	0	0	1
122	142	tae-MIR1120a-p5_2ss6TG19AC_26	TCCGTCCCACAATATAAGAGC	21	chr5B	+	322918727	322918805	ctcccTCCGTCCCACAATATAAGAGCgtttttgacactactggtgtcaaaaacgctcttatattgtgggacggaggtca	2	tae-MIR1120a,osa-MIR818b,	tae-MIR1120a	gcggccgcccgggcaggtactccctccgtcccataatataagaacatttttgacagtgtagtgtcaaaaACATTCTTATATTATGAGACGGAGggagtatttcccagctcctgaatcac	tae-MIR1120a-p5	tccgtcccataatataagaac	5'	New	gp1a	...((((((((((((((((((((((((((((((((((.....))))))))))))))))))))))))))))))))))...	73	46.8	-64.1	1.7	0	1	1	3	1	1	2	1	4	1	2	0	0	1	1	0	0	0	1	3	4	3	0	1	2	2
123	143	tae-MIR1120c-p5_1ss16AG	TCCCATAATATAAGAGCGTTT	21	chr1D	-	473932936	473933009	ctctgTCCCATAATATAAGAACGTTTttgacactagtgtagtgttaaaaacgTTCTTATATTTTGGGACAGAGg	1	tae-MIR1120c,	tae-MIR1120c	ctctgtcccaTAATATAAGAACGTTTTTGACactagtgtagtgttaaaaacgttcttatattttgggacagagg	tae-MIR1120c-p5	tcccaTAATATAAGAACGTTT	5'	New	gp1a	((((((((((.((((((((((((((((((((((((...)))))))))))))))))))))))).)))))))))).	73	35.1	-50.2	1.9	108	100.5	124	80	73.5	166.5	117.5	64.5	130	85	93	74.5	108	100.5	124	76.5	80	97.5	51.5	243	49	101	61.5	200.5	427.5	136
123	144	tae-MIR1120c-p3_1ss18AG	TTCTTATATTTTGGGACGGAG	21	chr1D	-	473932936	473933009	ctctgTCCCATAATATAAGAACGTTTttgacactagtgtagtgttaaaaacgTTCTTATATTTTGGGACAGAGg	1	tae-MIR1120c,	tae-MIR1120c	ctctgtcccaTAATATAAGAACGTTTTTGACactagtgtagtgttaaaaacgttcttatattttgggacagagg	tae-MIR1120c-p3	ttcttatattttgggacagag	3'	New	gp1a	((((((((((.((((((((((((((((((((((((...)))))))))))))))))))))))).)))))))))).	73	35.1	-50.2	1.9	17.5	24	31	18	24.5	37.5	34.5	19	41.5	28.5	29.5	17	17.5	24	31	16	21.5	27.5	23	57	19.5	31.5	22	45	106.5	43
124	145	tae-MIR1120a-p5_2ss6TG19AC_45	TTCCTCCGTCCCATAATATAAGAG	24	chr5D	+	530608247	530608378	cttgctggcattgctcttgtatgatctacTTCCTCCGTCCCATAATATAAGAGcgtttttgatactacatgagtgtaaaaaatgctcatatattatgggatggagggagtatcatttactgctgtttgcttg	1	tae-MIR1120a,	tae-MIR1120a	gcggccgcccgggcaggtactccctccgtcccataatataagaacatttttgacagtgtagtgtcaaaaACATTCTTATATTATGAGACGGAGggagtatttcccagctcctgaatcac	tae-MIR1120a-p5	tccctccgtcccataatataagaa	5'	New	gp1a	...((..(((..((......((((..(((((((((((((((((((((((.((((((((((.(((((.....))))).)))))))))).))))))))))))))))))))))))))).....)))))..))...	126	38.6	-63.2	1.2	0	1	1	3	1	1	2	1	4	1	2	0	0	1	1	0	0	0	1	3	4	3	0	1	2	2
125	146	tae-MIR1120a-p3_2ss6TG19AC_15	TATTATGAGACGGAGGGAGTA	21	chr2D	+	192300965	192301086	gatcactagtgctaacatctactccctccgtcccatgatgtaagatgttttttgactctagtgtagtgttaaaaacgtcttaTATTATGAGACGGAGGGAGTAtttgttagcttttgtgtat	1	tae-MIR1120a,	tae-MIR1120a	gcggccgcccgggcaggtactccctccgtcccataatataagaacatttttgacagtgtagtgtcaaaaACATTCTTATATTATGAGACGGAGggagtatttcccagctcctgaatcac	tae-MIR1120a-p3	TATTATGAGACGGAGggagta	3'	New	gp1a	...(((....(((((((..(((((((((((((.(((((((((((((((((((.(((.(((...))).)))))))))))))))))))))).)))))))))))))..)))))))....)))...	116	37.7	-66.3	1.4	0	0	1	0	0	0	1	0	0	1	1	0	0	0	1	0	0	0	0	0	0	1	1	0	0	1
126	147	tae-MIR1120a-p5_2ss6TG19AC_27	TCCGTCCCATAACATAAGAGC	21	chr1A	-	58276378	58276470	gttttacttccTCCGTCCCATAACATAAGAGCgtttttgacactacactagtgtcaaaaacgctcttatattgtgggacggagtgagtagtta	2	tae-MIR1120a,osa-MIR818b,	tae-MIR1120a	gcggccgcccgggcaggtactccctccgtcccataatataagaacatttttgacagtgtagtgtcaaaaACATTCTTATATTATGAGACGGAGggagtatttcccagctcctgaatcac	tae-MIR1120a-p5	tccgtcccataatataagaac	5'	New	gp1a	...(((((..(((((((((((((.(((((((((((((((((((((...))))))))))))))))))))).)))))))))))))..)))))...	87	40.9	-62.2	1.6	0	1	1	3	1	1	2	1	4	1	2	0	0	1	1	0	0	0	1	3	4	3	0	1	2	2
127	148	tae-MIR1120b-p5_1ss3TC	TCCGTCCCAAAATATAAGAAC	21	chr7B	-	74735526	74735618	taaatactcccTCTGTCCCAAAATATAAGAACatttttgacactattgtaatgttaaaaatgttcttaTATTGTGGGACAGAGGGAGTAgttt	1	tae-MIR1120b,	tae-MIR1120b	taaatactccctctgtcccaaaatataagaacatttttgacactattgtaatgttaaaaatgTTCTTATATTGTGGGACAGAGggagtagttt	tae-MIR1120b-p5	tctgtcccaaaatataagaac	5'	New	gp1a	....((((((((((((((((.(((((((((((((((((((((.........))))))))))))))))))))).))))))))))))))))....	85	31.2	-56.5	1.9	34.25	28.25	46.7	30.0333	55.8667	27.5833	26.5833	45.25	34.1667	36.4833	39.3333	23.75	34.25	28.25	46.7	19.8333	32.5	35.3333	26.7	48.45	18.5167	32.9	9.75	60	90.8333	41.8333
127	149	tae-MIR1120b-p3_1ss5GA	TATTATGGGACAGAGGGAGTA	21	chr7B	-	74735526	74735618	taaatactcccTCTGTCCCAAAATATAAGAACatttttgacactattgtaatgttaaaaatgttcttaTATTGTGGGACAGAGGGAGTAgttt	1	tae-MIR1120b,	tae-MIR1120b	taaatactccctctgtcccaaaatataagaacatttttgacactattgtaatgttaaaaatgTTCTTATATTGTGGGACAGAGggagtagttt	tae-MIR1120b-p3	TATTGTGGGACAGAGggagta	3'	New	gp1a	....((((((((((((((((.(((((((((((((((((((((.........))))))))))))))))))))).))))))))))))))))....	85	31.2	-56.5	1.9	142.5	270.167	342.833	124.5	290.833	189.5	229	148.833	230.667	336.333	211	179.5	142.5	270.167	342.833	139.5	187.5	197.5	106	385	182.5	350	128.5	329	345.5	241
128	150	tae-MIR1120a-p5_2ss6TG19AC_20	TCACTCCGTCCCATAATATAA	21	chr4D	-	161255385	161255483	taaatgctacTCACTCCGTCCCATAATATAAgagcgtttttgacactacattagtgtaaaaaacactcttatattaaaggactgagggagtagtatata	1	tae-MIR1120a,	tae-MIR1120a	gcggccgcccgggcaggtactccctccgtcccataatataagaacatttttgacagtgtagtgtcaaaaACATTCTTATATTATGAGACGGAGggagtatttcccagctcctgaatcac	tae-MIR1120a-p5	tccctccgtcccataatataa	5'	New	gp1a	...(((((((((.(((.((((..(((((((((((.((((((.((((((...)))))).)))))).)))))))))))..)))).))).)))))))))...	93	33.3	-47.6	1.4	0	1	1	3	1	1	2	1	4	1	2	0	0	1	1	0	0	0	1	3	4	3	0	1	2	2
129	151	tae-MIR1120a-p3_2ss6TG19AC_10	CTTATATTATGAGACGGAGGGAGT	24	chr2D	+	592288513	592288603	taatactccctccgtcccataatataagagcgttttttacactagtgtagtgtcaaaaacgctCTTATATTATGAGACGGAGGGAGTaata	1	tae-MIR1120a,	tae-MIR1120a	gcggccgcccgggcaggtactccctccgtcccataatataagaacatttttgacagtgtagtgtcaaaaACATTCTTATATTATGAGACGGAGggagtatttcccagctcctgaatcac	tae-MIR1120a-p3	CTTATATTATGAGACGGAGggagt	3'	New	gp1a	...(((((((((((((.((((((((((((((((((((.((((((...)))))).)))))))))))))))))))).)))))))))))))...	85	37.4	-60.7	1.8	0	0	1	0	0	0	1	0	0	1	1	0	0	0	1	0	0	0	0	0	0	1	1	0	0	1
130	152	tae-MIR1120a-p5_2ss6TG19AC_43	TTACTCCCTCCGTCCCATAAT	21	chr1B	+	388797807	388797899	taaTTACTCCCTCCGTCCCATAATgtaagacgttttttgacattaatgtagtgttaaaaagcatcttatattatgggacggagggagtaggtc	2	tae-MIR1120a,osa-MIR1436,	tae-MIR1120a	gcggccgcccgggcaggtactccctccgtcccataatataagaacatttttgacagtgtagtgtcaaaaACATTCTTATATTATGAGACGGAGggagtatttcccagctcctgaatcac	tae-MIR1120a-p5	gtactccctccgtcccataat	5'	New	gp1a	...(((((((((((((((((((((((((((.((((((((((((((...)))))))))))))).)))))))))))))))))))))))))))...	87	37.6	-61.8	1.8	0	1	1	3	1	1	2	1	4	1	2	0	0	1	1	0	0	0	1	3	4	3	0	1	2	2
131	153	tae-MIR1120a-p3_2ss6TG19AC_2	ATATTATGAGACGAAGGGAGT	21	chr7B	+	92964001	92964116	tacacagatatactactccctccgtcccataatataagagcgttttttacactgtagtgtcgaaaacgctcttATATTATGAGACGAAGGGAGTactatacatatactactgtcaa	1	tae-MIR1120a,	tae-MIR1120a	gcggccgcccgggcaggtactccctccgtcccataatataagaacatttttgacagtgtagtgtcaaaaACATTCTTATATTATGAGACGGAGggagtatttcccagctcctgaatcac	tae-MIR1120a-p3	ATATTATGAGACGGAGggagt	3'	New	gp1a	...((((.((((.((((((((.((((.(((((((((((((((((((..((((....))))..))))))))))))))))))).)))).)))))))).)))).........))))...	110	37.1	-54.9	1.3	0	0	1	0	0	0	1	0	0	1	1	0	0	0	1	0	0	0	0	0	0	1	1	0	0	1
132	154	tae-MIR1120a-p3_2ss6TG19AC_6	ATATTATGAGATGGAGGGAGT	21	chr3B	+	768081119	768081202	tactactcccccgttccataatataaaacgttttttgacactagtgtcaaaaacatcttATATTATGAGATGGAGGGAGTatat	1	tae-MIR1120a,	tae-MIR1120a	gcggccgcccgggcaggtactccctccgtcccataatataagaacatttttgacagtgtagtgtcaaaaACATTCTTATATTATGAGACGGAGggagtatttcccagctcctgaatcac	tae-MIR1120a-p3	ATATTATGAGACGGAGggagt	3'	New	gp1a	...(((((((((((..((((((((((...((((((.((((....))))))))))...))))))))))..)))).)))))))...	78	33.3	-36.6	1.3	0	0	1	0	0	0	1	0	0	1	1	0	0	0	1	0	0	0	0	0	0	1	1	0	0	1
132	155	tae-MIR1120a-p3_2ss6TG19AC_16	TATTATGAGATGGAGGGAGTA	21	chr3B	+	767976773	767976856	tactactcccccgttccataatataaaacgttttttgacactagtgtcaaaaacatcttaTATTATGAGATGGAGGGAGTAtat	1	tae-MIR1120a,	tae-MIR1120a	gcggccgcccgggcaggtactccctccgtcccataatataagaacatttttgacagtgtagtgtcaaaaACATTCTTATATTATGAGACGGAGggagtatttcccagctcctgaatcac	tae-MIR1120a-p3	TATTATGAGACGGAGggagta	3'	New	gp1a	...(((((((((((..((((((((((...((((((.((((....))))))))))...))))))))))..)))).)))))))...	78	33.3	-36.6	1.3	0	0	1	0	0	0	1	0	0	1	1	0	0	0	1	0	0	0	0	0	0	1	1	0	0	1
133	156	tae-MIR1120a-p5_2ss6TG19AC_9	CCCTCCGGCCCATAATGTAAG	21	chr6B	+	33563862	33563952	tactactCCCTCCGGCCCATAATGTAAGatattttttgacaccacactagtgtcaaaatacgtcttacattatggaacggatggagtaata	1	tae-MIR1120a,	tae-MIR1120a	gcggccgcccgggcaggtactccctccgtcccataatataagaacatttttgacagtgtagtgtcaaaaACATTCTTATATTATGAGACGGAGggagtatttcccagctcctgaatcac	tae-MIR1120a-p5	ccctccgtcccataatataag	5'	New	gp1a	...((((((.((((..((((((((((((((...(((((((((.......)))))))))...))))))))))))))..)))).))))))...	85	38.5	-47.9	1.4	0	1	1	3	1	1	2	1	4	1	2	0	0	1	1	0	0	0	1	3	4	3	0	1	2	2
134	157	tae-MIR1120a-p3_2ss6TG19AC_23	TTTTGAGACGGAGGGAGTACT	21	chr7D	+	63467181	63467313	tactactccctccgtcccaaaattcttgtcttagatttgtctaaatacggatgtatcaagtctcgttttagtattagatacatctgtatctagatgaatctaagacaagaaTTTTGAGACGGAGGGAGTACTa	1	tae-MIR1120a,	tae-MIR1120a	gcggccgcccgggcaggtactccctccgtcccataatataagaacatttttgacagtgtagtgtcaaaaACATTCTTATATTATGAGACGGAGggagtatttcccagctcctgaatcac	tae-MIR1120a-p3	TTATGAGACGGAGggagtatt	3'	New	gp1a	...(((((((((((((.((((((((((((((((((((..((((.(((((((((((((.(((((......)).))).))))))))))))).))))..)))))))))))))))))))).)))))))))))))...	127	36.1	-82.5	1.7	0	0	1	0	0	0	1	0	0	1	1	0	0	0	1	0	0	0	0	0	0	1	1	0	0	1
135	158	tae-MIR1120a-p5_2ss6TG19AC_31	TCCGTCCCATAATATAAGAGC	21	chr1D	+	295954213	295954303	tactactcccTCCGTCCCATAATATAAGAGCgttttttacactagtgtagtgtaaaaaacgctcttatattatgggacggagggagtaatt	2	tae-MIR1120a,osa-MIR818b,	tae-MIR1120a	gcggccgcccgggcaggtactccctccgtcccataatataagaacatttttgacagtgtagtgtcaaaaACATTCTTATATTATGAGACGGAGggagtatttcccagctcctgaatcac	tae-MIR1120a-p5	tccgtcccataatataagaac	5'	New	gp1a	...(((((((((((((((((((((((((((((((((((((((((...)))))))))))))))))))))))))))))))))))))))))...	85	38.5	-71.7	2	0	1	1	3	1	1	2	1	4	1	2	0	0	1	1	0	0	0	1	3	4	3	0	1	2	2
136	159	tae-MIR1120a-p5_2ss6TG19AC_28	TCCGTCCCATAATATAAGAAC	21	chr5B	+	42830303	42830418	tacttacattaacagctactcccTCCGTCCCATAATATAAGAACgtcttgtacagtacaccagtgttcaaaacactcttgtattatgggaagagggattggttcattttgtagcat	1	tae-MIR1120a,	tae-MIR1120a	gcggccgcccgggcaggtactccctccgtcccataatataagaacatttttgacagtgtagtgtcaaaaACATTCTTATATTATGAGACGGAGggagtatttcccagctcctgaatcac	tae-MIR1120a-p5	tccgtcccataatataagaac	5'	New	gp1a	...(((((.....(((((.((((((..(((((((((((((((..((.(((.(((.........))).))).))..))))))))))))))).)))))).))))).....)))))...	110	38.8	-41.7	0.9	0	1	1	3	1	1	2	1	4	1	2	0	0	1	1	0	0	0	1	3	4	3	0	1	2	2
137	160	tae-MIR1120a-p5_2ss6TG19AC_29	TCCGTCCCATAATATAAGAAT	21	chr3B	+	486976519	486976634	tacttacattaacagctactcccTCCGTCCCATAATATAAGAATgttttgtacagtacaccagtgttcaaaacactcttgtattatgggaagagggattggttcattgtgtagcat	1	tae-MIR1120a,	tae-MIR1120a	gcggccgcccgggcaggtactccctccgtcccataatataagaacatttttgacagtgtagtgtcaaaaACATTCTTATATTATGAGACGGAGggagtatttcccagctcctgaatcac	tae-MIR1120a-p5	tccgtcccataatataagaac	5'	New	gp1a	...((((((....(((((.((((((..(((((((((((((((.(((((((.(((.........))).))))))).))))))))))))))).)))))).)))))....))))))...	110	37.9	-49.4	1.1	0	1	1	3	1	1	2	1	4	1	2	0	0	1	1	0	0	0	1	3	4	3	0	1	2	2
138	161	tae-MIR1120a-p5_2ss6TG19AC_44	TTCCCTCCGTCCCATAATATA	21	chr6B	+	30966619	30966711	tagctaTTCCCTCCGTCCCATAATATAaaaacgtttttgatacaatactggtgtaaaaaacgctcttatattataagacagagggagtaggaa	1	tae-MIR1120a,	tae-MIR1120a	gcggccgcccgggcaggtactccctccgtcccataatataagaacatttttgacagtgtagtgtcaaaaACATTCTTATATTATGAGACGGAGggagtatttcccagctcctgaatcac	tae-MIR1120a-p5	ctccctccgtcccataatata	5'	New	gp1a	...((((((((((.(((..(((((((((...(((((((.((((.......)))).)))))))...)))))))))..))).))))))))))...	87	34.4	-35.5	1.1	0	1	1	3	1	1	2	1	4	1	2	0	0	1	1	0	0	0	1	3	4	3	0	1	2	2
139	162	tae-MIR1120a-p5_2ss6TG19AC_39	TCCGTCCCATATTATAAGAGC	21	chr3A	-	699995562	699995655	tatattactcccTCCGTCCCATATTATAAGAGCgtttttgacactacactagtgtaaaaatgctcttatatcatgggatggagggagtagtcct	6	tae-MIR1120a,bdi-MIR1127,osa-MIR812h,osa-MIR1436,osa-MIR818b,lja-MIR1120,	tae-MIR1120a	gcggccgcccgggcaggtactccctccgtcccataatataagaacatttttgacagtgtagtgtcaaaaACATTCTTATATTATGAGACGGAGggagtatttcccagctcctgaatcac	tae-MIR1120a-p5	tccgtcccataatataagaac	5'	New	gp1a	...(((((((((((((((((((..((((((((((((((((.(((((...)))))))))))))))))))))..)))))))))))))))))))...	88	39.4	-59.9	1.6	0	1	1	3	1	1	2	1	4	1	2	0	0	1	1	0	0	0	1	3	4	3	0	1	2	2
140	163	tae-MIR1120a-p5_2ss6TG19AC_24	TCCCTCCGTCCCATAATGTAA	21	chr6B	-	449452316	449452407	tatgtacTCCCTCCGTCCCATAATGTAAgacgttttttgacactatactagtgtgaaaaacgtcttatattataggacggagggagtacttc	1	tae-MIR1120a,	tae-MIR1120a	gcggccgcccgggcaggtactccctccgtcccataatataagaacatttttgacagtgtagtgtcaaaaACATTCTTATATTATGAGACGGAGggagtatttcccagctcctgaatcac	tae-MIR1120a-p5	tccctccgtcccataatataa	5'	New	gp1a	...(((((((((((((((.(((((((((((((((((((.((((((...))))))))))))))))))))))))).)))))))))))))))...	86	39.1	-61.1	1.7	0	1	1	3	1	1	2	1	4	1	2	0	0	1	1	0	0	0	1	3	4	3	0	1	2	2
141	164	tae-MIR1120a-p5_2ss6TG19AC_15	CCTCCGTCCCATAGTATAAGA	21	chr1D	+	316714733	316714823	tcatactcCCTCCGTCCCATAGTATAAGAacgtttttgacactagtgtagtgccaaaaacgttcttatattatgggacacagggagtacta	2	tae-MIR1120a,osa-MIR818b,	tae-MIR1120a	gcggccgcccgggcaggtactccctccgtcccataatataagaacatttttgacagtgtagtgtcaaaaACATTCTTATATTATGAGACGGAGggagtatttcccagctcctgaatcac	tae-MIR1120a-p5	cctccgtcccataatataaga	5'	New	gp1a	...((((((((..(((((((((((((((((((((((((.(((((...))))).)))))))))))))))))))))))))..))))))))...	85	40.7	-55.7	1.5	0	1	1	3	1	1	2	1	4	1	2	0	0	1	1	0	0	0	1	3	4	3	0	1	2	2
142	165	tae-MIR1120a-p5_2ss1CT21AG	TCGTCCCATAATATAAGAACG	21	chr4D	+	441876073	441876141	TCGTCCCATAATATAAGAACGttttgtacagtacaccagtgttcaaaacactcttgtattatgggaaga	1	tae-MIR1120a,	tae-MIR1120a	gcggccgcccgggcaggtactccctccgtcccataatataagaacatttttgacagtgtagtgtcaaaaACATTCTTATATTATGAGACGGAGggagtatttcccagctcctgaatcac	tae-MIR1120a-p5	ccgtcccataatataagaaca	5'	New	gp1a	((.(((((((((((((((..((((((.(((.........))).))))))..))))))))))))))).))	69	36.2	-27.2	1.1	0	7	3	0	0	3	1	0	1	4	2	0	0	7	3	0	1	2	0	4	3	1	0	1	0	3
143	166	tae-MIR1120a-p3_2ss6TG19AC_14	TATGAGACGGAGGGAGTACCT	21	chr6B	-	177562863	177562961	tgacatgtactccctccatcccataatataagagcgtttttgacactacattagtataaaaaatgctcttatatTATGAGACGGAGGGAGTACCTggtg	2	tae-MIR1120a,hvu-MIR1436,	tae-MIR1120a	gcggccgcccgggcaggtactccctccgtcccataatataagaacatttttgacagtgtagtgtcaaaaACATTCTTATATTATGAGACGGAGggagtatttcccagctcctgaatcac	tae-MIR1120a-p3	TATGAGACGGAGggagtattt	3'	New	gp1a	...((.(((((((((((.((.((((((((((((((((((((...((((...))))...)))))))))))))))))))).)).))))))))))).))...	93	38.4	-52.8	1.4	0	0	1	0	0	0	1	0	0	1	1	0	0	0	1	0	0	0	0	0	0	1	1	0	0	1
144	167	tae-MIR1120a-p5_2ss6TG19AC_38	TCCGTCCCATAGTATAAGAGC	21	chr3B	+	16333536	16333622	tggtattcccTCCGTCCCATAGTATAAGAGCatttttttaatatagtgtaaaaaacgctcttatattatgggacggagggagtagaa	2	tae-MIR1120a,osa-MIR818b,	tae-MIR1120a	gcggccgcccgggcaggtactccctccgtcccataatataagaacatttttgacagtgtagtgtcaaaaACATTCTTATATTATGAGACGGAGggagtatttcccagctcctgaatcac	tae-MIR1120a-p5	tccgtcccataatataagaac	5'	New	gp1a	...((((((((((((((((((((((((((((.((((((...........)))))).))))))))))))))))))))))))))))...	81	36.8	-52.7	1.6	0	1	1	3	1	1	2	1	4	1	2	0	0	1	1	0	0	0	1	3	4	3	0	1	2	2
145	168	tae-MIR1120a-p3_2ss6TG19AC_11	TACATTATGAGACGGAGGGAG	21	chr2D	+	255813076	255813199	tgtgtgggcaacatctgaactactctctctgtcccataatgtaagacgttttctgatactagtggtgtcagaaaacgtctTACATTATGAGACGGAGGGAGtatttaatatgtttcaccactaa	2	tae-MIR1120a,hvu-MIR1436,	tae-MIR1120a	gcggccgcccgggcaggtactccctccgtcccataatataagaacatttttgacagtgtagtgtcaaaaACATTCTTATATTATGAGACGGAGggagtatttcccagctcctgaatcac	tae-MIR1120a-p3	TATATTATGAGACGGAGggag	3'	New	gp1a	...((((..(((((...((.(((((((((((((.(((((((((((((((((((((((((.....))))))))))))))))))))))))).))))))))))))).))...)))))...))))...	118	39.5	-70.8	1.4	0	0	1	0	0	0	1	0	0	1	1	0	0	0	1	0	0	0	0	0	0	1	1	0	0	1
146	169	tae-MIR1120a-p3_2ss6TG19AC_21	TTATGAGACGGAGGGAGTACC	21	chr4B	+	517431038	517431128	tgttactccctccgtcccataatataagaacgtttttgacactagtgtagtgtcaaaaacgctcttatcTTATGAGACGGAGGGAGTACCt	4	tae-MIR1120a,bdi-MIR5174a,hvu-MIR1436,osa-MIR818d,	tae-MIR1120a	gcggccgcccgggcaggtactccctccgtcccataatataagaacatttttgacagtgtagtgtcaaaaACATTCTTATATTATGAGACGGAGggagtatttcccagctcctgaatcac	tae-MIR1120a-p3	TTATGAGACGGAGggagtatt	3'	New	gp1a	...(((((((((((((.(((((.((((((.((((((((((((((...)))))))))))))).)))))).))))).)))))))))))))...	85	41.8	-56.1	1.5	0	0	1	0	0	0	1	0	0	1	1	0	0	0	1	0	0	0	0	0	0	1	1	0	0	1
147	170	tae-MIR1120a-p5_2ss6TG19AC_3	ACTCCCTCCGTCCCATAATATAAG	24	chr5D	+	381909672	381909762	tgttACTCCCTCCGTCCCATAATATAAGagcgttttttacactagtgtagtgtcaaagatgctcttatattatggggcgaagggagtatta	1	tae-MIR1120a,	tae-MIR1120a	gcggccgcccgggcaggtactccctccgtcccataatataagaacatttttgacagtgtagtgtcaaaaACATTCTTATATTATGAGACGGAGggagtatttcccagctcctgaatcac	tae-MIR1120a-p5	actccctccgtcccataatataag	5'	New	gp1a	...((((((((.(((((((((((((((((((((((((.((((((...)))))).))))))))))))))))))))))))).))))))))...	85	39.6	-58.5	1.6	0	1	1	3	1	1	2	1	4	1	2	0	0	1	1	0	0	0	1	3	4	3	0	1	2	2
148	171	tae-MIR1120a-p5_2ss6TG19AC_2	ACTCCCTCCGTCCCATAATATA	22	chr5D	-	307362483	307362589	ttactACTCCCTCCGTCCCATAATATAagagtgtttttgacacttgtagtgtcaaaaacgttaagtgtcaaacacacccttatattatgggacggaggaagtagaaa	1	tae-MIR1120a,	tae-MIR1120a	gcggccgcccgggcaggtactccctccgtcccataatataagaacatttttgacagtgtagtgtcaaaaACATTCTTATATTATGAGACGGAGggagtatttcccagctcctgaatcac	tae-MIR1120a-p5	actccctccgtcccataatata	5'	New	gp1a	...(((((.((((((((((((((((((((.((((.(((((((((((..((.......))..))))))))))).)))).)))))))))))))))))))).)))))...	101	38.3	-62.8	1.5	0	1	1	3	1	1	2	1	4	1	2	0	0	1	1	0	0	0	1	3	4	3	0	1	2	2
149	172	tae-MIR1120a-p5_2ss6TG19AC_5	ACTCCCTCCGTCCCATAATGTAAG	24	chr2B	-	1835616	1835708	ttcctACTCCCTCCGTCCCATAATGTAAGacgttttttgactctagtatagtgccaaaaaacgtcttacattatgggacggagagagtagtta	1	tae-MIR1120a,	tae-MIR1120a	gcggccgcccgggcaggtactccctccgtcccataatataagaacatttttgacagtgtagtgtcaaaaACATTCTTATATTATGAGACGGAGggagtatttcccagctcctgaatcac	tae-MIR1120a-p5	actccctccgtcccataatataag	5'	New	gp1a	...((((((.(((((((((((((((((((((((((((((...(((...)))...))))))))))))))))))))))))))))).))))))...	87	40.9	-59	1.6	0	1	1	3	1	1	2	1	4	1	2	0	0	1	1	0	0	0	1	3	4	3	0	1	2	2
150	173	tae-MIR1120a-p5_2ss6TG19AC_1	ACTCCCTCCGTCCCATAATAT	21	chr5A	+	424640784	424640876	ttcgtACTCCCTCCGTCCCATAATATaagaacgtctttgacactagtgtagtgccaaaaccgttcttatattatgggacacagggagtactag	2	tae-MIR1120a,osa-MIR1436,	tae-MIR1120a	gcggccgcccgggcaggtactccctccgtcccataatataagaacatttttgacagtgtagtgtcaaaaACATTCTTATATTATGAGACGGAGggagtatttcccagctcctgaatcac	tae-MIR1120a-p5	actccctccgtcccataatat	5'	New	gp1a	...(((((((((..(((((((((((((((((((..((((.(((((...))))).))))..)))))))))))))))))))..)))))))))...	87	43	-54.5	1.4	0	1	1	3	1	1	2	1	4	1	2	0	0	1	1	0	0	0	1	3	4	3	0	1	2	2
151	174	tae-MIR1120a-p5_2	CTCCGTCCCATAATATAAGAA	21	chr3B	-	281117460	281117552	ttcgtactccCTCCGTCCCATAATATAAGAAcgtttttgacactagtgtagtgccaaaaacgttcttatattatgggacacaaggagtactag	1	tae-MIR1120a,	tae-MIR1120a	gcggccgcccgggcaggtactccctccgtcccataatataagaacatttttgacagtgtagtgtcaaaaACATTCTTATATTATGAGACGGAGggagtatttcccagctcctgaatcac	tae-MIR1120a-p5	ctccgtcccataatataagaa	5'	New	gp1a	...(((((((....(((((((((((((((((((((((((.(((((...))))).)))))))))))))))))))))))))....)))))))...	87	39.8	-53.9	1.5	0	1	0	0	3	1	1	0	2	1	0	2	0	1	0	2	0	0	0	8	1	1	0	0	0	0
152	175	tae-MIR1120a-p5_2ss6TG19AC_19	TACTCCCTCCGTCCCATAATA	21	chr7B	-	419410277	419410369	ttcgTACTCCCTCCGTCCCATAATAtaagaacgtttttgacactagtgtagtgccaaaaacgttcttatattatgggacacagggagtactag	2	tae-MIR1120a,osa-MIR1436,	tae-MIR1120a	gcggccgcccgggcaggtactccctccgtcccataatataagaacatttttgacagtgtagtgtcaaaaACATTCTTATATTATGAGACGGAGggagtatttcccagctcctgaatcac	tae-MIR1120a-p5	tactccctccgtcccataata	5'	New	gp1a	...(((((((((..(((((((((((((((((((((((((.(((((...))))).)))))))))))))))))))))))))..)))))))))...	87	40.9	-59.2	1.6	0	1	1	3	1	1	2	1	4	1	2	0	0	1	1	0	0	0	1	3	4	3	0	1	2	2
153	176	tae-MIR1120a-p5_2ss6TG19AC_41	TCCGTCCCGTAATATAAGAAC	21	chr3A	+	252826537	252826635	ttcgtactcccTCCGTCCCGTAATATAAGAACgtttttgacactagtgtagtgtcagtgccaaaaacgttcttatattatgggacacagtgagtactag	1	tae-MIR1120a,	tae-MIR1120a	gcggccgcccgggcaggtactccctccgtcccataatataagaacatttttgacagtgtagtgtcaaaaACATTCTTATATTATGAGACGGAGggagtatttcccagctcctgaatcac	tae-MIR1120a-p5	tccgtcccataatataagaac	5'	New	gp1a	...((((((.((..(((((((((((((((((((((((((.((((..(.....)..)))).)))))))))))))))))))))))))..)).))))))...	93	41.4	-51.4	1.3	0	1	1	3	1	1	2	1	4	1	2	0	0	1	1	0	0	0	1	3	4	3	0	1	2	2
154	177	tae-MIR1120a-p3_2ss6TG19AC_12	TATATTATGAGACGGAGGGAG	21	chr2B	-	668384301	668384393	tttagtactactccgttccgtaatgtaagacgttttttaatactagtgtaggttaaaaaacgtctTATATTATGAGACGGAGGGAGtattttt	1	tae-MIR1120a,	tae-MIR1120a	gcggccgcccgggcaggtactccctccgtcccataatataagaacatttttgacagtgtagtgtcaaaaACATTCTTATATTATGAGACGGAGggagtatttcccagctcctgaatcac	tae-MIR1120a-p3	TATATTATGAGACGGAGggag	3'	New	gp1a	...((((((.((((((..(((((((((((((((((((((((.(((...))))))))))))))))))))))))))..))))))..))))))...	87	32.3	-44.8	1.5	0	0	1	0	0	0	1	0	0	1	1	0	0	0	1	0	0	0	0	0	0	1	1	0	0	1
155	178	tae-MIR1120a-p5_2ss6TG19AC_13	CCGTCCCGTAATATAAGAACG	21	chr1D	-	10293775	10293910	tttttgccactgtggtaacccattgaactactccctCCGTCCCGTAATATAAGAACGtttttgatactatactagtgtaaaaagcgttcttatattatgggacggtgggagtattaaagtaggaccaaggcaacct	1	tae-MIR1120a,	tae-MIR1120a	gcggccgcccgggcaggtactccctccgtcccataatataagaacatttttgacagtgtagtgtcaaaaACATTCTTATATTATGAGACGGAGggagtatttcccagctcctgaatcac	tae-MIR1120a-p5	ccgtcccataatataagaaca	5'	New	gp1a	...(((((....((((..((.(((....(((((((.((((((((((((((((((((((((((.((((((...)))))).)))))))))))))))))))))))))).)))))))....))).)))))).)))))...	130	40.4	-70.2	1.3	0	1	1	3	1	1	2	1	4	1	2	0	0	1	1	0	0	0	1	3	4	3	0	1	2	2
156	179	tae-MIR1121-p5_2ss16GC17AT	TACTCCCTCTGTAAACTAATA	21	chr2A	-	38968412	38968509	tatatatgTACTCCCTCTGTAAAGAAATAttagagtgtttagatcacttaagtagtgatctaaacgctcttaTATTTCTTTACGGAGGGAGTActgta	1	tae-MIR1121,	tae-MIR1121	tatatatgtactccctctgtaaagaaatattagagtgtttagatcacttaAGTAGTGATCTAAACGCTCTTAtatttctttacggagggagtactgta	tae-MIR1121-p5	tactccctctgtaaagaaata	5'	New	gp1a	..((((.(((((((((((((((((((((((.(((((((((((((((((.....))))))))))))))))).)))))))))))))))))))))))))))	96	32.7	-65.3	2	21.5	29.5	30.5	17	26	31.5	24	27.5	22.5	23.5	36	23.5	21.5	29.5	30.5	19	11	31	17	35.5	19.5	29.5	10.5	37	46	29.5
156	180	tae-MIR1121-p3	TATTTCTTTACGGAGGGAGTA	21	chr2A	-	38968412	38968509	tatatatgTACTCCCTCTGTAAAGAAATAttagagtgtttagatcacttaagtagtgatctaaacgctcttaTATTTCTTTACGGAGGGAGTActgta	1	tae-MIR1121,	tae-MIR1121	tatatatgtactccctctgtaaagaaatattagagtgtttagatcacttaAGTAGTGATCTAAACGCTCTTAtatttctttacggagggagtactgta	tae-MIR1121-p3	tatttctttacggagggagta	3'	New	gp1a	..((((.(((((((((((((((((((((((.(((((((((((((((((.....))))))))))))))))).)))))))))))))))))))))))))))	96	32.7	-65.3	2	64	93	99	47	82	89	91	67	86	93	88	56	64	93	99	47	50	110	46	159	57	175	44	130	232	115
157	181	tae-MIR1122a-p5	AGAATTTTGGGACGGAGGGAG	21	chr4B	+	591720002	591720296	ataagtactccctctgttcctaaatactccctccgtcccaaaaattttggcttagatttgtctaaatacgtatgtatcaagtcatgttttagtattagatacatccgtatctagactaatctaagacaAGAATTTTGGGACGGAGGGAGtataagtctttttagagattccactacaaactacatacggatgtatatAGACATATTTTAGAGTGTAGATTCactcattttacttcgtatgtagtccatagtggaatctctaagaaggcatatatttaggaacagagggtgtacca	1	tae-MIR1122a,	tae-MIR1122a	ataagtactccctctgttcctaaatactccctccgtcccaaaaattttggcttagatttgtctaaatacgtatgtatcaagtcatgttttagtatTAGATACATCCGTATCTAGActaatctaagacaagaattttgggacggagggagtataagtctttttagagattccactacaaactacatacggatgtatatagacatattttagagtgtagattcactcattttacttcgtatgtagtccatagtggaatctctaagaaggcatatatttaggaacagagggtgtacca	tae-MIR1122a-p5	agaattttgggacggagggag	5'	New	gp1a	....((((.((((((((((((((((((((((((((((((((((.(((((.((((((((.(((((.(((((.(((((((.(((.((......))))).))))))).))))).))))).)))))))).))))).))))))))))))))))))))..(((((((((((((((((((((...((((((((((((.(((..((((.....))))(((((......)))))....)))))))))))))))...)))))))))))))))))))))......)))))))))))))).))))..	129	35.3	-157.9	1.5	336.75	439.75	548.033	301.367	595.7	445.083	480.75	419.417	516.833	489.983	431.667	266.583	336.75	439.75	548.033	277.667	304.667	417.5	249.367	606.117	281.85	443.067	240.25	621	1099.83	435.333
157	182	tae-MIR1122a-p3	AGACATATTTTAGAGTGTAGATTC	24	chr4B	+	591720002	591720296	ataagtactccctctgttcctaaatactccctccgtcccaaaaattttggcttagatttgtctaaatacgtatgtatcaagtcatgttttagtattagatacatccgtatctagactaatctaagacaAGAATTTTGGGACGGAGGGAGtataagtctttttagagattccactacaaactacatacggatgtatatAGACATATTTTAGAGTGTAGATTCactcattttacttcgtatgtagtccatagtggaatctctaagaaggcatatatttaggaacagagggtgtacca	1	tae-MIR1122a,	tae-MIR1122a	ataagtactccctctgttcctaaatactccctccgtcccaaaaattttggcttagatttgtctaaatacgtatgtatcaagtcatgttttagtatTAGATACATCCGTATCTAGActaatctaagacaagaattttgggacggagggagtataagtctttttagagattccactacaaactacatacggatgtatatagacatattttagagtgtagattcactcattttacttcgtatgtagtccatagtggaatctctaagaaggcatatatttaggaacagagggtgtacca	tae-MIR1122a-p3	agacatattttagagtgtagattc	3'	New	gp1a	....((((.((((((((((((((((((((((((((((((((((.(((((.((((((((.(((((.(((((.(((((((.(((.((......))))).))))))).))))).))))).)))))))).))))).))))))))))))))))))))..(((((((((((((((((((((...((((((((((((.(((..((((.....))))(((((......)))))....)))))))))))))))...)))))))))))))))))))))......)))))))))))))).))))..	129	35.3	-157.9	1.5	179	127	130.5	93	164.5	237	243	269.5	259.5	91.5	166.5	116.5	179	127	130.5	83	126	204.5	158.5	229.5	90.5	126	105.5	433.5	819	196
158	183	tae-MIR1122c-p5_2ss4AG21GA	TCCGTCCCATAATGTAAGACA	21	chr3D	+	445030974	445031069	gtgaactactctcTCCATCCCATAATGTAAGACGtttttgcaaactatattagcttgcaaaaacgtctaATATTATGGGACGGAGGGAGTagtaca	1	tae-MIR1122c,	tae-MIR1122c	gtgaactactctctccatcccataatgtaagacgtttttgcaaactatattagcttgcaaaaacgTCTAATATTATGGGACGGAGGgagtagtaca	tae-MIR1122c-p5	tccatcccataatgtaagacg	5'	New	gp1a	.((.((((((((((((.(((((((((((.((((((((((((((.(((...))).)))))))))))))).))))))))))).)))))))))))).))	95	38.5	-59	1.6	17	22	26	16	13	18	12	19	23	33	31	22	17	22	26	13	19	18.5	10	36.5	19	18	7	27	45	19
158	184	tae-MIR1122c-p3	ATATTATGGGACGGAGGGAGT	21	chr3D	+	445030974	445031069	gtgaactactctcTCCATCCCATAATGTAAGACGtttttgcaaactatattagcttgcaaaaacgtctaATATTATGGGACGGAGGGAGTagtaca	1	tae-MIR1122c,	tae-MIR1122c	gtgaactactctctccatcccataatgtaagacgtttttgcaaactatattagcttgcaaaaacgTCTAATATTATGGGACGGAGGgagtagtaca	tae-MIR1122c-p3	ATATTATGGGACGGAGGgagt	3'	New	gp1a	.((.((((((((((((.(((((((((((.((((((((((((((.(((...))).)))))))))))))).))))))))))).)))))))))))).))	95	38.5	-59	1.6	201	392.667	454.167	200.833	486	265.333	288.333	288.667	316	443.167	355.5	226	201	392.667	454.167	194.333	202.5	266.5	166	554.833	239	442	135.833	412.333	447.167	351.833
159	185	tae-MIR1122b-p5_1ss3TC	TCCGTTCCTAAATGTAAGTCT	21	chr5D	-	438366216	438366383	ttatactcccTCTGTTCCTAAATGTAAGTCTttttagagatttcactgcaaaatacatacggatgtatatggacatattttagagtatagattcacgcattttgatccgtatctagtccatagtgaaatccctaaaaagacttATATGTAGGAACGGAGGGAGTaaat	1	tae-MIR1122b,	tae-MIR1122b	ttatactccctctgttcctaaatgtaagtctttttagagatttcactgcaaaatacatacggatgtatatggacatattttagagtatagattcacgcattttgatccgtatctagtccatagtgaaatccctaaaaAGACTTATATGTAGGAACGGAgggagtaaat	tae-MIR1122b-p5	tctgttcctaaatgtaagtct	5'	New	gp1a	...(((((((((((((((((.((((((((((((((((.((((((((((.....((.((((((((..((((....))))....((((....))))..........)))))))).)).....)))))))))).)))))))))))))))).)))))))))))))))))...	162	33.9	-76.6	1.3	23.5	37	29.0333	28.5333	35.0333	37	38.75	38	30.5	39.4	40.9167	12	23.5	37	29.0333	27	29.8333	27.3333	20.0333	52.7	37.6	29.9	7.33333	43.6667	63.3333	41.8333
159	186	tae-MIR1122b-p3_1ss5GT	ATATTTAGGAACGGAGGGAGT	21	chr5D	-	438366216	438366383	ttatactcccTCTGTTCCTAAATGTAAGTCTttttagagatttcactgcaaaatacatacggatgtatatggacatattttagagtatagattcacgcattttgatccgtatctagtccatagtgaaatccctaaaaagacttATATGTAGGAACGGAGGGAGTaaat	1	tae-MIR1122b,	tae-MIR1122b	ttatactccctctgttcctaaatgtaagtctttttagagatttcactgcaaaatacatacggatgtatatggacatattttagagtatagattcacgcattttgatccgtatctagtccatagtgaaatccctaaaaAGACTTATATGTAGGAACGGAgggagtaaat	tae-MIR1122b-p3	ATATGTAGGAACGGAgggagt	3'	New	gp1a	...(((((((((((((((((.((((((((((((((((.((((((((((.....((.((((((((..((((....))))....((((....))))..........)))))))).)).....)))))))))).)))))))))))))))).)))))))))))))))))...	162	33.9	-76.6	1.3	132.5	166.5	238.5	90	174	162.5	183	121.5	204	262.5	207.5	84	132.5	166.5	238.5	120	130.5	146	79.5	285	91.5	169.5	78	234.5	349	219.5
160	187	tae-MIR1123-p5_2ss16AG23TC	AGACCCGCCCTGATGGATGACACG	24	chr1A	-	530169971	530170188	aaaaaaattatatgagaccaggtctcatataaatcaggtgAGACCCGCCCTGATGAATGACATGtggcattcacaaatcacaaagcatctaatctctccccccctgatttcaggtggggggtggggtggatgctttgtgatttgtGAATGACACGTGTCATCCATCAGGatgggtctcacctgctaatccgtgagacctggtctcatagaattttttt	1	tae-MIR1123,	tae-MIR1123	aaaaaaattatatgagaccaggtctcatataaatcaggtgagacccgccctgatgaatgacatgtggcattcacaaatcacaaagcatctaatctctccccccctgatttcaggtggggggtggggtggatgctttgtgatttgtgaatgacacgtgtcatccatcaggatgggtctcacctgctaaTCCGTGAGACCTGGTCTCATAGAattttttt	tae-MIR1123-p5	agacccgccctgatgaatgacatg	5'	New	gp1a	(((((((((.((((((((((((((((((......((((((((((((..(((((((.((((((((((.((((((((((((((((((((((((.((((((((((((((....)))).)))))).)))))))))))))))))))))))))))).)))))))))).)))))))..)))))))))))).......)))))))))))))))))).)))))))))	149	45	-154.2	1.6	128	99	99	67	90	128	113	120	159	77	138	65	128	99	99	74	88	126	76	180	71	69	39	146	468	88
160	188	tae-MIR1123-p3_1ss6AC	GAATGCCACGTGTCATCCATCAGG	24	chr1A	-	530169971	530170188	aaaaaaattatatgagaccaggtctcatataaatcaggtgAGACCCGCCCTGATGAATGACATGtggcattcacaaatcacaaagcatctaatctctccccccctgatttcaggtggggggtggggtggatgctttgtgatttgtGAATGACACGTGTCATCCATCAGGatgggtctcacctgctaatccgtgagacctggtctcatagaattttttt	1	tae-MIR1123,	tae-MIR1123	aaaaaaattatatgagaccaggtctcatataaatcaggtgagacccgccctgatgaatgacatgtggcattcacaaatcacaaagcatctaatctctccccccctgatttcaggtggggggtggggtggatgctttgtgatttgtgaatgacacgtgtcatccatcaggatgggtctcacctgctaaTCCGTGAGACCTGGTCTCATAGAattttttt	tae-MIR1123-p3	gaatgacacgtgtcatccatcagg	3'	New	gp1a	(((((((((.((((((((((((((((((......((((((((((((..(((((((.((((((((((.((((((((((((((((((((((((.((((((((((((((....)))).)))))).)))))))))))))))))))))))))))).)))))))))).)))))))..)))))))))))).......)))))))))))))))))).)))))))))	149	45	-154.2	1.6	259	222	225	170	272	316	293	313	316	180	275	151	259	222	225	128	188	279	164	487	179	194	112	395	1022	250
161	189	tae-miR1125_L-4R+1_1ss14AG	AACGAGACCGACTGCGGCGGG	21	chr1B	+	94200681	94200820	tttggccgtaaatttaaccAACGAGACCAACTGCGGCGGGaacaaaaattatatcgctgaattatatcaaaaatacgaattcagtagcataggttttgctcccgccacatTCGGTCTTGTTGGTTAAATTTacggtcaaa	1	tae-MIR1125,	tae-MIR1125	tttggccgtaaatttAACCAACGAGACCAACTGCGGCGGgaacaaaaattatatcgctgaattatatcaaaaatacgaattcagtagcataggttttgctcccgccacattcggtcttgttggttaaatttacggtcaaa	tae-miR1125	AACCAACGAGACCAACTGCGGCGG	5'	Diff	gp1a	((((((((((((((((((((((((((((...((.(((((((.(((((..(((...((((((((.(((.....)))..))))))))...)))..))))).))))))).))...))))))))))))))))))))))))))))	140	39.3	-71.5	1.3	165	181	204	93	161	196	197	191	211	171	203	102	165	181	204	111	121	186	88	229	109	141	59	247	573	152
161	190	tae-MIR1125-p3_1ss8TC	TCGGTCTCGTTGGTTAAATTT	21	chr1B	+	94200681	94200820	tttggccgtaaatttaaccAACGAGACCAACTGCGGCGGGaacaaaaattatatcgctgaattatatcaaaaatacgaattcagtagcataggttttgctcccgccacatTCGGTCTTGTTGGTTAAATTTacggtcaaa	1	tae-MIR1125,	tae-MIR1125	tttggccgtaaatttAACCAACGAGACCAACTGCGGCGGgaacaaaaattatatcgctgaattatatcaaaaatacgaattcagtagcataggttttgctcccgccacattcggtcttgttggttaaatttacggtcaaa	tae-MIR1125-p3	tcggtcttgttggttaaattt	3'	New	gp1a	((((((((((((((((((((((((((((...((.(((((((.(((((..(((...((((((((.(((.....)))..))))))))...)))..))))).))))))).))...))))))))))))))))))))))))))))	140	39.3	-71.5	1.3	15	16	24	9	20	21	14	18	26	17	17	16	15	16	24	9	15	18	15	26	12	21	13	40	57	20
162	191	tae-miR1127a_L+2_1ss6TC	ACTCCCTCCGTTCGGAATTAC	21	chr4B	+	187358898	187359048	acattagatgtactcaactACTCCTTCCGTTCGGAATTACtcgtccaagaaataaatgtatctaaatgcattttagttgtagatacatccatttttatcatttttgtgACAAGTAATTCCGAACGGAGGGAGtatattctaatgttggatc	1	tae-MIR1127a,	tae-MIR1127a	acattagatgtactcaactacTCCTTCCGTTCGGAATTACtcgtccaagaaataaatgtatctaaatgcattttagttgtagatacatccatttttatcatttttgtgacaagtaattccgaacggagggagtatattctaatgttggatc	tae-miR1127a	TCCTTCCGTTCGGAATTAC	5'	Diff	gp1a	((((((((.(((......(((((((((((((((((((((((.((((((((((((((((((((((...((......))..)))))))))......))))..)))))).))).))))))))))))))))))))))))))))))))))......	145	33.8	-63.2	1.2	21.5	17.5	28	15.5	23.5	19.5	25.5	16.5	40	13.5	30	18.5	21.5	17.5	28	13	14	14	6.5	35	14.5	25.5	8	25.5	81.5	23
162	192	tae-MIR1127a-p3	ACAAGTAATTCCGAACGGAGGGAG	24	chr4B	+	187358898	187359048	acattagatgtactcaactACTCCTTCCGTTCGGAATTACtcgtccaagaaataaatgtatctaaatgcattttagttgtagatacatccatttttatcatttttgtgACAAGTAATTCCGAACGGAGGGAGtatattctaatgttggatc	1	tae-MIR1127a,	tae-MIR1127a	acattagatgtactcaactacTCCTTCCGTTCGGAATTACtcgtccaagaaataaatgtatctaaatgcattttagttgtagatacatccatttttatcatttttgtgacaagtaattccgaacggagggagtatattctaatgttggatc	tae-MIR1127a-p3	acaagtaattccgaacggagggag	3'	New	gp1a	((((((((.(((......(((((((((((((((((((((((.((((((((((((((((((((((...((......))..)))))))))......))))..)))))).))).))))))))))))))))))))))))))))))))))......	145	33.8	-63.2	1.2	182.5	227.667	211.5	111.333	197.667	242.5	253.667	193.167	274.333	208.167	218.667	122.667	182.5	227.667	211.5	120.5	164.167	232.333	118.833	364.667	125.833	167.5	121.167	289.167	801.833	257.333
163	193	tae-MIR1127b-p5_1ss3TC	TCCGTCCGGAAATACTTGTC	20	chr2A	+	11549805	11549931	catgacagatgctTCTGTCCGGAAATACTTGTCctagaaatcggtgtatctagacttattttaattatagacacatccattttatccatttataagACAAGTATTTCTGGACGGAGGgagtattata	1	tae-MIR1127b,	tae-MIR1127b	catgacagatgcttctgtccggaaatacttgtcctagaaatcggtgtatctagacttattttaattatagacacatccattttatccatttataagACAAGTATTTCTGGACGGAGGgagtattata	tae-MIR1127b-p5	tctgtccggaaatacttgtc	5'	New	gp1a	.......((((((((((((((((((((((((((.(((((((.(((((.((((...............)))).))))).))))).........)).))))))))))))))))))))...))))))...	117	34.6	-43.1	1	16.5	40	27	12	27	23.5	17	23	24.5	32	23.5	11	16.5	40	27	18	14	14.5	8	34.5	16.5	30.5	9	27.5	42.5	26.5
163	194	tae-miR1127b-3p_1ss12TC	ACAAGTATTTCCGGACGGAGG	21	chr2A	+	11549805	11549931	catgacagatgctTCTGTCCGGAAATACTTGTCctagaaatcggtgtatctagacttattttaattatagacacatccattttatccatttataagACAAGTATTTCTGGACGGAGGgagtattata	1	tae-MIR1127b,	tae-MIR1127b	catgacagatgcttctgtccggaaatacttgtcctagaaatcggtgtatctagacttattttaattatagacacatccattttatccatttataagACAAGTATTTCTGGACGGAGGgagtattata	tae-miR1127b-3p	ACAAGTATTTCTGGACGGAGG	3'	Diff	gp1a	.......((((((((((((((((((((((((((.(((((((.(((((.((((...............)))).))))).))))).........)).))))))))))))))))))))...))))))...	117	34.6	-43.1	1	93.5	162.5	184.5	93	154.333	133	127.5	129.333	163	145.5	131	66	93.5	162.5	184.5	92.5	110.5	120.5	67	203.5	89.3333	175	67.5	204.5	275	149.5
164	195	tae-MIR1128-p5_2ss6TG19AC_45	TCCCTCCGTCCAAAAATACTT	21	chr1B	+	381935710	381935881	aaaatgttaatgcatgtcactaagaactacTCCCTCCGTCCAAAAATACTTgtcgaaggaatggatgtatctagatgcaatttagttctagatacatccattttcatccatttctctgacaagtatttccggacggagggagtatatctttggattcgtatttgaacataat	1	tae-MIR1128,	tae-MIR1128	atatgagagcatgggtgagaggtgcttagtTACTACTCCCTCCGTCCGAAAatacttgtcatcaaaatgaataaaaaaggggatgtatctagaactaaaatacatctagatacatccccttctatccattttgatgacaactatttccggacggagggagtaattgcttcttctggcttggcgtttatgt	tae-MIR1128-p5	TCCCTCCGTCCGAAAatactt	5'	New	gp1a	...((((((((((..(((...((((..((((((((((((((..(((((((((((..(((((((((((((((((((.((......)))))))))))))))))..........))))..)))))))))))..))))))))))))))..))))..)))..)))))..)))))...	166	36	-79.8	1.3	0	0	0	0	0	0	0	0	0	0	0	0	0	0	0	0	1	0	0	0	0	0	0	0	0	0
165	196	tae-MIR1128-p3_2ss6TG19AC_68	TTTCCGGACGGAGGGAGTAGT	21	chr2B	-	586239710	586239862	aaagtactcctactagtactactccctccgtccggaattacttgtcatcaaaatggatgaaaatggatgtatctagaattaaaatacatctatatacatccatttcaatgacaagtaTTTCCGGACGGAGGGAGTAGTaagtactagtacaac	1	tae-MIR1128,	tae-MIR1128	atatgagagcatgggtgagaggtgcttagtTACTACTCCCTCCGTCCGAAAatacttgtcatcaaaatgaataaaaaaggggatgtatctagaactaaaatacatctagatacatccccttctatccattttgatgacaactatttccggacggagggagtaattgcttcttctggcttggcgtttatgt	tae-MIR1128-p3	tttccggacggagggagtaat	3'	New	gp1a	...(((((..((((..(((((((((((((((((((((.((((((((((..(((((((((...((((((((((...........))))))))))...)))))))))..)))))))))).)))))))))))))))))))))))))..)))))...	147	36.6	-88.9	1.6	0	0	1	0	1	0	0	2	0	1	0	0	0	0	1	0	0	0	1	0	0	0	0	0	1	0
166	197	tae-MIR1128-p5_2ss6TG19AC_31	CGTCCGAAAATACTTGTCATCAAA	24	chr5B	-	107925222	107925354	aaatactccctcCGTCCGAAAATACTTGTCATCAAAatggacaaaaaaagatgtatctagaattaaaatacatctacatacatccccttttattcattttgatgacaagtatttctggacggagggagtacaa	1	tae-MIR1128,	tae-MIR1128	atatgagagcatgggtgagaggtgcttagtTACTACTCCCTCCGTCCGAAAatacttgtcatcaaaatgaataaaaaaggggatgtatctagaactaaaatacatctagatacatccccttctatccattttgatgacaactatttccggacggagggagtaattgcttcttctggcttggcgtttatgt	tae-MIR1128-p5	CGTCCGAAAatacttgtcatcaaa	5'	New	gp1a	...((((((((((((((..((((((((((((((((((((((.((((...(((((((.((((...........)))).)))))))...)))).))))))))))))))))))))))..))))))))))))))...	127	33.8	-71.2	1.6	0	0	0	0	0	0	0	0	0	0	0	0	0	0	0	0	1	0	0	0	0	0	0	0	0	0
167	198	tae-MIR1128-p5_2ss6TG19AC_43	TACTCCCTCCGTCCGGAAATA	21	chr2B	-	758505255	758505387	aaaTACTCCCTCCGTCCGGAAATActtgtcatcaaaatggataaaaggaaatatatctagacgtattttagttttagatacatctatttttatccattttgatgacaagtatttttggacggagggagtagaa	2	tae-MIR1128,osa-MIR1862a,	tae-MIR1128	atatgagagcatgggtgagaggtgcttagtTACTACTCCCTCCGTCCGAAAatacttgtcatcaaaatgaataaaaaaggggatgtatctagaactaaaatacatctagatacatccccttctatccattttgatgacaactatttccggacggagggagtaattgcttcttctggcttggcgtttatgt	tae-MIR1128-p5	TACTCCCTCCGTCCGAAAata	5'	New	gp1a	...((((((((((((((..((((((((((((((((((((((((((((...((.(((((((((........).)))))))).))...))))))))))))))))))))))))))))..))))))))))))))...	127	32.3	-78.3	1.8	0	0	0	0	0	0	0	0	0	0	0	0	0	0	0	0	1	0	0	0	0	0	0	0	0	0
168	199	tae-MIR1128-p3_2ss6TG19AC_75	TTTGATGACAAGTATTTTCGG	21	chr6D	+	296563483	296563615	aaatactccctccgtccggaaatacttgtcatcaaaatggataaaaggaaatgtatctagacgtattttagttttagatacatctctttttatccatTTTGATGACAAGTATTTTCGGatggagggagtagaa	1	tae-MIR1128,	tae-MIR1128	atatgagagcatgggtgagaggtgcttagtTACTACTCCCTCCGTCCGAAAatacttgtcatcaaaatgaataaaaaaggggatgtatctagaactaaaatacatctagatacatccccttctatccattttgatgacaactatttccggacggagggagtaattgcttcttctggcttggcgtttatgt	tae-MIR1128-p3	tttgatgacaactatttccgg	3'	New	gp1a	...((((((((((((((((((((((((((((((((((((((((((((((.((((((((((((........).))))))))))).))))))))))))))))))))))))))))))))))))))))))))))...	127	33.8	-90.8	2	0	0	1	0	1	0	0	2	0	1	0	0	0	0	1	0	0	0	1	0	0	0	0	0	1	0
169	200	tae-MIR1128-p5_2ss6TG19AC_20	ATACTCCCTCCGTCCGGAAATACT	24	chr7B	-	131273480	131273612	aaATACTCCCTCCGTCCGGAAATACTtgtcatcaaaatggataaaaggaaatgtatctagacgtattttagttttagatccatctatttttatccattttgatgacaagtattttcggacgtagggtgtagaa	1	tae-MIR1128,	tae-MIR1128	atatgagagcatgggtgagaggtgcttagtTACTACTCCCTCCGTCCGAAAatacttgtcatcaaaatgaataaaaaaggggatgtatctagaactaaaatacatctagatacatccccttctatccattttgatgacaactatttccggacggagggagtaattgcttcttctggcttggcgtttatgt	tae-MIR1128-p5	CTACTCCCTCCGTCCGAAAatact	5'	New	gp1a	...(((.((((.(((((((((((((((((((((((((((((((((((...(((.((((((((........).))))))).)))...))))))))))))))))))))))))))))))))))).)))).)))...	127	33.8	-71.9	1.6	0	0	0	0	0	0	0	0	0	0	0	0	0	0	0	0	1	0	0	0	0	0	0	0	0	0
170	201	tae-MIR1128-p5_2ss6TG19AC_21	ATACTTGTCATCAAAATGGAT	21	chr4B	-	633204078	633204210	aaatactccctccgtccggaaATACTTGTCATCAAAATGGATaaaaggaaatgtatctagatgtattttagttttagatacatctctttttatccattttgatgacaagtattttcggacagagggagtagaa	1	tae-MIR1128,	tae-MIR1128	atatgagagcatgggtgagaggtgcttagtTACTACTCCCTCCGTCCGAAAatacttgtcatcaaaatgaataaaaaaggggatgtatctagaactaaaatacatctagatacatccccttctatccattttgatgacaactatttccggacggagggagtaattgcttcttctggcttggcgtttatgt	tae-MIR1128-p5	atacttgtcatcaaaatgaat	5'	New	gp1a	...(((((((((.((((((((((((((((((((((((((((((((((((.(((((((((((...........))))))))))).)))))))))))))))))))))))))))))))))))).)))))))))...	127	33.1	-86	2	0	0	0	0	0	0	0	0	0	0	0	0	0	0	0	0	1	0	0	0	0	0	0	0	0	0
171	202	tae-MIR1128-p3_2ss6TG19AC_30	CATTTTGATGACAAGTATTTTCGG	24	chr1A	-	450060338	450060470	aaatactccctccgtccggaaatacttgtcattaaaatggataaaaggaaatgtatctagacatattttagttttagatacatctctttttatcCATTTTGATGACAAGTATTTTCGGacggagggaatagaa	1	tae-MIR1128,	tae-MIR1128	atatgagagcatgggtgagaggtgcttagtTACTACTCCCTCCGTCCGAAAatacttgtcatcaaaatgaataaaaaaggggatgtatctagaactaaaatacatctagatacatccccttctatccattttgatgacaactatttccggacggagggagtaattgcttcttctggcttggcgtttatgt	tae-MIR1128-p3	cattttgatgacaactatttccgg	3'	New	gp1a	......(((((((((((((((((((((((((((((((((((((((((((.((((((((((((........).))))))))))).)))))))))))))))))))))))))))))))))))))))))))......	121	32.3	-84.3	2	0	0	1	0	1	0	0	2	0	1	0	0	0	0	1	0	0	0	1	0	0	0	0	0	1	0
172	203	tae-MIR1128-p3_2ss6TG19AC_3	AACTAATTCCGGACGGAGGGA	21	chr5B	+	332438133	332438275	aaatactccctccgtccggagcttaaatacatccgtttgagcgtcaactaattccggactcaactaattccggagggagggagtagtaccttgtagatacatccgtttgagcgttaAACTAATTCCGGACGGAGGGAgtagta	2	tae-MIR1128,tae-MIR1128,	tae-MIR1128	atatgagagcatgggtgagaggtgcttagtTACTACTCCCTCCGTCCGAAAatacttgtcatcaaaatgaataaaaaaggggatgtatctagaactaaaatacatctagatacatccccttctatccattttgatgacaactatttccggacggagggagtaattgcttcttctggcttggcgtttatgt	tae-MIR1128-p3	aactatttccggacggaggga	3'	New	gp1a	...((((((((((((((((((.(((........((((..((((........(((((((..........))))))).((((........))))...........))))..))))......)))))))))))))))))))))...	137	46.9	-59.3	0.9	0	0	1	0	1	0	0	2	0	1	0	0	0	0	1	0	0	0	1	0	0	0	0	0	1	0
173	204	tae-MIR1128-p3_2ss6TG19AC_22	ATTTTGATGACAAGTATTTTC	21	chr7B	-	497969294	497969433	aaatagctactccctccgtttggaaatacttgtcatcaaaatggataaaaagggatatatctagacgtattttagttctagatacatctttttttatccATTTTGATGACAAGTATTTTCgaacggagggagtactagaa	1	tae-MIR1128,	tae-MIR1128	atatgagagcatgggtgagaggtgcttagtTACTACTCCCTCCGTCCGAAAatacttgtcatcaaaatgaataaaaaaggggatgtatctagaactaaaatacatctagatacatccccttctatccattttgatgacaactatttccggacggagggagtaattgcttcttctggcttggcgtttatgt	tae-MIR1128-p3	attttgatgacaactatttcc	3'	New	gp1a	...(((.((((((((((((((((((((((((((((((((((((((((((((..(((.(((((((((........).)))))))).)))..)))))))))))))))))))))))))))))))))))))))))))))))...	134	32.9	-88.5	1.9	0	0	1	0	1	0	0	2	0	1	0	0	0	0	1	0	0	0	1	0	0	0	0	0	1	0
174	205	tae-MIR1128-p5_2ss6TG19AC_48	TCCCTCCGTCCGAAAATACTTGTC	24	chr2A	+	602811249	602811421	aacagctagtccaaataataatttagtacTCCCTCCGTCCGAAAATACTTGTCatcaaaatggataaaaagagatgtatctagaactaaaatacgtctagatgcagccacttttatccattttgatgacaagtatttccggacggagggagtagcagctaaaggccagctaat	1	tae-MIR1128,	tae-MIR1128	atatgagagcatgggtgagaggtgcttagtTACTACTCCCTCCGTCCGAAAatacttgtcatcaaaatgaataaaaaaggggatgtatctagaactaaaatacatctagatacatccccttctatccattttgatgacaactatttccggacggagggagtaattgcttcttctggcttggcgtttatgt	tae-MIR1128-p5	TCCCTCCGTCCGAAAatacttgtc	5'	New	gp1a	...((((.(((..........((((((((((((((((((((.(((((((((((((((((((((((((((.....((((((((((.(........))))))))))).....))))))))))))))))))))))))))).))))))))))))))....))))))))).))))...	167	38.2	-90.1	1.4	0	0	0	0	0	0	0	0	0	0	0	0	0	0	0	0	1	0	0	0	0	0	0	0	0	0
175	206	tae-MIR1128-p3_2ss6TG19AC_27	CATTTTGATGACAAGTATTTC	21	chr5B	-	658641728	658641873	aacaggcagctactccctccgtccggaaatacttgtcatcaaaatgaataaaaggggatgtatctagatgtattttagttctagatacacccctttttatcCATTTTGATGACAAGTATTTCcggacggagggagtaactcttnnn	1	tae-MIR1128,	tae-MIR1128	atatgagagcatgggtgagaggtgcttagtTACTACTCCCTCCGTCCGAAAatacttgtcatcaaaatgaataaaaaaggggatgtatctagaactaaaatacatctagatacatccccttctatccattttgatgacaactatttccggacggagggagtaattgcttcttctggcttggcgtttatgt	tae-MIR1128-p3	cattttgatgacaactatttc	3'	New	gp1a	...(((.((.((((((((((((((((((((((((((((((((((((.((((((((((.((((((((((...........)))))))))).)))))))))).)))))))))))))))))))))))))))))))))))).)))))...	140	39	-96.3	1.7	0	0	1	0	1	0	0	2	0	1	0	0	0	0	1	0	0	0	1	0	0	0	0	0	1	0
176	207	tae-MIR1128-p5_2ss6TG19AC_56	TCCGTCCGAAAATACTTGTCA	21	chr4D	+	240932051	240932185	aacatactcccTCCGTCCGAAAATACTTGTCAttaaaaagaataaaaaggaatgtatctaggcctattttagttttagatacatcccttttcatccattttgatgacaagtattttcggatggagggagtataag	1	tae-MIR1128,	tae-MIR1128	atatgagagcatgggtgagaggtgcttagtTACTACTCCCTCCGTCCGAAAatacttgtcatcaaaatgaataaaaaaggggatgtatctagaactaaaatacatctagatacatccccttctatccattttgatgacaactatttccggacggagggagtaattgcttcttctggcttggcgtttatgt	tae-MIR1128-p5	TCCGTCCGAAAatacttgtca	5'	New	gp1a	...(((((((((((((((((((((((((((((((((((...((.((((((.((((((((((..(((...)))..)))))))))).)))))).))...)))))))))))))))))))))))))))))))))))...	129	34.1	-76.2	1.7	0	0	0	0	0	0	0	0	0	0	0	0	0	0	0	0	1	0	0	0	0	0	0	0	0	0
177	208	tae-MIR1128-p5_2ss6TG19AC_18	ATAAAAGGGGATGTATCTAGA	21	chr2B	-	503431303	503431457	aacgaattactcacctactccctccgtccgaaaatacttgtcataaaaataaATAAAAGGGGATGTATCTAGAtgtattttagttctagatacatccctttttgtccattttgatgacaagtattttcggacggagggagtagcatttattctgc	1	tae-MIR1128,	tae-MIR1128	atatgagagcatgggtgagaggtgcttagtTACTACTCCCTCCGTCCGAAAatacttgtcatcaaaatgaataaaaaaggggatgtatctagaactaaaatacatctagatacatccccttctatccattttgatgacaactatttccggacggagggagtaattgcttcttctggcttggcgtttatgt	tae-MIR1128-p5	aaaaaaggggatgtatctaga	5'	New	gp1a	...((((.......((((((((((((((((((((((((((((((.(((((..(((((((((((((((((((((...........)))))))))))))))))))))..))))).)))))))))))))))))))))))))))))).....))))...	149	36.1	-91.1	1.6	0	0	0	0	0	0	0	0	0	0	0	0	0	0	0	0	1	0	0	0	0	0	0	0	0	0
178	209	tae-MIR1128-p5_2ss6TG19AC_11	AATACTTGTCATCAGAATGGA	21	chr1A	+	111982725	111982847	aactactccctccgtccggaAATACTTGTCATCAGAATGGAtgaaaatagatgtatctagaactaaaatacatctagatacatctatttcaatgacaagTATTTCCGGTCGGAGGGAGTAtaa	1	tae-MIR1128,	tae-MIR1128	atatgagagcatgggtgagaggtgcttagtTACTACTCCCTCCGTCCGAAAatacttgtcatcaaaatgaataaaaaaggggatgtatctagaactaaaatacatctagatacatccccttctatccattttgatgacaactatttccggacggagggagtaattgcttcttctggcttggcgtttatgt	tae-MIR1128-p5	Aatacttgtcatcaaaatgaa	5'	New	gp1a	...(((((((((((.(((((((((((((((((.........((.(((((((((((((((((...........)))))))))))))))))))))))))))))))))))).)))))))))))...	117	36.6	-71.9	1.6	0	0	0	0	0	0	0	0	0	0	0	0	0	0	0	0	1	0	0	0	0	0	0	0	0	0
178	210	tae-MIR1128-p3_2ss6TG19AC_41	TATTTCCGGTCGGAGGGAGTA	21	chr1A	+	111982725	111982847	aactactccctccgtccggaAATACTTGTCATCAGAATGGAtgaaaatagatgtatctagaactaaaatacatctagatacatctatttcaatgacaagTATTTCCGGTCGGAGGGAGTAtaa	1	tae-MIR1128,	tae-MIR1128	atatgagagcatgggtgagaggtgcttagtTACTACTCCCTCCGTCCGAAAatacttgtcatcaaaatgaataaaaaaggggatgtatctagaactaaaatacatctagatacatccccttctatccattttgatgacaactatttccggacggagggagtaattgcttcttctggcttggcgtttatgt	tae-MIR1128-p3	tatttccggacggagggagta	3'	New	gp1a	...(((((((((((.(((((((((((((((((.........((.(((((((((((((((((...........)))))))))))))))))))))))))))))))))))).)))))))))))...	117	36.6	-71.9	1.6	0	0	1	0	1	0	0	2	0	1	0	0	0	0	1	0	0	0	1	0	0	0	0	0	1	0
179	211	tae-MIR1128-p3_2ss6TG19AC_77	TTTGATGACAAGTATTTTCGGACG	24	chr3A	-	107602699	107602831	aactactccttccgtccggaaatacttgtcatcaaaatggataaaaggagatgtatctagacgtattttagttctagatacatctctttctattcatTTTGATGACAAGTATTTTCGGACGgagggagtaata	1	tae-MIR1128,	tae-MIR1128	atatgagagcatgggtgagaggtgcttagtTACTACTCCCTCCGTCCGAAAatacttgtcatcaaaatgaataaaaaaggggatgtatctagaactaaaatacatctagatacatccccttctatccattttgatgacaactatttccggacggagggagtaattgcttcttctggcttggcgtttatgt	tae-MIR1128-p3	tttgatgacaactatttccggacg	3'	New	gp1a	...((((((((((((((((((((((((((((((((((((((((.((((((((((((((((((........).))))))))))))))))).))))))))))))))))))))))))))))))))))))))))...	127	35.3	-92.5	2	0	0	1	0	1	0	0	2	0	1	0	0	0	0	1	0	0	0	1	0	0	0	0	0	1	0
180	212	tae-MIR1128-p5_2ss6TG19AC_64	TCCTCCGTCCGAAAATACTTG	21	chr5B	-	677752739	677752863	aaggtactTCCTCCGTCCGAAAATACTTGtcattgaaatagatgtatctagatgtattttagttctagatacatcaattttcatccattttgatgacaagtattttcgaacggagggagtatgag	1	tae-MIR1128,	tae-MIR1128	atatgagagcatgggtgagaggtgcttagtTACTACTCCCTCCGTCCGAAAatacttgtcatcaaaatgaataaaaaaggggatgtatctagaactaaaatacatctagatacatccccttctatccattttgatgacaactatttccggacggagggagtaattgcttcttctggcttggcgtttatgt	tae-MIR1128-p5	CCCTCCGTCCGAAAatacttg	5'	New	gp1a	...(((((((((((((.((((((((((((((((..((((.((((......(((((((((.......)))))))))......)))).))))..)))))))))))))))).)))))))))))))...	119	34.4	-65	1.5	0	0	0	0	0	0	0	0	0	0	0	0	0	0	0	0	1	0	0	0	0	0	0	0	0	0
181	213	tae-MIR1128-p5_2ss6TG19AC_24	CCGTCCCAAAATACTTGTCAT	21	chr6D	-	420707787	420707919	aagtactccctCCGTCCCAAAATACTTGTCATcaaaatggataaagagagatgtatcttgaactaaaatacgtctagatacatccccttttatccattttgatgacaagtatttccggacggagggagtagta	1	tae-MIR1128,	tae-MIR1128	atatgagagcatgggtgagaggtgcttagtTACTACTCCCTCCGTCCGAAAatacttgtcatcaaaatgaataaaaaaggggatgtatctagaactaaaatacatctagatacatccccttctatccattttgatgacaactatttccggacggagggagtaattgcttcttctggcttggcgtttatgt	tae-MIR1128-p5	CCGTCCGAAAatacttgtcat	5'	New	gp1a	...((((((((((((((..(((((((((((((((((((((((((((...(((((((((.((.(........))).)))))))))...)))))))))))))))))))))))))))..))))))))))))))...	127	38.3	-78.9	1.5	0	0	0	0	0	0	0	0	0	0	0	0	0	0	0	0	1	0	0	0	0	0	0	0	0	0
182	214	tae-MIR1128-p5_2ss6TG19AC_59	TCCGTCCGGAAATACTTATCA	21	chr2B	+	765383657	765383784	aatactcacTCCGTCCGGAAATACTTATCAtcaaaataaataaaagatgtatctagatgtatattagttttagatacatctccttttgttcattttgatgacaagtattttcggacggagggagtacc	1	tae-MIR1128,	tae-MIR1128	atatgagagcatgggtgagaggtgcttagtTACTACTCCCTCCGTCCGAAAatacttgtcatcaaaatgaataaaaaaggggatgtatctagaactaaaatacatctagatacatccccttctatccattttgatgacaactatttccggacggagggagtaattgcttcttctggcttggcgtttatgt	tae-MIR1128-p5	TCCGTCCGAAAatacttgtca	5'	New	gp1a	..(((((.((((((((((((((((((.((((((((((.(((((((((((((((((((...........)))))))))))))...)))))).)))))))))).)))))))))))))))))).)))))..	124	32.8	-66.3	1.6	0	0	0	0	0	0	0	0	0	0	0	0	0	0	0	0	1	0	0	0	0	0	0	0	0	0
183	215	tae-MIR1128-p3_2ss6TG19AC_61	TTGATGACAAGTATTTTCGGAC	22	chr1B	-	564904688	564904824	aatagtactccctctgtccggaaatacttgtcatcaaaatggataaaagaggatgtatcttgatgtattttagttctagatacatttccttttatccattTTGATGACAAGTATTTTCGGACggagggagtactccc	1	tae-MIR1128,	tae-MIR1128	atatgagagcatgggtgagaggtgcttagtTACTACTCCCTCCGTCCGAAAatacttgtcatcaaaatgaataaaaaaggggatgtatctagaactaaaatacatctagatacatccccttctatccattttgatgacaactatttccggacggagggagtaattgcttcttctggcttggcgtttatgt	tae-MIR1128-p3	ttgatgacaactatttccggac	3'	New	gp1a	...((((((((((((((((((((((((((((((((((((((((((((((..(((((((((.((...........)).)))))))))..))))))))))))))))))))))))))))))))))))))))))))))...	131	36.5	-93	1.9	0	0	1	0	1	0	0	2	0	1	0	0	0	0	1	0	0	0	1	0	0	0	0	0	1	0
184	216	tae-MIR1128-p5_2ss6TG19AC_10	AATACTTGTCATCAAAATGAA	21	chr1B	+	500101640	500101780	aatcatgtactccctccgtccgaaAATACTTGTCATCAAAATGAAtaaaaggggatgtatttagatgtatttttagttttagatacatcctttttgtccattttgatgacaagtattttcagacggaggaagtatgtgtgt	1	tae-MIR1128,	tae-MIR1128	atatgagagcatgggtgagaggtgcttagtTACTACTCCCTCCGTCCGAAAatacttgtcatcaaaatgaataaaaaaggggatgtatctagaactaaaatacatctagatacatccccttctatccattttgatgacaactatttccggacggagggagtaattgcttcttctggcttggcgtttatgt	tae-MIR1128-p5	Aatacttgtcatcaaaatgaa	5'	New	gp1a	...((..((((.((((((((.((((((((((((((((((((((.(((((((((.(((((((((((..((....))..)))))))))))))))))))).)))))))))))))))))))))).)))))))).))))..))...	135	33.3	-76.4	1.6	0	0	0	0	0	0	0	0	0	0	0	0	0	0	0	0	1	0	0	0	0	0	0	0	0	0
185	217	tae-MIR1128-p5_2ss6TG19AC_38	CTCCGTCCGAAAATACTTGTC	21	chr1B	+	133586858	133586992	aatgtactccCTCCGTCCGAAAATACTTGTCatcaaaatggataaaaaatggtgtatctaaaactaaaatatgtctagatacatctcctttcatccattttgatgacaagtatttccggacggagggaatatgaa	1	tae-MIR1128,	tae-MIR1128	atatgagagcatgggtgagaggtgcttagtTACTACTCCCTCCGTCCGAAAatacttgtcatcaaaatgaataaaaaaggggatgtatctagaactaaaatacatctagatacatccccttctatccattttgatgacaactatttccggacggagggagtaattgcttcttctggcttggcgtttatgt	tae-MIR1128-p5	CTCCGTCCGAAAatacttgtc	5'	New	gp1a	...(((.((((((((((((.(((((((((((((((((((((((.(((...((((((((((..((........)).))))))))))...))).))))))))))))))))))))))).)))))))))))).)))...	129	34.8	-74.5	1.6	0	0	0	0	0	0	0	0	0	0	0	0	0	0	0	0	1	0	0	0	0	0	0	0	0	0
186	218	tae-MIR1128-p3_2ss6TG19AC_28	CATTTTGATGACAAGTATTTCCGG	24	chr3D	+	590371054	590371185	aattactccctccgtccgaaaatacttgtcatcaaaatgaaaaaaaaagatgtatcttgaacaaaaatatgtctagatacatccccttttatcCATTTTGATGACAAGTATTTCCGGacggagggagtacta	1	tae-MIR1128,	tae-MIR1128	atatgagagcatgggtgagaggtgcttagtTACTACTCCCTCCGTCCGAAAatacttgtcatcaaaatgaataaaaaaggggatgtatctagaactaaaatacatctagatacatccccttctatccattttgatgacaactatttccggacggagggagtaattgcttcttctggcttggcgtttatgt	tae-MIR1128-p3	cattttgatgacaactatttccgg	3'	New	gp1a	...(((((((((((((((.((((((((((((((((((((..((((...(((((((((.((.((......)))).)))))))))...))))...)))))))))))))))))))).)))))))))))))))...	126	34.8	-72.3	1.6	0	0	1	0	1	0	0	2	0	1	0	0	0	0	1	0	0	0	1	0	0	0	0	0	1	0
187	219	tae-MIR1128-p5_2ss6TG19AC_66	TGTCATCAAGATGAATAAAAAGGG	24	chr6D	+	379557151	379557283	acatactccctccgtccggaaatactTGTCATCAAGATGAATAAAAAGGGatgtatctagatgtattttagttctagatacacctctttttatccattttgatgacaagtatttccggacggagggagtagct	1	tae-MIR1128,	tae-MIR1128	atatgagagcatgggtgagaggtgcttagtTACTACTCCCTCCGTCCGAAAatacttgtcatcaaaatgaataaaaaaggggatgtatctagaactaaaatacatctagatacatccccttctatccattttgatgacaactatttccggacggagggagtaattgcttcttctggcttggcgtttatgt	tae-MIR1128-p5	tgtcatcaaaatgaataaaaaagg	5'	New	gp1a	...((((((((((((((((((((((((((((((((((((.((((((((((.((((((((((...........)))))))))).)))))))))).))))))))))))))))))))))))))))))))))))...	127	38.3	-91.9	1.8	0	0	0	0	0	0	0	0	0	0	0	0	0	0	0	0	1	0	0	0	0	0	0	0	0	0
188	220	tae-MIR1128-p5_2ss6TG19AC_14	ACTCCCTCCGTCTGAAAATACTCG	24	chr2A	-	75138295	75138427	acatACTCCCTCCGTCTGAAAATACTCGtcatcaaaatggataaaaaaagatgtatctagaactaaaatacatctagatacatctccttctaTTCATTTTGATGACAAGTATTTCcggacggagggagtactt	1	tae-MIR1128,	tae-MIR1128	atatgagagcatgggtgagaggtgcttagtTACTACTCCCTCCGTCCGAAAatacttgtcatcaaaatgaataaaaaaggggatgtatctagaactaaaatacatctagatacatccccttctatccattttgatgacaactatttccggacggagggagtaattgcttcttctggcttggcgtttatgt	tae-MIR1128-p5	ACTCCCTCCGTCCGAAAatacttg	5'	New	gp1a	...(((((((((((((((.(((((((.((((((((((((((((.((..(((((((((((((...........)))))))))))))..)).)))))))))))))))).))))))).)))))))))))))))...	127	35.3	-76	1.6	0	0	0	0	0	0	0	0	0	0	0	0	0	0	0	0	1	0	0	0	0	0	0	0	0	0
188	221	tae-MIR1128-p3_2ss6TG19AC_52	TTCATTTTGATGACAAGTATTTC	23	chr2A	-	75138295	75138427	acatACTCCCTCCGTCTGAAAATACTCGtcatcaaaatggataaaaaaagatgtatctagaactaaaatacatctagatacatctccttctaTTCATTTTGATGACAAGTATTTCcggacggagggagtactt	1	tae-MIR1128,	tae-MIR1128	atatgagagcatgggtgagaggtgcttagtTACTACTCCCTCCGTCCGAAAatacttgtcatcaaaatgaataaaaaaggggatgtatctagaactaaaatacatctagatacatccccttctatccattttgatgacaactatttccggacggagggagtaattgcttcttctggcttggcgtttatgt	tae-MIR1128-p3	tccattttgatgacaactatttc	3'	New	gp1a	...(((((((((((((((.(((((((.((((((((((((((((.((..(((((((((((((...........)))))))))))))..)).)))))))))))))))).))))))).)))))))))))))))...	127	35.3	-76	1.6	0	0	1	0	1	0	0	2	0	1	0	0	0	0	1	0	0	0	1	0	0	0	0	0	1	0
189	222	tae-MIR1128-p5_2ss6TG19AC_69	TTCCTCCGTCCGAAAATACTTGTC	24	chr3B	-	816271789	816271913	acatgtacTTCCTCCGTCCGAAAATACTTGTCggagaaatgcataaaacggatgtatctaaaactaaattacgtatagatacatccatttctccgacaagtattttcggactgagggatacatag	1	tae-MIR1128,	tae-MIR1128	atatgagagcatgggtgagaggtgcttagtTACTACTCCCTCCGTCCGAAAatacttgtcatcaaaatgaataaaaaaggggatgtatctagaactaaaatacatctagatacatccccttctatccattttgatgacaactatttccggacggagggagtaattgcttcttctggcttggcgtttatgt	tae-MIR1128-p5	TCCCTCCGTCCGAAAatacttgtc	5'	New	gp1a	..(((((.((((((.(((((((((((((((((((((((((.........(((((((((((..((........)).)))))))))))))))))))))))))))))))))))).)))))))))))..	121	37.6	-67.8	1.4	0	0	0	0	0	0	0	0	0	0	0	0	0	0	0	0	1	0	0	0	0	0	0	0	0	0
190	223	tae-MIR1128-p5_2ss6TG19AC_33	CGTCCGGAAATACTTGTCACC	21	chr4D	-	329006087	329006233	acatgtttggtactccctcCGTCCGGAAATACTTGTCACCaaaatggataaaaggcgatgtatctagacgtattttagttctagatacatccttttttgttcattttgatgacaagtattttcggacggagggagtattagataatg	1	tae-MIR1128,	tae-MIR1128	atatgagagcatgggtgagaggtgcttagtTACTACTCCCTCCGTCCGAAAatacttgtcatcaaaatgaataaaaaaggggatgtatctagaactaaaatacatctagatacatccccttctatccattttgatgacaactatttccggacggagggagtaattgcttcttctggcttggcgtttatgt	tae-MIR1128-p5	CGTCCGAAAatacttgtcatc	5'	New	gp1a	...(((((..((((((((((((((((((((((((((((.(((((((((((((((..(((((((((((((........).))))))))))))..))))))))))))))).))))))))))))))))))))))))))))..)))))...	141	37.4	-91	1.7	0	0	0	0	0	0	0	0	0	0	0	0	0	0	0	0	1	0	0	0	0	0	0	0	0	0
191	224	tae-MIR1128-p3_2ss6TG19AC_80	TTTTGATGACAAGTATTTCCG	21	chr4B	+	655718502	655718634	acctactccctccgtccgaaaatacttgtcatcaaaataaataaaaacggatgtatctaaaactaaaatatgtgtagatacatcctcttttgtttaTTTTGATGACAAGTATTTCCGgacggagggagtacta	1	tae-MIR1128,	tae-MIR1128	atatgagagcatgggtgagaggtgcttagtTACTACTCCCTCCGTCCGAAAatacttgtcatcaaaatgaataaaaaaggggatgtatctagaactaaaatacatctagatacatccccttctatccattttgatgacaactatttccggacggagggagtaattgcttcttctggcttggcgtttatgt	tae-MIR1128-p3	ttttgatgacaactatttccg	3'	New	gp1a	...(((((((((((((((.(((((((((((((((((((((((((((..(((((((((((..((........)).)))))))))))..))))))))))))))))))))))))))).)))))))))))))))...	127	34.6	-82.8	1.8	0	0	1	0	1	0	0	2	0	1	0	0	0	0	1	0	0	0	1	0	0	0	0	0	1	0
192	225	tae-MIR1128-p5_2ss6TG19AC_12	AATACTTGTCTTCAAAATGGA	21	chr7B	+	156717405	156717537	acctactccctccgtccggaAATACTTGTCTTCAAAATGGAtaaaagggaatgtatgtagacgtattttagttctagatatatctttttttatccattttgatgacaagtatttccggacggagggagtatct	1	tae-MIR1128,	tae-MIR1128	atatgagagcatgggtgagaggtgcttagtTACTACTCCCTCCGTCCGAAAatacttgtcatcaaaatgaataaaaaaggggatgtatctagaactaaaatacatctagatacatccccttctatccattttgatgacaactatttccggacggagggagtaattgcttcttctggcttggcgtttatgt	tae-MIR1128-p5	Aatacttgtcatcaaaatgaa	5'	New	gp1a	...(((((((((((((((((((((((((((.((((((((((((((((...((((((.(((((........).)))).))))))...)))))))))))))))).)))))))))))))))))))))))))))...	127	36.8	-81.6	1.7	0	0	0	0	0	0	0	0	0	0	0	0	0	0	0	0	1	0	0	0	0	0	0	0	0	0
193	226	tae-miR1128_1ss3CA	TAATACTCCCTCCGTCCGAAA	21	chr5B	-	596828534	596828682	acgtatatgTAATACTCCCTCCGTCCGAAAatacttgtcattaaaatggacaaaaggtgatgtatctcgtaactaaaatacgtctagatacatcatcttttatctattttgatgacaagtatttccggacgaagggagtatgttataac	1	tae-MIR1128,	tae-MIR1128	atatgagagcatgggtgagaggtgcttagtTACTACTCCCTCCGTCCGAAAatacttgtcatcaaaatgaataaaaaaggggatgtatctagaactaaaatacatctagatacatccccttctatccattttgatgacaactatttccggacggagggagtaattgcttcttctggcttggcgtttatgt	tae-miR1128	TACTACTCCCTCCGTCCGAAA	5'	Diff	gp1a	...((((....(((((((((.((((((.((((((((((((((((((((((.((((((((((((((((((((.......))))...)))))))))))))))).)))))))))))))))))))))).)))))).)))))))))..))))..	144	34.2	-80	1.6	0	0	0	2	2	0	1	3	0	0	2	1	0	0	0	1	0	1	1	1	0	0	0	0	0	0
194	227	tae-MIR1128-p3_2ss6TG19AC_20	ATTTTGATGACAAGTATTTCCGGAC	25	chr7A	-	483765247	483765383	actagtatttccttcgttcgaaaatacttgtcatcaaaatgaataaaaagagatgtatctagacttaaaatacatctacatacatccccttttctccATTTTGATGACAAGTATTTCCGGACggagggagtatttag	1	tae-MIR1128,	tae-MIR1128	atatgagagcatgggtgagaggtgcttagtTACTACTCCCTCCGTCCGAAAatacttgtcatcaaaatgaataaaaaaggggatgtatctagaactaaaatacatctagatacatccccttctatccattttgatgacaactatttccggacggagggagtaattgcttcttctggcttggcgtttatgt	tae-MIR1128-p3	attttgatgacaactatttccggac	3'	New	gp1a	.(((((((((((((((((((.((((((((((((((((((((....(((((.(((((((.((((...........)))).)))))))..)))))...)))))))))))))))))))).))))))))))))))))).))	136	33.6	-62.3	1.4	0	0	1	0	1	0	0	2	0	1	0	0	0	0	1	0	0	0	1	0	0	0	0	0	1	0
195	228	tae-MIR1128-p5_2ss6TG19AC_55	TCCGTCCGAAAATACTTGTC	20	chr7B	+	702315794	702315949	agcattgtcgcgtgatgtactcccTCCGTCCGAAAATACTTGTCatcaaaatgaataaaaggggacgtatctagatgcattttagttttagatacatccttttttgtccattttgatgacaagtatttccgaacggagggaatacgtgatagtcaa	1	tae-MIR1128,	tae-MIR1128	atatgagagcatgggtgagaggtgcttagtTACTACTCCCTCCGTCCGAAAatacttgtcatcaaaatgaataaaaaaggggatgtatctagaactaaaatacatctagatacatccccttctatccattttgatgacaactatttccggacggagggagtaattgcttcttctggcttggcgtttatgt	tae-MIR1128-p5	TCCGTCCGAAAatacttgtc	5'	New	gp1a	...(((((((((((......(((((((((.((.((((((((((((((((((((.((((((..(((.(((((((((.((......))))))))))).)))..)))))).)))))))))))))))))))).)).))))))))).)))))))))))...	150	38.5	-80	1.3	0	0	0	0	0	0	0	0	0	0	0	0	0	0	0	0	1	0	0	0	0	0	0	0	0	0
196	229	tae-MIR1128-p3_2ss6TG19AC_12	ATTTCCGGACGGAGGGAGTACT	22	chrUn	-	401611899	401612031	agctactccctccgtccgaaaatatttgtcttcaaaatggataaaaaaagatgtatttagaactaaaatacatctagatacacccccttatatccattttgatgatgactATTTCCGGACGGAGGGAGTACTt	1	tae-MIR1128,	tae-MIR1128	atatgagagcatgggtgagaggtgcttagtTACTACTCCCTCCGTCCGAAAatacttgtcatcaaaatgaataaaaaaggggatgtatctagaactaaaatacatctagatacatccccttctatccattttgatgacaactatttccggacggagggagtaattgcttcttctggcttggcgtttatgt	tae-MIR1128-p3	atttccggacggagggagtaat	3'	New	gp1a	...(((((((((((((((.(((((.(..((.((((((((((((........((((((((((...........))))))))))........)))))))))))).))..).))))).)))))))))))))))...	127	36.1	-62.7	1.3	0	0	1	0	1	0	0	2	0	1	0	0	0	0	1	0	0	0	1	0	0	0	0	0	1	0
197	230	tae-MIR1128-p3_2ss6TG19AC_17	ATTTTGATGACAAGTATTTCC	21	chr2B	-	136176592	136176725	agctactccctccgtccggaaatacttgtcatcaaaatggataaaagaagatgtatctagacgtattttagttctagatacatcctttttttatccATTTTGATGACAAGTATTTCCggacggagggagtacca	1	tae-MIR1128,	tae-MIR1128	atatgagagcatgggtgagaggtgcttagtTACTACTCCCTCCGTCCGAAAatacttgtcatcaaaatgaataaaaaaggggatgtatctagaactaaaatacatctagatacatccccttctatccattttgatgacaactatttccggacggagggagtaattgcttcttctggcttggcgtttatgt	tae-MIR1128-p3	attttgatgacaactatttcc	3'	New	gp1a	...(((((((((((((((((((((((((((((((((((((((((((((((((((((((((((........).))))))))))).)))))))))))))))))))))))))))))))))))))))))))))))...	128	38.1	-98.1	1.9	0	0	1	0	1	0	0	2	0	1	0	0	0	0	1	0	0	0	1	0	0	0	0	0	1	0
198	231	tae-MIR1128-p3_2ss6TG19AC_53	TTCATTTTGATGACAAGTATTTCC	24	chr2B	+	335526889	335527083	aggcgtggtataattgttgaaatttaagcatgtactccctcaggccgaaaatacttgtcatcaaaatggacaaaaaagatgtatgtagaactaaaatacatctaatacatcctcttttaTTCATTTTGATGACAAGTATTTCCggactgagggagtaagtgcttagcgattcatgcagtgatttcatgatcttga	1	tae-MIR1128,	tae-MIR1128	atatgagagcatgggtgagaggtgcttagtTACTACTCCCTCCGTCCGAAAatacttgtcatcaaaatgaataaaaaaggggatgtatctagaactaaaatacatctagatacatccccttctatccattttgatgacaactatttccggacggagggagtaattgcttcttctggcttggcgtttatgt	tae-MIR1128-p3	tccattttgatgacaactatttcc	3'	New	gp1a	((((((((....(((((((((..(((((((..(((((((((((.(((.((((((((((((((((((((((.((((..(((((((.((((...........)))))))))))...)))).)))))))))))))))))))))).))).)))))))))))..)))))))...)))).)))))....))))).)))...	192	35.4	-85.8	1.2	0	0	1	0	1	0	0	2	0	1	0	0	0	0	1	0	0	0	1	0	0	0	0	0	1	0
199	232	tae-MIR1128-p3_2ss6TG19AC_47	TGATGACAAGTATTTCCGGACGAA	24	chr4B	-	68663282	68663414	aggtactctctccgtccgaaaatacttgtcatcaaaatagataaaaagggatgtatctagaactaatatacatctagatacatccccttttattcatttTGATGACAAGTATTTCCGGACGAAgggagtagta	1	tae-MIR1128,	tae-MIR1128	atatgagagcatgggtgagaggtgcttagtTACTACTCCCTCCGTCCGAAAatacttgtcatcaaaatgaataaaaaaggggatgtatctagaactaaaatacatctagatacatccccttctatccattttgatgacaactatttccggacggagggagtaattgcttcttctggcttggcgtttatgt	tae-MIR1128-p3	tgatgacaactatttccggacgga	3'	New	gp1a	...((((((((.((((((.(((((((((((((((((((..((((((.((((((((((((((...........)))))))))))))).))))))..))))))))))))))))))).)))))).))))))))...	127	35.3	-76.9	1.6	0	0	1	0	1	0	0	2	0	1	0	0	0	0	1	0	0	0	1	0	0	0	0	0	1	0
200	233	tae-MIR1128-p5_2ss6TG19AC_17	AGGAGATGTATCTAGAACTAAAAT	24	chr2B	-	505803355	505803516	atagctcaactggtagtactccctccgtccgagaatacttgtcattaaaatgaataaaAGGAGATGTATCTAGAACTAAAATacatctagatacatccccttttatccattttgatgacaaATATTTCCGGACGGAGGGAGTaccacttttcgtgtagtgta	1	tae-MIR1128,	tae-MIR1128	atatgagagcatgggtgagaggtgcttagtTACTACTCCCTCCGTCCGAAAatacttgtcatcaaaatgaataaaaaaggggatgtatctagaactaaaatacatctagatacatccccttctatccattttgatgacaactatttccggacggagggagtaattgcttcttctggcttggcgtttatgt	tae-MIR1128-p5	aggggatgtatctagaactaaaat	5'	New	gp1a	...(((((...(((.((((((((((((((((..((((.((((((((((((((.((((((((.((((((((((((...........)))))))))))).)))))))).)))))))))))))).))))..)))))))))))))))).))).....)).)))...	156	37.7	-88	1.4	0	0	0	0	0	0	0	0	0	0	0	0	0	0	0	0	1	0	0	0	0	0	0	0	0	0
200	234	tae-MIR1128-p3_2ss6TG19AC_5	ATATTTCCGGACGGAGGGAGT	21	chr2B	-	505803355	505803516	atagctcaactggtagtactccctccgtccgagaatacttgtcattaaaatgaataaaAGGAGATGTATCTAGAACTAAAATacatctagatacatccccttttatccattttgatgacaaATATTTCCGGACGGAGGGAGTaccacttttcgtgtagtgta	1	tae-MIR1128,	tae-MIR1128	atatgagagcatgggtgagaggtgcttagtTACTACTCCCTCCGTCCGAAAatacttgtcatcaaaatgaataaaaaaggggatgtatctagaactaaaatacatctagatacatccccttctatccattttgatgacaactatttccggacggagggagtaattgcttcttctggcttggcgtttatgt	tae-MIR1128-p3	ctatttccggacggagggagt	3'	New	gp1a	...(((((...(((.((((((((((((((((..((((.((((((((((((((.((((((((.((((((((((((...........)))))))))))).)))))))).)))))))))))))).))))..)))))))))))))))).))).....)).)))...	156	37.7	-88	1.4	0	0	1	0	1	0	0	2	0	1	0	0	0	0	1	0	0	0	1	0	0	0	0	0	1	0
201	235	tae-MIR1128-p3_2ss6TG19AC_63	TTGATGACAAGTATTTTCGGACGG	24	chrUn	-	23714926	23715057	atatactccctccgtccgaaaatacttgtcatcaaaatagacaaaaaggatgtatctacaactaaaatacatctagatacatccccttttattcattTTGATGACAAGTATTTTCGGACGGagggagtagat	1	tae-MIR1128,	tae-MIR1128	atatgagagcatgggtgagaggtgcttagtTACTACTCCCTCCGTCCGAAAatacttgtcatcaaaatgaataaaaaaggggatgtatctagaactaaaatacatctagatacatccccttctatccattttgatgacaactatttccggacggagggagtaattgcttcttctggcttggcgtttatgt	tae-MIR1128-p3	ttgatgacaactatttccggacgg	3'	New	gp1a	...(((((((((((((((((((((((((((((((((((..(.((((.(((((((((((...............)))))))))))..)))).)..)))))))))))))))))))))))))))))))))))...	126	34.8	-77.4	1.7	0	0	1	0	1	0	0	2	0	1	0	0	0	0	1	0	0	0	1	0	0	0	0	0	1	0
202	236	tae-MIR1128-p5_2ss6TG19AC_19	ATACTCCCTCCGTCCGAAAATACT	24	chr5A	-	2421101	2421233	atATACTCCCTCCGTCCGAAAATACTtgtcatcaaaatggataaaaataaatgtatttagaactaaaatatgtttaaatacatcctcttatatttattttgatgacaagtattttcggacgaagggagtattt	1	tae-MIR1128,	tae-MIR1128	atatgagagcatgggtgagaggtgcttagtTACTACTCCCTCCGTCCGAAAatacttgtcatcaaaatgaataaaaaaggggatgtatctagaactaaaatacatctagatacatccccttctatccattttgatgacaactatttccggacggagggagtaattgcttcttctggcttggcgtttatgt	tae-MIR1128-p5	CTACTCCCTCCGTCCGAAAatact	5'	New	gp1a	..(((((((((.((((((((((((((((((((((((((..(((.......(((((((((((.(........)))))))))))).......)))..)))))))))))))))))))))))))).)))))))))..	129	27.8	-67.6	1.8	0	0	0	0	0	0	0	0	0	0	0	0	0	0	0	0	1	0	0	0	0	0	0	0	0	0
203	237	tae-MIR1128-p3_2ss6TG19AC_10	ATTTCCGGACGGAGGGAGTA	20	chr5B	+	354511117	354511220	atatactcccttggttcggaaatacttgtgaatgtatctagaactaaaatacatctagatacattcatttcaatgacaagtATTTCCGGACGGAGGGAGTActa	1	tae-MIR1128,	tae-MIR1128	atatgagagcatgggtgagaggtgcttagtTACTACTCCCTCCGTCCGAAAatacttgtcatcaaaatgaataaaaaaggggatgtatctagaactaaaatacatctagatacatccccttctatccattttgatgacaactatttccggacggagggagtaattgcttcttctggcttggcgtttatgt	tae-MIR1128-p3	atttccggacggagggagta	3'	New	gp1a	...((((((((..(((((((((((((((((((((((((((((...........))))))))))))).........))))))))))))))))..))))))))...	98	35.6	-53.4	1.4	0	0	1	0	1	0	0	2	0	1	0	0	0	0	1	0	0	0	1	0	0	0	0	0	1	0
204	238	tae-MIR1128-p5_2ss6TG19AC_28	CCTCCGTCCGGAAATACTTGTCAT	24	chr7B	+	680665663	680665783	atatataagtacttCCTCCGTCCGGAAATACTTGTCATcaaaatggataaaaggggatgtatctagaactaatatacgtctagatgacaagtattttcggatggagggagtaattataaat	1	tae-MIR1128,	tae-MIR1128	atatgagagcatgggtgagaggtgcttagtTACTACTCCCTCCGTCCGAAAatacttgtcatcaaaatgaataaaaaaggggatgtatctagaactaaaatacatctagatacatccccttctatccattttgatgacaactatttccggacggagggagtaattgcttcttctggcttggcgtttatgt	tae-MIR1128-p5	CCTCCGTCCGAAAatacttgtcat	5'	New	gp1a	...(((((.((((((((((((((((((((((((((((((...............((((((((...........)))))))).)))))))))))))))))))))))))))))).)))))...	115	33.9	-56.7	1.4	0	0	0	0	0	0	0	0	0	0	0	0	0	0	0	0	1	0	0	0	0	0	0	0	0	0
205	239	tae-MIR1128-p5_2ss6TG19AC_32	CGTCCGGAAATACTTGTCA	19	chr3B	+	235863348	235863478	atcaatgtactccctcCGTCCGGAAATACTTGTCAgaaaaatgcataaaaatggatgtatctagaactaaaatacgtctagatgcatccattcctacgacaagtatttccggacggagggagtacattcac	1	tae-MIR1128,	tae-MIR1128	atatgagagcatgggtgagaggtgcttagtTACTACTCCCTCCGTCCGAAAatacttgtcatcaaaatgaataaaaaaggggatgtatctagaactaaaatacatctagatacatccccttctatccattttgatgacaactatttccggacggagggagtaattgcttcttctggcttggcgtttatgt	tae-MIR1128-p5	CGTCCGAAAatacttgtca	5'	New	gp1a	...(((((((((((((((((((((((((((((((...............((((((((((((((((.(........))))))))))))))))).....)))))))))))))))))))))))))))))))...	125	40.5	-78.4	1.5	0	0	0	0	0	0	0	0	0	0	0	0	0	0	0	0	1	0	0	0	0	0	0	0	0	0
206	240	tae-MIR1128-p3_2ss6TG19AC_32	GACAAATATTTCCGGACTGAGGGA	24	chr3A	+	595760313	595760472	atctgattctactgacctacttcctccgtccggaaatacttgtcatcaaaatgaataaaagggggtgtatctagatgtattttagttctagatacatccttttttatccattttgatGACAAATATTTCCGGACTGAGGGAgtactaggtaaggtcgacg	1	tae-MIR1128,	tae-MIR1128	atatgagagcatgggtgagaggtgcttagtTACTACTCCCTCCGTCCGAAAatacttgtcatcaaaatgaataaaaaaggggatgtatctagaactaaaatacatctagatacatccccttctatccattttgatgacaactatttccggacggagggagtaattgcttcttctggcttggcgtttatgt	tae-MIR1128-p3	gacaactatttccggacggaggga	3'	New	gp1a	...((((..((((....(((((((((.(((((((((((.((((((((((((((.((((((..(((((((((((((...........)))))))))))))..)))))).)))))))))))))).))))))))))).)))))))))...))))..))))...	154	38.1	-87.8	1.4	0	0	1	0	1	0	0	2	0	1	0	0	0	0	1	0	0	0	1	0	0	0	0	0	1	0
207	241	tae-MIR1128-p3_2ss6TG19AC_45	TGATGACAAGTATTTCCGGAC	21	chr3A	-	52198750	52198920	atggccacctatgtctaatagatactccctccgtccgaaaatacttgtcatcaaaatggataaaaagggatgtatctagaactaaaatacatctagatacatctccttttatccatttTGATGACAAGTATTTCCGGACggagggagtacaatagatatgtgtatggcaat	1	tae-MIR1128,	tae-MIR1128	atatgagagcatgggtgagaggtgcttagtTACTACTCCCTCCGTCCGAAAatacttgtcatcaaaatgaataaaaaaggggatgtatctagaactaaaatacatctagatacatccccttctatccattttgatgacaactatttccggacggagggagtaattgcttcttctggcttggcgtttatgt	tae-MIR1128-p3	tgatgacaactatttccggac	3'	New	gp1a	...((((..((((((((.....(((((((((((((((.(((((((((((((((((((((((((((.((((((((((((((...........)))))))))))))).))))))))))))))))))))))))))).)))))))))))))))...))))))))....))))...	165	36.8	-102.9	1.6	0	0	1	0	1	0	0	2	0	1	0	0	0	0	1	0	0	0	1	0	0	0	0	0	1	0
208	242	tae-MIR1128-p3_2ss6TG19AC_1	AAATATTTCCGGACGGAGGGAGT	23	chr4A	+	54632403	54632533	atgtactctctccgtccggaaatacttgtcatcaaaatgaacaaaaaaggatatatctagaactaaaatacgtctagatacatttttttatccattttgatgacAAATATTTCCGGACGGAGGGAGTagta	1	tae-MIR1128,	tae-MIR1128	atatgagagcatgggtgagaggtgcttagtTACTACTCCCTCCGTCCGAAAatacttgtcatcaaaatgaataaaaaaggggatgtatctagaactaaaatacatctagatacatccccttctatccattttgatgacaactatttccggacggagggagtaattgcttcttctggcttggcgtttatgt	tae-MIR1128-p3	aactatttccggacggagggagt	3'	New	gp1a	...(((((((((((((((((((((.((((((((((((((.....((((..((.((((((((.(........))))))))).))..))))...)))))))))))))).)))))))))))))))))))))...	125	33.6	-68.3	1.6	0	0	1	0	1	0	0	2	0	1	0	0	0	0	1	0	0	0	1	0	0	0	0	0	1	0
209	243	tae-MIR1128-p3_2ss6TG19AC_19	ATTTTGATGACAAGTATTTCCGGA	24	chr5B	-	387952349	387952508	caagagcctgtgcatcctactccctccgtccgaaaatacttgtcatcaaaatggataaaaagggatgcatctagaactaaaatacatttagatacatctccttttattcATTTTGATGACAAGTATTTCCGGAcggagggagtacatcaataggctcgac	1	tae-MIR1128,	tae-MIR1128	atatgagagcatgggtgagaggtgcttagtTACTACTCCCTCCGTCCGAAAatacttgtcatcaaaatgaataaaaaaggggatgtatctagaactaaaatacatctagatacatccccttctatccattttgatgacaactatttccggacggagggagtaattgcttcttctggcttggcgtttatgt	tae-MIR1128-p3	attttgatgacaactatttccgga	3'	New	gp1a	...((((((((......(((((((((((((((.(((((((((((((((((((((((((((.((((((.(((((((...........))))))).)))))).))))))))))))))))))))))))))).))))))))))))))).....))))))))...	154	40	-95.1	1.5	0	0	1	0	1	0	0	2	0	1	0	0	0	0	1	0	0	0	1	0	0	0	0	0	1	0
210	244	tae-MIR1128-p3_2ss6TG19AC_9	ATTCATTTTGATGACAAGTATTTC	24	chr5B	-	659820344	659820495	caaggaaaaaggtactccctccgtccgaaaatacttgtcatcaaaatggacaaaaactgatgtatgtagaactaaaatacatctagatacatccccttctATTCATTTTGATGACAAGTATTTCcggacggagggagtactgtatttcccta	1	tae-MIR1128,	tae-MIR1128	atatgagagcatgggtgagaggtgcttagtTACTACTCCCTCCGTCCGAAAatacttgtcatcaaaatgaataaaaaaggggatgtatctagaactaaaatacatctagatacatccccttctatccattttgatgacaactatttccggacggagggagtaattgcttcttctggcttggcgtttatgt	tae-MIR1128-p3	atccattttgatgacaactatttc	3'	New	gp1a	...(((((..(((((((((((((((((.((((((((((((((((((((((........(((((((.((((...........)))).)))))))........)))))))))))))))))))))).)))))))))))))))))...)))))...	146	38.2	-83.1	1.4	0	0	1	0	1	0	0	2	0	1	0	0	0	0	1	0	0	0	1	0	0	0	0	0	1	0
211	245	tae-MIR1128-p5_2ss6TG19AC_23	ATTACTCCCTCCGTCCGGAAATAC	24	chrUn	-	9472320	9472457	caagggtATTACTCCCTCCGTCCGGAAATACttgtcatcaaaatggatgaaaatagatgtatctagaactaaaatacagctagatacatctatttcaatgacaagtatttccggacggagggagtataattttccaca	1	tae-MIR1128,	tae-MIR1128	atatgagagcatgggtgagaggtgcttagtTACTACTCCCTCCGTCCGAAAatacttgtcatcaaaatgaataaaaaaggggatgtatctagaactaaaatacatctagatacatccccttctatccattttgatgacaactatttccggacggagggagtaattgcttcttctggcttggcgtttatgt	tae-MIR1128-p5	ACTACTCCCTCCGTCCGAAAatac	5'	New	gp1a	...(((...(((((((((((((((((((((((((((((.........(((((.(((((((((((((.............)))))))))))))))))))))))))))))))))))))))))))))))......)))...	132	37	-76.5	1.5	0	0	0	0	0	0	0	0	0	0	0	0	0	0	0	0	1	0	0	0	0	0	0	0	0	0
212	246	tae-MIR1128-p3_2ss6TG19AC_18	ATTTTGATGACAAGTATTTCCGG	23	chr1A	-	542870132	542870263	caagtactccctccgtccgaaaatacttgtcatcaaaatggacaaaaagaatgtatctagaactaaaatacatctagatacatttttttattcATTTTGATGACAAGTATTTCCGGacggagcgagtataac	1	tae-MIR1128,	tae-MIR1128	atatgagagcatgggtgagaggtgcttagtTACTACTCCCTCCGTCCGAAAatacttgtcatcaaaatgaataaaaaaggggatgtatctagaactaaaatacatctagatacatccccttctatccattttgatgacaactatttccggacggagggagtaattgcttcttctggcttggcgtttatgt	tae-MIR1128-p3	attttgatgacaactatttccgg	3'	New	gp1a	...((((((.(((((((((.((((((((((((((((((((((..(((((((((((((((((...........))))))))))))))))).)))))))))))))))))))))).))))))))).))))))...	126	34.1	-75	1.7	0	0	1	0	1	0	0	2	0	1	0	0	0	0	1	0	0	0	1	0	0	0	0	0	1	0
213	247	tae-MIR1128-p5_2ss6TG19AC_37	CTCCCTCCGTCCGAAAATACTTGT	24	chr1B	+	3570974	3571108	cacgtaCTCCCTCCGTCCGAAAATACTTGTcatcaaaataaataaaaggggatgtatctagacatatattagttctagatacaccactttttatccattttgatgacaagtatttttggacggagggagtactag	1	tae-MIR1128,	tae-MIR1128	atatgagagcatgggtgagaggtgcttagtTACTACTCCCTCCGTCCGAAAatacttgtcatcaaaatgaataaaaaaggggatgtatctagaactaaaatacatctagatacatccccttctatccattttgatgacaactatttccggacggagggagtaattgcttcttctggcttggcgtttatgt	tae-MIR1128-p5	CTCCCTCCGTCCGAAAatacttgt	5'	New	gp1a	...((((((((((((((((((((((((((((((((((((..((((((((((.(((((((((((........).)))))))))))).))))))))..))))))))))))))))))))))))))))))))))))...	129	36.3	-85.5	1.7	0	0	0	0	0	0	0	0	0	0	0	0	0	0	0	0	1	0	0	0	0	0	0	0	0	0
214	248	tae-MIR1128-p3_2ss6TG19AC_78	TTTTATCCATTTTGATGACAAGTA	24	chr1A	+	286659382	286659566	cacgtattaggttggctcgttgtatatactccctccgtctggaaatacttgtcatcaaaatggataaaagggatgtatctagatgtattttagttttagatacatccctTTTTATCCATTTTGATGACAAGTAttttcggacggagggagtataatgttatgttagaaggagcaattaatatcaa	1	tae-MIR1128,	tae-MIR1128	atatgagagcatgggtgagaggtgcttagtTACTACTCCCTCCGTCCGAAAatacttgtcatcaaaatgaataaaaaaggggatgtatctagaactaaaatacatctagatacatccccttctatccattttgatgacaactatttccggacggagggagtaattgcttcttctggcttggcgtttatgt	tae-MIR1128-p3	ttctatccattttgatgacaacta	3'	New	gp1a	...(((((((....((((.((.(((((((((((((((((((((((((((((((((((((((((((((((((((((((((((((...........)))))))))))))).))))))))))))))))))))))))))))))))))))))))))))).........)).)).))))..)))))))...	179	34.6	-106.8	1.7	0	0	1	0	1	0	0	2	0	1	0	0	0	0	1	0	0	0	1	0	0	0	0	0	1	0
215	249	tae-MIR1128-p3_2ss6TG19AC_67	TTTCCGGACGGAGGGAGTAGC	21	chr3A	-	657422533	657422684	catctaagtaagtactccctccgtccgaaaaaacttgtcatcaaaatggacaaaaaggggtgtatctagaactaaaatacatctagatacatccccttttatttattttgatgacaagtaTTTCCGGACGGAGGGAGTAGCtagcttggcta	1	tae-MIR1128,	tae-MIR1128	atatgagagcatgggtgagaggtgcttagtTACTACTCCCTCCGTCCGAAAatacttgtcatcaaaatgaataaaaaaggggatgtatctagaactaaaatacatctagatacatccccttctatccattttgatgacaactatttccggacggagggagtaattgcttcttctggcttggcgtttatgt	tae-MIR1128-p3	tttccggacggagggagtaat	3'	New	gp1a	...(((((..(((((((((((((((((.(((.(((((((((((((((..(..((((((((((((((((((...........)))))))))).)))))))).)..))))))))))))))).))).))))))))))))))).))..)))))...	146	38.8	-86.4	1.5	0	0	1	0	1	0	0	2	0	1	0	0	0	0	1	0	0	0	1	0	0	0	0	0	1	0
216	250	tae-MIR1128-p5_2ss6TG19AC_39	CTCCGTCCGAAAATACTTGTT	21	chr4D	+	351738755	351738883	catgtactccCTCCGTCCGAAAATACTTGTTatcaaaatgaataaaaagggatgtatctagatgtattctagatacatccccttttattcattttgatgacaactattttcggacggagggagtactaa	1	tae-MIR1128,	tae-MIR1128	atatgagagcatgggtgagaggtgcttagtTACTACTCCCTCCGTCCGAAAatacttgtcatcaaaatgaataaaaaaggggatgtatctagaactaaaatacatctagatacatccccttctatccattttgatgacaactatttccggacggagggagtaattgcttcttctggcttggcgtttatgt	tae-MIR1128-p5	CTCCGTCCGAAAatacttgtc	5'	New	gp1a	...((((((((((((((((((((((.(((((((((((((((((((((.((((((((((((((.....)))))))))))))).))))))))))))))))))))).))))))))))))))))))))))...	123	35.7	-93.2	2	0	0	0	0	0	0	0	0	0	0	0	0	0	0	0	0	1	0	0	0	0	0	0	0	0	0
217	251	tae-MIR1128-p3_2ss6TG19AC_84	TTTTGATGACAAGTATTTTCG	21	chr3D	-	549105123	549105259	cattatactccctccgtccgaaaatacttgtcatcaaaatgaataaaaggtgatgtatctagatgtatattagtgctagatacatttctttttatccaTTTTGATGACAAGTATTTTCGgacggagcaagtatatat	1	tae-MIR1128,	tae-MIR1128	atatgagagcatgggtgagaggtgcttagtTACTACTCCCTCCGTCCGAAAatacttgtcatcaaaatgaataaaaaaggggatgtatctagaactaaaatacatctagatacatccccttctatccattttgatgacaactatttccggacggagggagtaattgcttcttctggcttggcgtttatgt	tae-MIR1128-p3	ttttgatgacaactatttccg	3'	New	gp1a	...((((((..((((((((((((((((((((((((((((((.((((((((..((((((((((((........)).))))))))))..)))))))).))))))))))))))))))))))))))))))..))))))...	131	32.1	-77.9	1.8	0	0	1	0	1	0	0	2	0	1	0	0	0	0	1	0	0	0	1	0	0	0	0	0	1	0
218	252	tae-MIR1128-p3_2ss6TG19AC_7	ATGACAAATATTTCCGGACGGAGG	24	chr2B	+	768037996	768038149	ccacgaatataatactcccttcgtccgaaaatacttgtcatcaaaatgggcaaaagagaatgtatctagaactaaaatatatctaaacatatccccttttatttatgttgATGACAAATATTTCCGGACGGAGGgagtatttgcttagtcgatc	1	tae-MIR1128,	tae-MIR1128	atatgagagcatgggtgagaggtgcttagtTACTACTCCCTCCGTCCGAAAatacttgtcatcaaaatgaataaaaaaggggatgtatctagaactaaaatacatctagatacatccccttctatccattttgatgacaactatttccggacggagggagtaattgcttcttctggcttggcgtttatgt	tae-MIR1128-p3	atgacaactatttccggacggagg	3'	New	gp1a	...(((....(((((((((((((((((.(((((.((((((((((.(((...(((((.((((((...((((...........)))).)))).))..)))))...))).)))))))))).))))).))))))))))))))))).......)))...	148	35.1	-54.4	1	0	0	1	0	1	0	0	2	0	1	0	0	0	0	1	0	0	0	1	0	0	0	0	0	1	0
219	253	tae-MIR1128-p3_2ss3CA21AG	AAATATTTCCGGACGGAGGGGGT	23	chr2D	-	635261835	635261959	ccagtactccctccgtccggaaatactcgtcggagtggtggatgtatctagacatattttagttctagatacattcatttttatgcatttcttcgacAAATATTTCCGGACGGAGGGGGTacaaa	1	tae-MIR1128,	tae-MIR1128	atatgagagcatgggtgagaggtgcttagtTACTACTCCCTCCGTCCGAAAatacttgtcatcaaaatgaataaaaaaggggatgtatctagaactaaaatacatctagatacatccccttctatccattttgatgacaactatttccggacggagggagtaattgcttcttctggcttggcgtttatgt	tae-MIR1128-p3	aactatttccggacggagggagt	3'	New	gp1a	...((((((((((((((((((((((...(((((((..((((((((((((((((........).)))))))))))))))............)))))))...))))))))))))))))))))))...	119	42.4	-70	1.3	0	0	0	0	0	1	2	2	3	1	0	0	0	0	0	1	1	1	0	0	0	0	1	1	0	0
220	254	tae-MIR1128-p5_2ss6TG19AC_7	AATACGTGTCATCAAAATGGA	21	chr1A	-	26262979	26263132	cccggtagactcatactcccttcgtccggaAATACGTGTCATCAAAATGGAtaaaagaggatgtatgtagatgtattttagttctagatacatctctttttatccattttgatggtaagtattttcgtacggagggagtatgtcgcacaccaca	1	tae-MIR1128,	tae-MIR1128	atatgagagcatgggtgagaggtgcttagtTACTACTCCCTCCGTCCGAAAatacttgtcatcaaaatgaataaaaaaggggatgtatctagaactaaaatacatctagatacatccccttctatccattttgatgacaactatttccggacggagggagtaattgcttcttctggcttggcgtttatgt	tae-MIR1128-p5	Aatacttgtcatcaaaatgaa	5'	New	gp1a	...(((.....((((((((((((((.(((((((((.(..((((((((((((((((((..(((((((.((((...........)))).)))))))..))))))))))))))))))..).))))))))).))))))))))))))......)))...	148	39.6	-79.7	1.3	0	0	0	0	0	0	0	0	0	0	0	0	0	0	0	0	1	0	0	0	0	0	0	0	0	0
221	255	tae-MIR1128-p3_2ss6TG19AC_44	TGATGACAAGTATTTCCGGA	20	chr4A	-	727727295	727727424	cctactccctccgtccgaaaatagttgtcatcaaaatggacaaaaagagatgtatctagactaaaatacatctagatacatccctttttattcatttTGATGACAAGTATTTCCGGAcggagggagtaca	1	tae-MIR1128,	tae-MIR1128	atatgagagcatgggtgagaggtgcttagtTACTACTCCCTCCGTCCGAAAatacttgtcatcaaaatgaataaaaaaggggatgtatctagaactaaaatacatctagatacatccccttctatccattttgatgacaactatttccggacggagggagtaattgcttcttctggcttggcgtttatgt	tae-MIR1128-p3	tgatgacaactatttccgga	3'	New	gp1a	..(((((((((((((((.(((((.((((((((((((((((.((((((.((((((((((((..........)))))))))))).)))))).)))))))))))))))).))))).)))))))))))))))..	126	37.7	-80.6	1.6	0	0	1	0	1	0	0	2	0	1	0	0	0	0	1	0	0	0	1	0	0	0	0	0	1	0
222	256	tae-MIR1128-p3_2ss6TG19AC_60	TTGATGACAAGTATTTTCGGA	21	chr6B	-	205364633	205364759	ccttatactccctccgtctagaaatacttgtcactgaaatagatgcatctagatgtattctagttctagatacatccgttttcatccattTTGATGACAAGTATTTTCGGAcggagggagtatatac	1	tae-MIR1128,	tae-MIR1128	atatgagagcatgggtgagaggtgcttagtTACTACTCCCTCCGTCCGAAAatacttgtcatcaaaatgaataaaaaaggggatgtatctagaactaaaatacatctagatacatccccttctatccattttgatgacaactatttccggacggagggagtaattgcttcttctggcttggcgtttatgt	tae-MIR1128-p3	ttgatgacaactatttccgga	3'	New	gp1a	...(((((((((((((((..(((((((((((((..(((((.((((......(((((((.(((....))))))))))......)))).)))))..)))))))))))))..)))))))))))))))...	121	37.8	-65.5	1.4	0	0	1	0	1	0	0	2	0	1	0	0	0	0	1	0	0	0	1	0	0	0	0	0	1	0
223	257	tae-MIR1128-p5_2ss6TG19AC_46	TCCCTCCGTCCGAAAATACGT	21	chr7B	-	563059620	563059742	cgatacTCCCTCCGTCCGAAAATACGTgtcgctaaaatgaatacaaatggatgtatctaaaactaaaatacctctagatacatccattcctcggacaagtatttccggacggagggagtacaa	1	tae-MIR1128,	tae-MIR1128	atatgagagcatgggtgagaggtgcttagtTACTACTCCCTCCGTCCGAAAatacttgtcatcaaaatgaataaaaaaggggatgtatctagaactaaaatacatctagatacatccccttctatccattttgatgacaactatttccggacggagggagtaattgcttcttctggcttggcgtttatgt	tae-MIR1128-p5	TCCCTCCGTCCGAAAatactt	5'	New	gp1a	...(((((((((((((((.((((((.((((.......((....))((((((((((((((...............)))))))))))))).....)))).)))))).)))))))))))))))...	117	41.5	-57.2	1.1	0	0	0	0	0	0	0	0	0	0	0	0	0	0	0	0	1	0	0	0	0	0	0	0	0	0
224	258	tae-MIR1128-p5_2ss6TG19AC_70	TTCGTCCGAAAATACTTGTCA	21	chr5B	-	429101572	429101710	cgattgtacttccTTCGTCCGAAAATACTTGTCAtcaaaatgaatagaaagggatgtatttaaaaccaaaatacgtctagatacatcttcttttattcattttgataaaaagtatttccggacggagggagtataaaaa	1	tae-MIR1128,	tae-MIR1128	atatgagagcatgggtgagaggtgcttagtTACTACTCCCTCCGTCCGAAAatacttgtcatcaaaatgaataaaaaaggggatgtatctagaactaaaatacatctagatacatccccttctatccattttgatgacaactatttccggacggagggagtaattgcttcttctggcttggcgtttatgt	tae-MIR1128-p5	TCCGTCCGAAAatacttgtca	5'	New	gp1a	...((((((((((((((((((.((((((((...((((((((((((((((..(((((((((((..((........)).)))))))))))..))))))))))))))))...)))))))).))))))))))))))))))...	133	31.7	-68.3	1.5	0	0	0	0	0	0	0	0	0	0	0	0	0	0	0	0	1	0	0	0	0	0	0	0	0	0
225	259	tae-MIR1128-p5_2ss6TG19AC_30	CGTCCGAAAATACTTGTCATC	21	chr2B	-	470061598	470061713	CGTCCGAAAATACTTGTCATCactccctccgtccgaaaatacttgtcattatattttatccattttgatgacaagtattttcggacggagggagtaatatgcaaagttacttctac	1	tae-MIR1128,	tae-MIR1128	atatgagagcatgggtgagaggtgcttagtTACTACTCCCTCCGTCCGAAAatacttgtcatcaaaatgaataaaaaaggggatgtatctagaactaaaatacatctagatacatccccttctatccattttgatgacaactatttccggacggagggagtaattgcttcttctggcttggcgtttatgt	tae-MIR1128-p5	CGTCCGAAAatacttgtcatc	5'	New	gp1a	.....(((...((((..(((.((((((((((((((((((((((((((((((..............))))))))))))))))))))))))))))))...)))..))))...)))...	108	37.9	-57.3	1.3	0	0	0	0	0	0	0	0	0	0	0	0	0	0	0	0	1	0	0	0	0	0	0	0	0	0
226	260	tae-MIR1128-p5_2ss6TG19AC_50	TCCGCCCGAAAATACTTGTCA	21	chr3D	+	28453262	28453403	ctaataatactcccTCCGCCCGAAAATACTTGTCAtcaaaatggacaaaaaagaatgtatctagaactaaaatacgtctagatatgtcttcttttgtccattttgatgacaagtatttctgaacggagggagtagttatgta	1	tae-MIR1128,	tae-MIR1128	atatgagagcatgggtgagaggtgcttagtTACTACTCCCTCCGTCCGAAAatacttgtcatcaaaatgaataaaaaaggggatgtatctagaactaaaatacatctagatacatccccttctatccattttgatgacaactatttccggacggagggagtaattgcttcttctggcttggcgtttatgt	tae-MIR1128-p5	TCCGTCCGAAAatacttgtca	5'	New	gp1a	...(((((((((((((((..(..((((((((((((((((((((((((((((((.(..((((((((.(........)))))))))..)))).)))))))))))))))))))))))))))..)..))))))))))).))))...	136	34.5	-74.8	1.5	0	0	0	0	0	0	0	0	0	0	0	0	0	0	0	0	1	0	0	0	0	0	0	0	0	0
227	261	tae-MIR1128-p3_2ss6TG19AC_14	ATTTTCGGACGGAGGGAGTAA	21	chr5B	-	163305686	163305829	ctaatttgtactccctccgtccgaaaatacttatcatcaaaatggatgagaggagatgtatctagacgtattttagttctagatacatctctttttatccattttgatgacaagtATTTTCGGACGGAGGGAGTAAtaagtaaa	1	tae-MIR1128,	tae-MIR1128	atatgagagcatgggtgagaggtgcttagtTACTACTCCCTCCGTCCGAAAatacttgtcatcaaaatgaataaaaaaggggatgtatctagaactaaaatacatctagatacatccccttctatccattttgatgacaactatttccggacggagggagtaattgcttcttctggcttggcgtttatgt	tae-MIR1128-p3	atttccggacggagggagtaa	3'	New	gp1a	...(((((((((((((((((((((((((((((.((((((((((((((((((((((((((((((((((........).))))))))))))))))))))))))))))))))).)))))))))))))))))))))))).)))))...	138	34.7	-97.8	2	0	0	1	0	1	0	0	2	0	1	0	0	0	0	1	0	0	0	1	0	0	0	0	0	1	0
228	262	tae-MIR1128-p5_2ss6TG19AC_44	TACTTGTCATCAAAATGGATA	21	chr2B	+	181762291	181762381	cTACTTGTCATCAAAATGGATAaaaggagatgtatgtagacgtattttagttctagatacgtccctttttatccattttgatgacaagcac	1	tae-MIR1128,	tae-MIR1128	atatgagagcatgggtgagaggtgcttagtTACTACTCCCTCCGTCCGAAAatacttgtcatcaaaatgaataaaaaaggggatgtatctagaactaaaatacatctagatacatccccttctatccattttgatgacaactatttccggacggagggagtaattgcttcttctggcttggcgtttatgt	tae-MIR1128-p5	tacttgtcatcaaaatgaata	5'	New	gp1a	...((((((((((((((((((((((((.(((((((.(((((........).)))).))))))).))))))))))))))))))))))))...	85	34.1	-48.6	1.6	0	0	0	0	0	0	0	0	0	0	0	0	0	0	0	0	1	0	0	0	0	0	0	0	0	0
229	263	tae-MIR1128-p5_2ss6TG19AC_60	TCCGTCCGGAAATACTTGCCA	21	chr2B	-	389344175	389344297	ctcccTCCGTCCGGAAATACTTGCCAtcaaaatgaataaaaggagatgtatctagatgtattttagatctagagacatctctttttttccatttcgatgagaagtattttcggacggaggtat	1	tae-MIR1128,	tae-MIR1128	atatgagagcatgggtgagaggtgcttagtTACTACTCCCTCCGTCCGAAAatacttgtcatcaaaatgaataaaaaaggggatgtatctagaactaaaatacatctagatacatccccttctatccattttgatgacaactatttccggacggagggagtaattgcttcttctggcttggcgtttatgt	tae-MIR1128-p5	TCCGTCCGAAAatacttgtca	5'	New	gp1a	...(((((((((((((((((((..((((.(((((...((((((((((((.(((((((.((...)).))))))).))))))))))))...))))).))))..)))))))))))))))))))...	117	37.4	-66.2	1.4	0	0	0	0	0	0	0	0	0	0	0	0	0	0	0	0	1	0	0	0	0	0	0	0	0	0
230	264	tae-MIR1128-p5_2ss6TG19AC_8	AATACTCGTCATCAAAATGGA	21	chr1B	-	475478981	475479143	ctccgatatactccatacgtactccctccgtccggaAATACTCGTCATCAAAATGGAtaaaaagagatgtatctagaactaaaatacatctagatacatccacttttatccattttgatgacaagtatttctggacggagggagtatgtgtgtaaaatcgtac	1	tae-MIR1128,	tae-MIR1128	atatgagagcatgggtgagaggtgcttagtTACTACTCCCTCCGTCCGAAAatacttgtcatcaaaatgaataaaaaaggggatgtatctagaactaaaatacatctagatacatccccttctatccattttgatgacaactatttccggacggagggagtaattgcttcttctggcttggcgtttatgt	tae-MIR1128-p5	Aatacttgtcatcaaaatgaa	5'	New	gp1a	...((((......(((((((((((((((((((((((((((((.(((((((((((((((((((...((((((((((((...........))))))))))))...))))))))))))))))))).)))))))))))))))))))))))))))))....))))...	157	38	-98.7	1.6	0	0	0	0	0	0	0	0	0	0	0	0	0	0	0	0	1	0	0	0	0	0	0	0	0	0
231	265	tae-MIR1128-p3_2ss6TG19AC_58	TTGATGACAAGTATTTCCGGG	21	chr7B	-	735306637	735306742	ctccttccggaaatacttgtcattgaaaatggatgtatctagatgtattttagttgtagatacatccatttccatccattTTGATGACAAGTATTTCCGGGagcca	1	tae-MIR1128,	tae-MIR1128	atatgagagcatgggtgagaggtgcttagtTACTACTCCCTCCGTCCGAAAatacttgtcatcaaaatgaataaaaaaggggatgtatctagaactaaaatacatctagatacatccccttctatccattttgatgacaactatttccggacggagggagtaattgcttcttctggcttggcgtttatgt	tae-MIR1128-p3	ttgatgacaactatttccgga	3'	New	gp1a	...(((((((((((((((((((((.((((((((((......(((((((((.......)))))))))......)))))))))))))))))))))))))))))))...	100	36.8	-53.9	1.4	0	0	1	0	1	0	0	2	0	1	0	0	0	0	1	0	0	0	1	0	0	0	0	0	1	0
232	266	tae-MIR1128-p3_2ss6TG19AC_8	ATTACCGGACGGAGGGAGTAC	21	chr5A	-	139935908	139936036	ctgaagatactccctccatccggaaatacttgtcggagaaatggatgtatctagacgtattttagtttaaatacatccatttttatccatttttctgacaagcATTACCGGACGGAGGGAGTACttatg	1	tae-MIR1128,	tae-MIR1128	atatgagagcatgggtgagaggtgcttagtTACTACTCCCTCCGTCCGAAAatacttgtcatcaaaatgaataaaaaaggggatgtatctagaactaaaatacatctagatacatccccttctatccattttgatgacaactatttccggacggagggagtaattgcttcttctggcttggcgtttatgt	tae-MIR1128-p3	atttccggacggagggagtaa	3'	New	gp1a	...(((.((((((((((.(((((.(((.(((((((((((((((((((......((.((((((......)))))).))......))))))))))))))))))).))).))))).)))))))))))))...	123	38.8	-65.2	1.3	0	0	1	0	1	0	0	2	0	1	0	0	0	0	1	0	0	0	1	0	0	0	0	0	1	0
233	267	tae-MIR1128-p5_2ss6TG19AC_35	CGTCCGGAAATACTTGTCATCAAA	24	chr3B	-	765849423	765849557	cttatactccctcCGTCCGGAAATACTTGTCATCAAAatggataaaaggggatgtatctagacatattttagttctagatacatctttttttatccattttgatgacaagtattttcggacggaggaagtatttt	1	tae-MIR1128,	tae-MIR1128	atatgagagcatgggtgagaggtgcttagtTACTACTCCCTCCGTCCGAAAatacttgtcatcaaaatgaataaaaaaggggatgtatctagaactaaaatacatctagatacatccccttctatccattttgatgacaactatttccggacggagggagtaattgcttcttctggcttggcgtttatgt	tae-MIR1128-p5	CGTCCGAAAatacttgtcatcaaa	5'	New	gp1a	...(((((.((((((((((((((((((((((((((((((((((((((..((((((((((((((........).)))))))))))))..)))))))))))))))))))))))))))))))))))))).)))))...	129	34.1	-91.1	2	0	0	0	0	0	0	0	0	0	0	0	0	0	0	0	0	1	0	0	0	0	0	0	0	0	0
234	268	tae-MIR1128-p5_2ss6TG19AC_42	CTCCGTCTGAAAATACTTGTC	21	chr3A	-	91233196	91233331	ctttatactccCTCCGTCTGAAAATACTTGTCatcaaaatggacaaaaagggatgtatctaaAACTAAAATACATCTAGATACAtcccttttatccattttgatgacaagtatttccggacgaagggagtatatat	1	tae-MIR1128,	tae-MIR1128	atatgagagcatgggtgagaggtgcttagtTACTACTCCCTCCGTCCGAAAatacttgtcatcaaaatgaataaaaaaggggatgtatctagaactaaaatacatctagatacatccccttctatccattttgatgacaactatttccggacggagggagtaattgcttcttctggcttggcgtttatgt	tae-MIR1128-p5	CTCCGTCCGAAAatacttgtc	5'	New	gp1a	...((((((((((.((((((.((((((((((((((((((((((..((((((((((((((((...............)))))))))))))))).)))))))))))))))))))))).)))))).))))))))))...	130	33.8	-80.5	1.8	0	0	0	0	0	0	0	0	0	0	0	0	0	0	0	0	1	0	0	0	0	0	0	0	0	0
234	269	tae-MIR1128-p3_2ss6TG19AC_2	AACTAAAATACATCTAGATACA	22	chr3A	-	91233196	91233331	ctttatactccCTCCGTCTGAAAATACTTGTCatcaaaatggacaaaaagggatgtatctaaAACTAAAATACATCTAGATACAtcccttttatccattttgatgacaagtatttccggacgaagggagtatatat	1	tae-MIR1128,	tae-MIR1128	atatgagagcatgggtgagaggtgcttagtTACTACTCCCTCCGTCCGAAAatacttgtcatcaaaatgaataaaaaaggggatgtatctagaactaaaatacatctagatacatccccttctatccattttgatgacaactatttccggacggagggagtaattgcttcttctggcttggcgtttatgt	tae-MIR1128-p3	aactaaaatacatctagataca	3'	New	gp1a	...((((((((((.((((((.((((((((((((((((((((((..((((((((((((((((...............)))))))))))))))).)))))))))))))))))))))).)))))).))))))))))...	130	33.8	-80.5	1.8	0	0	1	0	1	0	0	2	0	1	0	0	0	0	1	0	0	0	1	0	0	0	0	0	1	0
235	270	tae-MIR1128-p3_2ss6TG19AC_51	TTATCCATTTTGATGACAAGTATT	24	chrUn	+	58368566	58368704	gagaaatactccctctgtccggaaatacttgtcatcaaaatggataaaaggaaatgtatatagacgtattttaggtttagatacatctctttTTATCCATTTTGATGACAAGTATTttcggacggagggagtatttagg	1	tae-MIR1128,	tae-MIR1128	atatgagagcatgggtgagaggtgcttagtTACTACTCCCTCCGTCCGAAAatacttgtcatcaaaatgaataaaaaaggggatgtatctagaactaaaatacatctagatacatccccttctatccattttgatgacaactatttccggacggagggagtaattgcttcttctggcttggcgtttatgt	tae-MIR1128-p3	ctatccattttgatgacaactatt	3'	New	gp1a	...(((((((((((((((((((((((((((((((((((((((((((((((((.((((((.(((((.((...)).))))).)))))).)))))))))))))))))))))))))))))))))))))))))))))))))...	133	34.5	-90.7	1.9	0	0	1	0	1	0	0	2	0	1	0	0	0	0	1	0	0	0	1	0	0	0	0	0	1	0
236	271	tae-MIR1128-p5_2ss6TG19AC_9	AATACTTGTCACCAAAATGAA	21	chr5B	+	356725480	356725634	gatgtacataaatgtactccctccgtccgacAATACTTGTCACCAAAATGAAtaaaaagagatgtatctagaactaaaatacgtctagatacatcccctttcatccattttgatgacaagtatttccggacggaaggagtagattgtaatacttc	1	tae-MIR1128,	tae-MIR1128	atatgagagcatgggtgagaggtgcttagtTACTACTCCCTCCGTCCGAAAatacttgtcatcaaaatgaataaaaaaggggatgtatctagaactaaaatacatctagatacatccccttctatccattttgatgacaactatttccggacggagggagtaattgcttcttctggcttggcgtttatgt	tae-MIR1128-p5	Aatacttgtcatcaaaatgaa	5'	New	gp1a	((.(((....(((.((((((.((((((((..(((((((((((.(((((((.....((((.((((((((((((.(........)))))))))))))..))))....))))))).)))))))))))..)))))))).)))))).)))....))).))	155	36.8	-68.9	1.2	0	0	0	0	0	0	0	0	0	0	0	0	0	0	0	0	1	0	0	0	0	0	0	0	0	0
237	272	tae-MIR1128-p5_2ss6TG19AC_1	AAAATACTTGTCATCAAAATGGAT	24	chr4A	+	673979451	673979601	gcaagttctatgtactccctccgtccgAAAATACTTGTCATCAAAATGGATaaaaaggaacgtatctagatgtattttagttctagatacatctttttttatccattttgatgacaagtattttcggacggagggagtacaatatactacg	1	tae-MIR1128,	tae-MIR1128	atatgagagcatgggtgagaggtgcttagtTACTACTCCCTCCGTCCGAAAatacttgtcatcaaaatgaataaaaaaggggatgtatctagaactaaaatacatctagatacatccccttctatccattttgatgacaactatttccggacggagggagtaattgcttcttctggcttggcgtttatgt	tae-MIR1128-p5	AAAatacttgtcatcaaaatgaat	5'	New	gp1a	...(((....(((((((((((((((((((((((((((((((((((((((((((((((((..(((((((((...........))))))))).)).)))))))))))))))))))))))))))))))))))))))))))))))....)))...	145	35.1	-93.6	1.8	0	0	0	0	0	0	0	0	0	0	0	0	0	0	0	0	1	0	0	0	0	0	0	0	0	0
238	273	tae-MIR1128-p3_2ss6TG19AC_31	GACAAATATTTCCGGACGGAGGGA	24	chr7B	+	588899167	588899285	gcacagaatcaactactccctccgtccagaaatacttgtcttagaaatgaaataagtctagatacaacaattttcagGACAAATATTTCCGGACGGAGGGAgtactaaacattctgatt	1	tae-MIR1128,	tae-MIR1128	atatgagagcatgggtgagaggtgcttagtTACTACTCCCTCCGTCCGAAAatacttgtcatcaaaatgaataaaaaaggggatgtatctagaactaaaatacatctagatacatccccttctatccattttgatgacaactatttccggacggagggagtaattgcttcttctggcttggcgtttatgt	tae-MIR1128-p3	gacaactatttccggacggaggga	3'	New	gp1a	...((((((....((((((((((((((.((((((.(((((((..((((.....................))))..))))))).)))))).))))))))))))))......))))))...	113	37.8	-49.3	1.1	0	0	1	0	1	0	0	2	0	1	0	0	0	0	1	0	0	0	1	0	0	0	0	0	1	0
239	274	tae-MIR1128-p3_2ss6TG19AC_40	TATTTCCGGACGGAGGGAGTA	21	chr3A	-	510837666	510837805	gctggctcattttagtactcccttcgtccggaattacttgtggcataaatggatgtatctagaattaaaatacatctaaatacattaatttctctgacaagTATTTCCGGACGGAGGGAGTActaaaactacgggcctct	1	tae-MIR1128,	tae-MIR1128	atatgagagcatgggtgagaggtgcttagtTACTACTCCCTCCGTCCGAAAatacttgtcatcaaaatgaataaaaaaggggatgtatctagaactaaaatacatctagatacatccccttctatccattttgatgacaactatttccggacggagggagtaattgcttcttctggcttggcgtttatgt	tae-MIR1128-p3	tatttccggacggagggagta	3'	New	gp1a	...(((((.((((((((((((((((((((((((.(((((((((...((((..((((((.((((...........)))).))))))..))))..)).))))))).))))))))))))))))))))))))....)))))...	134	39.3	-68.3	1.2	0	0	1	0	1	0	0	2	0	1	0	0	0	0	1	0	0	0	1	0	0	0	0	0	1	0
240	275	tae-MIR1128-p5_2ss6TG19AC_6	AAATATTTCCGGACGGAGGGAGTA	24	chr7B	-	553447369	553447556	ggatgtatctagaactaaagtacatctagatacatccatttttattcattttgatgacAAATATTTCCGGACGGAGGGAGTAtgtccctagcaaatatctcaacaataaattgaagcggtatcaccataccaggagcaaccaaagcatgccatagctgtgatatactccctccgttcgtaaatataag	1	tae-MIR1128,	tae-MIR1128	atatgagagcatgggtgagaggtgcttagtTACTACTCCCTCCGTCCGAAAatacttgtcatcaaaatgaataaaaaaggggatgtatctagaactaaaatacatctagatacatccccttctatccattttgatgacaactatttccggacggagggagtaattgcttcttctggcttggcgtttatgt	tae-MIR1128-p5	aactatttccggacggagggagta	5'	New	gp1a	(((((((((((((((....))...)))))))))))))........((((....))))...((((((.(((((((((((((((((((..((((.......((((.......)))).(((((((....))))).((.....))...))........)))).))))))))))))))))))).))))))...	125	38.3	-69.1	1	0	0	0	0	0	0	0	0	0	0	0	0	0	0	0	0	1	0	0	0	0	0	0	0	0	0
241	276	tae-MIR1128-p3_2ss6TG19AC_82	TTTTGATGACAAGTATTTCCGGAC	24	chr4B	-	645892601	645892749	ggattgaatgttactccctccgtcccaaaatacttgtcaccgaaagagataaaaagggacgtatctataactaaaatacgtctagatacatctccttttatccaTTTTGATGACAAGTATTTCCGGACggagggagtagataacaaagt	1	tae-MIR1128,	tae-MIR1128	atatgagagcatgggtgagaggtgcttagtTACTACTCCCTCCGTCCGAAAatacttgtcatcaaaatgaataaaaaaggggatgtatctagaactaaaatacatctagatacatccccttctatccattttgatgacaactatttccggacggagggagtaattgcttcttctggcttggcgtttatgt	tae-MIR1128-p3	ttttgatgacaactatttccggac	3'	New	gp1a	...(((....(((((((((((((((..((((((((((((.(((((..(((((((.((((.(((((((..((........)).))))))).)))).)))))))..))))).))))))))))))..)))))))))))))))....)))...	143	38.3	-69.5	1.2	0	0	1	0	1	0	0	2	0	1	0	0	0	0	1	0	0	0	1	0	0	0	0	0	1	0
242	277	tae-MIR1128-p3_2ss6TG19AC_72	TTTGATGACAAGTATTTCCGGACG	24	chr5B	-	468836886	468837022	gggagtactccctccgtccgaaaatacttgtcatcaaaataaacaaaaagggatgtatctagaactaaaatacatctagatacgtccccttttattcatTTTGATGACAAGTATTTCCGGACGgagggagtattaaa	1	tae-MIR1128,	tae-MIR1128	atatgagagcatgggtgagaggtgcttagtTACTACTCCCTCCGTCCGAAAatacttgtcatcaaaatgaataaaaaaggggatgtatctagaactaaaatacatctagatacatccccttctatccattttgatgacaactatttccggacggagggagtaattgcttcttctggcttggcgtttatgt	tae-MIR1128-p3	tttgatgacaactatttccggacg	3'	New	gp1a	...(((((((((((((((((.(((((((((((((((((((.((.((((.((((((((((((((...........)))))))))))))).)))).)).))))))))))))))))))).)))))))))))))))))...	131	37.2	-83.7	1.6	0	0	1	0	1	0	0	2	0	1	0	0	0	0	1	0	0	0	1	0	0	0	0	0	1	0
243	278	tae-MIR1128-p3_2ss6TG19AC_15	ATTTTGATGACAAATATTTTCGGA	24	chr6D	+	432967406	432967552	ggttgatttatattccctccgtccgaaaatacttattatcaaaatggataaacagagatgtatctagaactaaaatacgtctagatatgttctcttttatccATTTTGATGACAAATATTTTCGGAcagaggaagtataagtcagtc	1	tae-MIR1128,	tae-MIR1128	atatgagagcatgggtgagaggtgcttagtTACTACTCCCTCCGTCCGAAAatacttgtcatcaaaatgaataaaaaaggggatgtatctagaactaaaatacatctagatacatccccttctatccattttgatgacaactatttccggacggagggagtaattgcttcttctggcttggcgtttatgt	tae-MIR1128-p3	attttgatgacaactatttccgga	3'	New	gp1a	(..(((((((((((.((((.(((((((((((.((.(((((((((((((((((.(((((..((((((((.(........)))))))))..).))))))))))))))))))))).)).))))))))))).)))).)))))))))))..)	147	32	-71.8	1.5	0	0	1	0	1	0	0	2	0	1	0	0	0	0	1	0	0	0	1	0	0	0	0	0	1	0
244	279	tae-MIR1128-p5_2ss6TG19AC_34	CGTCCGGAAATACTTGTCATC	21	chr2B	-	717050163	717050291	gtactccctcCGTCCGGAAATACTTGTCATCaaaatggataaaagaaaatgtatttagatgtattttagttttagatacatctctttttatttattttgatgacaagtattttcggatgaagggagcag	1	tae-MIR1128,	tae-MIR1128	atatgagagcatgggtgagaggtgcttagtTACTACTCCCTCCGTCCGAAAatacttgtcatcaaaatgaataaaaaaggggatgtatctagaactaaaatacatctagatacatccccttctatccattttgatgacaactatttccggacggagggagtaattgcttcttctggcttggcgtttatgt	tae-MIR1128-p5	CGTCCGAAAatacttgtcatc	5'	New	gp1a	...((((((.((((((((((((((((((((((((((..(((((((...(((((((((((...........)))))))))))...)))))))..)))))))))))))))))))))))))).))))))...	123	31.8	-65.8	1.6	0	0	0	0	0	0	0	0	0	0	0	0	0	0	0	0	1	0	0	0	0	0	0	0	0	0
245	280	tae-MIR1128-p3_2ss6TG19AC_25	ATTTTGATGACAAGTATTTTCGGAC	25	chr7B	+	512769632	512769781	gtagctatgtactccctccgtccggaaatacttgtcatcaaaatgaataaaagggaatgtatctagacgtattttagttttagatacatccctttttgtccATTTTGATGACAAGTATTTTCGGACggagggagtaattaacattgtaat	1	tae-MIR1128,	tae-MIR1128	atatgagagcatgggtgagaggtgcttagtTACTACTCCCTCCGTCCGAAAatacttgtcatcaaaatgaataaaaaaggggatgtatctagaactaaaatacatctagatacatccccttctatccattttgatgacaactatttccggacggagggagtaattgcttcttctggcttggcgtttatgt	tae-MIR1128-p3	attttgatgacaactatttccggac	3'	New	gp1a	...((.(((((((((((((((((((((((((((((((((((((((.(((((((((.((((((((((((........).))))))))))).))))))))).))))))))))))))))))))))))))))))))))).....)))).))...	144	35.3	-88	1.7	0	0	1	0	1	0	0	2	0	1	0	0	0	0	1	0	0	0	1	0	0	0	0	0	1	0
246	281	tae-MIR1128-p3_1ss21AG	ATTTCCGGACGGAGGGAGTAG	21	chr3B	+	199706476	199706608	gtatactctctgcgttcaaaaatacttgtcatcaaaatgaataaaaagtgatgtatctagaactaaaatacatctagatacatccccttttgttcattttgatgacaagtATTTCCGGACGGAGGGAGTAGta	1	tae-MIR1128,	tae-MIR1128	atatgagagcatgggtgagaggtgcttagtTACTACTCCCTCCGTCCGAAAatacttgtcatcaaaatgaataaaaaaggggatgtatctagaactaaaatacatctagatacatccccttctatccattttgatgacaactatttccggacggagggagtaattgcttcttctggcttggcgtttatgt	tae-MIR1128-p3	atttccggacggagggagtaa	3'	New	gp1a	...((((((((.(((((..(((((((((((((((((((((((((((...((((((((((((...........))))))))))))...)))))))))))))))))))))))))))..))))).))))))))...	127	33.8	-70.1	1.6	4	1	3	1	0	1	0	4	1	2	0	0	4	1	3	0	0	0	4	5	2	3	4	1	4	0
247	282	tae-MIR1128-p5_2ss6TG19AC_52	TCCGTCCGAAAATACGTGTCA	21	chr3B	+	45417975	45418103	gtcgaatcttgtactaccTCCGTCCGAAAATACGTGTCAttgaaatggatgtatctagatgtattttagttctagacacatccattttgatgacaagtaattccggacggagggagtacttggttcaaa	1	tae-MIR1128,	tae-MIR1128	atatgagagcatgggtgagaggtgcttagtTACTACTCCCTCCGTCCGAAAatacttgtcatcaaaatgaataaaaaaggggatgtatctagaactaaaatacatctagatacatccccttctatccattttgatgacaactatttccggacggagggagtaattgcttcttctggcttggcgtttatgt	tae-MIR1128-p5	TCCGTCCGAAAatacttgtca	5'	New	gp1a	...(((((..(((((.((((((((((.((.(((.((((((..((((((((((.((((((...........)))))).))))))))))..)))))).))).)).)))))))))).)))))..)))))...	123	39.5	-71.3	1.4	0	0	0	0	0	0	0	0	0	0	0	0	0	0	0	0	1	0	0	0	0	0	0	0	0	0
248	283	tae-MIR1128-p5_2ss6TG19AC_65	TCTGTCCGAAAATACTTGTCA	21	chr1D	-	447937571	447937699	gtcgaatcttgtactcccTCTGTCCGAAAATACTTGTCAttgaaatggatgtatctagatgtattttagttctagacacatccattttgatgacaagtaattccggacggagggagtacttggttcaaa	1	tae-MIR1128,	tae-MIR1128	atatgagagcatgggtgagaggtgcttagtTACTACTCCCTCCGTCCGAAAatacttgtcatcaaaatgaataaaaaaggggatgtatctagaactaaaatacatctagatacatccccttctatccattttgatgacaactatttccggacggagggagtaattgcttcttctggcttggcgtttatgt	tae-MIR1128-p5	TCCGTCCGAAAatacttgtca	5'	New	gp1a	...(((((..((((((((((((((((.((.((((((((((..((((((((((.((((((...........)))))).))))))))))..)))))))))).)).))))))))))))))))..)))))...	123	38.8	-80	1.6	0	0	0	0	0	0	0	0	0	0	0	0	0	0	0	0	1	0	0	0	0	0	0	0	0	0
249	284	tae-MIR1128-p3_2ss6TG19AC_48	TGATGACAAGTATTTCCGGACGGA	24	chr1A	+	288510257	288510389	gtctactccctccgtccgaaaatacttatcatcaaaatggataaaaagatatgtatctagaactaaaatacatctagatacatccccttttatccattaTGATGACAAGTATTTCCGGACGGAgggagtacta	1	tae-MIR1128,	tae-MIR1128	atatgagagcatgggtgagaggtgcttagtTACTACTCCCTCCGTCCGAAAatacttgtcatcaaaatgaataaaaaaggggatgtatctagaactaaaatacatctagatacatccccttctatccattttgatgacaactatttccggacggagggagtaattgcttcttctggcttggcgtttatgt	tae-MIR1128-p3	tgatgacaactatttccggacgga	3'	New	gp1a	...(((((((((((((((.((((((((.((((((.(((((((((((....(((((((((((...........)))))))))))....))))))))))).)))))).)))))))).)))))))))))))))...	127	36.1	-73.3	1.5	0	0	1	0	1	0	0	2	0	1	0	0	0	0	1	0	0	0	1	0	0	0	0	0	1	0
250	285	tae-MIR1128-p5_2ss20AT21CG	AAAAGGGGATGTATCTAGATGTA	23	chr2A	+	773772037	773772171	nncgtactccctccgtccgaaaatacttgtcatcaaaatggatAAAAGGGGATGTATCTAGATGTAttttagttctagatacatctctttttattcattttgataacaagtatttccggacgaagggagtactat	1	tae-MIR1128,	tae-MIR1128	atatgagagcatgggtgagaggtgcttagtTACTACTCCCTCCGTCCGAAAatacttgtcatcaaaatgaataaaaaaggggatgtatctagaactaaaatacatctagatacatccccttctatccattttgatgacaactatttccggacggagggagtaattgcttcttctggcttggcgtttatgt	tae-MIR1128-p5	aaaaggggatgtatctagaacta	5'	New	gp1a	...(((((((((.((((((.((((((((((.(((((((((((((((((((((((((((((((...........))))))))))))))))))))))))))))))).)))))))))).)))))).)))))))))...	129	34.8	-83.5	1.8	0	0	0	1	0	1	0	1	0	0	0	0	0	0	0	0	0	2	0	0	0	0	0	0	0	1
251	286	tae-MIR1128-p5_2ss6TG19AC_63	TCCGTCTGAAAATACTTGTCA	21	chr3D	-	48248354	48248491	taaagtactcccTCCGTCTGAAAATACTTGTCAtcaaaatggataaaaagagatgtatctagaactaaaatacgtccagatacacctccttttatccattttgatgacaagtatttccggatggagggagtagctaat	1	tae-MIR1128,	tae-MIR1128	atatgagagcatgggtgagaggtgcttagtTACTACTCCCTCCGTCCGAAAatacttgtcatcaaaatgaataaaaaaggggatgtatctagaactaaaatacatctagatacatccccttctatccattttgatgacaactatttccggacggagggagtaattgcttcttctggcttggcgtttatgt	tae-MIR1128-p5	TCCGTCCGAAAatacttgtca	5'	New	gp1a	...(((((((((((((((((.(((((((((((((((((((((((((((.(((.(((((((.((.(........))).))))))).))).))))))))))))))))))))))))))).))))))))))))))).))...	132	36.2	-80.5	1.6	0	0	0	0	0	0	0	0	0	0	0	0	0	0	0	0	1	0	0	0	0	0	0	0	0	0
252	287	tae-MIR1128-p3_2ss6TG19AC_76	TTTGATGACAAGTATTTTCGGAC	23	chr5B	+	641227572	641227712	taaattataccccctccgtccgaaaatacttgtcatcaaaatggatataaggggatgtatctagatgtattttagttctaaatacatctccttttatccatTTTGATGACAAGTATTTTCGGACggagggagtataatcca	1	tae-MIR1128,	tae-MIR1128	atatgagagcatgggtgagaggtgcttagtTACTACTCCCTCCGTCCGAAAatacttgtcatcaaaatgaataaaaaaggggatgtatctagaactaaaatacatctagatacatccccttctatccattttgatgacaactatttccggacggagggagtaattgcttcttctggcttggcgtttatgt	tae-MIR1128-p3	tttgatgacaactatttccggac	3'	New	gp1a	...(((((((.((((((((((((((((((((((((((((((((((((.((((((((((((.((((...........)))).)))))))))))).)))))))))))))))))))))))))))))))))))).)))))))...	135	34.8	-93.2	1.9	0	0	1	0	1	0	0	2	0	1	0	0	0	0	1	0	0	0	1	0	0	0	0	0	1	0
253	288	tae-MIR1128-p5_2ss6TG19AC_2	AAAGGTGATGTATCTAGAACTAAC	24	chr6D	+	47946145	47946277	taagctacctctccgtccgaaaatacttgtcatcaaaatggataAAAGGTGATGTATCTAGAACTAACatacatctggatacatccccttttatttattttggtgacaagtATTTCCGGACGGAGGGAGTACc	1	tae-MIR1128,	tae-MIR1128	atatgagagcatgggtgagaggtgcttagtTACTACTCCCTCCGTCCGAAAatacttgtcatcaaaatgaataaaaaaggggatgtatctagaactaaaatacatctagatacatccccttctatccattttgatgacaactatttccggacggagggagtaattgcttcttctggcttggcgtttatgt	tae-MIR1128-p5	aaaggggatgtatctagaactaaa	5'	New	gp1a	.....((((((((((((((.(((((((((((((((((((..((((((((.((((((((((((...........)))))))))))).))))))))..))))))))))))))))))).))))))))))).)))..	126	39.1	-78.7	1.5	0	0	0	0	0	0	0	0	0	0	0	0	0	0	0	0	1	0	0	0	0	0	0	0	0	0
253	289	tae-MIR1128-p3_2ss6TG19AC_11	ATTTCCGGACGGAGGGAGTAC	21	chr6D	+	47946145	47946277	taagctacctctccgtccgaaaatacttgtcatcaaaatggataAAAGGTGATGTATCTAGAACTAACatacatctggatacatccccttttatttattttggtgacaagtATTTCCGGACGGAGGGAGTACc	1	tae-MIR1128,	tae-MIR1128	atatgagagcatgggtgagaggtgcttagtTACTACTCCCTCCGTCCGAAAatacttgtcatcaaaatgaataaaaaaggggatgtatctagaactaaaatacatctagatacatccccttctatccattttgatgacaactatttccggacggagggagtaattgcttcttctggcttggcgtttatgt	tae-MIR1128-p3	atttccggacggagggagtaa	3'	New	gp1a	.....((((((((((((((.(((((((((((((((((((..((((((((.((((((((((((...........)))))))))))).))))))))..))))))))))))))))))).))))))))))).)))..	126	39.1	-78.7	1.5	0	0	1	0	1	0	0	2	0	1	0	0	0	0	1	0	0	0	1	0	0	0	0	0	1	0
254	290	tae-MIR1128-p5_2ss6TG19AC_58	TCCGTCCGGAAATACTCGTCA	21	chr3D	-	42513724	42513830	taatactcccTCCGTCCGGAAATACTCGTCAgagaaatggataaaaatgtgtcacattcatttttattcatttctccgacgagtatttccggacggagggggtatct	1	tae-MIR1128,	tae-MIR1128	atatgagagcatgggtgagaggtgcttagtTACTACTCCCTCCGTCCGAAAatacttgtcatcaaaatgaataaaaaaggggatgtatctagaactaaaatacatctagatacatccccttctatccattttgatgacaactatttccggacggagggagtaattgcttcttctggcttggcgtttatgt	tae-MIR1128-p5	TCCGTCCGAAAatacttgtca	5'	New	gp1a	..((((((((((((((((((((((((((((.((((((((((((((((((.........)))))))))))))))))).))))))))))))))))))))))))))))..	103	42.1	-77.7	1.7	0	0	0	0	0	0	0	0	0	0	0	0	0	0	0	0	1	0	0	0	0	0	0	0	0	0
255	291	tae-MIR1128-p3_2ss6TG19AC_24	ATTTTGATGACAAGTATTTTCGGA	24	chr2B	+	258668261	258668393	taatactccctccgtccggaaatacttgccatcaaaatgaataaaagagaatgtatctagactcattttagttttagatacattcttttttgtccATTTTGATGACAAGTATTTTCGGAcggagggagtaagt	1	tae-MIR1128,	tae-MIR1128	atatgagagcatgggtgagaggtgcttagtTACTACTCCCTCCGTCCGAAAatacttgtcatcaaaatgaataaaaaaggggatgtatctagaactaaaatacatctagatacatccccttctatccattttgatgacaactatttccggacggagggagtaattgcttcttctggcttggcgtttatgt	tae-MIR1128-p3	attttgatgacaactatttccgga	3'	New	gp1a	...(((((((((((((((((((((((((.((((((((((.(((((((((((((((((((((((......)).))))))))))))))))))))).)))))))))).)))))))))))))))))))))))))...	127	34.6	-84.8	1.8	0	0	1	0	1	0	0	2	0	1	0	0	0	0	1	0	0	0	1	0	0	0	0	0	1	0
256	292	tae-MIR1128-p5_2ss6TG19AC_53	TCCGTCCGAAAATACTCGTCC	21	chr1D	-	96456853	96456968	taatcccTCCGTCCGAAAATACTCGTCCtaaaaatagataaaatggatgtatctataactaaaataagtctagatacaaccatttctaggacaagtattttcggacggagggagta	1	tae-MIR1128,	tae-MIR1128	atatgagagcatgggtgagaggtgcttagtTACTACTCCCTCCGTCCGAAAatacttgtcatcaaaatgaataaaaaaggggatgtatctagaactaaaatacatctagatacatccccttctatccattttgatgacaactatttccggacggagggagtaattgcttcttctggcttggcgtttatgt	tae-MIR1128-p5	TCCGTCCGAAAatacttgtca	5'	New	gp1a	...((((((((((((((((((((.((((((..........((((((.((((((((..(((......))).)))))))).)))))).)))))).))))))))))))))))))))...	110	35.3	-59.9	1.5	0	0	0	0	0	0	0	0	0	0	0	0	0	0	0	0	1	0	0	0	0	0	0	0	0	0
257	293	tae-MIR1128-p5_2ss6TG19AC_40	CTCCGTCCGGAAATACTTGTCA	22	chr5B	+	166551327	166551476	taatctaaaatattactccCTCCGTCCGGAAATACTTGTCAtcaaaatgaataaaatgggatatatctagacgtattttaatttgagatacatatctttttattcattttgatgacaagtattttcggacggagggagtaaaagggaact	1	tae-MIR1128,	tae-MIR1128	atatgagagcatgggtgagaggtgcttagtTACTACTCCCTCCGTCCGAAAatacttgtcatcaaaatgaataaaaaaggggatgtatctagaactaaaatacatctagatacatccccttctatccattttgatgacaactatttccggacggagggagtaattgcttcttctggcttggcgtttatgt	tae-MIR1128-p5	CTCCGTCCGAAAatacttgtca	5'	New	gp1a	...(((......((((((((((((((((((((((((((((((((((((((((((((..((((((........(((((((.....)))))))))))))))))))))))))))))))))))))))))))))))))))))))))...)))...	144	31.3	-79.2	1.7	0	0	0	0	0	0	0	0	0	0	0	0	0	0	0	0	1	0	0	0	0	0	0	0	0	0
258	294	tae-MIR1128-p5_2ss6TG19AC_49	TCCGAAAATACGTGTCATCAA	21	chr7D	+	139071459	139071584	taatggatactccctccgTCCGAAAATACGTGTCATCAAaatggataaaaaaaatacgtctagatacatcccattttattcattttgatgacaagtatttccggacggagggagtacattccagga	1	tae-MIR1128,	tae-MIR1128	atatgagagcatgggtgagaggtgcttagtTACTACTCCCTCCGTCCGAAAatacttgtcatcaaaatgaataaaaaaggggatgtatctagaactaaaatacatctagatacatccccttctatccattttgatgacaactatttccggacggagggagtaattgcttcttctggcttggcgtttatgt	tae-MIR1128-p5	TCCGAAAatacttgtcatcaa	5'	New	gp1a	...(((((((((((((((((((.((((((.((((((((((((((((((((.......................)))))))))))))))))))).)))))).)))))))))))))))...))))...	120	38.1	-64.3	1.3	0	0	0	0	0	0	0	0	0	0	0	0	0	0	0	0	1	0	0	0	0	0	0	0	0	0
259	295	tae-MIR1128-p3_2ss6TG19AC_64	TTTATCCATTTTGATGACAAGTAT	24	chr5D	+	542695577	542695711	tacatactctctccgtccagaaatacttgtcatcaaaatggataaaaggggatgtatctagatgtattttagttctagatacatctcttTTTATCCATTTTGATGACAAGTATttttggacggagggagtatatt	1	tae-MIR1128,	tae-MIR1128	atatgagagcatgggtgagaggtgcttagtTACTACTCCCTCCGTCCGAAAatacttgtcatcaaaatgaataaaaaaggggatgtatctagaactaaaatacatctagatacatccccttctatccattttgatgacaactatttccggacggagggagtaattgcttcttctggcttggcgtttatgt	tae-MIR1128-p3	tctatccattttgatgacaactat	3'	New	gp1a	...(((((((((((((((((((((((((((((((((((((((((((((((((((((((((((...........)))))))))))))))))))))))))))))))))))))))))))))))))))))))))))...	129	33.3	-96.9	2.2	0	0	1	0	1	0	0	2	0	1	0	0	0	0	1	0	0	0	1	0	0	0	0	0	1	0
260	296	tae-MIR1128-p5_2ss6TG19AC_27	CCGTCCGGAAATACTTGTCA	20	chr7B	-	635489423	635489578	taccgtttaaatgatactccctCCGTCCGGAAATACTTGTCAtcaaaatgaataaaaggagatgtatctagatgtattttagttctaaatacatttctttttgtccattttgatgacaagtattttcggacggagggagtattatgctagacgttt	1	tae-MIR1128,	tae-MIR1128	atatgagagcatgggtgagaggtgcttagtTACTACTCCCTCCGTCCGAAAatacttgtcatcaaaatgaataaaaaaggggatgtatctagaactaaaatacatctagatacatccccttctatccattttgatgacaactatttccggacggagggagtaattgcttcttctggcttggcgtttatgt	tae-MIR1128-p5	CCGTCCGAAAatacttgtca	5'	New	gp1a	...((((((.((((((((((((((((((((((((((((((((((((((((.((((((((((((((((.((((...........)))).)))))))))))))))).))))))))))))))))))))))))))))))))))))))))..))))))...	150	34	-96.2	1.8	0	0	0	0	0	0	0	0	0	0	0	0	0	0	0	0	1	0	0	0	0	0	0	0	0	0
261	297	tae-MIR1128-p3_2ss6TG19AC_66	TTTCCGGACGGAGGGAGTACT	21	chr5D	+	179325811	179325943	tactactccctccgtccgaaaatacttgtcatcaaaatggataaaaagggatgtatctagaactaaaatacgtctagatacatctccttttattcattttaatgacaagtaTTTCCGGACGGAGGGAGTACTt	1	tae-MIR1128,	tae-MIR1128	atatgagagcatgggtgagaggtgcttagtTACTACTCCCTCCGTCCGAAAatacttgtcatcaaaatgaataaaaaaggggatgtatctagaactaaaatacatctagatacatccccttctatccattttgatgacaactatttccggacggagggagtaattgcttcttctggcttggcgtttatgt	tae-MIR1128-p3	tttccggacggagggagtaat	3'	New	gp1a	...(((((((((((((((.(((((((((((((.(((((((((((((.((((((((((((((.(........))))))))))))))).))))))))))))).))))))))))))).)))))))))))))))...	127	36.1	-82.8	1.7	0	0	1	0	1	0	0	2	0	1	0	0	0	0	1	0	0	0	1	0	0	0	0	0	1	0
262	298	tae-MIR1128-p3_2ss6TG19AC_16	ATTTTGATGACAAGTAATTCCGGA	24	chr3B	+	501833285	501833397	tactactccctccgtccgaaaatacttgtcattgaaatggatgtatctagatgtattttagttctagacacatccATTTTGATGACAAGTAATTCCGGAtgaagggagtatta	1	tae-MIR1128,	tae-MIR1128	atatgagagcatgggtgagaggtgcttagtTACTACTCCCTCCGTCCGAAAatacttgtcatcaaaatgaataaaaaaggggatgtatctagaactaaaatacatctagatacatccccttctatccattttgatgacaactatttccggacggagggagtaattgcttcttctggcttggcgtttatgt	tae-MIR1128-p3	attttgatgacaactatttccgga	3'	New	gp1a	...((((((((.((((((.((.((((((((((..((((((((((.((((((...........)))))).))))))))))..)))))))))).)).)))))).))))))))...	107	36.3	-63.4	1.5	0	0	1	0	1	0	0	2	0	1	0	0	0	0	1	0	0	0	1	0	0	0	0	0	1	0
263	299	tae-MIR1128-p5_2ss6TG19AC_57	TCCGTCCGAAAATACTTGTCG	21	chr3A	-	24733428	24733550	tactactcccTCCGTCCGAAAATACTTGTCGgaggaatggatgtatctagatgaattttagttctagatacatccgtttttatgcatttccgcgacaagtatttctggacggagggagtacaa	1	tae-MIR1128,	tae-MIR1128	atatgagagcatgggtgagaggtgcttagtTACTACTCCCTCCGTCCGAAAatacttgtcatcaaaatgaataaaaaaggggatgtatctagaactaaaatacatctagatacatccccttctatccattttgatgacaactatttccggacggagggagtaattgcttcttctggcttggcgtttatgt	tae-MIR1128-p5	TCCGTCCGAAAatacttgtca	5'	New	gp1a	...((((((((((((((..((((((((((((..((((((((((((((((((...........)))))))))))))))...........))).))))))))))))..))))))))))))))...	117	41.5	-71	1.4	0	0	0	0	0	0	0	0	0	0	0	0	0	0	0	0	1	0	0	0	0	0	0	0	0	0
264	300	tae-MIR1128-p5_2ss6TG19AC_61	TCCGTCCGGAAATACTTGTCA	21	chr7D	-	337941759	337941891	tactactcccTCCGTCCGGAAATACTTGTCAtcaaaatgaataaaaagggatgtatttagatgtattttaattctagatacacccttttttgtctattttaatgacaagttttttcggacggagggagtacat	1	tae-MIR1128,	tae-MIR1128	atatgagagcatgggtgagaggtgcttagtTACTACTCCCTCCGTCCGAAAatacttgtcatcaaaatgaataaaaaaggggatgtatctagaactaaaatacatctagatacatccccttctatccattttgatgacaactatttccggacggagggagtaattgcttcttctggcttggcgtttatgt	tae-MIR1128-p5	TCCGTCCGAAAatacttgtca	5'	New	gp1a	...(((((((((((((((((((.(((((((((.(((((..((((((((((.((((((((((...........)))))))))).))))))))))..))))).))))))))).)))))))))))))))))))...	127	33.8	-74.6	1.7	0	0	0	0	0	0	0	0	0	0	0	0	0	0	0	0	1	0	0	0	0	0	0	0	0	0
265	301	tae-MIR1128-p5_2ss6TG19AC_4	AAATACTTGTCATCAAAATGG	21	chr4B	-	566413916	566414048	tactactccctccgtccggAAATACTTGTCATCAAAATGGataaaagaagatgtatctagacgtattttagttctagatacattcatttttatccattttgatgacaagtattttcggacggagggagtacaa	1	tae-MIR1128,	tae-MIR1128	atatgagagcatgggtgagaggtgcttagtTACTACTCCCTCCGTCCGAAAatacttgtcatcaaaatgaataaaaaaggggatgtatctagaactaaaatacatctagatacatccccttctatccattttgatgacaactatttccggacggagggagtaattgcttcttctggcttggcgtttatgt	tae-MIR1128-p5	AAatacttgtcatcaaaatga	5'	New	gp1a	...((((((((((((((((((((((((((((((((((((((((((((..(((((((((((((........).))))))))))))..))))))))))))))))))))))))))))))))))))))))))))...	127	35.3	-91.3	1.9	0	0	0	0	0	0	0	0	0	0	0	0	0	0	0	0	1	0	0	0	0	0	0	0	0	0
266	302	tae-MIR1128-p3_2ss6TG19AC_33	GATGACAACTATTTTCGGACGGAG	24	chr1B	-	62060164	62060296	tactactccctccgtccggaaatacttgtcatcaaaatggatagaaggggatgtatctagatgcattttagttctagatacatatctttttatccattttGATGACAACTATTTTCGGACGGAGggagtactt	1	tae-MIR1128,	tae-MIR1128	atatgagagcatgggtgagaggtgcttagtTACTACTCCCTCCGTCCGAAAatacttgtcatcaaaatgaataaaaaaggggatgtatctagaactaaaatacatctagatacatccccttctatccattttgatgacaactatttccggacggagggagtaattgcttcttctggcttggcgtttatgt	tae-MIR1128-p3	gatgacaactatttccggacggag	3'	New	gp1a	...(((((((((((((((((((((.(((((((((((((((((((((((..(((((((((((.((......)))))))))))))..))))))))))))))))))))))).)))))))))))))))))))))...	127	37.6	-88.8	1.8	0	0	1	0	1	0	0	2	0	1	0	0	0	0	1	0	0	0	1	0	0	0	0	0	1	0
267	303	tae-MIR1128-p3_2ss6TG19AC_62	TTGATGACAAGTATTTTCGGACG	23	chr5A	+	79286083	79286215	tactactccctccgtccggaaatacttgtcatcaaaatgtataaaagggggtatatctagacgtattttagttctagatacacccctttttattcattTTGATGACAAGTATTTTCGGACGgagggagtacct	1	tae-MIR1128,	tae-MIR1128	atatgagagcatgggtgagaggtgcttagtTACTACTCCCTCCGTCCGAAAatacttgtcatcaaaatgaataaaaaaggggatgtatctagaactaaaatacatctagatacatccccttctatccattttgatgacaactatttccggacggagggagtaattgcttcttctggcttggcgtttatgt	tae-MIR1128-p3	ttgatgacaactatttccggacg	3'	New	gp1a	...((((((((((((((((((((((((((((((((((((.((((((((((((.(((((((((........).)))))))).)))))))))))).))))))))))))))))))))))))))))))))))))...	127	38.3	-92.6	1.8	0	0	1	0	1	0	0	2	0	1	0	0	0	0	1	0	0	0	1	0	0	0	0	0	1	0
268	304	tae-MIR1128-p5_2ss6TG19AC_62	TCCGTCCGGAAATACTTGTCAT	22	chr6B	+	716312823	716312955	tactactcccTCCGTCCGGAAATACTTGTCATcaaaattaataaaaggggatgtatctagatgtattttagttctagatacatttctttttgtttattttgatgacaagtattttcggacggagggagtactt	1	tae-MIR1128,	tae-MIR1128	atatgagagcatgggtgagaggtgcttagtTACTACTCCCTCCGTCCGAAAatacttgtcatcaaaatgaataaaaaaggggatgtatctagaactaaaatacatctagatacatccccttctatccattttgatgacaactatttccggacggagggagtaattgcttcttctggcttggcgtttatgt	tae-MIR1128-p5	TCCGTCCGAAAatacttgtcat	5'	New	gp1a	...(((((((((((((((((((((((((((((((((((.(((((((((..(((((((((((...........)))))))))))..))))))))).)))))))))))))))))))))))))))))))))))...	127	33.8	-88.7	2	0	0	0	0	0	0	0	0	0	0	0	0	0	0	0	0	1	0	0	0	0	0	0	0	0	0
269	305	tae-MIR1128-p3_2ss6TG19AC_74	TTTGATGACAAGTATTTTCG	20	chr4B	+	627523686	627523812	tactccctccgtccggaaatacttgtcatcaaaatgaataaaaagggatgtatctagacatattttagttctagatacatccctttttatccatTTTGATGACAAGTATTTTCGgacggagggagaa	1	tae-MIR1128,	tae-MIR1128	atatgagagcatgggtgagaggtgcttagtTACTACTCCCTCCGTCCGAAAatacttgtcatcaaaatgaataaaaaaggggatgtatctagaactaaaatacatctagatacatccccttctatccattttgatgacaactatttccggacggagggagtaattgcttcttctggcttggcgtttatgt	tae-MIR1128-p3	tttgatgacaactatttccg	3'	New	gp1a	..((((((((((((((((((((((((((((((((((.((((((((((((((((((((((........).))))))))))))))))))))).))))))))))))))))))))))))))))))))))..	123	36.2	-93.6	2	0	0	1	0	1	0	0	2	0	1	0	0	0	0	1	0	0	0	1	0	0	0	0	0	1	0
270	306	tae-MIR1128-p3_2ss6TG19AC_4	ACAAATATTTCCGGACGGAGG	21	chr3D	-	251959960	251960074	tactccctccgtcggaaatacttgtcctagaaatagatgtatctagacttattttagttatagatacatcgaatttatccattctgagaACAAATATTTCCGGACGGAGGgatta	1	tae-MIR1128,	tae-MIR1128	atatgagagcatgggtgagaggtgcttagtTACTACTCCCTCCGTCCGAAAatacttgtcatcaaaatgaataaaaaaggggatgtatctagaactaaaatacatctagatacatccccttctatccattttgatgacaactatttccggacggagggagtaattgcttcttctggcttggcgtttatgt	tae-MIR1128-p3	acaactatttccggacggagg	3'	New	gp1a	...(((((((((((((((((.((((.((((((...((((((((((((((......)))).))))))))))...........)))).)).)))).))))))).))))))))))...	109	35.7	-48.3	1.2	0	0	1	0	1	0	0	2	0	1	0	0	0	0	1	0	0	0	1	0	0	0	0	0	1	0
271	307	tae-MIR1128-p5_1ss16AG	TACTCCCTCCGTCCGGAAATACTT	24	chr1B	-	102627817	102627970	tactttataatatggTACTCCCTCCGTCCGGAAATACTTgtcatcaaaatgaataaaaggggatgtatctagatgtattttagttctagatacatccctttttgtccattttgatgacaagtattttcggacggagggagtagcttataaaaca	1	tae-MIR1128,	tae-MIR1128	atatgagagcatgggtgagaggtgcttagtTACTACTCCCTCCGTCCGAAAatacttgtcatcaaaatgaataaaaaaggggatgtatctagaactaaaatacatctagatacatccccttctatccattttgatgacaactatttccggacggagggagtaattgcttcttctggcttggcgtttatgt	tae-MIR1128-p5	TACTCCCTCCGTCCGAAAatactt	5'	New	gp1a	...((((((....((((((((((((((((((((((((((((((((((((((.(((((((((((((((((((((...........))))))))))))))))))))).)))))))))))))))))))))))))))))))))))).))))))))...	148	35.1	-97.8	1.8	2	1	1	1	2	2	1	0	1	2	1	2	2	1	1	2	1	1	2	2	1	1	0	3	3	1
272	308	tae-MIR1128-p3_2ss6TG19AC_50	TGATGACAAGTATTTCTGGAC	21	chr5B	-	409548902	409549034	tagtactccctccgtccgaaaatacttgtcatcaaaatggacaaaaaaggatgtatctagaactaaaatacatctagatacatccatttttatttatttTGATGACAAGTATTTCTGGACagagggggtatat	1	tae-MIR1128,	tae-MIR1128	atatgagagcatgggtgagaggtgcttagtTACTACTCCCTCCGTCCGAAAatacttgtcatcaaaatgaataaaaaaggggatgtatctagaactaaaatacatctagatacatccccttctatccattttgatgacaactatttccggacggagggagtaattgcttcttctggcttggcgtttatgt	tae-MIR1128-p3	tgatgacaactatttccggac	3'	New	gp1a	..((((((((((.((((..(((((((((((((((((((..(.(((((.(((((((((((((...........))))))))))))).))))).)..)))))))))))))))))))..)))).))))))))))..	129	33.1	-74.7	1.7	0	0	1	0	1	0	0	2	0	1	0	0	0	0	1	0	0	0	1	0	0	0	0	0	1	0
273	309	tae-MIR1128-p3_2ss6TG19AC_81	TTTTGATGACAAGTATTTCCGGA	23	chr7A	-	449128284	449128421	tatagtactccctccgtccgaaaaaacttgtcatcaaaatgaataaaaagagacgtatctagaactaaaatacatctagatacatcctatttttatccaTTTTGATGACAAGTATTTCCGGAtggagggagtacttca	1	tae-MIR1128,	tae-MIR1128	atatgagagcatgggtgagaggtgcttagtTACTACTCCCTCCGTCCGAAAatacttgtcatcaaaatgaataaaaaaggggatgtatctagaactaaaatacatctagatacatccccttctatccattttgatgacaactatttccggacggagggagtaattgcttcttctggcttggcgtttatgt	tae-MIR1128-p3	ttttgatgacaactatttccgga	3'	New	gp1a	...(((((((((((((((((.(((.((((((((((((((((.(((((((..((.(((((((((...........))))))))).))...))))))).)))))))))))))))).))).)))))))))))))))))...	132	34.1	-75	1.6	0	0	1	0	1	0	0	2	0	1	0	0	0	0	1	0	0	0	1	0	0	0	0	0	1	0
274	310	tae-MIR1128-p3_2ss6TG19AC_39	TATCCATTTTGATGACAAGTA	21	chr2B	-	74209646	74209829	tatgaactctatgtttaaaaaaatactccctccgtccgaaaatacttgtcatcaaaatggataaaaggaaatgtatctagacgtattttagttctagatacatctcttttTATCCATTTTGATGACAAGTAttttcggacggagcgagtaccgggattttttttaaaaaaaattggggtttggg	1	tae-MIR1128,	tae-MIR1128	atatgagagcatgggtgagaggtgcttagtTACTACTCCCTCCGTCCGAAAatacttgtcatcaaaatgaataaaaaaggggatgtatctagaactaaaatacatctagatacatccccttctatccattttgatgacaactatttccggacggagggagtaattgcttcttctggcttggcgtttatgt	tae-MIR1128-p3	tatccattttgatgacaacta	3'	New	gp1a	...((((((((..(((((((((((((((.((((((((((((((((((((((((((((((((((((((((.((((((((((((........).))))))))))).)))))))))))))))))))))))))))))))))))))))).))))).......))))))))))......))))))))...	178	33.2	-98.7	1.6	0	0	1	0	1	0	0	2	0	1	0	0	0	0	1	0	0	0	1	0	0	0	0	0	1	0
275	311	tae-MIR1128-p3_2ss6TG19AC_43	TGACAAATATTTCCGGACGGAGGG	24	chr3A	-	686747052	686747176	tattactccctccgtccgaaaatacttgtcatcaaaatgaataaaaagtgatgtatctagaacatctagatacatcactttttattcattttgaTGACAAATATTTCCGGACGGAGGGagtactt	1	tae-MIR1128,	tae-MIR1128	atatgagagcatgggtgagaggtgcttagtTACTACTCCCTCCGTCCGAAAatacttgtcatcaaaatgaataaaaaaggggatgtatctagaactaaaatacatctagatacatccccttctatccattttgatgacaactatttccggacggagggagtaattgcttcttctggcttggcgtttatgt	tae-MIR1128-p3	tgacaactatttccggacggaggg	3'	New	gp1a	...(((((((((((((((.(((((.(((((((((((((((((((((((((((((((((((.....))))))))))))))))))))))))))))))))))).))))).)))))))))))))))...	119	33.6	-88.2	2.1	0	0	1	0	1	0	0	2	0	1	0	0	0	0	1	0	0	0	1	0	0	0	0	0	1	0
276	312	tae-MIR1128-p3_2ss6TG19AC_29	CATTTTGATGACAAGTATTTT	21	chr4A	-	633176011	633176152	tattgtagtactccctccgttcagaaatacttgtcatcaaaatggataataggagatgtatctagatatattttagttctagatacatttctttttatcCATTTTGATGACAAGTATTTTcggacggagggagagtacatga	1	tae-MIR1128,	tae-MIR1128	atatgagagcatgggtgagaggtgcttagtTACTACTCCCTCCGTCCGAAAatacttgtcatcaaaatgaataaaaaaggggatgtatctagaactaaaatacatctagatacatccccttctatccattttgatgacaactatttccggacggagggagtaattgcttcttctggcttggcgtttatgt	tae-MIR1128-p3	cattttgatgacaactatttc	3'	New	gp1a	...((((...((((((((((((..(((((((((((((((((((((((((.((((((((((((((((...........)))))))))))))))).)))))))))))))))))))))))))..))))))))))))..))))...	136	33.1	-86.4	1.8	0	0	1	0	1	0	0	2	0	1	0	0	0	0	1	0	0	0	1	0	0	0	0	0	1	0
277	313	tae-MIR1128-p5_2ss6TG19AC_36	CGTCTGAAAATACTTGTCATC	21	chr2B	-	71587354	71587486	tcatactccctcCGTCTGAAAATACTTGTCATCaaaatggacaaaaaagggtgtacgtagaactaaaatacatctagatacttccccttttattcatTTTGATGACAAGTATTTCCGGACTgagggagtacat	1	tae-MIR1128,	tae-MIR1128	atatgagagcatgggtgagaggtgcttagtTACTACTCCCTCCGTCCGAAAatacttgtcatcaaaatgaataaaaaaggggatgtatctagaactaaaatacatctagatacatccccttctatccattttgatgacaactatttccggacggagggagtaattgcttcttctggcttggcgtttatgt	tae-MIR1128-p5	CGTCCGAAAatacttgtcatc	5'	New	gp1a	...(((((((((.(((((.((((((((((((((((((((((...(((((((.(((..((((...........))))..)))...))))))).)))))))))))))))))))))).))))).)))))))))...	127	36.8	-64.1	1.3	0	0	0	0	0	0	0	0	0	0	0	0	0	0	0	0	1	0	0	0	0	0	0	0	0	0
277	314	tae-MIR1128-p3_2ss6TG19AC_73	TTTGATGACAAGTATTTCCGGACT	24	chr2B	-	71587354	71587486	tcatactccctcCGTCTGAAAATACTTGTCATCaaaatggacaaaaaagggtgtacgtagaactaaaatacatctagatacttccccttttattcatTTTGATGACAAGTATTTCCGGACTgagggagtacat	1	tae-MIR1128,	tae-MIR1128	atatgagagcatgggtgagaggtgcttagtTACTACTCCCTCCGTCCGAAAatacttgtcatcaaaatgaataaaaaaggggatgtatctagaactaaaatacatctagatacatccccttctatccattttgatgacaactatttccggacggagggagtaattgcttcttctggcttggcgtttatgt	tae-MIR1128-p3	tttgatgacaactatttccggacg	3'	New	gp1a	...(((((((((.(((((.((((((((((((((((((((((...(((((((.(((..((((...........))))..)))...))))))).)))))))))))))))))))))).))))).)))))))))...	127	36.8	-64.1	1.3	0	0	1	0	1	0	0	2	0	1	0	0	0	0	1	0	0	0	1	0	0	0	0	0	1	0
278	315	tae-MIR1128-p3_2ss6TG19AC_71	TTTGATGACAAGTATTTCCGGAC	23	chr6B	-	210074779	210074919	tcctaaatactccctccgtccgaaaatacttgtcatcaaaatggataaaaagagatgtatctaaaactaaaatacgtctagatacatttccttttatccatTTTGATGACAAGTATTTCCGGACggagggagtatttgtct	1	tae-MIR1128,	tae-MIR1128	atatgagagcatgggtgagaggtgcttagtTACTACTCCCTCCGTCCGAAAatacttgtcatcaaaatgaataaaaaaggggatgtatctagaactaaaatacatctagatacatccccttctatccattttgatgacaactatttccggacggagggagtaattgcttcttctggcttggcgtttatgt	tae-MIR1128-p3	tttgatgacaactatttccggac	3'	New	gp1a	...(((((((((((((((((((.(((((((((((((((((((((((((((.((((((((((((..((........)).)))))))))))).))))))))))))))))))))))))))).)))))))))))))))))))...	135	34.8	-89.7	1.8	0	0	1	0	1	0	0	2	0	1	0	0	0	0	1	0	0	0	1	0	0	0	0	0	1	0
279	316	tae-MIR1128-p3_2ss6TG19AC_13	ATTTCCGGACGGTGGGAGTAC	21	chr3A	-	567560156	567560276	tctactccctccgtccgaaaatacttgtcggagaaatggataaaaatgtatgtatccaaaactaaaatacatctagatacatccatttctctgacatgtATTTCCGGACGGTGGGAGTACa	1	tae-MIR1128,	tae-MIR1128	atatgagagcatgggtgagaggtgcttagtTACTACTCCCTCCGTCCGAAAatacttgtcatcaaaatgaataaaaaaggggatgtatctagaactaaaatacatctagatacatccccttctatccattttgatgacaactatttccggacggagggagtaattgcttcttctggcttggcgtttatgt	tae-MIR1128-p3	atttccggacggagggagtaa	3'	New	gp1a	..(((((((.(((((((.((((((.((((((((((((((((........((((((...........))))))........)))))))))))))))).)))))).))))))).)))))))..	117	38.8	-61.2	1.3	0	0	1	0	1	0	0	2	0	1	0	0	0	0	1	0	0	0	1	0	0	0	0	0	1	0
280	317	tae-MIR1128-p3_2ss6TG19AC_83	TTTTGATGACAAGTATTTTC	20	chr1B	-	675710019	675710113	tctgaaaatacttgtcatggaaatggatgtatctagatgtattttagttctagatacatccaattttatcaaTTTTGATGACAAGTATTTTCgtc	1	tae-MIR1128,	tae-MIR1128	atatgagagcatgggtgagaggtgcttagtTACTACTCCCTCCGTCCGAAAatacttgtcatcaaaatgaataaaaaaggggatgtatctagaactaaaatacatctagatacatccccttctatccattttgatgacaactatttccggacggagggagtaattgcttcttctggcttggcgtttatgt	tae-MIR1128-p3	ttttgatgacaactatttcc	3'	New	gp1a	..((((((((((((((((..(((((((((((((((((...........))))))))))))))..........)))..))))))))))))))))..	91	28.4	-40.3	1.5	0	0	1	0	1	0	0	2	0	1	0	0	0	0	1	0	0	0	1	0	0	0	0	0	1	0
281	318	tae-MIR1128-p3_2ss6TG19AC_85	TTTTGATGACAAGTATTTTCGG	22	chr3D	-	166554344	166554499	tgaactttcacaataatatactccctccgtccggaaatacttgtcatcaaaattaataaaaagggctagatgtattttagttcagatacatccctttttgtccaTTTTGATGACAAGTATTTTCGGacggatggagtagtacattgtaggagtact	1	tae-MIR1128,	tae-MIR1128	atatgagagcatgggtgagaggtgcttagtTACTACTCCCTCCGTCCGAAAatacttgtcatcaaaatgaataaaaaaggggatgtatctagaactaaaatacatctagatacatccccttctatccattttgatgacaactatttccggacggagggagtaattgcttcttctggcttggcgtttatgt	tae-MIR1128-p3	ttttgatgacaactatttccgg	3'	New	gp1a	...((((..(((((....((((((.((((((((((((((((((((((((((((..((((((((((....((((((((......))))))))))))))))))..)))))))))))))))))))))))))))).))))))....)))))..))))...	150	35.3	-81.5	1.5	0	0	1	0	1	0	0	2	0	1	0	0	0	0	1	0	0	0	1	0	0	0	0	0	1	0
282	319	tae-MIR1128-p3_2ss6TG19AC_65	TTTCCGGACGGAGGGAGTA	19	chr6D	-	110881324	110881431	tgatactccctccgtccggaaatacttgtcggagaaatggataaaaatggatgtatctaaaactaaaatacgtctagatacatccaTTTCCGGACGGAGGGAGTAcat	1	tae-MIR1128,	tae-MIR1128	atatgagagcatgggtgagaggtgcttagtTACTACTCCCTCCGTCCGAAAatacttgtcatcaaaatgaataaaaaaggggatgtatctagaactaaaatacatctagatacatccccttctatccattttgatgacaactatttccggacggagggagtaattgcttcttctggcttggcgtttatgt	tae-MIR1128-p3	tttccggacggagggagta	3'	New	gp1a	((.((((((((((((((((((....(((((.........)))))..(((((((((((((..((........)).))))))))))))))))))))))))))))))))).	107	40.7	-55.9	1.3	0	0	1	0	1	0	0	2	0	1	0	0	0	0	1	0	0	0	1	0	0	0	0	0	1	0
283	320	tae-MIR1128-p5_2ss6TG19AC_54	TCCGTCCGAAAATACTCGTCG	21	chr2B	+	90192260	90192384	tgcatactcccTCCGTCCGAAAATACTCGTCGgaggaatggatgtatctagatgtattttagttctagatacattcatttttatgcatttcttcgacacgtaTTTCCGGACGGAGGGAGTATCTt	1	tae-MIR1128,	tae-MIR1128	atatgagagcatgggtgagaggtgcttagtTACTACTCCCTCCGTCCGAAAatacttgtcatcaaaatgaataaaaaaggggatgtatctagaactaaaatacatctagatacatccccttctatccattttgatgacaactatttccggacggagggagtaattgcttcttctggcttggcgtttatgt	tae-MIR1128-p5	TCCGTCCGAAAatacttgtca	5'	New	gp1a	...((((((((((((((((.((((((..((((((((((((((((((((((((...........)))))))))))))))..........)))))))))..)))))).))))))))))))))))...	119	40.8	-67.3	1.3	0	0	0	0	0	0	0	0	0	0	0	0	0	0	0	0	1	0	0	0	0	0	0	0	0	0
283	321	tae-MIR1128-p3_2ss6TG19AC_69	TTTCCGGACGGAGGGAGTATCT	22	chr2B	+	90192260	90192384	tgcatactcccTCCGTCCGAAAATACTCGTCGgaggaatggatgtatctagatgtattttagttctagatacattcatttttatgcatttcttcgacacgtaTTTCCGGACGGAGGGAGTATCTt	1	tae-MIR1128,	tae-MIR1128	atatgagagcatgggtgagaggtgcttagtTACTACTCCCTCCGTCCGAAAatacttgtcatcaaaatgaataaaaaaggggatgtatctagaactaaaatacatctagatacatccccttctatccattttgatgacaactatttccggacggagggagtaattgcttcttctggcttggcgtttatgt	tae-MIR1128-p3	tttccggacggagggagtaatt	3'	New	gp1a	...((((((((((((((((.((((((..((((((((((((((((((((((((...........)))))))))))))))..........)))))))))..)))))).))))))))))))))))...	119	40.8	-67.3	1.3	0	0	1	0	1	0	0	2	0	1	0	0	0	0	1	0	0	0	1	0	0	0	0	0	1	0
284	322	tae-MIR1128-p5_2ss6TG19AC_16	ACTTCCTCCGTCCGAAAATACTTG	24	chr2B	+	28769144	28769283	tgcatgatACTTCCTCCGTCCGAAAATACTTGtcatcaaagtggagaaaatgagttgtatctgagactaaaatacgttgagatacatccctttttatccattttgatcataagtatttccgggccgagggagtgcattat	1	tae-MIR1128,	tae-MIR1128	atatgagagcatgggtgagaggtgcttagtTACTACTCCCTCCGTCCGAAAatacttgtcatcaaaatgaataaaaaaggggatgtatctagaactaaaatacatctagatacatccccttctatccattttgatgacaactatttccggacggagggagtaattgcttcttctggcttggcgtttatgt	tae-MIR1128-p5	ACTCCCTCCGTCCGAAAatacttg	5'	New	gp1a	...(((.(((((((((.(((((.((((((((((.(((((((((((.((((.....(((((((..(((........))).))))))).....)))).))))))))))).)))))))))).))))).))))))))))))...	134	38.6	-60.1	1.1	0	0	0	0	0	0	0	0	0	0	0	0	0	0	0	0	1	0	0	0	0	0	0	0	0	0
285	323	tae-MIR1128-p3_2ss6TG19AC_23	ATTTTGATGACAAGTATTTTCGG	23	chrUn	-	31719801	31719913	tgggttcggaaatacttgtcatcaaaatgaatagaaggggatgtatctagatgtatattgattctagatatgtccctttttatccATTTTGATGACAAGTATTTTCGGacgga	1	tae-MIR1128,	tae-MIR1128	atatgagagcatgggtgagaggtgcttagtTACTACTCCCTCCGTCCGAAAatacttgtcatcaaaatgaataaaaaaggggatgtatctagaactaaaatacatctagatacatccccttctatccattttgatgacaactatttccggacggagggagtaattgcttcttctggcttggcgtttatgt	tae-MIR1128-p3	attttgatgacaactatttccgg	3'	New	gp1a	...((((((((((((((((((((((((((.(((((((((((..((((((((...........))))))))..))))))))))).))))))))))))))))))))))))))...	107	34.5	-66.7	1.7	0	0	1	0	1	0	0	2	0	1	0	0	0	0	1	0	0	0	1	0	0	0	0	0	1	0
286	324	tae-MIR1128-p3_2ss6TG19AC_38	GATGACAAGTATTTCCGGACGGAG	24	chr4B	+	446339075	446339205	tgtactccctccgtccgaaaatacttgtcatcaaaatggataaaaagagatgtatctagaactaaaatacatccagatacatccctttttatccattttGATGACAAGTATTTCCGGACGGAGggagtagg	1	tae-MIR1128,	tae-MIR1128	atatgagagcatgggtgagaggtgcttagtTACTACTCCCTCCGTCCGAAAatacttgtcatcaaaatgaataaaaaaggggatgtatctagaactaaaatacatctagatacatccccttctatccattttgatgacaactatttccggacggagggagtaattgcttcttctggcttggcgtttatgt	tae-MIR1128-p3	gatgacaactatttccggacggag	3'	New	gp1a	..(((((((((((((((.(((((((((((((((((((((((((((((.(((((((((.((...........)).))))))))).))))))))))))))))))))))))))))).)))))))))))))))..	127	38.2	-87.2	1.7	0	0	1	0	1	0	0	2	0	1	0	0	0	0	1	0	0	0	1	0	0	0	0	0	1	0
287	325	tae-MIR1128-p5_2ss6TG19AC_29	CGGAAATACTTGTCATCAAGA	21	chr5A	-	279670490	279670643	tgtgtaaaaacatatactccctccgtcCGGAAATACTTGTCATCAAGAtgaataaaaggggatgtatctagatgtattttagttctagatacacccctttttatccattttgatgacaagtatttccggacggagggagtatttgttatgcaag	1	tae-MIR1128,	tae-MIR1128	atatgagagcatgggtgagaggtgcttagtTACTACTCCCTCCGTCCGAAAatacttgtcatcaaaatgaataaaaaaggggatgtatctagaactaaaatacatctagatacatccccttctatccattttgatgacaactatttccggacggagggagtaattgcttcttctggcttggcgtttatgt	tae-MIR1128-p5	CGAAAatacttgtcatcaaaa	5'	New	gp1a	((..((...(((.(((((((((((((((((((((((((((((((((((((.((((((((((.((((((((((...........)))))))))).)))))))))).))))))))))))))))))))))))))))))))))))).)))))..))..	152	37	-101.2	1.8	0	0	0	0	0	0	0	0	0	0	0	0	0	0	0	0	1	0	0	0	0	0	0	0	0	0
288	326	tae-MIR1128-p5_2ss6TG19AC_13	ACAAAAGGGGATGTATCTAGA	21	chr7B	-	401136719	401136851	tgttactccctccgtccggaaatacttgtcatcaaaatgaACAAAAGGGGATGTATCTAGAcgtattttagttctagatacatccgtttttattcattttgatgacaagtattttcggacggagggagtactt	1	tae-MIR1128,	tae-MIR1128	atatgagagcatgggtgagaggtgcttagtTACTACTCCCTCCGTCCGAAAatacttgtcatcaaaatgaataaaaaaggggatgtatctagaactaaaatacatctagatacatccccttctatccattttgatgacaactatttccggacggagggagtaattgcttcttctggcttggcgtttatgt	tae-MIR1128-p5	aaaaaaggggatgtatctaga	5'	New	gp1a	...((((((((((((((((((((((((((((((((((((((.((((..((((((((((((((........).)))))))))))))..)))).))))))))))))))))))))))))))))))))))))))...	127	37.6	-89.6	1.8	0	0	0	0	0	0	0	0	0	0	0	0	0	0	0	0	1	0	0	0	0	0	0	0	0	0
289	327	tae-MIR1128-p5_2ss6TG19AC_3	AAATACGTGTCATCAAAATGG	21	chr6B	+	22859284	22859416	tgttactccctctgtccgaAAATACGTGTCATCAAAATGGataaaagggatgtatctagatgtattttagtatataaatacatctttttttattcattttgatgacaagtatttccggacggagggagtataa	1	tae-MIR1128,	tae-MIR1128	atatgagagcatgggtgagaggtgcttagtTACTACTCCCTCCGTCCGAAAatacttgtcatcaaaatgaataaaaaaggggatgtatctagaactaaaatacatctagatacatccccttctatccattttgatgacaactatttccggacggagggagtaattgcttcttctggcttggcgtttatgt	tae-MIR1128-p5	AAatacttgtcatcaaaatga	5'	New	gp1a	...(((((((((((((((.((((((.((((((((((((((((((((..(((((((....((((((....))))))..)))))))..).))))))))))))))))))).)))))).)))))))))))))))...	127	32.3	-72	1.7	0	0	0	0	0	0	0	0	0	0	0	0	0	0	0	0	1	0	0	0	0	0	0	0	0	0
290	328	tae-MIR1128-p3_2ss6TG19AC_34	GATGACAAGTATTTCCGGAC	20	chr6B	-	672156742	672156891	ttaagatgtactccctccgtccgaaaatacttgtcatcaaaatggataaaaaaggatgtatctagaactaaaatacatctagttctagatacatccttttttatccattttGATGACAAGTATTTCCGGACggagggagtagcaactaca	1	tae-MIR1128,	tae-MIR1128	atatgagagcatgggtgagaggtgcttagtTACTACTCCCTCCGTCCGAAAatacttgtcatcaaaatgaataaaaaaggggatgtatctagaactaaaatacatctagatacatccccttctatccattttgatgacaactatttccggacggagggagtaattgcttcttctggcttggcgtttatgt	tae-MIR1128-p3	gatgacaactatttccggac	3'	New	gp1a	...((.(((((((((((((((((.((((((((((((((((((((((((((((((((((((((((((((((.........)))))))))))))))))))))))))))))))))))))))))))))).))))))))))))))).)).))...	144	35.3	-104.8	2	0	0	1	0	1	0	0	2	0	1	0	0	0	0	1	0	0	0	1	0	0	0	0	0	1	0
291	329	tae-MIR1128-p5_2ss6TG19AC_15	ACTCCCTCCGTCTGAAAATACTTG	24	chr7A	-	695093696	695093839	ttaagtagtACTCCCTCCGTCTGAAAATACTTGtcatcaaaatggataaagagagatgtatctcgaactaaaatacgtctagatacatcgccttttatccattttgatgacaagtatTTCCGGACGGAGGGAGTACTAGCTagc	1	tae-MIR1128,	tae-MIR1128	atatgagagcatgggtgagaggtgcttagtTACTACTCCCTCCGTCCGAAAatacttgtcatcaaaatgaataaaaaaggggatgtatctagaactaaaatacatctagatacatccccttctatccattttgatgacaactatttccggacggagggagtaattgcttcttctggcttggcgtttatgt	tae-MIR1128-p5	ACTCCCTCCGTCCGAAAatacttg	5'	New	gp1a	...((((((((((((((((((((.(((((((((((((((((((((((((((...(((((((((.((.(........))).)))))))))...))))))))))))))))))))))))))).)))))))))))))))))).))...	138	38.9	-87.2	1.6	0	0	0	0	0	0	0	0	0	0	0	0	0	0	0	0	1	0	0	0	0	0	0	0	0	0
291	330	tae-MIR1128-p3_2ss6TG19AC_54	TTCCGGACGGAGGGAGTACTAGCT	24	chr7A	-	695093696	695093839	ttaagtagtACTCCCTCCGTCTGAAAATACTTGtcatcaaaatggataaagagagatgtatctcgaactaaaatacgtctagatacatcgccttttatccattttgatgacaagtatTTCCGGACGGAGGGAGTACTAGCTagc	1	tae-MIR1128,	tae-MIR1128	atatgagagcatgggtgagaggtgcttagtTACTACTCCCTCCGTCCGAAAatacttgtcatcaaaatgaataaaaaaggggatgtatctagaactaaaatacatctagatacatccccttctatccattttgatgacaactatttccggacggagggagtaattgcttcttctggcttggcgtttatgt	tae-MIR1128-p3	ttccggacggagggagtaattgct	3'	New	gp1a	...((((((((((((((((((((.(((((((((((((((((((((((((((...(((((((((.((.(........))).)))))))))...))))))))))))))))))))))))))).)))))))))))))))))).))...	138	38.9	-87.2	1.6	0	0	1	0	1	0	0	2	0	1	0	0	0	0	1	0	0	0	1	0	0	0	0	0	1	0
292	331	tae-MIR1128-p5_2ss6TG19AC_68	TTACTACTCCCTCCGTCTCAAAA	23	chr3B	-	255233798	255233901	TTACTACTCCCTCCGTCTCAAAAtaagtgtctcaagcttagtataattttgtactaaagctagtacaaagttgagacATTTATTTTGGGACGGAGGGAGTActa	6	tae-MIR1128,osa-MIR1862d,osa-MIR1862a,osa-MIR1862e,far-MIR1122,ssp-MIR1128,	tae-MIR1128	atatgagagcatgggtgagaggtgcttagtTACTACTCCCTCCGTCCGAAAatacttgtcatcaaaatgaataaaaaaggggatgtatctagaactaaaatacatctagatacatccccttctatccattttgatgacaactatttccggacggagggagtaattgcttcttctggcttggcgtttatgt	tae-MIR1128-p5	tTACTACTCCCTCCGTCCGAAAa	5'	New	gp1a	....((((((((((((((((((((((((((((((...........(((((((((((....)))))))))))))))))))))))))))))))))))))))))...	97	36.5	-60.5	1.6	0	0	0	0	0	0	0	0	0	0	0	0	0	0	0	0	1	0	0	0	0	0	0	0	0	0
293	332	tae-MIR1128-p5_2ss6TG19AC_25	CCGTCCGAAAATACTTGTCAT	21	chr3B	+	38865188	38865338	ttactccctCCGTCCGAAAATACTTGTCATcaaaatggatacaaagggatgtatctagatgtattttagttctagatacacatgtatctagatgtattttagttctagatacatctctttttatccattttgatgacaagtattttcggac	1	tae-MIR1128,	tae-MIR1128	atatgagagcatgggtgagaggtgcttagtTACTACTCCCTCCGTCCGAAAatacttgtcatcaaaatgaataaaaaaggggatgtatctagaactaaaatacatctagatacatccccttctatccattttgatgacaactatttccggacggagggagtaattgcttcttctggcttggcgtttatgt	tae-MIR1128-p5	CCGTCCGAAAatacttgtcat	5'	New	gp1a	...........((((((((((((((((((((((((((((((.(((((((((((((((((..((...((..(((((((((....)))))))))..))...))..))))))))))))))))).))))))))))))))))))))))))))))))	140	32.5	-85.7	1.7	0	0	0	0	0	0	0	0	0	0	0	0	0	0	0	0	1	0	0	0	0	0	0	0	0	0
294	333	tae-MIR1128-p5_2ss6TG19AC_51	TCCGGAAATACTTGTCATCAA	21	chr6B	-	191660965	191661099	ttagtactccctccgTCCGGAAATACTTGTCATCAAaatgaataaaatggggtgtatctagacgtattttagtttgagatacatatctttttatccattttgatgacaagtatttttggacggagggagtacgtt	1	tae-MIR1128,	tae-MIR1128	atatgagagcatgggtgagaggtgcttagtTACTACTCCCTCCGTCCGAAAatacttgtcatcaaaatgaataaaaaaggggatgtatctagaactaaaatacatctagatacatccccttctatccattttgatgacaactatttccggacggagggagtaattgcttcttctggcttggcgtttatgt	tae-MIR1128-p5	TCCGAAAatacttgtcatcaa	5'	New	gp1a	...(((((((((((((((..((((((((((((((((((((.((((((.(..((((((((((((........)))).))))))))..).)))))).))))))))))))))))))))..)))))))))))))))...	129	35.6	-81.9	1.7	0	0	0	0	0	0	0	0	0	0	0	0	0	0	0	0	1	0	0	0	0	0	0	0	0	0
295	334	tae-MIR1128-p5_2ss4CG20AG	TTAGTACTCCCTCCGTCCGGA	21	chr6D	-	387918282	387918406	TTAGTACTCCCTCCGTCCGGAaatacttgttagagaagtggatgtatctagacgtattttagttctagatacatccgtttttattcatttctccgacaagtatttgcggacggagggagtatgta	1	tae-MIR1128,	tae-MIR1128	atatgagagcatgggtgagaggtgcttagtTACTACTCCCTCCGTCCGAAAatacttgtcatcaaaatgaataaaaaaggggatgtatctagaactaaaatacatctagatacatccccttctatccattttgatgacaactatttccggacggagggagtaattgcttcttctggcttggcgtttatgt	tae-MIR1128-p5	tTACTACTCCCTCCGTCCGAA	5'	New	gp1a	...((((((((((((((((.((((((((((..(((((((((((((((((((((........).)))))))))))))..........)))))))..)))))))))).))))))))))))))))...	119	40	-75.5	1.5	0	3	0	1	0	0	0	0	0	1	0	1	0	3	0	0	0	1	0	0	0	0	0	0	0	1
296	335	tae-MIR1128-p3_2ss20AC21TC	TTTCCGGACGGAGGGAGTACC	21	chr5A	+	421862237	421862361	ttagtacttcctccgtccgaaaatacttttcattgaaatggatgtatctagatgtattttagttctagatacattcattttcatccattttgataacaagtaTTTCCGGACGGAGGGAGTACCct	1	tae-MIR1128,	tae-MIR1128	atatgagagcatgggtgagaggtgcttagtTACTACTCCCTCCGTCCGAAAatacttgtcatcaaaatgaataaaaaaggggatgtatctagaactaaaatacatctagatacatccccttctatccattttgatgacaactatttccggacggagggagtaattgcttcttctggcttggcgtttatgt	tae-MIR1128-p3	tttccggacggagggagtaat	3'	New	gp1a	...((((((((((((((((.((((((((...((..(((((((((......(((((((((.......)))))))))......)))))))))..))...)))))))).))))))))))))))))...	119	35.2	-61.4	1.4	0	0	1	1	0	0	0	0	0	1	1	1	0	0	1	0	2	1	0	1	0	0	0	0	1	0
297	336	tae-MIR1128-p5_2ss6TG19AC_47	TCCCTCCGTCCGAAAATACTT	21	chr1B	-	454622815	454622937	ttatacTCCCTCCGTCCGAAAATACTTgtcattgaaatggatgtatctagatgtattttagttctagacacatccgttttcatccattttgatgacaagtaattccggacggagggagtacca	1	tae-MIR1128,	tae-MIR1128	atatgagagcatgggtgagaggtgcttagtTACTACTCCCTCCGTCCGAAAatacttgtcatcaaaatgaataaaaaaggggatgtatctagaactaaaatacatctagatacatccccttctatccattttgatgacaactatttccggacggagggagtaattgcttcttctggcttggcgtttatgt	tae-MIR1128-p5	TCCCTCCGTCCGAAAatactt	5'	New	gp1a	...(((((((((((((((.((.((((((((((..(((((((((......(((((.(((.......))).)))))......)))))))))..)))))))))).)).)))))))))))))))...	117	39	-67.4	1.4	0	0	0	0	0	0	0	0	0	0	0	0	0	0	0	0	1	0	0	0	0	0	0	0	0	0
298	337	tae-MIR1128-p3_2ss6TG19AC_26	CAAATATTTCCGGACGGAGGGAGT	24	chr7B	+	25582631	25582769	ttatactccctccgtccggaaatagttgtcatcaaaatggacaaaaaaggatatatctagaactagaactaaaatacatctagatacatcccattttattcattttgatgaCAAATATTTCCGGACGGAGGGAGTacac	1	tae-MIR1128,	tae-MIR1128	atatgagagcatgggtgagaggtgcttagtTACTACTCCCTCCGTCCGAAAatacttgtcatcaaaatgaataaaaaaggggatgtatctagaactaaaatacatctagatacatccccttctatccattttgatgacaactatttccggacggagggagtaattgcttcttctggcttggcgtttatgt	tae-MIR1128-p3	caactatttccggacggagggagt	3'	New	gp1a	...(((((((((((((((((((((.((((((((((((((((.((((..((((.((((((((.................)))))))).))))..)))).)))))))))))))))).)))))))))))))))))))))...	133	35.3	-77.5	1.6	0	0	1	0	1	0	0	2	0	1	0	0	0	0	1	0	0	0	1	0	0	0	0	0	1	0
299	338	tae-MIR1128-p5_2ss6TG19AC_22	ATCAAAATGAATAAAAGGGG	20	chr3D	-	118540324	118540456	ttatactccttccgtacggaaatacatgacATCAAAATGAATAAAAGGGGatgtatctagatgtattttagttctagatacatccctttttgtccattttgatgacaagtattttcggatgaagggagtaaca	1	tae-MIR1128,	tae-MIR1128	atatgagagcatgggtgagaggtgcttagtTACTACTCCCTCCGTCCGAAAatacttgtcatcaaaatgaataaaaaaggggatgtatctagaactaaaatacatctagatacatccccttctatccattttgatgacaactatttccggacggagggagtaattgcttcttctggcttggcgtttatgt	tae-MIR1128-p5	atcaaaatgaataaaaaagg	5'	New	gp1a	...((((((((.(((.(((((((((.((.((((((((((.(((((((((((((((((((((...........))))))))))))))))))))).)))))))))).)).))))))))).))).))))))))...	127	33.8	-68.6	1.5	0	0	0	0	0	0	0	0	0	0	0	0	0	0	0	0	1	0	0	0	0	0	0	0	0	0
300	339	tae-MIR1128-p3_2ss6TG19AC_42	TCCATTTTGATGACAAGTATT	21	chr6A	-	557947872	557948018	ttatgttttgtactccctccatctgaaaatacttgtcatcaaaatggataaaaggaaatgtatctagatgtattttagttctagatacatctatttttaTCCATTTTGATGACAAGTATTttcggacggagggagtaggaaacaaca	1	tae-MIR1128,	tae-MIR1128	atatgagagcatgggtgagaggtgcttagtTACTACTCCCTCCGTCCGAAAatacttgtcatcaaaatgaataaaaaaggggatgtatctagaactaaaatacatctagatacatccccttctatccattttgatgacaactatttccggacggagggagtaattgcttcttctggcttggcgtttatgt	tae-MIR1128-p3	tccattttgatgacaactatt	3'	New	gp1a	...(((((..((((((((((.(((((((((((((((((((((((((((((((((...(((((((((((...........)))))))))))...))))))))))))))))))))))))))))))))).))))))))))..)))))...	141	32	-88	1.9	0	0	1	0	1	0	0	2	0	1	0	0	0	0	1	0	0	0	1	0	0	0	0	0	1	0
301	340	tae-MIR1128-p3_2ss6TG19AC_70	TTTGATGACAAGTATTTCCGG	21	chr4B	+	149157904	149158036	ttctaccccctccgtccgaaaatacttgtcatcaaaatggataaaaatagatgtatctaaaactaaaatacgtctagatacatttccttttatccatTTTGATGACAAGTATTTCCGGacggagggagtattt	1	tae-MIR1128,	tae-MIR1128	atatgagagcatgggtgagaggtgcttagtTACTACTCCCTCCGTCCGAAAatacttgtcatcaaaatgaataaaaaaggggatgtatctagaactaaaatacatctagatacatccccttctatccattttgatgacaactatttccggacggagggagtaattgcttcttctggcttggcgtttatgt	tae-MIR1128-p3	tttgatgacaactatttccgg	3'	New	gp1a	...(((.(((((((((((.(((((((((((((((((((((((((((..(((((((((((..((........)).)))))))))))..))))))))))))))))))))))))))).))))))))))).)))...	127	34.6	-77.4	1.7	0	0	1	0	1	0	0	2	0	1	0	0	0	0	1	0	0	0	1	0	0	0	0	0	1	0
302	341	tae-MIR1128-p3_2ss6TG19AC_35	GATGACAAGTATTTCCGGACAGAG	24	chr2A	+	440139482	440139613	ttctactccctccatccaaaaatacttgtcatcaaaatggataaaaagagatgtatctaaaactaaaatatgtctagatacatttcttttatccattttGATGACAAGTATTTCCGGACAGAGggagtattt	1	tae-MIR1128,	tae-MIR1128	atatgagagcatgggtgagaggtgcttagtTACTACTCCCTCCGTCCGAAAatacttgtcatcaaaatgaataaaaaaggggatgtatctagaactaaaatacatctagatacatccccttctatccattttgatgacaactatttccggacggagggagtaattgcttcttctggcttggcgtttatgt	tae-MIR1128-p3	gatgacaactatttccggacggag	3'	New	gp1a	...(((((((((..(((..(((((((((((((((((((((((((((.((((((((((((..((........)).)))))))))))))))))))))))))))))))))))))))..)))..)))))))))...	126	31.1	-73	1.8	0	0	1	0	1	0	0	2	0	1	0	0	0	0	1	0	0	0	1	0	0	0	0	0	1	0
303	342	tae-MIR1128-p3_2ss6TG19AC_59	TTGATGACAAGTATTTCTGGA	21	chr2A	+	81240869	81241001	ttctactccctccgtccaaaaatacttgtcatcaaaatggataaaaagagatgtatctaaaactaaaatacgtctagatacatttccttttatccattTTGATGACAAGTATTTCTGGAcggagggagtattt	1	tae-MIR1128,	tae-MIR1128	atatgagagcatgggtgagaggtgcttagtTACTACTCCCTCCGTCCGAAAatacttgtcatcaaaatgaataaaaaaggggatgtatctagaactaaaatacatctagatacatccccttctatccattttgatgacaactatttccggacggagggagtaattgcttcttctggcttggcgtttatgt	tae-MIR1128-p3	ttgatgacaactatttccgga	3'	New	gp1a	...(((((((((((((((.(((((((((((((((((((((((((((.((((((((((((..((........)).)))))))))))).))))))))))))))))))))))))))).)))))))))))))))...	127	33.1	-84.9	1.9	0	0	1	0	1	0	0	2	0	1	0	0	0	0	1	0	0	0	1	0	0	0	0	0	1	0
304	343	tae-MIR1128-p3_2ss6TG19AC_49	TGATGACAAGTATTTCCGGGC	21	chr7B	-	194961517	194961649	ttctactccctccgtccgaaaatacttgtcatcaaaatgaataaaaatagatgtatctaaaactaaaatacatctagatacatttccttttatccatttTGATGACAAGTATTTCCGGGCagagggagtattt	1	tae-MIR1128,	tae-MIR1128	atatgagagcatgggtgagaggtgcttagtTACTACTCCCTCCGTCCGAAAatacttgtcatcaaaatgaataaaaaaggggatgtatctagaactaaaatacatctagatacatccccttctatccattttgatgacaactatttccggacggagggagtaattgcttcttctggcttggcgtttatgt	tae-MIR1128-p3	tgatgacaactatttccggac	3'	New	gp1a	...(((((((((.(((((.((((((((((((((((((((.((((((..(((((((((((...............)))))))))))..)))))).)))))))))))))))))))).))))).)))))))))...	127	32.3	-68.1	1.6	0	0	1	0	1	0	0	2	0	1	0	0	0	0	1	0	0	0	1	0	0	0	0	0	1	0
305	344	tae-MIR1128-p3_2ss6TG19AC_46	TGATGACAAGTATTTCCGGACG	22	chr5B	+	285663795	285663927	ttctactccctccgtccgaaaatacttgtcatcaaaatggataaaaagagatgtatctaaaactaaaatacgtctagatacatttccttttatccatttTGATGACAAGTATTTCCGGACGgagggagtattt	1	tae-MIR1128,	tae-MIR1128	atatgagagcatgggtgagaggtgcttagtTACTACTCCCTCCGTCCGAAAatacttgtcatcaaaatgaataaaaaaggggatgtatctagaactaaaatacatctagatacatccccttctatccattttgatgacaactatttccggacggagggagtaattgcttcttctggcttggcgtttatgt	tae-MIR1128-p3	tgatgacaactatttccggacg	3'	New	gp1a	...(((((((((((((((.(((((((((((((((((((((((((((.((((((((((((..((........)).)))))))))))).))))))))))))))))))))))))))).)))))))))))))))...	127	34.6	-85.8	1.9	0	0	1	0	1	0	0	2	0	1	0	0	0	0	1	0	0	0	1	0	0	0	0	0	1	0
306	345	tae-MIR1128-p3_2ss6TG19AC_21	ATTTTGATGACAAGTATTTCTGGA	24	chr6B	+	66384225	66384357	ttctactccctccgtccgaaaatacttgtcatcaaaatggataaaaagaggtgtatctaaaactaaaatacatctagatacatttccttttatccATTTTGATGACAAGTATTTCTGGAcggagggagtattt	1	tae-MIR1128,	tae-MIR1128	atatgagagcatgggtgagaggtgcttagtTACTACTCCCTCCGTCCGAAAatacttgtcatcaaaatgaataaaaaaggggatgtatctagaactaaaatacatctagatacatccccttctatccattttgatgacaactatttccggacggagggagtaattgcttcttctggcttggcgtttatgt	tae-MIR1128-p3	attttgatgacaactatttccgga	3'	New	gp1a	...((((((((((((((..(((((((((((((((((((((((((((.((..((((((((...............))))))))..)).)))))))))))))))))))))))))))..))))))))))))))...	127	33.8	-81.6	1.8	0	0	1	0	1	0	0	2	0	1	0	0	0	0	1	0	0	0	1	0	0	0	0	0	1	0
307	346	tae-MIR1128-p3_2ss6TG19AC_56	TTGATGACAAGTATTTCCGGA	21	chr2B	+	469739648	469739780	ttctactccctccgtccgaaaatacttgtcatcaaaatggataaaaagaggtgtatctaaaactaaaatatatctagatacatttccttttatccattTTGATGACAAGTATTTCCGGAtggagggagtattt	1	tae-MIR1128,	tae-MIR1128	atatgagagcatgggtgagaggtgcttagtTACTACTCCCTCCGTCCGAAAatacttgtcatcaaaatgaataaaaaaggggatgtatctagaactaaaatacatctagatacatccccttctatccattttgatgacaactatttccggacggagggagtaattgcttcttctggcttggcgtttatgt	tae-MIR1128-p3	ttgatgacaactatttccgga	3'	New	gp1a	...(((((((((((((((.(((((((((((((((((((((((((((.((..((((((((...............))))))))..)).))))))))))))))))))))))))))).)))))))))))))))...	127	33.1	-81.5	1.9	0	0	1	0	1	0	0	2	0	1	0	0	0	0	1	0	0	0	1	0	0	0	0	0	1	0
308	347	tae-MIR1128-p3_2ss6TG19AC_6	ATCCATTTTGATGACAAGTAT	21	chr2D	+	175681136	175681268	ttctactccctccgtccgaaaatacttgtcatcaaaatggataaaaatagatgtatctaaaactaaaatacgtctagatacatttccttttATCCATTTTGATGACAAGTATttccggacggagggagtattt	1	tae-MIR1128,	tae-MIR1128	atatgagagcatgggtgagaggtgcttagtTACTACTCCCTCCGTCCGAAAatacttgtcatcaaaatgaataaaaaaggggatgtatctagaactaaaatacatctagatacatccccttctatccattttgatgacaactatttccggacggagggagtaattgcttcttctggcttggcgtttatgt	tae-MIR1128-p3	atccattttgatgacaactat	3'	New	gp1a	...(((((((((((((((.(((((((((((((((((((((((((((..(((((((((((..((........)).)))))))))))..))))))))))))))))))))))))))).)))))))))))))))...	127	33.8	-82.2	1.8	0	0	1	0	1	0	0	2	0	1	0	0	0	0	1	0	0	0	1	0	0	0	0	0	1	0
309	348	tae-MIR1128-p3_2ss6TG19AC_79	TTTTCGGACGGAGGGAGTAAC	21	chr2A	+	389220651	389220783	ttctactccctccgtccggaaatacttgtcatcaaaatgaacaaaaggggatgtatctagacatattttagttctagatacatctctttttattcattttgatgacaagtaTTTTCGGACGGAGGGAGTAACt	3	tae-MIR1128,osa-MIR1862d,osa-MIR1862e,	tae-MIR1128	atatgagagcatgggtgagaggtgcttagtTACTACTCCCTCCGTCCGAAAatacttgtcatcaaaatgaataaaaaaggggatgtatctagaactaaaatacatctagatacatccccttctatccattttgatgacaactatttccggacggagggagtaattgcttcttctggcttggcgtttatgt	tae-MIR1128-p3	tttccggacggagggagtaat	3'	New	gp1a	...((((((((((((((((((((((((((((((((((((((.((((((((((((((((((((........).))))))))))))))))))).))))))))))))))))))))))))))))))))))))))...	127	36.1	-93.5	1.9	0	0	1	0	1	0	0	2	0	1	0	0	0	0	1	0	0	0	1	0	0	0	0	0	1	0
310	349	tae-MIR1128-p5_2ss6TG19AC_5	AAATACTTGTCATCAAAATGGATA	24	chr3B	-	315453431	315453563	ttctactccctccgtccggAAATACTTGTCATCAAAATGGATAaaaatagatgtatctaaaactaaaatacgtctagatacatttccttttatccattttgatgacaagtatttccggatggagggagtattt	1	tae-MIR1128,	tae-MIR1128	atatgagagcatgggtgagaggtgcttagtTACTACTCCCTCCGTCCGAAAatacttgtcatcaaaatgaataaaaaaggggatgtatctagaactaaaatacatctagatacatccccttctatccattttgatgacaactatttccggacggagggagtaattgcttcttctggcttggcgtttatgt	tae-MIR1128-p5	AAatacttgtcatcaaaatgaata	5'	New	gp1a	...(((((((((((((((((((((((((((((((((((((((((((..(((((((((((..((........)).)))))))))))..)))))))))))))))))))))))))))))))))))))))))))...	127	33.8	-87.2	1.9	0	0	0	0	0	0	0	0	0	0	0	0	0	0	0	0	1	0	0	0	0	0	0	0	0	0
311	350	tae-MIR1128-p3_2ss6TG19AC_37	GATGACAAGTATTTCCGGACGAAG	24	chr4A	-	163708663	163708795	ttctactccctctgtccgaaaatacttgtcatcaaaatggataaaaagagatgtatctaaaactaaaatacgtctagatacatttccttttatccattttGATGACAAGTATTTCCGGACGAAGggagtattt	1	tae-MIR1128,	tae-MIR1128	atatgagagcatgggtgagaggtgcttagtTACTACTCCCTCCGTCCGAAAatacttgtcatcaaaatgaataaaaaaggggatgtatctagaactaaaatacatctagatacatccccttctatccattttgatgacaactatttccggacggagggagtaattgcttcttctggcttggcgtttatgt	tae-MIR1128-p3	gatgacaactatttccggacggag	3'	New	gp1a	...((((((((..(((((.(((((((((((((((((((((((((((.((((((((((((..((........)).)))))))))))).))))))))))))))))))))))))))).)))))..))))))))...	127	33.1	-77.3	1.8	0	0	1	0	1	0	0	2	0	1	0	0	0	0	1	0	0	0	1	0	0	0	0	0	1	0
312	351	tae-MIR1128-p3_2ss6TG19AC_36	GATGACAAGTATTTCCGGACG	21	chr1A	-	89202277	89202409	ttctactccctctgtctgaaaatactagtcatcaaaatggataaaaagagatgtatctaaaactaaaatacgtctagatacatttccttttatccattttGATGACAAGTATTTCCGGACGgagggagtattt	1	tae-MIR1128,	tae-MIR1128	atatgagagcatgggtgagaggtgcttagtTACTACTCCCTCCGTCCGAAAatacttgtcatcaaaatgaataaaaaaggggatgtatctagaactaaaatacatctagatacatccccttctatccattttgatgacaactatttccggacggagggagtaattgcttcttctggcttggcgtttatgt	tae-MIR1128-p3	gatgacaactatttccggacg	3'	New	gp1a	...(((((((((((((((.(((((((.(((((((((((((((((((.((((((((((((..((........)).)))))))))))).))))))))))))))))))).))))))).)))))))))))))))...	127	33.1	-77.3	1.8	0	0	1	0	1	0	0	2	0	1	0	0	0	0	1	0	0	0	1	0	0	0	0	0	1	0
313	352	tae-MIR1128-p3_2ss6TG19AC_55	TTGATGACAAGTATTTCCGG	20	chrUn	-	285689766	285689898	ttctactccctctgtctgaaaatacttgtcatcaaaatagataaaaatagatgtatctaaaactaaaatacgtctagatacatttccttttatccattTTGATGACAAGTATTTCCGGatggagggagtattt	1	tae-MIR1128,	tae-MIR1128	atatgagagcatgggtgagaggtgcttagtTACTACTCCCTCCGTCCGAAAatacttgtcatcaaaatgaataaaaaaggggatgtatctagaactaaaatacatctagatacatccccttctatccattttgatgacaactatttccggacggagggagtaattgcttcttctggcttggcgtttatgt	tae-MIR1128-p3	ttgatgacaactatttccgg	3'	New	gp1a	...(((((((((..((((.(((((((((((((((((((.(((((((..(((((((((((..((........)).)))))))))))..))))))).))))))))))))))))))).))))..)))))))))...	127	30.8	-68.7	1.7	0	0	1	0	1	0	0	2	0	1	0	0	0	0	1	0	0	0	1	0	0	0	0	0	1	0
314	353	tae-MIR1128-p5_2ss1CT17AG	TTACTCCCTCCGTCCGGAAATACT	24	chr1B	-	395203834	395203961	ttgtgTTACTCCCTCCGTCCGGAAATACTttttgaaaaaatgaataaaaatgaatgtatgtagaattaaaatacgtctagatatatctatttctccgacaagtatttctagacggagggagtacaata	1	tae-MIR1128,	tae-MIR1128	atatgagagcatgggtgagaggtgcttagtTACTACTCCCTCCGTCCGAAAatacttgtcatcaaaatgaataaaaaaggggatgtatctagaactaaaatacatctagatacatccccttctatccattttgatgacaactatttccggacggagggagtaattgcttcttctggcttggcgtttatgt	tae-MIR1128-p5	CTACTCCCTCCGTCCGAAAatact	5'	New	gp1a	...((.(((((((((((((..((((((((((((....))).......((((..((((((.((((...........)))).))))))..)))).......)))))))))..)))))))))))))))...	122	32	-46	1.1	0	1	0	0	0	0	0	1	0	0	1	2	0	1	0	1	0	0	0	0	0	0	0	1	0	0
315	354	tae-MIR1128-p5_2ss6TG19AC_67	TGTCCGAAAATACTTGTCATC	21	chr7B	+	446888897	446889032	tttatactccctcTGTCCGAAAATACTTGTCATCaaaatgaacaaaaaaagaatgtatctagaactaaaatacatctagatacatccccttttcttcattttgatgacaagtattttcggacggagggagtattat	1	tae-MIR1128,	tae-MIR1128	atatgagagcatgggtgagaggtgcttagtTACTACTCCCTCCGTCCGAAAatacttgtcatcaaaatgaataaaaaaggggatgtatctagaactaaaatacatctagatacatccccttctatccattttgatgacaactatttccggacggagggagtaattgcttcttctggcttggcgtttatgt	tae-MIR1128-p5	CGTCCGAAAatacttgtcatc	5'	New	gp1a	...(((((((((((((((((((((((((((((((((((((((.((((...((.((((((((((...........))))))))))))...)))).)))))))))))))))))))))))))))))))))))))))...	130	32.4	-79	1.8	0	0	0	0	0	0	0	0	0	0	0	0	0	0	0	0	1	0	0	0	0	0	0	0	0	0
316	355	tae-MIR1128-p5_1ss8AG	CCGTCCGGAAATACTTGTCAT	21	chr3B	+	250567519	250567651	tttatatgtactccctCCGTCCGGAAATACTTGTCATtggaatgaatgtatctagatgtattttaattctagatacatccattttcatccatttatgcgacaagtatttctggacggggggagtacatgttta	1	tae-MIR1128,	tae-MIR1128	atatgagagcatgggtgagaggtgcttagtTACTACTCCCTCCGTCCGAAAatacttgtcatcaaaatgaataaaaaaggggatgtatctagaactaaaatacatctagatacatccccttctatccattttgatgacaactatttccggacggagggagtaattgcttcttctggcttggcgtttatgt	tae-MIR1128-p5	CCGTCCGAAAatacttgtcat	5'	New	gp1a	...((((((((((((((((((((((((((((((((..(((((((.(((((((((((...........))))))))))).))).....)))).......))))))))))))))))))))))))))))))))...	127	36.1	-74.2	1.5	0	1	1	0	4	0	0	0	0	0	0	0	0	1	1	1	0	1	0	2	0	0	1	0	1	0
317	356	tae-MIR1128-p5_2ss6TG19AC_41	CTCCGTCCGGAAATACTTGTCATC	24	chr5B	+	476730173	476730323	tttcctaggagctactccCTCCGTCCGGAAATACTTGTCATCaaaatggataaaaggggatgtatctagatgtatgttaattctagatacatctctttttatccattttgatgacacgtattttcggacggagggagtatgcattaggctt	1	tae-MIR1128,	tae-MIR1128	atatgagagcatgggtgagaggtgcttagtTACTACTCCCTCCGTCCGAAAatacttgtcatcaaaatgaataaaaaaggggatgtatctagaactaaaatacatctagatacatccccttctatccattttgatgacaactatttccggacggagggagtaattgcttcttctggcttggcgtttatgt	tae-MIR1128-p5	CTCCGTCCGAAAatacttgtcatc	5'	New	gp1a	...(((((..((((((((((((((((((((((((.(((((((((((((((((((((((((((((((((((...........))))))))))))))))))))))))))))))))))).)))))))))))))))))))))).)).)))))...	145	39.1	-103.3	1.7	0	0	0	0	0	0	0	0	0	0	0	0	0	0	0	0	1	0	0	0	0	0	0	0	0	0
318	357	tae-MIR1128-p3_2ss6TG19AC_57	TTGATGACAAGTATTTCCGGAC	22	chr4B	+	648268736	648268861	tttgtactccctccgtccgaaaatacttgtcatcaaaatggataaaaaagaaaactaaaataactctagatacacccctttttatttattTTGATGACAAGTATTTCCGGACggtgggagtactta	1	tae-MIR1128,	tae-MIR1128	atatgagagcatgggtgagaggtgcttagtTACTACTCCCTCCGTCCGAAAatacttgtcatcaaaatgaataaaaaaggggatgtatctagaactaaaatacatctagatacatccccttctatccattttgatgacaactatttccggacggagggagtaattgcttcttctggcttggcgtttatgt	tae-MIR1128-p3	ttgatgacaactatttccggac	3'	New	gp1a	...((((((((.(((((((.(((((((((((((((((((..(((((((..............................)))))))..))))))))))))))))))).))))))).))))))))...	120	34.1	-61.2	1.4	0	0	1	0	1	0	0	2	0	1	0	0	0	0	1	0	0	0	1	0	0	0	0	0	1	0
319	358	tae-MIR1128-p5_2ss6TG19AC_26	CCGTCCGAAAATACTTGTCATCAA	24	chr4B	+	648218863	648218988	tttgtactccctCCGTCCGAAAATACTTGTCATCAAaatggataaaaaagaaaactaaaataactctagatacacccctttttatttaTTTTGATGACAAGTATTTTCGGACggtgggagtactta	1	tae-MIR1128,	tae-MIR1128	atatgagagcatgggtgagaggtgcttagtTACTACTCCCTCCGTCCGAAAatacttgtcatcaaaatgaataaaaaaggggatgtatctagaactaaaatacatctagatacatccccttctatccattttgatgacaactatttccggacggagggagtaattgcttcttctggcttggcgtttatgt	tae-MIR1128-p5	CCGTCCGAAAatacttgtcatcaa	5'	New	gp1a	...((((((((.(((((((((((((((((((((((((((..(((((((..............................)))))))..))))))))))))))))))))))))))).))))))))...	120	33.3	-65.6	1.6	0	0	0	0	0	0	0	0	0	0	0	0	0	0	0	0	1	0	0	0	0	0	0	0	0	0
319	359	tae-MIR1128-p3_2ss6TG19AC_86	TTTTGATGACAAGTATTTTCGGAC	24	chr4B	+	648218863	648218988	tttgtactccctCCGTCCGAAAATACTTGTCATCAAaatggataaaaaagaaaactaaaataactctagatacacccctttttatttaTTTTGATGACAAGTATTTTCGGACggtgggagtactta	1	tae-MIR1128,	tae-MIR1128	atatgagagcatgggtgagaggtgcttagtTACTACTCCCTCCGTCCGAAAatacttgtcatcaaaatgaataaaaaaggggatgtatctagaactaaaatacatctagatacatccccttctatccattttgatgacaactatttccggacggagggagtaattgcttcttctggcttggcgtttatgt	tae-MIR1128-p3	ttttgatgacaactatttccggac	3'	New	gp1a	...((((((((.(((((((((((((((((((((((((((..(((((((..............................)))))))..))))))))))))))))))))))))))).))))))))...	120	33.3	-65.6	1.6	0	0	1	0	1	0	0	2	0	1	0	0	0	0	1	0	0	0	1	0	0	0	0	0	1	0
320	360	tae-MIR1130b-p3_2ss6TG19AC_1	ACATTATGGGACGGAGGGAGC	21	chr5B	+	42161177	42161247	aaaataaataactactccctctgtctcataatatcctACATTATGGGACGGAGGGAGCatgtgtttataaa	3	tae-MIR1130b,hvu-MIR1436,osa-MIR1436,	tae-MIR1130b	attgtactccctccatcccacaatataagacgtttttgcaaactacttgaacatcttgtataaaacagcttgccaaaacaTCTTATATTATGGGACGGAGGgagcact	tae-MIR1130b-p3	ATATTATGGGACGGAGGgagc	3'	New	gp1a	...(((((((....((((((((((((((((((.......))))))))))))))))))....)))))))...	65	35.2	-33.4	1.3	2	5	6	4	4	4	4	1	4	5	5	3	2	5	6	2	2	7	0	11	4	7	3	9	2	4
321	361	tae-MIR1130b-p3_2ss6TG19AC_7	CTTATATTAGGGGACGGAGGT	21	chr7A	+	543342820	543342921	aaactttactccctccatcccataatataagagcgttcttgacactaactacactagtgtggagaaccctCTTATATTAGGGGACGGAGGTagtagtagatt	3	tae-MIR1130b,hvu-MIR1120,osa-MIR818d,	tae-MIR1130b	attgtactccctccatcccacaatataagacgtttttgcaaactacttgaacatcttgtataaaacagcttgccaaaacaTCTTATATTATGGGACGGAGGgagcact	tae-MIR1130b-p3	CTTATATTATGGGACGGAGGg	3'	New	gp1a	...(((((((.(((((.((((.(((((((((((.(((((..((((((.......))))))..))))).))))))))))).)))).))))).))))).))...	96	41.2	-49.5	1.2	2	5	6	4	4	4	4	1	4	5	5	3	2	5	6	2	2	7	0	11	4	7	3	9	2	4
322	362	tae-MIR1130b-p3_2ss6TG19AC_41	TTATATTTTGGGACGGAGGTAG	22	chr5D	-	206601203	206601293	aaatactccctccgtcccaaaatataagaacgtttttgacactatgctagtgtcaaaaacgttcTTATATTTTGGGACGGAGGTAGtagta	3	tae-MIR1130b,osa-MIR818d,osa-MIR812q,	tae-MIR1130b	attgtactccctccatcccacaatataagacgtttttgcaaactacttgaacatcttgtataaaacagcttgccaaaacaTCTTATATTATGGGACGGAGGgagcact	tae-MIR1130b-p3	TTATATTATGGGACGGAGGgag	3'	New	gp1a	...((((.((((((((((((((((((((((((((((((((((((...)))))))))))))))))))))))))))))))))))).))))...	85	37.4	-64	1.9	2	5	6	4	4	4	4	1	4	5	5	3	2	5	6	2	2	7	0	11	4	7	3	9	2	4
323	363	tae-MIR1130b-p3_2ss6TG19AC_31	TTATATTATGGGACGAAGGGA	21	chr6B	-	213399522	213399628	aaatatcatctactccctccgtcccataatataagagattttttgacactacactaggttaaaaatgttcTTATATTATGGGACGAAGGGAgtacattgtggtaaat	3	tae-MIR1130b,osa-MIR1442,osa-MIR818d,	tae-MIR1130b	attgtactccctccatcccacaatataagacgtttttgcaaactacttgaacatcttgtataaaacagcttgccaaaacaTCTTATATTATGGGACGGAGGgagcact	tae-MIR1130b-p3	TTATATTATGGGACGGAGGga	3'	New	gp1a	...((((((.((((((((.((((((((((((((((((..((((((((.(((...)))))))))))..)))))))))))))))))).))))))))....))))))...	101	33.6	-51.3	1.4	2	5	6	4	4	4	4	1	4	5	5	3	2	5	6	2	2	7	0	11	4	7	3	9	2	4
324	364	tae-miR1130a_R-2_1ss11GA	CCTCCGTCTCATAATGTAAGA	21	chr7D	+	460277857	460277978	aaatgtcttatactcCCTCCGTCTCATAATGTAAGAcgtttttataagctatgttagtctgtaaaaaaaagtctttgcaaaaacgTCTTACATTATGGGACGGAGTggtagtatttgcaacg	1	tae-MIR1130a,	tae-MIR1130a	aaatgtcttatactcCCTCCGTCTCGTAATGTAAGACGtttttataagctatgttagtctgtaaaaaaaagtctttgcaaaaacgtcttacattatgggacggagtggtagtatttgcaacg	tae-miR1130a	CCTCCGTCTCGTAATGTAAGACG	5'	Diff	gp1a	...(((...(((((((((((((((((((((((((((((((((.....((((...))))..(((((........))))).)))))))))))))))))))))))))).)).)))))..)))...	116	35.2	-52.2	1.2	10	17.5	11	9	14	7	8	12.5	3	17	15	8	10	17.5	11	6.83333	4	7.5	7	24.5	8.33333	11.5	1	12	10	4
324	365	tae-MIR1130a-p3_1ss21TG	TCTTACATTATGGGACGGAGG	21	chr7D	+	460277857	460277978	aaatgtcttatactcCCTCCGTCTCATAATGTAAGAcgtttttataagctatgttagtctgtaaaaaaaagtctttgcaaaaacgTCTTACATTATGGGACGGAGTggtagtatttgcaacg	1	tae-MIR1130a,	tae-MIR1130a	aaatgtcttatactcCCTCCGTCTCGTAATGTAAGACGtttttataagctatgttagtctgtaaaaaaaagtctttgcaaaaacgtcttacattatgggacggagtggtagtatttgcaacg	tae-MIR1130a-p3	tcttacattatgggacggagt	3'	New	gp1a	...(((...(((((((((((((((((((((((((((((((((.....((((...))))..(((((........))))).)))))))))))))))))))))))))).)).)))))..)))...	116	35.2	-52.2	1.2	36.5	79.5	97.5	33	50	46	57.5	52.5	74	70	55	27	36.5	79.5	97.5	31.5	58.5	73	21	131.5	42	82.5	51	86.5	139.5	59.5
325	366	tae-miR1130a_L-2_1ss9TC	TCCGTCCCGTAATGTAAGACG	21					aaatgtcttatactcCCTCCGTCTCGTAATGTAAGACGtttttataagctatgttagtctgtaaaaaaaagtctttgcaaaaacgtcttacattatgggacggagtggtagtatttgcaacg	1	tae-MIR1130a,	tae-MIR1130a	aaatgtcttatactcCCTCCGTCTCGTAATGTAAGACGtttttataagctatgttagtctgtaaaaaaaagtctttgcaaaaacgtcttacattatgggacggagtggtagtatttgcaacg	tae-miR1130a	CCTCCGTCTCGTAATGTAAGACG	5'	Diff	gp1a	...(((...(((((((((((((((((((((((((((((((((.....((((...))))..(((((........))))).)))))))))))))))))))))))))).)).)))))..)))...	116	36.1	-51.8	1.2	2	0	0.5	1	1	3	2	0	2	4	1	0	2	0	0.5	0	0	0	0	1	0	2	0	0	3	1
326	367	tae-MIR1130b-p3_2ss6TG19AC_28	TTACATTATGGGACGGACGGA	21	chr6B	-	5074669	5074761	aactactccctccgtctcataatgtaatacgttttttgacgctacattagagtaaaaaaaaacaacTTACATTATGGGACGGACGGAgtacca	4	tae-MIR1130b,hvu-MIR1436,osa-MIR818d,osa-MIR1436,	tae-MIR1130b	attgtactccctccatcccacaatataagacgtttttgcaaactacttgaacatcttgtataaaacagcttgccaaaacaTCTTATATTATGGGACGGAGGgagcact	tae-MIR1130b-p3	TTATATTATGGGACGGAGGga	3'	New	gp1a	...((((((.(((((((((((((((((...(((((((...(((.......)))...)))))))...))))))))))))))))).))))))...	87	37.6	-40.7	1.2	2	5	6	4	4	4	4	1	4	5	5	3	2	5	6	2	2	7	0	11	4	7	3	9	2	4
327	368	tae-MIR1130b-p5_2ss6TG19AC_1	TCCATCCCGCAATATAAGATG	21	chr6D	+	434145690	434145780	aagtactcccTCCATCCCGCAATATAAGATGtttttgcaagatagcatagcttgcaaaaatattttatactgtgggacagagggagtagat	1	tae-MIR1130b,	tae-MIR1130b	attgtactccctccatcccacaatataagacgtttttgcaaactacttgaacatcttgtataaaacagcttgccaaaacaTCTTATATTATGGGACGGAGGgagcact	tae-MIR1130b-p5	tccatcccacaatataagacg	5'	New	gp1a	...(((((((((..(((((((.(((((((((((((((((((.........))))))))))))))))))).)))))))..)))))))))...	85	38.5	-50.1	1.4	0	0	0	0	0	0	1	0	0	0	0	0	0	0	0	0	0	0	0	0	0	0	1	0	0	0
328	369	tae-MIR1130b-p5_2ss6TG19AC_2	TCCCTCCGTCCCACAATGTAA	21	chr3D	-	232029226	232029339	aatactacctagtacTCCCTCCGTCCCACAATGTAAgacgtattcgcaagctagtttagcttgcaaaaacatcttataTTATGGGACAGAGGGAGTACcgattaggttagttta	4	tae-MIR1130b,tae-MIR1120a,hvu-MIR1436,osa-MIR818d,	tae-MIR1130b	attgtactccctccatcccacaatataagacgtttttgcaaactacttgaacatcttgtataaaacagcttgccaaaacaTCTTATATTATGGGACGGAGGgagcact	tae-MIR1130b-p5	tccctccatcccacaatataa	5'	New	gp1a	...((((((((((((((((((.((((((.(((((((((.((.((.((((((((...)))))))).)).)).))))))))).)))))).))))))))))....))))).)))...	108	40.4	-58.5	1.3	0	0	0	0	0	0	1	0	0	0	0	0	0	0	0	0	0	0	0	0	0	0	1	0	0	0
329	370	tae-MIR1130b-p3_2ss6TG19AC_20	TATATTATGGTACGGAGGGAG	21	chr4B	-	286749364	286749456	aatgtacttcctttgtaccgtaatatatgtcgttttagcagctcaaattaaactgcaaaaacgacaTATATTATGGTACGGAGGGAGtactac	2	tae-MIR1130b,osa-MIR818d,	tae-MIR1130b	attgtactccctccatcccacaatataagacgtttttgcaaactacttgaacatcttgtataaaacagcttgccaaaacaTCTTATATTATGGGACGGAGGgagcact	tae-MIR1130b-p3	TATATTATGGGACGGAGGgag	3'	New	gp1a	...(((((((((..((((((((((((((((((((((.((((...........)))).))))))))))))))))))))))..)))))))))...	87	35.5	-54.1	1.6	2	5	6	4	4	4	4	1	4	5	5	3	2	5	6	2	2	7	0	11	4	7	3	9	2	4
330	371	tae-MIR1130b-p3_2ss6TG19AC_15	TATATTATGGGACCGAGGGAG	21	chr3A	+	26034105	26034198	aattactccctccgtcccataatataagagcgtttttgacactacactagtgtaaaaaaaaatgctctTATATTATGGGACCGAGGGAGtacat	3	tae-MIR1130b,hvu-MIR1436,osa-MIR818d,	tae-MIR1130b	attgtactccctccatcccacaatataagacgtttttgcaaactacttgaacatcttgtataaaacagcttgccaaaacaTCTTATATTATGGGACGGAGGgagcact	tae-MIR1130b-p3	TATATTATGGGACGGAGGgag	3'	New	gp1a	...(((((((((.((((((((((((((((((((((((.((((((...))))))....)))))))))))))))))))))))).)))))))))...	88	37.2	-56.6	1.6	2	5	6	4	4	4	4	1	4	5	5	3	2	5	6	2	2	7	0	11	4	7	3	9	2	4
331	372	tae-MIR1130b-p3_2ss6TG19AC_26	TCTTATATTATGGGACGGAGGGAG	24	chr2B	-	451386666	451386763	actaagtactccctctgtcccataatgtaagacgttttttcatattacgttggtgtcaaaaaaacaTCTTATATTATGGGACGGAGGGAGtacttccg	1	tae-MIR1130b,	tae-MIR1130b	attgtactccctccatcccacaatataagacgtttttgcaaactacttgaacatcttgtataaaacagcttgccaaaacaTCTTATATTATGGGACGGAGGgagcact	tae-MIR1130b-p3	TCTTATATTATGGGACGGAGGgag	3'	New	gp1a	...(((((((((((((((((((((((((((((.(((((((.....(((....)))...))))))).)))))))))))))))))))))))))))))...	92	38.8	-55.4	1.5	2	5	6	4	4	4	4	1	4	5	5	3	2	5	6	2	2	7	0	11	4	7	3	9	2	4
332	373	tae-MIR1130b-p3_2ss6TG19AC_2	ATATATTATGGGACGGAGGGA	21	chr6B	-	520089838	520089928	agctactcccttcgccccataatataagagcgttttttacactagtgtagtgtcaaaaacgcccATATATTATGGGACGGAGGGAgtatgt	2	tae-MIR1130b,osa-MIR818d,	tae-MIR1130b	attgtactccctccatcccacaatataagacgtttttgcaaactacttgaacatcttgtataaaacagcttgccaaaacaTCTTATATTATGGGACGGAGGgagcact	tae-MIR1130b-p3	TTATATTATGGGACGGAGGga	3'	New	gp1a	.(((((((((((((.(((((((((((...((((((((.((((((...)))))).))))))))...))))))))))).))))))))))).))	90	42.9	-49.8	1.3	2	5	6	4	4	4	4	1	4	5	5	3	2	5	6	2	2	7	0	11	4	7	3	9	2	4
333	374	tae-MIR1130b-p3_2ss6TG19AC_18	TATATTATGGGACGGAGGGAG	21	chr2B	-	383562453	383562531	aggtactccctccgtcccataatataagatttattacaaccgaaataacatctTATATTATGGGACGGAGGGAGtagtt	2	tae-MIR1130b,osa-MIR818d,	tae-MIR1130b	attgtactccctccatcccacaatataagacgtttttgcaaactacttgaacatcttgtataaaacagcttgccaaaacaTCTTATATTATGGGACGGAGGgagcact	tae-MIR1130b-p3	TATATTATGGGACGGAGGgag	3'	New	gp1a	...((((((((((((((((((((((((((((((((........))))).)))))))))))))))))))))))))))...	73	38	-49.2	1.6	2	5	6	4	4	4	4	1	4	5	5	3	2	5	6	2	2	7	0	11	4	7	3	9	2	4
334	375	tae-MIR1130b-p3_2ss6TG19AC_43	TTTATATTATGGGACGGATGG	21	chr5B	-	551328780	551328872	ataatactccctctgtcccataatataagaatgtttttaacactacgctaatgtcaaaaatgttTTTATATTATGGGACGGATGGagtatctg	4	tae-MIR1130b,osa-MIR818c,osa-MIR818a,osa-MIR818d,	tae-MIR1130b	attgtactccctccatcccacaatataagacgtttttgcaaactacttgaacatcttgtataaaacagcttgccaaaacaTCTTATATTATGGGACGGAGGgagcact	tae-MIR1130b-p3	CTTATATTATGGGACGGAGGg	3'	New	gp1a	...(((((((.((((((((((((((((((((..(((((.(((.........))).)))))..)))))))))))))))))))).)))))))...	87	32.3	-44.5	1.5	2	5	6	4	4	4	4	1	4	5	5	3	2	5	6	2	2	7	0	11	4	7	3	9	2	4
335	376	tae-MIR1130b-p3_2ss6TG19AC_40	TTATATTTTGGGACGGAGGTA	21	chr6A	+	237757270	237757363	atatacctccgtcccaaaatataagacgtttttgcagttcaaaatgtcttatatgaactgcaaaaacgtcTTATATTTTGGGACGGAGGTAgta	2	tae-MIR1130b,osa-MIR818d,	tae-MIR1130b	attgtactccctccatcccacaatataagacgtttttgcaaactacttgaacatcttgtataaaacagcttgccaaaacaTCTTATATTATGGGACGGAGGgagcact	tae-MIR1130b-p3	TTATATTATGGGACGGAGGga	3'	New	gp1a	...((((((((((((((((((((((((((((((((((((((............))))))))))))))))))))))))))))))))))))))...	88	35.1	-64.8	2	2	5	6	4	4	4	4	1	4	5	5	3	2	5	6	2	2	7	0	11	4	7	3	9	2	4
336	377	tae-MIR1130b-p3_2ss6TG19AC_24	TCTATTATGGGACGGAGGGAG	21	chr4D	+	317063850	317063946	atatactactccctctgtcccataatataagaacgtttttgaaactacactagtgtcaaaaatgttctTCTATTATGGGACGGAGGGAGtagtaata	2	tae-MIR1130b,osa-MIR818d,	tae-MIR1130b	attgtactccctccatcccacaatataagacgtttttgcaaactacttgaacatcttgtataaaacagcttgccaaaacaTCTTATATTATGGGACGGAGGgagcact	tae-MIR1130b-p3	TATATTATGGGACGGAGGgag	3'	New	gp1a	...((((((((((((((((((((((((.((((((((((((((.((((...)))).)))))))))))))).))))))))))))))))))))))))...	91	35.1	-62.9	1.8	2	5	6	4	4	4	4	1	4	5	5	3	2	5	6	2	2	7	0	11	4	7	3	9	2	4
337	378	tae-MIR1130b-p3_2ss6TG19AC_21	TATATTTTGGGACGGAGGGAG	21	chr1D	+	5460400	5460490	atatattccctccgtcccaaaatataagaacgtttttgacactagtgtagtgtaaataacgctctTATATTTTGGGACGGAGGGAGtacaa	6	tae-MIR1130b,osa-MIR1862b,osa-MIR818d,osa-MIR1862d,osa-MIR1862a,osa-MIR1862e,	tae-MIR1130b	attgtactccctccatcccacaatataagacgtttttgcaaactacttgaacatcttgtataaaacagcttgccaaaacaTCTTATATTATGGGACGGAGGgagcact	tae-MIR1130b-p3	TATATTATGGGACGGAGGgag	3'	New	gp1a	...((((((((((((((((((((((((((.((((....((((((...))))))....)))).))))))))))))))))))))))))))...	85	37.4	-55	1.6	2	5	6	4	4	4	4	1	4	5	5	3	2	5	6	2	2	7	0	11	4	7	3	9	2	4
338	379	tae-MIR1130b-p3_2ss6TG19AC_16	TATATTATGGGACGGAGGAAG	21	chr2A	-	196210055	196210147	atcatactccctctgtcttaaaatataagaacgtttttaacactacactagtgtaaaaaacgttctTATATTATGGGACGGAGGAAGtatatg	2	tae-MIR1130b,osa-MIR818d,	tae-MIR1130b	attgtactccctccatcccacaatataagacgtttttgcaaactacttgaacatcttgtataaaacagcttgccaaaacaTCTTATATTATGGGACGGAGGgagcact	tae-MIR1130b-p3	TATATTATGGGACGGAGGgag	3'	New	gp1a	...(((((.((((((((..(.(((((((((((((((((.((((((...)))))).))))))))))))))))).)..)))))))).)))))...	87	32.3	-46.7	1.6	2	5	6	4	4	4	4	1	4	5	5	3	2	5	6	2	2	7	0	11	4	7	3	9	2	4
339	380	tae-MIR1130b-p5_2ss4AG21GA	TCCGTCCCACAATATAAGACA	21	chr1D	+	474927897	474927978	attccTCCGTCCCACAATATAAGACAtttttacaagctaaaaatagcatgagaaaaagaattatattgtgggacggagggag	2	tae-MIR1130b,osa-MIR818b,	tae-MIR1130b	attgtactccctccatcccacaatataagacgtttttgcaaactacttgaacatcttgtataaaacagcttgccaaaacaTCTTATATTATGGGACGGAGGgagcact	tae-MIR1130b-p5	tccatcccacaatataagacg	5'	New	gp1a	.(((((((((((((((((((((....((((..((.((((....)))).))..))))....))))))))))))))))))))).	80	36.6	-43.1	1.4	0	1	3	0	0	1	0	0	1	1	1	1	0	1	3	1	0	0	1	2	1	0	0	0	3	0
340	381	tae-miR1130b-3p_L+2R+1	CATCTTATATTATGGGACGGAGGG	24	3B	+	661444562	661444669	attgtactccctccatcccacaatataagacgtttttgcaaactacttgaacatcttgtataaaacagcttgccaaaacaTCTTATATTATGGGACGGAGGgagcact	1	tae-MIR1130b,	tae-MIR1130b	attgtactccctccatcccacaatataagacgtttttgcaaactacttgaacatcttgtataaaacagcttgccaaaacaTCTTATATTATGGGACGGAGGgagcact	tae-miR1130b-3p	TCTTATATTATGGGACGGAGG	3'	Diff	gp1a	...((.((((((((.(((((.(((((((((.(((((.((((.((..((..((.....))...))..)).)))).))))).))))))))).))))).)))))))).)).	104	38.9	-44.8	1.1	6	9.5	10	7	11	13	6	8	10	7.5	12	9	6	9.5	10	2	7.33333	6	4	12	5	8	3	16	39.5	6.5
341	382	tae-MIR1130b-p3_2ss6TG19AC_22	TATATTTTGGGACGGAGGTAG	21	chr5D	-	509639338	509639434	attttatactccctccatcccaaaatataagaacgtttttaacactagactagtgttaaaaatgttctTATATTTTGGGACGGAGGTAGtatgaggg	6	tae-MIR1130b,osa-MIR818d,osa-MIR1862b,osa-MIR1862d,osa-MIR1862a,osa-MIR1862e,	tae-MIR1130b	attgtactccctccatcccacaatataagacgtttttgcaaactacttgaacatcttgtataaaacagcttgccaaaacaTCTTATATTATGGGACGGAGGgagcact	tae-MIR1130b-p3	TATATTATGGGACGGAGGgag	3'	New	gp1a	..((((((((.(((((.((((((((((((((((((((((((((((((...)))))))))))))))))))))))))))))).))))).))))))))..	93	34	-58.2	1.8	2	5	6	4	4	4	4	1	4	5	5	3	2	5	6	2	2	7	0	11	4	7	3	9	2	4
342	383	tae-MIR1130b-p3_2ss6TG19AC_30	TTATATTACGGGACGGAGGGA	21	chr2D	+	298698882	298698986	caaagcaaactactccctccgtcccataatataagagcgtttctcacactacactagtgtcagaaacatttTTATATTACGGGACGGAGGGAgtagtttgttagc	3	tae-MIR1130b,osa-MIR818d,osa-MIR818f,	tae-MIR1130b	attgtactccctccatcccacaatataagacgtttttgcaaactacttgaacatcttgtataaaacagcttgccaaaacaTCTTATATTATGGGACGGAGGgagcact	tae-MIR1130b-p3	TTATATTATGGGACGGAGGga	3'	New	gp1a	...((((((((((((((((((((((.((((((((((..((((((.((((((...)))))).))))))..)))))))))).))))))))))))))))))))))...	99	41.9	-66.1	1.5	2	5	6	4	4	4	4	1	4	5	5	3	2	5	6	2	2	7	0	11	4	7	3	9	2	4
343	384	tae-MIR1130b-p3_2ss6TG19AC_17	TATATTATGGGACGGAGGGA	20	chr2A	-	610388773	610388856	caatccctcttcccataatacaagagtgttttgaacactggtgtactgtacaaaacgttctTATATTATGGGACGGAGGGAgta	2	tae-MIR1130b,osa-MIR818d,	tae-MIR1130b	attgtactccctccatcccacaatataagacgtttttgcaaactacttgaacatcttgtataaaacagcttgccaaaacaTCTTATATTATGGGACGGAGGgagcact	tae-MIR1130b-p3	TATATTATGGGACGGAGGga	3'	New	gp1a	...(((((((((((((((((.((((..((((((.(((.........))).))))))..)))).)))))))))).)))))))...	78	40.5	-37.8	1.1	2	5	6	4	4	4	4	1	4	5	5	3	2	5	6	2	2	7	0	11	4	7	3	9	2	4
343	385	tae-MIR1130b-p3_2ss6TG19AC_33	TTATATTATGGGACGGAGGG	20	chr2D	-	36872891	36872974	caatccctcttcccataatacaagagtgttttgaacactggtgtactgtacaaaacgttcTTATATTATGGGACGGAGGGagta	2	tae-MIR1130b,osa-MIR818d,	tae-MIR1130b	attgtactccctccatcccacaatataagacgtttttgcaaactacttgaacatcttgtataaaacagcttgccaaaacaTCTTATATTATGGGACGGAGGgagcact	tae-MIR1130b-p3	TTATATTATGGGACGGAGGg	3'	New	gp1a	...(((((((((((((((((.((((..((((((.(((.........))).))))))..)))).)))))))))).)))))))...	78	40.5	-37.8	1.1	2	5	6	4	4	4	4	1	4	5	5	3	2	5	6	2	2	7	0	11	4	7	3	9	2	4
344	386	tae-MIR1130b-p3_2ss6TG19AC_42	TTATGTTATGGGACGGAGGGA	21	chr5B	-	542317197	542317327	caattactcccttcgtctgataatataaaagcattttttacactggtgtagcataaagaagctcttatgctatggtcggtgggcaatagtgtcaaaaatgttcTTATGTTATGGGACGGAGGGAataacta	2	tae-MIR1130b,osa-MIR818d,	tae-MIR1130b	attgtactccctccatcccacaatataagacgtttttgcaaactacttgaacatcttgtataaaacagcttgccaaaacaTCTTATATTATGGGACGGAGGgagcact	tae-MIR1130b-p3	TTATATTATGGGACGGAGGga	3'	New	gp1a	...(((.((((((((((..(((((((((.(((((((((.((((((..(((((((((........))))))))).(((....)))..)))))).))))))))).)))))))))..)))))))))).)))...	125	37.4	-53	1.1	2	5	6	4	4	4	4	1	4	5	5	3	2	5	6	2	2	7	0	11	4	7	3	9	2	4
345	387	tae-MIR1130b-p3_2ss6TG19AC_37	TTATATTATGGGATGGAGGGA	21	chr2A	+	642202916	642203084	ccaaggctaaaagatttatatgttagttttcagtaatatatactccctccgtcccataatataagagagtttttaaaactagtgtagtgtcaaaaacgctcTTATATTATGGGATGGAGGGAgtactatgttgcttcaaatgtcaacatgttacaatcattagtctacc	3	tae-MIR1130b,osa-MIR818d,osa-MIR818f,	tae-MIR1130b	attgtactccctccatcccacaatataagacgtttttgcaaactacttgaacatcttgtataaaacagcttgccaaaacaTCTTATATTATGGGACGGAGGgagcact	tae-MIR1130b-p3	TTATATTATGGGACGGAGGga	3'	New	gp1a	...(((((((..((((.(((((((.((((..((((((((((((((((((((((((((((((((((((.((((((...((((...))))...)))))).))))))))))))))))))))))))))).)))))))))..))))...)))))))...)))).)))))))...	163	33.7	-76.5	1.3	2	5	6	4	4	4	4	1	4	5	5	3	2	5	6	2	2	7	0	11	4	7	3	9	2	4
346	388	tae-MIR1130b-p3_2ss6TG19AC_8	CTTATATTATGGGACGGAGGG	21	chr6B	-	583191975	583192073	ctaaaatattactccctccgtcccataatataagatgttattacaaccaatggttgtaataacatCTTATATTATGGGACGGAGGGagtactgtttaaa	2	tae-MIR1130b,osa-MIR818d,	tae-MIR1130b	attgtactccctccatcccacaatataagacgtttttgcaaactacttgaacatcttgtataaaacagcttgccaaaacaTCTTATATTATGGGACGGAGGgagcact	tae-MIR1130b-p3	CTTATATTATGGGACGGAGGg	3'	New	gp1a	...(((((.(((((((((((((((((((((((((((((((((((((((...))))))))))))))))))))))))))))))))))))))).)))))...	93	33.3	-70.5	2.1	2	5	6	4	4	4	4	1	4	5	5	3	2	5	6	2	2	7	0	11	4	7	3	9	2	4
347	389	tae-MIR1130b-p3_2ss6TG19AC_9	CTTATATTATGGGACGGAGGT	21	chr5B	+	586982029	586982121	ctagtactccctgtgtcccataatataagaacatttttggcactacactagtgtaaaaaatgttCTTATATTATGGGACGGAGGTagtacgaa	3	tae-MIR1130b,hvu-MIR1120,osa-MIR818d,	tae-MIR1130b	attgtactccctccatcccacaatataagacgtttttgcaaactacttgaacatcttgtataaaacagcttgccaaaacaTCTTATATTATGGGACGGAGGgagcact	tae-MIR1130b-p3	CTTATATTATGGGACGGAGGg	3'	New	gp1a	...(((((.(((..((((((((((((((((((((((((..(((((...)))))..))))))))))))))))))))))))..))).)))))...	87	36.6	-51.1	1.5	2	5	6	4	4	4	4	1	4	5	5	3	2	5	6	2	2	7	0	11	4	7	3	9	2	4
348	390	tae-MIR1130b-p3_2ss6TG19AC_12	TATATTACGGGACGGAGGGAG	21	chr3D	-	89143924	89144016	ctagtactccctgtgtcccataatataagaacatttttggcactacactagtgtcaaaaacgttctTATATTACGGGACGGAGGGAGtacgaa	3	tae-MIR1130b,osa-MIR818d,osa-MIR818f,	tae-MIR1130b	attgtactccctccatcccacaatataagacgtttttgcaaactacttgaacatcttgtataaaacagcttgccaaaacaTCTTATATTATGGGACGGAGGgagcact	tae-MIR1130b-p3	TATATTATGGGACGGAGGgag	3'	New	gp1a	...(((((((((..(((((.((((((((((((.((((((((((((...)))))))))))).)))))))))))).)))))..)))))))))...	87	40.9	-55.1	1.4	2	5	6	4	4	4	4	1	4	5	5	3	2	5	6	2	2	7	0	11	4	7	3	9	2	4
349	391	tae-MIR1130b-p3_2ss6TG19AC_13	TATATTATAGGACGGAGGGAG	21	chr4B	-	217402106	217402198	ctagtactccctgtgtcccataatataagaacgtttttggcactacactagtgtcaaaaacgttctTATATTATAGGACGGAGGGAGtacgaa	2	tae-MIR1130b,osa-MIR818d,	tae-MIR1130b	attgtactccctccatcccacaatataagacgtttttgcaaactacttgaacatcttgtataaaacagcttgccaaaacaTCTTATATTATGGGACGGAGGgagcact	tae-MIR1130b-p3	TATATTATGGGACGGAGGgag	3'	New	gp1a	...(((((((((..((((.((((((((((((((((((((((((((...)))))))))))))))))))))))))).))))..)))))))))...	87	39.8	-58.6	1.6	2	5	6	4	4	4	4	1	4	5	5	3	2	5	6	2	2	7	0	11	4	7	3	9	2	4
350	392	tae-MIR1130b-p3_2ss6TG19AC_35	TTATATTATGGGACGGAGGGAG	22	chr3A	-	642773330	642773422	ctagtactccctgtgtcccataatataagaatgtttttggcactatactagtgtcaaaaacattcTTATATTATGGGACGGAGGGAGtacgaa	2	tae-MIR1130b,osa-MIR818d,	tae-MIR1130b	attgtactccctccatcccacaatataagacgtttttgcaaactacttgaacatcttgtataaaacagcttgccaaaacaTCTTATATTATGGGACGGAGGgagcact	tae-MIR1130b-p3	TTATATTATGGGACGGAGGgag	3'	New	gp1a	...(((((((((..(((((((((((((((((((((((((((((((...)))))))))))))))))))))))))))))))..)))))))))...	87	37.6	-63.7	1.8	2	5	6	4	4	4	4	1	4	5	5	3	2	5	6	2	2	7	0	11	4	7	3	9	2	4
351	393	tae-MIR1130b-p3_2ss6TG19AC_36	TTATATTATGGGACGGAGGTA	21	chr4D	+	86314669	86314743	ctataaactactccctccggcccataatacaagatgttaacataTTATATTATGGGACGGAGGTAgtatttactt	2	tae-MIR1130b,osa-MIR818d,	tae-MIR1130b	attgtactccctccatcccacaatataagacgtttttgcaaactacttgaacatcttgtataaaacagcttgccaaaacaTCTTATATTATGGGACGGAGGgagcact	tae-MIR1130b-p3	TTATATTATGGGACGGAGGga	3'	New	gp1a	...((((.((((.((((((.(((((((((.((.(((....))).)).))))))))).)))))).))))))))...	69	36	-29.5	1.1	2	5	6	4	4	4	4	1	4	5	5	3	2	5	6	2	2	7	0	11	4	7	3	9	2	4
352	394	tae-MIR1130b-p3_2ss6TG19AC_25	TCTTACATTATGGGACGGAGGGAG	24	chr5B	-	633919951	633920083	ctctatcacttgatgaaacaatctactccctccgtcccgtaatgtaagacgctttttgacaatagtgtagtgtcaaaaagcaTCTTACATTATGGGACGGAGGGAGtacattactcacaattaagtggtacac	1	tae-MIR1130b,	tae-MIR1130b	attgtactccctccatcccacaatataagacgtttttgcaaactacttgaacatcttgtataaaacagcttgccaaaacaTCTTATATTATGGGACGGAGGgagcact	tae-MIR1130b-p3	TCTTATATTATGGGACGGAGGgag	3'	New	gp1a	...(((((((((((.....(((.((((((((((((((((((((((((((.(((((((((((.........))))))))))).)))))))))))))))))))))))))).))).......)))))))))))...	127	40.6	-75.2	1.4	2	5	6	4	4	4	4	1	4	5	5	3	2	5	6	2	2	7	0	11	4	7	3	9	2	4
353	395	tae-MIR1130b-p3_2ss6TG19AC_23	TATGTTATGGGACGGAGGGAG	21	chr2A	-	245703635	245703736	gaagtactccctccgtcccataatataatatcttattgcactcattttgctcaaaaattggatgtaatacgatctTATGTTATGGGACGGAGGGAGtacaat	2	tae-MIR1130b,osa-MIR818d,	tae-MIR1130b	attgtactccctccatcccacaatataagacgtttttgcaaactacttgaacatcttgtataaaacagcttgccaaaacaTCTTATATTATGGGACGGAGGgagcact	tae-MIR1130b-p3	TATATTATGGGACGGAGGgag	3'	New	gp1a	...(((((((((((((((((((((((((.(((.(((((((..((.(((......))).))..))))))).))).)))))))))))))))))))))))))...	96	37.3	-60.2	1.6	2	5	6	4	4	4	4	1	4	5	5	3	2	5	6	2	2	7	0	11	4	7	3	9	2	4
354	396	tae-MIR1130b-p3_2ss6TG19AC_3	ATATTATGGGACGGAGGGAGC	21	chr5A	+	15433481	15433579	gcaaactactccctctgtcccataatataaaagcgtttttacactacactagtctcgaaaacactcttATATTATGGGACGGAGGGAGCgtaagttaac	1	tae-MIR1130b,	tae-MIR1130b	attgtactccctccatcccacaatataagacgtttttgcaaactacttgaacatcttgtataaaacagcttgccaaaacaTCTTATATTATGGGACGGAGGgagcact	tae-MIR1130b-p3	ATATTATGGGACGGAGGgagc	3'	New	gp1a	...((((.((((((((((((((((((((((.((.((((((..((((...))))...)))))).)).))))))))))))))))))))))....))))...	93	40.4	-45.8	1.1	2	5	6	4	4	4	4	1	4	5	5	3	2	5	6	2	2	7	0	11	4	7	3	9	2	4
355	397	tae-MIR1130b-p3_2ss6TG19AC_19	TATATTATGGGACGGAGGTAG	21	chr2B	-	11818362	11818481	gtgtccaagaaagtaatatactccctctgttccataatataagaacacttttcaagctaaaacaggttgaaaaatgttttTATATTATGGGACGGAGGTAGtatttgattgcgtgggtta	2	tae-MIR1130b,osa-MIR818d,	tae-MIR1130b	attgtactccctccatcccacaatataagacgtttttgcaaactacttgaacatcttgtataaaacagcttgccaaaacaTCTTATATTATGGGACGGAGGgagcact	tae-MIR1130b-p3	TATATTATGGGACGGAGGgag	3'	New	gp1a	...((((....(((...(((((.((((((((((((((((((((((((.(((((((.((.....)).))))))).)))))))))))))))))))))))).)))))...)))...))))...	114	34.2	-53.1	1.3	2	5	6	4	4	4	4	1	4	5	5	3	2	5	6	2	2	7	0	11	4	7	3	9	2	4
356	398	tae-MIR1130b-p3_2ss6TG19AC_39	TTATATTTTGGGACGGAGGT	20	chr5D	-	549028654	549028759	taacaagtagtactacctacgtcccaaaatataagaagttttcgcagttcaaatttgagctgtaaaaatgtcTTATATTTTGGGACGGAGGTagtaatgcatgagt	7	tae-MIR1130b,hvu-MIR1120,osa-MIR818d,osa-MIR1862b,osa-MIR1862d,osa-MIR1862a,osa-MIR1862e,	tae-MIR1130b	attgtactccctccatcccacaatataagacgtttttgcaaactacttgaacatcttgtataaaacagcttgccaaaacaTCTTATATTATGGGACGGAGGgagcact	tae-MIR1130b-p3	TTATATTATGGGACGGAGGg	3'	New	gp1a	...((.(((.((((((((.(((((((((((((((((..((((..(((((((....)))))))..))))..))))))))))))))))).)))))))).))).))...	100	34.9	-55.7	1.5	2	5	6	4	4	4	4	1	4	5	5	3	2	5	6	2	2	7	0	11	4	7	3	9	2	4
357	399	tae-MIR1130b-p3_2ss6TG19AC_11	CTTATATTTTGGGACGGAGGT	21	chr1D	+	461419427	461419521	taagctactacctccgtcccaaaatataaaagcgtttttgacattatgctagtgtcaaaaacgttCTTATATTTTGGGACGGAGGTagtagtatt	3	tae-MIR1130b,hvu-MIR1120,osa-MIR818d,	tae-MIR1130b	attgtactccctccatcccacaatataagacgtttttgcaaactacttgaacatcttgtataaaacagcttgccaaaacaTCTTATATTATGGGACGGAGGgagcact	tae-MIR1130b-p3	CTTATATTATGGGACGGAGGg	3'	New	gp1a	...((((((((((((((((((((((((((.((((((((((((((((...)))))))))))))))).))))))))))))))))))))))))))...	89	35.8	-64.9	1.9	2	5	6	4	4	4	4	1	4	5	5	3	2	5	6	2	2	7	0	11	4	7	3	9	2	4
358	400	tae-MIR1130b-p3_2ss6TG19AC_34	TTATATTATGGGACGGAGGGA	21	chr5B	+	697279592	697279652	taatactccctccgtcacataatataagagcgtcTTATATTATGGGACGGAGGGAgtacaa	2	tae-MIR1130b,osa-MIR818d,	tae-MIR1130b	attgtactccctccatcccacaatataagacgtttttgcaaactacttgaacatcttgtataaaacagcttgccaaaacaTCTTATATTATGGGACGGAGGgagcact	tae-MIR1130b-p3	TTATATTATGGGACGGAGGga	3'	New	gp1a	...(((((((((((((.(((((((((((.....))))))))))).)))))))))))))...	55	41	-38.8	1.6	2	5	6	4	4	4	4	1	4	5	5	3	2	5	6	2	2	7	0	11	4	7	3	9	2	4
359	401	tae-MIR1130b-p3_2ss6TG19AC_14	TATATTATGGAACGGAGGGAG	21	chr2D	-	451293636	451293720	taatcccttcgtcccataatataagagcgttttttatacactactagtgtaaaaaacgctctTATATTATGGAACGGAGGGAGta	2	tae-MIR1130b,osa-MIR818d,	tae-MIR1130b	attgtactccctccatcccacaatataagacgtttttgcaaactacttgaacatcttgtataaaacagcttgccaaaacaTCTTATATTATGGGACGGAGGgagcact	tae-MIR1130b-p3	TATATTATGGGACGGAGGgag	3'	New	gp1a	...(((((((((.((((((((((((((((((((((((((.......)))))))))))))))))))))))))).)))))))))...	79	35.3	-52.7	1.8	2	5	6	4	4	4	4	1	4	5	5	3	2	5	6	2	2	7	0	11	4	7	3	9	2	4
360	402	tae-MIR1130b-p3_2ss6TG19AC_38	TTATATTATGTGACGGAGGGA	21	chr5B	-	546085253	546085352	taatgatgtattccctctgttccataacgtaagacgttttttgacactacactagtgtcaaaaagtgtcTTATATTATGTGACGGAGGGAgtagttaaaa	3	tae-MIR1130b,tae-MIR1120a,osa-MIR818d,	tae-MIR1130b	attgtactccctccatcccacaatataagacgtttttgcaaactacttgaacatcttgtataaaacagcttgccaaaacaTCTTATATTATGGGACGGAGGgagcact	tae-MIR1130b-p3	TTATATTATGGGACGGAGGga	3'	New	gp1a	...((((.((((((((((((..(((((..((((((..((((((((((((...))))))))))))..))))))..)))))..))))))))))))))))...	94	35	-50.8	1.5	2	5	6	4	4	4	4	1	4	5	5	3	2	5	6	2	2	7	0	11	4	7	3	9	2	4
361	403	tae-MIR1130b-p3_2ss6TG19AC_29	TTACATTATGGGACGGAGGGA	21	chr4D	-	73330284	73330362	taccatctactccctccgtcccataatgtaacgtgtcaaaaaaacatcTTACATTATGGGACGGAGGGAgtacttgata	4	tae-MIR1130b,hvu-MIR1436,osa-MIR818d,osa-MIR1436,	tae-MIR1130b	attgtactccctccatcccacaatataagacgtttttgcaaactacttgaacatcttgtataaaacagcttgccaaaacaTCTTATATTATGGGACGGAGGgagcact	tae-MIR1130b-p3	TTATATTATGGGACGGAGGga	3'	New	gp1a	...((..((((((((((((((((((((((((..(((.......)))..))))))))))))))))))))))))..))...	73	41.8	-48.8	1.5	2	5	6	4	4	4	4	1	4	5	5	3	2	5	6	2	2	7	0	11	4	7	3	9	2	4
362	404	tae-MIR1130b-p3_2ss6TG19AC_10	CTTATATTATGTGACGGAGGG	21	chr5A	+	659186834	659186928	tacgtactccctctgtcgcataatataagagcatttttgacattatattagtgtaaaaaacggtctCTTATATTATGTGACGGAGGGagtatttt	3	tae-MIR1130b,tae-MIR1120a,osa-MIR818d,	tae-MIR1130b	attgtactccctccatcccacaatataagacgtttttgcaaactacttgaacatcttgtataaaacagcttgccaaaacaTCTTATATTATGGGACGGAGGgagcact	tae-MIR1130b-p3	CTTATATTATGGGACGGAGGg	3'	New	gp1a	...(((((((((((((((((((((((((((((.(((((.((((((...)))))).)))))..).))))))))))))))))))))))))))))...	89	33.7	-50.8	1.6	2	5	6	4	4	4	4	1	4	5	5	3	2	5	6	2	2	7	0	11	4	7	3	9	2	4
363	405	tae-MIR1130b-p3_2ss6TG19AC_27	TGTATTATGGGACGGAGGGAG	21	chr7A	-	90621274	90621366	tatgtactccctccgtcccataatataagagcgttttttacactacactagtattgaaaacgctctTGTATTATGGGACGGAGGGAGtacttg	2	tae-MIR1130b,osa-MIR818d,	tae-MIR1130b	attgtactccctccatcccacaatataagacgtttttgcaaactacttgaacatcttgtataaaacagcttgccaaaacaTCTTATATTATGGGACGGAGGgagcact	tae-MIR1130b-p3	TATATTATGGGACGGAGGgag	3'	New	gp1a	...(((((((((((((((((((((((((((((((((((...((((...))))...)))))))))))))))))))))))))))))))))))...	87	40.9	-65.8	1.7	2	5	6	4	4	4	4	1	4	5	5	3	2	5	6	2	2	7	0	11	4	7	3	9	2	4
364	406	tae-MIR1130b-p3_2ss6TG19AC_6	CATCTTACATTATGGGACGGAGGG	24	chr5B	-	389240130	389240224	tattctactcccttcgtcccataatgtaagacgctttttcacactacattagtgtcaaaaagCATCTTACATTATGGGACGGAGGGagtagatgt	1	tae-MIR1130b,	tae-MIR1130b	attgtactccctccatcccacaatataagacgtttttgcaaactacttgaacatcttgtataaaacagcttgccaaaacaTCTTATATTATGGGACGGAGGgagcact	tae-MIR1130b-p3	caTCTTATATTATGGGACGGAGGg	3'	New	gp1a	...((((((((((((((((((((((((((((.(((((((.((((((...)))))).))))))).))))))))))))))))))))))))))))...	89	40	-65.4	1.7	2	5	6	4	4	4	4	1	4	5	5	3	2	5	6	2	2	7	0	11	4	7	3	9	2	4
365	407	tae-MIR1130b-p3_2ss6TG19AC_4	ATCTTATATTATGGGACGGAG	21	chr1B	-	541820156	541820251	tctggtactccctccgtctcataatgtaagaggttttttgacactatactagtgtcaaaaagcATCTTATATTATGGGACGGAGggagtagctttt	1	tae-MIR1130b,	tae-MIR1130b	attgtactccctccatcccacaatataagacgtttttgcaaactacttgaacatcttgtataaaacagcttgccaaaacaTCTTATATTATGGGACGGAGGgagcact	tae-MIR1130b-p3	aTCTTATATTATGGGACGGAG	3'	New	gp1a	...((((((((((((((((((((((((((((.((((((((((((((...)))))))))))))).)))))))))))))))))))))))))).))...	90	39.6	-62.9	1.7	2	5	6	4	4	4	4	1	4	5	5	3	2	5	6	2	2	7	0	11	4	7	3	9	2	4
366	408	tae-MIR1130b-p3_2ss6TG19AC_5	ATCTTATATTGTGGGACGGAG	21	chr1B	-	477403768	477403867	tggcaactactccctccatcccacaatgtaagacgtttttgcaagctgttttagcttgcaaaaaacATCTTATATTGTGGGACGGAGggagtacatgata	1	tae-MIR1130b,	tae-MIR1130b	attgtactccctccatcccacaatataagacgtttttgcaaactacttgaacatcttgtataaaacagcttgccaaaacaTCTTATATTATGGGACGGAGGgagcact	tae-MIR1130b-p3	aTCTTATATTATGGGACGGAG	3'	New	gp1a	...((..((((((((((.(((((((((((((((..(((((((((((((...)))))))))))))...))))))))))))))).))))))))))..))...	94	42	-60	1.4	2	5	6	4	4	4	4	1	4	5	5	3	2	5	6	2	2	7	0	11	4	7	3	9	2	4
367	409	tae-MIR1130b-p3_2ss6TG19AC_32	TTATATTATGGGACGGAGGAA	21	chr2B	+	650775218	650775415	ttaggaagggtctatataagagcttcagtttagcaaataccacatactcaactactccctccgtcacataatgtaagatgttttttggcaccacactagtgtcaaaaatcgtcTTATATTATGGGACGGAGGAAgtatcatttagtctttcgtgattgctgacactcaaagcatatttttagaacaaaccgtttcatt	4	tae-MIR1130b,hvu-MIR1120,osa-MIR818d,osa-MIR818c,	tae-MIR1130b	attgtactccctccatcccacaatataagacgtttttgcaaactacttgaacatcttgtataaaacagcttgccaaaacaTCTTATATTATGGGACGGAGGgagcact	tae-MIR1130b-p3	TTATATTATGGGACGGAGGga	3'	New	gp1a	...((((.(((.....(((((((((.((((((((((..((.....(((.((.((((.((((((((.((((((((((((((.((((((((((.......)))))))))).)))))))))))))).)))))))).))))...)).))).....))..))))))).)))..))))....)))))......))).))))...	192	36.9	-68.3	0.9	2	5	6	4	4	4	4	1	4	5	5	3	2	5	6	2	2	7	0	11	4	7	3	9	2	4
368	410	tae-MIR1131-p5_1ss7CG	TTCGTGGCACGAACCGGTACT	21	chr1B	+	39639576	39639675	cattagtaccggttcgtggctaacctttagcaccggTTCGTGCCACGAACCGGTACTaatgagggtggtggcaggATGTTGTCAGTCTGGGCCCCCTCCa	1	tae-MIR1131,	tae-MIR1131	catTAGTACCGGTTCGTGGCTAACCtttagcaccggttcgtgccacgaaccggtactaatgagggtggtggcaggatgttgtcagtctgggccccctcca	tae-MIR1131-p5	ttcgtgccacgaaccggtact	5'	New	gp1a	((((((((((((((((((((.((((.........))))...))))))))))))))))))))..((.((.(((.((((.......))))..))).)).)).	61	57	-54.6	1	33	33	28	19	41	41	37	53	45	17	31	22	33	33	28	17	28	34	18	209	22	36	13	60	317	33
368	411	tae-MIR1131-p3_2ss13TC17CG	ATGTTGTCAGTCCGGGGCCCCTCC	24	chr1B	+	39639576	39639675	cattagtaccggttcgtggctaacctttagcaccggTTCGTGCCACGAACCGGTACTaatgagggtggtggcaggATGTTGTCAGTCTGGGCCCCCTCCa	1	tae-MIR1131,	tae-MIR1131	catTAGTACCGGTTCGTGGCTAACCtttagcaccggttcgtgccacgaaccggtactaatgagggtggtggcaggatgttgtcagtctgggccccctcca	tae-MIR1131-p3	atgttgtcagtctgggccccctcc	3'	New	gp1a	((((((((((((((((((((.((((.........))))...))))))))))))))))))))..((.((.(((.((((.......))))..))).)).)).	61	57	-54.6	1	15	17	21	12	28	26	28	39	28	15	29	13	15	17	21	17	15	30	20	89	12	18	12	49	224	33
369	412	tae-MIR1133-p5_1ss16CA	AATGGATGTATCTAGAACT	19	chr2D	+	99684448	99684627	acttcttagtgatagtggtcaattacatcatatactccctccgtccgaaaaagtttgtcccaagcttgttcctcaAATGGATGTATCTAGCACTaacttgatgctacatacattcatTTGAGGGACACGCTTTTTCGGatggagggagtagtaattttgatatacacactgaagttgcta	1	tae-MIR1133,	tae-MIR1133	acttcttagtgatagtggtcaattacatCATATACTCCCTCCGTCCGAAAaagtttgtcccaagcttgttcctcaaatggatgtatctagcactaacttgatgctacatacattcatttgagggacacgctttttcggatggagggagtagtaattttgatatacacactgaagttgcta	tae-MIR1133-p5	aatggatgtatctagcact	5'	New	gp1a	(((((..((((......(((((((((......((((((((((((((((((((((..((.....))..(((((((((((((((((((.(((((.........))))).)))))))))))))))))))..)))))))))))))))))))))))))))..)))).....))))))))).....	59	39.4	-81.1	1.1	46.5	68.5	57.5	37	63.5	66.25	68	58.25	63.5	64.75	62	43.5	46.5	68.5	57.5	42	47	56	45.5	120	33.8333	50.5	37.5	103.5	243	60
369	413	tae-MIR1133-p3_1ss11CA	TTGAGGGACAAGCTTTTTCGG	21	chr2D	+	99684448	99684627	acttcttagtgatagtggtcaattacatcatatactccctccgtccgaaaaagtttgtcccaagcttgttcctcaAATGGATGTATCTAGCACTaacttgatgctacatacattcatTTGAGGGACACGCTTTTTCGGatggagggagtagtaattttgatatacacactgaagttgcta	1	tae-MIR1133,	tae-MIR1133	acttcttagtgatagtggtcaattacatCATATACTCCCTCCGTCCGAAAaagtttgtcccaagcttgttcctcaaatggatgtatctagcactaacttgatgctacatacattcatttgagggacacgctttttcggatggagggagtagtaattttgatatacacactgaagttgcta	tae-MIR1133-p3	ttgagggacacgctttttcgg	3'	New	gp1a	(((((..((((......(((((((((......((((((((((((((((((((((..((.....))..(((((((((((((((((((.(((((.........))))).)))))))))))))))))))..)))))))))))))))))))))))))))..)))).....))))))))).....	59	39.4	-81.1	1.1	27	29.5	42.3333	32	40.6667	54.5	35	34.8333	53.3333	48.1667	35.3333	25.8333	27	29.5	42.3333	24.3333	34.8333	38.5	24.5	89.1667	27.1667	46.6667	31.5	74.8333	170.5	49.5
370	414	tae-MIR1134-p5_2ss18TC19GT	CTTCTTCTTGTTGTTGTCT	19	chrUn	+	124967925	124968096	gcattcttcttCTTCTTCTTGTTGTTGTTGtaatggatttggaggaggaggaggaggaggagctgctgttgatgctcctagtacaacaaataaggaggcggcggaggaggagcAACAACAACAACAAGAAGAAGAAGatttgggcttgaagctgcagctgcaacaacatgta	1	tae-MIR1134,	tae-MIR1134	ccacgcgtccggcattcttcttcttcttgttgttgttgttgtaatggatttggaggaggaggaggaggaggagctgctgttgatgctcctagtacaacaaataaggaggcggcggaggaggagCAACAACAACAAGAAGAAGAAGATttgggcttgaagctgcagctgcaacaacatgta	tae-MIR1134-p5	cttcttcttgttgttgttg	5'	New	gp1a	((.....((((((((((((((((((((((((......(((....)))...............(((((((.....(((((.............))))))))))))..........)))))))))))))))))))))))).....)).((.(((....))).))..........	145	46.5	-53.7	0.7	5	16	3	19	30	5	17	5	10	23	7	11	5	16	3	16	8	8	6	5	9	25	6	4	2	4
370	415	tae-miR1134_L+2R-2	AACAACAACAACAAGAAGAAGAAG	24	chrUn	+	124967925	124968096	gcattcttcttCTTCTTCTTGTTGTTGTTGtaatggatttggaggaggaggaggaggaggagctgctgttgatgctcctagtacaacaaataaggaggcggcggaggaggagcAACAACAACAACAAGAAGAAGAAGatttgggcttgaagctgcagctgcaacaacatgta	1	tae-MIR1134,	tae-MIR1134	ccacgcgtccggcattcttcttcttcttgttgttgttgttgtaatggatttggaggaggaggaggaggaggagctgctgttgatgctcctagtacaacaaataaggaggcggcggaggaggagCAACAACAACAAGAAGAAGAAGATttgggcttgaagctgcagctgcaacaacatgta	tae-miR1134	CAACAACAACAAGAAGAAGAAGAT	3'	Diff	gp1a	((.....((((((((((((((((((((((((......(((....)))...............(((((((.....(((((.............))))))))))))..........)))))))))))))))))))))))).....)).((.(((....))).))..........	145	46.5	-53.7	0.7	2	3	2	1	2	2	1	3	0	4	1	4	2	3	2	0	1	0	0	1	1	2	0	2	1	1
371	416	tae-MIR1135-p5_1ss16TA	ATTACTTGTCTCGGAAATGGA	21	chr1A	+	444123603	444123711	ctactccctccattcggaATTACTTGTCTCGGATATGGAtgtatctagaactaaaatacgtctagatacatctatttctgcgACAAGTAATTCCGAACGGAGGGAGtag	1	tae-MIR1135,	tae-MIR1135	ctactccctccattcggaattacttgtctcggatatggatgtatctagaactaaaatacgtctagatacatctatttCTGCGACAAGTAATTCCGAACGGAgggagtag	tae-MIR1135-p5	attacttgtctcggatatgga	5'	New	gp1a	(((((((((((.((((((((((((((((.((((.(((((((((((((((.(........)))))))))))))))).)))).)))))))))))))))).)))))))))))	109	41.3	-74.2	1.6	191.5	197	238.5	122	147	299	284.5	113.5	320	233	224.5	150	191.5	197	238.5	164.5	218	218	148.5	459	120.5	271	163.5	479	925	295
371	417	tae-MIR1135-p3	ACAAGTAATTCCGAACGGAGGGAG	24	chr1A	+	444123603	444123711	ctactccctccattcggaATTACTTGTCTCGGATATGGAtgtatctagaactaaaatacgtctagatacatctatttctgcgACAAGTAATTCCGAACGGAGGGAGtag	1	tae-MIR1135,	tae-MIR1135	ctactccctccattcggaattacttgtctcggatatggatgtatctagaactaaaatacgtctagatacatctatttCTGCGACAAGTAATTCCGAACGGAgggagtag	tae-MIR1135-p3	ACAAGTAATTCCGAACGGAgggag	3'	New	gp1a	(((((((((((.((((((((((((((((.((((.(((((((((((((((.(........)))))))))))))))).)))).)))))))))))))))).)))))))))))	109	41.3	-74.2	1.6	182.5	227.667	211.5	111.333	197.667	242.5	253.667	193.167	274.333	208.167	218.667	122.667	182.5	227.667	211.5	120.5	164.167	232.333	118.833	364.667	125.833	167.5	121.167	289.167	801.833	257.333
372	418	tae-MIR1136-p5_2ss6TG19AC_3	AATTACTTGTCGCAGATATGG	21	chr3A	-	688617952	688618083	aaaacaaaattaatactccctccgttctgAATTACTTGTCGCAGATATGGatgtatctagatgtattttagttttagatacatccatttctacgacgagtaatttggaacggagggagtagtattttgtgtc	1	tae-MIR1136,	tae-MIR1136	tactccctccgttccgaattacTTGTCGCAGGTATGGATGTATCTAgatgtattttagttctaaatacatccatttctgcgacgagtaatttgaaacggagggagta	tae-MIR1136-p5	aattacTTGTCGCAGGTATGG	5'	New	gp1a	...(((((((...((((((((((((((..((((((((((((.(((.(((((((((((((((...........))))))))))))))).))).))))))))))))..))))))))))))))..)))))))...	126	34.8	-79.6	1.7	0	0	0	0	0	0	0	0	0	0	0	0	0	0	0	0	0	0	0	0	0	0	0	0	0	0
373	419	tae-MIR1136-p5_2ss6TG19AC_47	TCCCTCCGTTCTGAATTACTTGTC	24	chr1A	+	392699624	392699738	aaactacTCCCTCCGTTCTGAATTACTTGTCgcaggtatggatgtatctagatgtattttagttctagatacatccaTTTCTGCGACGAGTAATTTGGaacgaagggagtagaaa	1	tae-MIR1136,	tae-MIR1136	tactccctccgttccgaattacTTGTCGCAGGTATGGATGTATCTAgatgtattttagttctaaatacatccatttctgcgacgagtaatttgaaacggagggagta	tae-MIR1136-p5	tccctccgttccgaattacTTGTC	5'	New	gp1a	...(((((((((.(((((..(((((((((((((((..(((((((((((((((...........)))))))))))))))..)))))))))))))))..))))).)))))))))...	109	39.1	-77.2	1.7	0	0	0	0	0	0	0	0	0	0	0	0	0	0	0	0	0	0	0	0	0	0	0	0	0	0
373	420	tae-MIR1136-p3_2ss6TG19AC_29	TTTCTGCGACGAGTAATTTGG	21	chr1A	+	392699624	392699738	aaactacTCCCTCCGTTCTGAATTACTTGTCgcaggtatggatgtatctagatgtattttagttctagatacatccaTTTCTGCGACGAGTAATTTGGaacgaagggagtagaaa	1	tae-MIR1136,	tae-MIR1136	tactccctccgttccgaattacTTGTCGCAGGTATGGATGTATCTAgatgtattttagttctaaatacatccatttctgcgacgagtaatttgaaacggagggagta	tae-MIR1136-p3	tttctgcgacgagtaatttga	3'	New	gp1a	...(((((((((.(((((..(((((((((((((((..(((((((((((((((...........)))))))))))))))..)))))))))))))))..))))).)))))))))...	109	39.1	-77.2	1.7	1	0	0	0	0	1	1	0	0	1	0	0	1	0	0	1	0	0	1	0	0	0	1	1	1	3
374	421	tae-MIR1136-p5_2ss6TG19AC_44	TACTCCCTCCGTTCCGAATTA	21	chr7A	+	81137044	81137159	aaagTACTCCCTCCGTTCCGAATTActtgtcgcaggtatggatgtatctagatgtattttagttctagatacatccatttctgcgacaagtaatttggaatggaggggagtacatg	1	tae-MIR1136,	tae-MIR1136	tactccctccgttccgaattacTTGTCGCAGGTATGGATGTATCTAgatgtattttagttctaaatacatccatttctgcgacgagtaatttgaaacggagggagta	tae-MIR1136-p5	tactccctccgttccgaatta	5'	New	gp1a	...((((((((((((((((((((((((((((((((..(((((((((((((((...........)))))))))))))))..))))))))))))))))))))))))))).)))))...	110	40.5	-81.9	1.7	0	0	0	0	0	0	0	0	0	0	0	0	0	0	0	0	0	0	0	0	0	0	0	0	0	0
375	422	tae-MIR1136-p5_2ss6TG19AC_53	TGTCGCAGGTATGGATGTATC	21	chr1A	-	508324798	508324943	aaatctatcaacatgggatctactccctccattccgaattactTGTCGCAGGTATGGATGTATCtagatgtattttcattctacatacatccatttcaacgacgagtaatttggaacggagggagtagttttgaagatctagacac	1	tae-MIR1136,	tae-MIR1136	tactccctccgttccgaattacTTGTCGCAGGTATGGATGTATCTAgatgtattttagttctaaatacatccatttctgcgacgagtaatttgaaacggagggagta	tae-MIR1136-p5	TGTCGCAGGTATGGATGTATC	5'	New	gp1a	...((((......(..((.(((((((((((.(((((((((((((((((..(..((((((((((.((((((......)).)))).))))))))))..)..))))))))))))))))).)))))))))))))..)......))))...	140	39	-68.9	1.2	0	0	0	0	0	0	0	0	0	0	0	0	0	0	0	0	0	0	0	0	0	0	0	0	0	0
376	423	tae-MIR1136-p3_2ss6TG19AC_11	ATTTCTGCGACGAGTAATTTG	21	chr3B	-	696703139	696703285	aaatgtaaacagttataacctactccctctgttccgaattactcgtggcaggtatggatgtatctagatgtattttagttctaaatacatctATTTCTGCGACGAGTAATTTGgaacggagggagtagtaaataagtgttcacatgt	1	tae-MIR1136,	tae-MIR1136	tactccctccgttccgaattacTTGTCGCAGGTATGGATGTATCTAgatgtattttagttctaaatacatccatttctgcgacgagtaatttgaaacggagggagta	tae-MIR1136-p3	atttctgcgacgagtaatttg	3'	New	gp1a	..((((.((((.((((...(((((((((((((((((((((((((((.((((..((((((((((.((((...........)))).))))))))))..)))).)))))))))))))))))))))))))))...)))).)))).))))..	143	36.7	-83.5	1.5	1	0	0	0	0	1	1	0	0	1	0	0	1	0	0	1	0	0	1	0	0	0	1	1	1	3
377	424	tae-MIR1136-p5_2ss6TG19AC_56	TTCCGAATTACTTGTCGCAGA	21	chr3B	-	557168202	557168314	aactactccctctgTTCCGAATTACTTGTCGCAGAaatagatgtatctataattaaaaaatatctagatacatccatttctacgacaagtaattccgaacggagggggtacct	1	tae-MIR1136,	tae-MIR1136	tactccctccgttccgaattacTTGTCGCAGGTATGGATGTATCTAgatgtattttagttctaaatacatccatttctgcgacgagtaatttgaaacggagggagta	tae-MIR1136-p5	ttccgaattacTTGTCGCAGG	5'	New	gp1a	...((((((((((((((.(((((((((((((.((((((.((((((((((...............)))))))))).)))))).))))))))))))).))))))))))))))...	107	37.2	-62.5	1.5	0	0	0	0	0	0	0	0	0	0	0	0	0	0	0	0	0	0	0	0	0	0	0	0	0	0
378	425	tae-MIR1136-p5_2ss6TG19AC_42	GTTTCGAATTACTTGTCGCGGGTA	24	chr1A	-	573386290	573386402	aagtactccctccGTTTCGAATTACTTGTCGCGGGTAtggatgtatctagatgtattttaattctacatACATTCATTTCTGCGACGAGTAATttgaaacggaggaagtagta	1	tae-MIR1136,	tae-MIR1136	tactccctccgttccgaattacTTGTCGCAGGTATGGATGTATCTAgatgtattttagttctaaatacatccatttctgcgacgagtaatttgaaacggagggagta	tae-MIR1136-p5	gttccgaattacTTGTCGCAGGTA	5'	New	gp1a	...((((.((((((((((((((((((((((((((..((((((((((.((((...........)))).))))))))))..)))))))))))))))))))))))))).))))...	107	38.1	-64.6	1.5	0	0	0	0	0	0	0	0	0	0	0	0	0	0	0	0	0	0	0	0	0	0	0	0	0	0
378	426	tae-MIR1136-p3_2ss6TG19AC_1	ACATTCATTTCTGCGACGAGTAAT	24	chr1A	-	573386290	573386402	aagtactccctccGTTTCGAATTACTTGTCGCGGGTAtggatgtatctagatgtattttaattctacatACATTCATTTCTGCGACGAGTAATttgaaacggaggaagtagta	1	tae-MIR1136,	tae-MIR1136	tactccctccgttccgaattacTTGTCGCAGGTATGGATGTATCTAgatgtattttagttctaaatacatccatttctgcgacgagtaatttgaaacggagggagta	tae-MIR1136-p3	acatccatttctgcgacgagtaat	3'	New	gp1a	...((((.((((((((((((((((((((((((((..((((((((((.((((...........)))).))))))))))..)))))))))))))))))))))))))).))))...	107	38.1	-64.6	1.5	1	0	0	0	0	1	1	0	0	1	0	0	1	0	0	1	0	0	1	0	0	0	1	1	1	3
379	427	tae-MIR1136-p5_2ss6TG19AC_36	GATGTATCTAGATGTATTATAGTT	24	chr2B	+	728083006	728083138	aagtactccctctgtccgaaaatacttgtcatcaaaaagaataaaaaggGATGTATCTAGATGTATTATAGTTctagattcatcccttttcgtccattttgatgacaagtATTTTTGGACGGAGGGAGTAGta	3	tae-MIR1136,osa-MIR7694,far-MIR1122,	tae-MIR1136	tactccctccgttccgaattacTTGTCGCAGGTATGGATGTATCTAgatgtattttagttctaaatacatccatttctgcgacgagtaatttgaaacggagggagta	tae-MIR1136-p5	GATGTATCTAgatgtattttagtt	5'	New	gp1a	...((((((((((((((((((((((((((((((((((.((...((((((((((.(((((((...........))))))).))))))))))..))..))))))))))))))))))))))))))))))))))...	127	35.3	-79.6	1.7	0	0	0	0	0	0	0	0	0	0	0	0	0	0	0	0	0	0	0	0	0	0	0	0	0	0
380	428	tae-MIR1136-p5_2ss6TG19AC_11	ACTTGTCGCAGGTATGGATGTATC	24	chr6A	+	58907092	58907204	aagtactcccttcgttccgaattACTTGTCGCAGGTATGGATGTATCtagatgtattttagttctagatacatctatttttgtgatgagtaatttgaaacgaagggagtagca	1	tae-MIR1136,	tae-MIR1136	tactccctccgttccgaattacTTGTCGCAGGTATGGATGTATCTAgatgtattttagttctaaatacatccatttctgcgacgagtaatttgaaacggagggagta	tae-MIR1136-p5	acTTGTCGCAGGTATGGATGTATC	5'	New	gp1a	...(((((((((((((.(((((((((..((((((..(((((((((((((((...........)))))))))))))))..))))))..))))))))).)))))))))))))...	107	36.3	-64.3	1.6	0	0	0	0	0	0	0	0	0	0	0	0	0	0	0	0	0	0	0	0	0	0	0	0	0	0
381	429	tae-MIR1136-p5_2ss6TG19AC_23	ATTACTTGTCGCATGTATGGATGT	24	chr7B	+	711363437	711363582	aatgttgctaactaacaaaatactccctccgttccgaATTACTTGTCGCATGTATGGATGTatctagatgtattttagttctaaatacatccatttcagcgacgagtaatttgggatgcagggagtaataattagttatgagctta	1	tae-MIR1136,	tae-MIR1136	tactccctccgttccgaattacTTGTCGCAGGTATGGATGTATCTAgatgtattttagttctaaatacatccatttctgcgacgagtaatttgaaacggagggagta	tae-MIR1136-p5	attacTTGTCGCAGGTATGGATGT	5'	New	gp1a	...(((..(((((((.....((((((((.((((((((((((((((((((.((.((((((((((.((((...........)))).))))))))))..)))))))))))))))))))))).))))))))....)))))))..)))...	140	35.6	-68.8	1.3	0	0	0	0	0	0	0	0	0	0	0	0	0	0	0	0	0	0	0	0	0	0	0	0	0	0
382	430	tae-MIR1136-p5_2ss6TG19AC_12	ACTTGTCGCGGGTATGGATGTATC	24	chr6A	+	531972922	531972994	aattACTTGTCGCGGGTATGGATGTATCtagatgtattttagttctagatacatccatttctgcgatgtatct	1	tae-MIR1136,	tae-MIR1136	tactccctccgttccgaattacTTGTCGCAGGTATGGATGTATCTAgatgtattttagttctaaatacatccatttctgcgacgagtaatttgaaacggagggagta	tae-MIR1136-p5	acTTGTCGCAGGTATGGATGTATC	5'	New	gp1a	...(((..(((((((..(((((((((((((((...........)))))))))))))))..))))))))))...	67	35.6	-34.8	1.3	0	0	0	0	0	0	0	0	0	0	0	0	0	0	0	0	0	0	0	0	0	0	0	0	0	0
383	431	tae-MIR1136-p5_2ss6TG19AC_8	ACTCCCTTCGTTCCGAATTACT	22	chr3A	-	601361980	601362109	acaacttgctgcACTCCCTTCGTTCCGAATTACTtgtcgcaagtatggatgtatctagatgtattttagttttagatacatccatttcTGCGACGAGTAATTTGGAACGGAGggagtagtatacagtcag	1	tae-MIR1136,	tae-MIR1136	tactccctccgttccgaattacTTGTCGCAGGTATGGATGTATCTAgatgtattttagttctaaatacatccatttctgcgacgagtaatttgaaacggagggagta	tae-MIR1136-p5	actccctccgttccgaattacT	5'	New	gp1a	...(((...((((((((((((((((((((((((((((((((...(((((((((((((((...........)))))))))))))))...))))))))))))))))))))))))))))).)))...)))...	124	40.8	-74.9	1.4	0	0	0	0	0	0	0	0	0	0	0	0	0	0	0	0	0	0	0	0	0	0	0	0	0	0
383	432	tae-MIR1136-p3_2ss6TG19AC_27	TGCGACGAGTAATTTGGAACGGAG	24	chr3A	-	601361980	601362109	acaacttgctgcACTCCCTTCGTTCCGAATTACTtgtcgcaagtatggatgtatctagatgtattttagttttagatacatccatttcTGCGACGAGTAATTTGGAACGGAGggagtagtatacagtcag	1	tae-MIR1136,	tae-MIR1136	tactccctccgttccgaattacTTGTCGCAGGTATGGATGTATCTAgatgtattttagttctaaatacatccatttctgcgacgagtaatttgaaacggagggagta	tae-MIR1136-p3	tgcgacgagtaatttgaaacggag	3'	New	gp1a	...(((...((((((((((((((((((((((((((((((((...(((((((((((((((...........)))))))))))))))...))))))))))))))))))))))))))))).)))...)))...	124	40.8	-74.9	1.4	1	0	0	0	0	1	1	0	0	1	0	0	1	0	0	1	0	0	1	0	0	0	1	1	1	3
384	433	tae-MIR1136-p5_2ss6TG19AC_21	ATTACTTGTCGCAGGTATGGATGT	24	chr5A	-	233559486	233559598	acatactccctccagtctgaATTACTTGTCGCAGGTATGGATGTatctatatgtattttagttctatatacatccatttctgcgacgagtaatttggaacggagggagtactt	1	tae-MIR1136,	tae-MIR1136	tactccctccgttccgaattacTTGTCGCAGGTATGGATGTATCTAgatgtattttagttctaaatacatccatttctgcgacgagtaatttgaaacggagggagta	tae-MIR1136-p5	attacTTGTCGCAGGTATGGATGT	5'	New	gp1a	...((((((((((..((..(((((((((((((((..(((((((((((((.........)))......))))))))))..)))))))))))))))..))..))))))))))...	107	38.9	-62.7	1.4	0	0	0	0	0	0	0	0	0	0	0	0	0	0	0	0	0	0	0	0	0	0	0	0	0	0
385	434	tae-MIR1136-p5_2ss6TG19AC_18	ATTACTTGTCACAGGTATGGATGT	24	chr2A	+	759878071	759878183	acctactccctccgttccgaATTACTTGTCACAGGTATGGATGTatctagatatattttagttctagatacatccatttctgcgacgagtaatttagaatgaagggagtacaa	1	tae-MIR1136,	tae-MIR1136	tactccctccgttccgaattacTTGTCGCAGGTATGGATGTATCTAgatgtattttagttctaaatacatccatttctgcgacgagtaatttgaaacggagggagta	tae-MIR1136-p5	attacTTGTCGCAGGTATGGATGT	5'	New	gp1a	...((((((((.(((((..(((((((((((.(((..(((((((((((((((...........)))))))))))))))..))).)))))))))))..))))).))))))))...	107	38.1	-64.4	1.5	0	0	0	0	0	0	0	0	0	0	0	0	0	0	0	0	0	0	0	0	0	0	0	0	0	0
386	435	tae-MIR1136-p3_2ss6TG19AC_28	TTCTGCGACGAGTAATTTGGA	21	chr6A	-	130415716	130415826	actactccctccgttccgaattacttgtcgtaggtatggatgtatctagatgtattttagttctagatacatccatTTCTGCGACGAGTAATTTGGAacggagggagttgt	1	tae-MIR1136,	tae-MIR1136	tactccctccgttccgaattacTTGTCGCAGGTATGGATGTATCTAgatgtattttagttctaaatacatccatttctgcgacgagtaatttgaaacggagggagta	tae-MIR1136-p3	ttctgcgacgagtaatttgaa	3'	New	gp1a	((.((((((((((((((((((((((((((((((..(((((((((((((((...........)))))))))))))))..)))))))))))))))))))))))))))))).))	111	41.4	-80.6	1.8	1	0	0	0	0	1	1	0	0	1	0	0	1	0	0	1	0	0	1	0	0	0	1	1	1	3
387	436	tae-MIR1136-p5_2ss6TG19AC_31	CGTTCCGAATTACTTGTCGCAGGT	24	chr3A	-	713911108	713911220	acttactcactcCGTTCCGAATTACTTGTCGCAGGTatggatgtatctagatgtattttagttctagatacatccatttctgcgacgagtaatttggaacggagggagtacat	1	tae-MIR1136,	tae-MIR1136	tactccctccgttccgaattacTTGTCGCAGGTATGGATGTATCTAgatgtattttagttctaaatacatccatttctgcgacgagtaatttgaaacggagggagta	tae-MIR1136-p5	cgttccgaattacTTGTCGCAGGT	5'	New	gp1a	...(((((.(((((((((((((((((((((((((..(((((((((((((((...........)))))))))))))))..))))))))))))))))))))))))).)))))...	107	40.7	-76.5	1.7	0	0	0	0	0	0	0	0	0	0	0	0	0	0	0	0	0	0	0	0	0	0	0	0	0	0
388	437	tae-MIR1136-p5_2ss13TC21GA	TTCCGAATTACTCGTCGCAGA	21	chrUn	+	272742510	272742605	agatactccctccgTTCCGAATTACTCGTCGCAGAaatagatgtatctagaagtagatacatccacgacgagtaattcggaacggagggagtacaa	1	tae-MIR1136,	tae-MIR1136	tactccctccgttccgaattacTTGTCGCAGGTATGGATGTATCTAgatgtattttagttctaaatacatccatttctgcgacgagtaatttgaaacggagggagta	tae-MIR1136-p5	ttccgaattacTTGTCGCAGG	5'	New	gp1a	...((((((((((((((((((((((((((((........((((((((((....))))))))))..))))))))))))))))))))))))))))...	90	44.8	-63.9	1.5	1	0	0	0	1	0	0	3	1	1	0	0	1	0	0	0	0	0	0	0	0	0	0	1	0	0
389	438	tae-MIR1136-p3_2ss6TG19AC_20	TACATCCATTTCCGCGACAAG	21	chr4D	+	28421635	28421753	agcaactactccctccgttcggaattacttgtcttgaaaatggatatatctagaactaaaatacgtctagaTACATCCATTTCCGCGACAAGtaattccgaacggagggaggagttaac	1	tae-MIR1136,	tae-MIR1136	tactccctccgttccgaattacTTGTCGCAGGTATGGATGTATCTAgatgtattttagttctaaatacatccatttctgcgacgagtaatttgaaacggagggagta	tae-MIR1136-p3	tacatccatttctgcgacgag	3'	New	gp1a	...((((.(((((((((((((((((((((((((..(.((((((((.((((((((.(........))))))))).)))))))).)..))))))))))))))))))))))))).))))...	113	41.2	-70.2	1.4	1	0	0	0	0	1	1	0	0	1	0	0	1	0	0	1	0	0	1	0	0	0	1	1	1	3
390	439	tae-MIR1136-p5_2ss6TG19AC_15	ATGGATGTATCTAGACGTATT	21	chrUn	-	179867579	179867699	agcactccctccgtccggaaatactcgtcggagaaATGGATGTATCTAGACGTATTttagttctagatacgttcatttttatgcatttttccgacaagtatttccggacggagggagtagt	1	tae-MIR1136,	tae-MIR1136	tactccctccgttccgaattacTTGTCGCAGGTATGGATGTATCTAgatgtattttagttctaaatacatccatttctgcgacgagtaatttgaaacggagggagta	tae-MIR1136-p5	ATGGATGTATCTAgatgtatt	5'	New	gp1a	.((((((((((((((((((((((((.(((((((((((((((((((((((((........).))))))))))))))))))..........)))))).)))))))))))))))))))))).))	120	43	-76.1	1.5	0	0	0	0	0	0	0	0	0	0	0	0	0	0	0	0	0	0	0	0	0	0	0	0	0	0
391	440	tae-MIR1136-p3_2ss6TG19AC_5	AGTAATTTGAAACGGAGGGAG	21	chr6B	-	31586195	31586307	agctactccctacgttcggaattacttgtcgcgaaaatgaatatatctagatgtattttagttctaaatacattcattttcgagacaAGTAATTTGAAACGGAGGGAGtaagt	1	tae-MIR1136,	tae-MIR1136	tactccctccgttccgaattacTTGTCGCAGGTATGGATGTATCTAgatgtattttagttctaaatacatccatttctgcgacgagtaatttgaaacggagggagta	tae-MIR1136-p3	agtaatttgaaacggagggag	3'	New	gp1a	.((((((((((.((((..((((((((((((.(((((((((((.(((.((((...........)))).))).))))))))))).))))))))))))..)))).)))))))).))	112	34.5	-51.9	1.3	1	0	0	0	0	1	1	0	0	1	0	0	1	0	0	1	0	0	1	0	0	0	1	1	1	3
392	441	tae-MIR1136-p5_2ss6TG19AC_28	CCGTTCCGAATTACTTGTCGC	21	chr2A	+	587962075	587962253	aggcccaacaacgtctacaacaagaaggttgcatagtactccctCCGTTCCGAATTACTTGTCGCtggtatggatgtatctagatgtattttagttctagatacatccatttctgcgatgagtaatttggaacggagggagtagacatcatgctcttttttggcaccgttgcgggggag	1	tae-MIR1136,	tae-MIR1136	tactccctccgttccgaattacTTGTCGCAGGTATGGATGTATCTAgatgtattttagttctaaatacatccatttctgcgacgagtaatttgaaacggagggagta	tae-MIR1136-p5	ccgttccgaattacTTGTCGC	5'	New	gp1a	...(((..(((((.......((((((((..((((..(((((((((((((((((((((((..((((.(..(((((((((((((((...........)))))))))))))))..).))))..)))))))))))))))))))))))......)))).))))))))....)))))..)))...	173	45.3	-97.8	1.2	0	0	0	0	0	0	0	0	0	0	0	0	0	0	0	0	0	0	0	0	0	0	0	0	0	0
393	442	tae-MIR1136-p3_2ss6TG19AC_30	TTTCTGCGACGAGTAATTTGGAAC	24	chr7A	-	95238511	95238615	aggccctcccttccgaattacttgtcatagatatggatatatctagatgtattttagttgtagatacatccaTTTCTGCGACGAGTAATTTGGAACggagggaat	1	tae-MIR1136,	tae-MIR1136	tactccctccgttccgaattacTTGTCGCAGGTATGGATGTATCTAgatgtattttagttctaaatacatccatttctgcgacgagtaatttgaaacggagggagta	tae-MIR1136-p3	tttctgcgacgagtaatttgaaac	3'	New	gp1a	...((((((.((((((((((((((((..(((.((((((.(((((((((........))).)))))).)))))).)))..)))))))))))))))).))))))...	99	39	-53.1	1.3	1	0	0	0	0	1	1	0	0	1	0	0	1	0	0	1	0	0	1	0	0	0	1	1	1	3
394	443	tae-MIR1136-p5_2ss6TG19AC_60	TTCGGAATTACTTGTCGCAG	20	chr2A	+	424544356	424544454	aggtactccctccgTTCGGAATTACTTGTCGCAGaaatggatgtatctactagatacatccatttctgcgacaagtaattccgaacggagggagtaata	1	tae-MIR1136,	tae-MIR1136	tactccctccgttccgaattacTTGTCGCAGGTATGGATGTATCTAgatgtattttagttctaaatacatccatttctgcgacgagtaatttgaaacggagggagta	tae-MIR1136-p5	ttccgaattacTTGTCGCAG	5'	New	gp1a	...((((((((((((((((((((((((((((((((((((((((((((.....))))))))))))))))))))))))))))))))))))))))))))...	93	43.4	-84.2	2	0	0	0	0	0	0	0	0	0	0	0	0	0	0	0	0	0	0	0	0	0	0	0	0	0	0
395	444	tae-MIR1136-p3_2ss6TG19AC_15	CGAGTAATTTGAAACGGAGGGAGT	24	chr5D	-	51681227	51681324	aggtagtattccctcggttccaaattactcgtcgtggttttagttcaaatttgaactgaaaccatgaCGAGTAATTTGAAACGGAGGGAGTactagat	1	tae-MIR1136,	tae-MIR1136	tactccctccgttccgaattacTTGTCGCAGGTATGGATGTATCTAgatgtattttagttctaaatacatccatttctgcgacgagtaatttgaaacggagggagta	tae-MIR1136-p3	cgagtaatttgaaacggagggagt	3'	New	gp1a	...((((((((((((.(((.(((((((((((((((((((((((((((....))))))))))))))))))))))))))).))).))))))))))))...	92	39.8	-65.9	1.7	1	0	0	0	0	1	1	0	0	1	0	0	1	0	0	1	0	0	1	0	0	0	1	1	1	3
396	445	tae-MIR1136-p3_2ss6TG19AC_18	GCGACGAGTAATTTGGAACGGAGG	24	chr7B	+	125267453	125267567	atactactccctccgttccgaattacttgtcgcacgtatggatgtatctagatgtattttagttcgaaatacatccatctcaGCGACGAGTAATTTGGAACGGAGGgagtagatc	1	tae-MIR1136,	tae-MIR1136	tactccctccgttccgaattacTTGTCGCAGGTATGGATGTATCTAgatgtattttagttctaaatacatccatttctgcgacgagtaatttgaaacggagggagta	tae-MIR1136-p3	gcgacgagtaatttgaaacggagg	3'	New	gp1a	...((((((((((((((((((((((((((((((....(((((((((((((((.....)))))......))))))))))....))))))))))))))))))))))))))))))...	109	42.6	-70.7	1.4	1	0	0	0	0	1	1	0	0	1	0	0	1	0	0	1	0	0	1	0	0	0	1	1	1	3
397	446	tae-MIR1136-p3_2ss6TG19AC_26	TGCGACGAGTAATTTGGAACG	21	chr2A	+	227627046	227627160	atagtactccctccgttccgaattacttgtcgcggctatggatgtatctagatgtattttagttctagatacatccatttcTGCGACGAGTAATTTGGAACGgagggagtacaag	1	tae-MIR1136,	tae-MIR1136	tactccctccgttccgaattacTTGTCGCAGGTATGGATGTATCTAgatgtattttagttctaaatacatccatttctgcgacgagtaatttgaaacggagggagta	tae-MIR1136-p3	tgcgacgagtaatttgaaacg	3'	New	gp1a	...((((((((((((((((((((((((((((((((..(((((((((((((((...........)))))))))))))))..))))))))))))))))))))))))))))))))...	109	42.6	-85.7	1.7	1	0	0	0	0	1	1	0	0	1	0	0	1	0	0	1	0	0	1	0	0	0	1	1	1	3
398	447	tae-MIR1136-p5_2ss6TG19AC_38	GTCGCAGGTATGGATGTATCTAGA	24	chr3A	+	673617348	673617460	atatactccctccgttccgaattacttGTCGCAGGTATGGATGTATCTAGATGTATTTTAGTTCTAGATGCAtccatttctgcgatgagtaatttggaacggagggagtacat	1	tae-MIR1136,	tae-MIR1136	tactccctccgttccgaattacTTGTCGCAGGTATGGATGTATCTAgatgtattttagttctaaatacatccatttctgcgacgagtaatttgaaacggagggagta	tae-MIR1136-p5	GTCGCAGGTATGGATGTATCTAga	5'	New	gp1a	...(((((((((((((((((((((((..((((((..(((((((((((((((...........)))))))))))))))..))))))..)))))))))))))))))))))))...	107	40.7	-81	1.8	0	0	0	0	0	0	0	0	0	0	0	0	0	0	0	0	0	0	0	0	0	0	0	0	0	0
398	448	tae-MIR1136-p3_2ss6TG19AC_3	AGATGTATTTTAGTTCTAGATGCA	24	chr3A	+	673617348	673617460	atatactccctccgttccgaattacttGTCGCAGGTATGGATGTATCTAGATGTATTTTAGTTCTAGATGCAtccatttctgcgatgagtaatttggaacggagggagtacat	1	tae-MIR1136,	tae-MIR1136	tactccctccgttccgaattacTTGTCGCAGGTATGGATGTATCTAgatgtattttagttctaaatacatccatttctgcgacgagtaatttgaaacggagggagta	tae-MIR1136-p3	Agatgtattttagttctaaataca	3'	New	gp1a	...(((((((((((((((((((((((..((((((..(((((((((((((((...........)))))))))))))))..))))))..)))))))))))))))))))))))...	107	40.7	-81	1.8	1	0	0	0	0	1	1	0	0	1	0	0	1	0	0	1	0	0	1	0	0	0	1	1	1	3
399	449	tae-MIR1136-p5_2ss6TG19AC_51	TCCGTTCGGAATTACTTGTCG	21	chr7D	-	52468718	52468830	atatactcccTCCGTTCGGAATTACTTGTCGcagaaatggatgtatctagacgtattttagttctagatacatccatttccgagacaaataattccgaacggagggagtagtt	1	tae-MIR1136,	tae-MIR1136	tactccctccgttccgaattacTTGTCGCAGGTATGGATGTATCTAgatgtattttagttctaaatacatccatttctgcgacgagtaatttgaaacggagggagta	tae-MIR1136-p5	tccgttccgaattacTTGTCG	5'	New	gp1a	...(((((((((((((((((((((.(((((...(((((((((((((((((((........).))))))))))))))))))...))))).)))))))))))))))))))))...	107	39.8	-74.1	1.6	0	0	0	0	0	0	0	0	0	0	0	0	0	0	0	0	0	0	0	0	0	0	0	0	0	0
400	450	tae-MIR1136-p5_2ss6TG19AC_52	TCGCAGCTATGGATGTATCTA	21	chr3A	-	473215546	473215700	atcagtactacatctactaaactactccccgttccgaattacttgTCGCAGCTATGGATGTATCTAgatgtattttagttctagatacactcaTTTCTGCGACGAGTAATTTGGTaccgagggagtctaatgtttgtttcatgttatttactttg	1	tae-MIR1136,	tae-MIR1136	tactccctccgttccgaattacTTGTCGCAGGTATGGATGTATCTAgatgtattttagttctaaatacatccatttctgcgacgagtaatttgaaacggagggagta	tae-MIR1136-p5	TCGCAGGTATGGATGTATCTA	5'	New	gp1a	...((((..((((..((.((((.((((((((..((((((((((((((((((..(((..((((((((((...........))))))))))..)))..))))))))))))))))))...)).)))))).....))))))...))))....))))...	149	37.4	-64.1	1.1	0	0	0	0	0	0	0	0	0	0	0	0	0	0	0	0	0	0	0	0	0	0	0	0	0	0
400	451	tae-MIR1136-p3_2ss6TG19AC_31	TTTCTGCGACGAGTAATTTGGT	22	chr3A	-	473215546	473215700	atcagtactacatctactaaactactccccgttccgaattacttgTCGCAGCTATGGATGTATCTAgatgtattttagttctagatacactcaTTTCTGCGACGAGTAATTTGGTaccgagggagtctaatgtttgtttcatgttatttactttg	1	tae-MIR1136,	tae-MIR1136	tactccctccgttccgaattacTTGTCGCAGGTATGGATGTATCTAgatgtattttagttctaaatacatccatttctgcgacgagtaatttgaaacggagggagta	tae-MIR1136-p3	tttctgcgacgagtaatttgaa	3'	New	gp1a	...((((..((((..((.((((.((((((((..((((((((((((((((((..(((..((((((((((...........))))))))))..)))..))))))))))))))))))...)).)))))).....))))))...))))....))))...	149	37.4	-64.1	1.1	1	0	0	0	0	1	1	0	0	1	0	0	1	0	0	1	0	0	1	0	0	0	1	1	1	3
401	452	tae-MIR1136-p5_2ss1CA23GT	ACGTTCCGAATTACTTGTCGCATGT	25	chr2A	+	735860710	735860824	caactacttcctTCGTTCCGAATTACTTGTCGCATGTatgaatctatctagatgtattttagttctagatacatctATTTCTGCGACGAGTAATTTGGAAcggagggagtagaac	1	tae-MIR1136,	tae-MIR1136	tactccctccgttccgaattacTTGTCGCAGGTATGGATGTATCTAgatgtattttagttctaaatacatccatttctgcgacgagtaatttgaaacggagggagta	tae-MIR1136-p5	ccgttccgaattacTTGTCGCAGGT	5'	New	gp1a	...(((((((((((((((((((((((((((((((...((..((.((((((((...........)))))))).))..))...)))))))))))))))))))))))))))))))...	109	38.3	-61.6	1.4	0	0	0	0	0	0	0	0	0	0	0	0	0	0	0	0	0	0	0	0	0	0	0	0	0	0
401	453	tae-MIR1136-p3_1ss22AG	ATTTCTGCGACGAGTAATTTGGAA	24	chr2A	+	735860710	735860824	caactacttcctTCGTTCCGAATTACTTGTCGCATGTatgaatctatctagatgtattttagttctagatacatctATTTCTGCGACGAGTAATTTGGAAcggagggagtagaac	1	tae-MIR1136,	tae-MIR1136	tactccctccgttccgaattacTTGTCGCAGGTATGGATGTATCTAgatgtattttagttctaaatacatccatttctgcgacgagtaatttgaaacggagggagta	tae-MIR1136-p3	atttctgcgacgagtaatttgaaa	3'	New	gp1a	...(((((((((((((((((((((((((((((((...((..((.((((((((...........)))))))).))..))...)))))))))))))))))))))))))))))))...	109	38.3	-61.6	1.4	1	0	1	0	0	0	1	0	1	0	0	0	1	0	1	0	0	0	0	1	0	0	0	1	1	0
402	454	tae-MIR1136-p5_2ss6TG19AC_6	AATTACTTGTCGCGGGTATGGATG	24	chr7B	+	231418416	231418530	cacatactctctccgttctgAATTACTTGTCGCGGGTATGGATGtatctagatgtatttttgttatagatacaaccatttccgcgacgagtaatttggaacggagggagtatata	1	tae-MIR1136,	tae-MIR1136	tactccctccgttccgaattacTTGTCGCAGGTATGGATGTATCTAgatgtattttagttctaaatacatccatttctgcgacgagtaatttgaaacggagggagta	tae-MIR1136-p5	aattacTTGTCGCAGGTATGGATG	5'	New	gp1a	...(((((((((((((((..(((((((((((((((..((((.(((((((((((........))).)))))))).))))..)))))))))))))))..)))))))))))))))...	109	40	-71.7	1.6	0	0	0	0	0	0	0	0	0	0	0	0	0	0	0	0	0	0	0	0	0	0	0	0	0	0
403	455	tae-MIR1136-p5_2ss6TG19AC_22	ATTACTTGTCGCATGTATGGATG	23	chrUn	-	32322775	32322894	cacctagtactccctccgtttcgaATTACTTGTCGCATGTATGGATGatctagatgtatttcagttctagatacATCCATTTCAGCGACGAGTAATTtggaacggagagaatagtagatt	1	tae-MIR1136,	tae-MIR1136	tactccctccgttccgaattacTTGTCGCAGGTATGGATGTATCTAgatgtattttagttctaaatacatccatttctgcgacgagtaatttgaaacggagggagta	tae-MIR1136-p5	attacTTGTCGCAGGTATGGATG	5'	New	gp1a	...(((.((.((.(((((((((((((((((((((((.((.((((((((((((((...........))))))).)))))))..))))))))))))))))))))))))).)).)).)))...	114	40	-62.4	1.3	0	0	0	0	0	0	0	0	0	0	0	0	0	0	0	0	0	0	0	0	0	0	0	0	0	0
403	456	tae-MIR1136-p3_2ss6TG19AC_8	ATCCATTTCAGCGACGAGTAATT	23	chrUn	-	32322775	32322894	cacctagtactccctccgtttcgaATTACTTGTCGCATGTATGGATGatctagatgtatttcagttctagatacATCCATTTCAGCGACGAGTAATTtggaacggagagaatagtagatt	1	tae-MIR1136,	tae-MIR1136	tactccctccgttccgaattacTTGTCGCAGGTATGGATGTATCTAgatgtattttagttctaaatacatccatttctgcgacgagtaatttgaaacggagggagta	tae-MIR1136-p3	atccatttctgcgacgagtaatt	3'	New	gp1a	...(((.((.((.(((((((((((((((((((((((.((.((((((((((((((...........))))))).)))))))..))))))))))))))))))))))))).)).)).)))...	114	40	-62.4	1.3	1	0	0	0	0	1	1	0	0	1	0	0	1	0	0	1	0	0	1	0	0	0	1	1	1	3
404	457	tae-MIR1136-p5_2ss6TG19AC_4	AATTACTTGTCGCAGGTATGG	21	chr2A	-	726758640	726758791	cactccacatgcttgattctatggtactctctccgttccgAATTACTTGTCGCAGGTATGGatgtatctaaatgtattttagttgtagatacatccatttctatgacgagtaatttggaacgaatggagtagctagcaaagcatgccgattc	1	tae-MIR1136,	tae-MIR1136	tactccctccgttccgaattacTTGTCGCAGGTATGGATGTATCTAgatgtattttagttctaaatacatccatttctgcgacgagtaatttgaaacggagggagta	tae-MIR1136-p5	aattacTTGTCGCAGGTATGG	5'	New	gp1a	...((..(((((((.......(((((((((...((((((((((((((((((..((..((((((((((((((((........))).)))))))))))))..))..))))))))))))))))))...)))))).)))...)))))))..))...	146	40.1	-66.1	1.1	0	0	0	0	0	0	0	0	0	0	0	0	0	0	0	0	0	0	0	0	0	0	0	0	0	0
405	458	tae-MIR1136-p5_2ss6TG19AC_59	TTCGGAATTACTTGTCGCA	19	chr3A	-	57873924	57874044	catgacatactccctccgTTCGGAATTACTTGTCGCAgaaatggatgtatctagacgtattttaattctagatacatctatttccgagacaagtaattccaaacggagagagtatttctta	1	tae-MIR1136,	tae-MIR1136	tactccctccgttccgaattacTTGTCGCAGGTATGGATGTATCTAgatgtattttagttctaaatacatccatttctgcgacgagtaatttgaaacggagggagta	tae-MIR1136-p5	ttccgaattacTTGTCGCA	5'	New	gp1a	...((.((((((.(((((((.(((((((((((((...((((((((((((((((((...........))))))))))))))))))...))))))))))))).))))))).)))))).))...	115	37.2	-66.3	1.5	0	0	0	0	0	0	0	0	0	0	0	0	0	0	0	0	0	0	0	0	0	0	0	0	0	0
406	459	tae-MIR1136-p5_2ss6TG19AC_58	TTCGAATTACTTGTCGCAGGT	21	chr6A	-	480648906	480649081	catgccaattccctctagcttttgtgggcattataagatactccctccgtTTCGAATTACTTGTCGCAGGTatggatgtgtctagatgtattttagttcagATACATCCATTTCTGCGACGAGTAatttggaacggagggagtagtactgtctgtagttggatggtgaaatgctta	1	tae-MIR1136,	tae-MIR1136	tactccctccgttccgaattacTTGTCGCAGGTATGGATGTATCTAgatgtattttagttctaaatacatccatttctgcgacgagtaatttgaaacggagggagta	tae-MIR1136-p5	tccgaattacTTGTCGCAGGT	5'	New	gp1a	...((...((((((((((((...(..((((.(((....(((((((((((((((((((((((((((((((..((((((((((((..((........))..))))))))))))..)))))))))))))))))))))))))))))))))).))))..)))))))).)).)))..))...	170	42	-94.8	1.3	0	0	0	0	0	0	0	0	0	0	0	0	0	0	0	0	0	0	0	0	0	0	0	0	0	0
406	460	tae-MIR1136-p3_2ss6TG19AC_7	ATACATCCATTTCTGCGACGAGTA	24	chr6A	-	480648906	480649081	catgccaattccctctagcttttgtgggcattataagatactccctccgtTTCGAATTACTTGTCGCAGGTatggatgtgtctagatgtattttagttcagATACATCCATTTCTGCGACGAGTAatttggaacggagggagtagtactgtctgtagttggatggtgaaatgctta	1	tae-MIR1136,	tae-MIR1136	tactccctccgttccgaattacTTGTCGCAGGTATGGATGTATCTAgatgtattttagttctaaatacatccatttctgcgacgagtaatttgaaacggagggagta	tae-MIR1136-p3	atacatccatttctgcgacgagta	3'	New	gp1a	...((...((((((((((((...(..((((.(((....(((((((((((((((((((((((((((((((..((((((((((((..((........))..))))))))))))..)))))))))))))))))))))))))))))))))).))))..)))))))).)).)))..))...	170	42	-94.8	1.3	1	0	0	0	0	1	1	0	0	1	0	0	1	0	0	1	0	0	1	0	0	0	1	1	1	3
407	461	tae-MIR1136-p5_2ss6TG19AC_9	ACTTGTCGCAAGTATGGATGTATC	24	chr2A	+	728810221	728810351	cattagctagttatattccctctgttccgaattACTTGTCGCAAGTATGGATGTATCtagatgtattttagttctatatacattcatttctGCGACGAGTAATTTGAAACGGAGGgagtatatagctagaa	1	tae-MIR1136,	tae-MIR1136	tactccctccgttccgaattacTTGTCGCAGGTATGGATGTATCTAgatgtattttagttctaaatacatccatttctgcgacgagtaatttgaaacggagggagta	tae-MIR1136-p5	acTTGTCGCAGGTATGGATGTATC	5'	New	gp1a	..(((((((..(((((((((((((((.((((((((((((((((...((((((((((.((((...........)))).))))))))))...)))))))))))))))).))))))))))))))))))))))..	127	35.1	-68.1	1.5	0	0	0	0	0	0	0	0	0	0	0	0	0	0	0	0	0	0	0	0	0	0	0	0	0	0
407	462	tae-MIR1136-p3_2ss6TG19AC_17	GCGACGAGTAATTTGAAACGGAGG	24	chr2A	+	728810221	728810351	cattagctagttatattccctctgttccgaattACTTGTCGCAAGTATGGATGTATCtagatgtattttagttctatatacattcatttctGCGACGAGTAATTTGAAACGGAGGgagtatatagctagaa	1	tae-MIR1136,	tae-MIR1136	tactccctccgttccgaattacTTGTCGCAGGTATGGATGTATCTAgatgtattttagttctaaatacatccatttctgcgacgagtaatttgaaacggagggagta	tae-MIR1136-p3	gcgacgagtaatttgaaacggagg	3'	New	gp1a	..(((((((..(((((((((((((((.((((((((((((((((...((((((((((.((((...........)))).))))))))))...)))))))))))))))).))))))))))))))))))))))..	127	35.1	-68.1	1.5	1	0	0	0	0	1	1	0	0	1	0	0	1	0	0	1	0	0	1	0	0	0	1	1	1	3
408	463	tae-MIR1136-p5_2ss6TG19AC_2	AATTACTTGTCGCAGAAATGG	21	chr3D	+	87081567	87081685	ccaatgtactccctccgttcggAATTACTTGTCGCAGAAATGGatgtatctagttgtattttagttctagatacatccatttctgagacaagtaattctgaacggagggagtacatact	1	tae-MIR1136,	tae-MIR1136	tactccctccgttccgaattacTTGTCGCAGGTATGGATGTATCTAgatgtattttagttctaaatacatccatttctgcgacgagtaatttgaaacggagggagta	tae-MIR1136-p5	aattacTTGTCGCAGGTATGG	5'	New	gp1a	...((((((((((((((((((((((((((((((.(((((((((((((((((((.............))))))))))))))))))).))))))))))))))))))))))))))))))...	113	39.5	-86	1.8	0	0	0	0	0	0	0	0	0	0	0	0	0	0	0	0	0	0	0	0	0	0	0	0	0	0
409	464	tae-MIR1136-p5_2ss6TG19AC_29	CCGTTCTGAATTACTTGTCGC	21	chr7A	+	74605061	74605211	ccatttttattggttattacctactccctCCGTTCTGAATTACTTGTCGCaggtatgggtatatttagatatattttagttctagatacatccatttccgcgacgagtaatttggaacagagggagtatgtgttttcacccttaaagagaa	1	tae-MIR1136,	tae-MIR1136	tactccctccgttccgaattacTTGTCGCAGGTATGGATGTATCTAgatgtattttagttctaaatacatccatttctgcgacgagtaatttgaaacggagggagta	tae-MIR1136-p5	ccgttccgaattacTTGTCGC	5'	New	gp1a	...((((((..(((...(((.(((((((((.((((..(((((((((((((.((.((((((.((((((((...........)))))))).))))))..)))))))))))))))..)))).))))))))).))).....)))..))))))...	145	37.1	-69.4	1.2	0	0	0	0	0	0	0	0	0	0	0	0	0	0	0	0	0	0	0	0	0	0	0	0	0	0
410	465	tae-MIR1136-p5_2ss6TG19AC_54	TTACTTGTCGCAGGTATGGAT	21	chr5A	-	615113317	615113425	cctctccctctgttctgaaTTACTTGTCGCAGGTATGGATgtatctagatgtattttagttctagatacatccatttcttcgacgagtaatttggaacgaagggagttg	1	tae-MIR1136,	tae-MIR1136	tactccctccgttccgaattacTTGTCGCAGGTATGGATGTATCTAgatgtattttagttctaaatacatccatttctgcgacgagtaatttgaaacggagggagta	tae-MIR1136-p5	ttacTTGTCGCAGGTATGGAT	5'	New	gp1a	...((((((..((((..((((((((((((.((..(((((((((((((((...........)))))))))))))))..)).))))))))))))..))))..))))))...	103	40.4	-62.9	1.4	0	0	0	0	0	0	0	0	0	0	0	0	0	0	0	0	0	0	0	0	0	0	0	0	0	0
411	466	tae-MIR1136-p5_2ss6TG19AC_1	AATGGATGTATCTAGACGTAT	21	chr6D	-	87598654	87598709	cgcagaAATGGATGTATCTAGACGTATttttagttctagatacattcatttctatc	1	tae-MIR1136,	tae-MIR1136	tactccctccgttccgaattacTTGTCGCAGGTATGGATGTATCTAgatgtattttagttctaaatacatccatttctgcgacgagtaatttgaaacggagggagta	tae-MIR1136-p5	TATGGATGTATCTAgatgtat	5'	New	gp1a	...(((((((((((((((((((..((....))..)))))))))))))))))))...	50	32.1	-25.1	1.4	0	0	0	0	0	0	0	0	0	0	0	0	0	0	0	0	0	0	0	0	0	0	0	0	0	0
412	467	tae-MIR1136-p5_2ss6TG19AC_49	TCCGTTCCGAATTACTTGTCT	21	chr1A	+	372223112	372223246	ctactactcccTCCGTTCCGAATTACTTGTCTtagatttgtctagatacggaggtatctagcactaaaatgagtctagatacattcgtatctagacaaattcaagacaagtaatttggaacagagggagtaggtt	1	tae-MIR1136,	tae-MIR1136	tactccctccgttccgaattacTTGTCGCAGGTATGGATGTATCTAgatgtattttagttctaaatacatccatttctgcgacgagtaatttgaaacggagggagta	tae-MIR1136-p5	tccgttccgaattacTTGTCG	5'	New	gp1a	...((((((((((.(((((((((((((((((((..(((((((((((((((((.((((((((.(((......))))))))))).)))))))))))))))))..))))))))))))))))))).))))))))))...	129	38.5	-89.8	1.7	0	0	0	0	0	0	0	0	0	0	0	0	0	0	0	0	0	0	0	0	0	0	0	0	0	0
413	468	tae-MIR1136-p5_2ss6TG19AC_40	GTTCCGAATTACTTGTCGCAGGTA	24	chr1A	-	186750339	186750453	ctagtactccctccGTTCCGAATTACTTGTCGCAGGTAtggatatatctagatgtattttagttctagatacatctatttctgcgacgagtaatttggaacggaggaagtatgag	1	tae-MIR1136,	tae-MIR1136	tactccctccgttccgaattacTTGTCGCAGGTATGGATGTATCTAgatgtattttagttctaaatacatccatttctgcgacgagtaatttgaaacggagggagta	tae-MIR1136-p5	gttccgaattacTTGTCGCAGGTA	5'	New	gp1a	...(((((.((((((((((((((((((((((((((..((((((.((((((((...........)))))))).))))))..)))))))))))))))))))))))))).)))))...	109	40	-69.8	1.5	0	0	0	0	0	0	0	0	0	0	0	0	0	0	0	0	0	0	0	0	0	0	0	0	0	0
414	469	tae-MIR1136-p3_2ss6TG19AC_10	ATTTCTGAGACGAGTAATTTG	21	chr6D	-	7499012	7499150	ctattgactaaaaggtactccctccgttccgaattacttgtcgcaggtatggatgtatctagatgtattttagttttagatacatccATTTCTGAGACGAGTAATTTGgaacggagggagtatgcatgttggttgagaa	1	tae-MIR1136,	tae-MIR1136	tactccctccgttccgaattacTTGTCGCAGGTATGGATGTATCTAgatgtattttagttctaaatacatccatttctgcgacgagtaatttgaaacggagggagta	tae-MIR1136-p3	atttctgcgacgagtaatttg	3'	New	gp1a	...(..(((((...((((((((((((((((((((((((((((.(((..(((((((((((((((...........)))))))))))))))..))).)))))))))))))))))))))))))))).....)))))..)...	133	39.6	-82.2	1.5	1	0	0	0	0	1	1	0	0	1	0	0	1	0	0	1	0	0	1	0	0	0	1	1	1	3
415	470	tae-MIR1136-p5_2ss6TG19AC_20	ATTACTTGTCGCAGGTATGGA	21	chr4A	-	461484077	461484197	ctcgccctctccctccattccgaATTACTTGTCGCAGGTATGGAtgtatctagatgtattttagttctagatacatccatttcttcgacgagtaatttggaacggagggagtagttgctct	1	tae-MIR1136,	tae-MIR1136	tactccctccgttccgaattacTTGTCGCAGGTATGGATGTATCTAgatgtattttagttctaaatacatccatttctgcgacgagtaatttgaaacggagggagta	tae-MIR1136-p5	attacTTGTCGCAGGTATGGA	5'	New	gp1a	...((.((((((((((.(((((((((((((((((.((..(((((((((((((((...........)))))))))))))))..)).))))))))))))))))).)))))))).))..))...	115	43.8	-70.8	1.3	0	0	0	0	0	0	0	0	0	0	0	0	0	0	0	0	0	0	0	0	0	0	0	0	0	0
416	471	tae-MIR1136-p5_2ss6TG19AC_57	TTCCGAATTACTTGTCGCAGG	21	chr6A	-	27848806	27848926	ctcgccctctccctccgTTCCGAATTACTTGTCGCAGGtatggatgtatctagatgtattttagttctagatacatccatttcttcgacaagtaatttggaacggagggagtagttgctct	1	tae-MIR1136,	tae-MIR1136	tactccctccgttccgaattacTTGTCGCAGGTATGGATGTATCTAgatgtattttagttctaaatacatccatttctgcgacgagtaatttgaaacggagggagta	tae-MIR1136-p5	ttccgaattacTTGTCGCAGG	5'	New	gp1a	...((.((((((((((((((((((((((((((((.((..(((((((((((((((...........)))))))))))))))..)).)))))))))))))))))))))))))).))..))...	115	43.8	-76.8	1.4	0	0	0	0	0	0	0	0	0	0	0	0	0	0	0	0	0	0	0	0	0	0	0	0	0	0
417	472	tae-MIR1136-p3_2ss6TG19AC_13	ATTTTGAAACGGAGGGAGT	19	chr2D	+	290747552	290747698	gaaaaggaggtactccctccgtctcaaaattcttgtcttagatttgtctaaatacggatgtatctagttacgttttagtgttagatacatcgatatctagacaaatctaagacaagaATTTTGAAACGGAGGGAGTatgtttttacg	1	tae-MIR1136,	tae-MIR1136	tactccctccgttccgaattacTTGTCGCAGGTATGGATGTATCTAgatgtattttagttctaaatacatccatttctgcgacgagtaatttgaaacggagggagta	tae-MIR1136-p3	aatttgaaacggagggagt	3'	New	gp1a	...((..(..((((((((((((.(((((((((((((((((((((((((((.(((..(((((((((...(((......)))..)))))))))..))).))))))))))))))))))))))))))).))))))))))))..)..))...	141	35.4	-81.5	1.6	1	0	0	0	0	1	1	0	0	1	0	0	1	0	0	1	0	0	1	0	0	0	1	1	1	3
418	473	tae-MIR1136-p5_2ss6TG19AC_16	ATTACTCGTCGCAGGTATGGATGT	24	chr3A	-	581267964	581268088	gaaaggtgttactccctccattccgaATTACTCGTCGCAGGTATGGATGTatctagatgtattttagttctagatacatccatttctgcgacgagtaatttggaacggagggagtacatcctaaa	1	tae-MIR1136,	tae-MIR1136	tactccctccgttccgaattacTTGTCGCAGGTATGGATGTATCTAgatgtattttagttctaaatacatccatttctgcgacgagtaatttgaaacggagggagta	tae-MIR1136-p5	attacTTGTCGCAGGTATGGATGT	5'	New	gp1a	...(((((.((((((((((.((((((((((((((((((((..(((((((((((((((...........)))))))))))))))..)))))))))))))))))))).)))))))))))).)))...	119	41.6	-84.5	1.6	0	0	0	0	0	0	0	0	0	0	0	0	0	0	0	0	0	0	0	0	0	0	0	0	0	0
419	474	tae-MIR1136-p5_2ss6TG19AC_37	GTCGCAGATATGGATGTATCTAGA	24	chr1A	+	266754453	266754589	gcaccatgtttaagtactccctccattccgaattacttGTCGCAGATATGGATGTATCTAGAtgtattttagctctagatacatccattTCTGAGACGAGTAATTTGGAAcagagggagtagatattacagtgggta	1	tae-MIR1136,	tae-MIR1136	tactccctccgttccgaattacTTGTCGCAGGTATGGATGTATCTAgatgtattttagttctaaatacatccatttctgcgacgagtaatttgaaacggagggagta	tae-MIR1136-p5	GTCGCAGGTATGGATGTATCTAga	5'	New	gp1a	((.((((((.((..(((((((((..((((((((((((((((.((((.(((((((((((((((.((......))))))))))))))))).)))).))))))))))))))))..)))))))))..))..))).))))).	136	39.4	-76.3	1.4	0	0	0	0	0	0	0	0	0	0	0	0	0	0	0	0	0	0	0	0	0	0	0	0	0	0
419	475	tae-MIR1136-p3_2ss6TG19AC_22	TCTGAGACGAGTAATTTGGAA	21	chr1A	+	266754453	266754589	gcaccatgtttaagtactccctccattccgaattacttGTCGCAGATATGGATGTATCTAGAtgtattttagctctagatacatccattTCTGAGACGAGTAATTTGGAAcagagggagtagatattacagtgggta	1	tae-MIR1136,	tae-MIR1136	tactccctccgttccgaattacTTGTCGCAGGTATGGATGTATCTAgatgtattttagttctaaatacatccatttctgcgacgagtaatttgaaacggagggagta	tae-MIR1136-p3	tctgcgacgagtaatttgaaa	3'	New	gp1a	((.((((((.((..(((((((((..((((((((((((((((.((((.(((((((((((((((.((......))))))))))))))))).)))).))))))))))))))))..)))))))))..))..))).))))).	136	39.4	-76.3	1.4	1	0	0	0	0	1	1	0	0	1	0	0	1	0	0	1	0	0	1	0	0	0	1	1	1	3
420	476	tae-MIR1136-p5_2ss6TG19AC_25	ATTATTTGTCGCAGGTATGGATGT	24	chr2B	+	717520496	717520608	gcatactccctccgttccgaATTATTTGTCGCAGGTATGGATGTatctagatgtattttagttataggtacatccatttcTGCAACGAGTAATTTGGAACGGAGggagtacct	1	tae-MIR1136,	tae-MIR1136	tactccctccgttccgaattacTTGTCGCAGGTATGGATGTATCTAgatgtattttagttctaaatacatccatttctgcgacgagtaatttgaaacggagggagta	tae-MIR1136-p5	attacTTGTCGCAGGTATGGATGT	5'	New	gp1a	...((((((((((((((((((((((((((.((((..((((((((((((((((........))).)))))))))))))..)))).))))))))))))))))))))))))))...	107	41.6	-70.3	1.5	0	0	0	0	0	0	0	0	0	0	0	0	0	0	0	0	0	0	0	0	0	0	0	0	0	0
420	477	tae-MIR1136-p3_2ss6TG19AC_25	TGCAACGAGTAATTTGGAACGGAG	24	chr2B	+	717520496	717520608	gcatactccctccgttccgaATTATTTGTCGCAGGTATGGATGTatctagatgtattttagttataggtacatccatttcTGCAACGAGTAATTTGGAACGGAGggagtacct	1	tae-MIR1136,	tae-MIR1136	tactccctccgttccgaattacTTGTCGCAGGTATGGATGTATCTAgatgtattttagttctaaatacatccatttctgcgacgagtaatttgaaacggagggagta	tae-MIR1136-p3	tgcgacgagtaatttgaaacggag	3'	New	gp1a	...((((((((((((((((((((((((((.((((..((((((((((((((((........))).)))))))))))))..)))).))))))))))))))))))))))))))...	107	41.6	-70.3	1.5	1	0	0	0	0	1	1	0	0	1	0	0	1	0	0	1	0	0	1	0	0	0	1	1	1	3
421	478	tae-MIR1136-p5_2ss6TG19AC_14	ATCGCAGGTATGGATGTATCTAGA	24	chr1A	-	50284408	50284544	ggaaatatggatcaatctattactccctccgttccgaattactttATCGCAGGTATGGATGTATCTAGAtgtattttagttctagatatattCATTTCTGCGGCGAGTAATTTGGAacggagggagtacatgttagt	1	tae-MIR1136,	tae-MIR1136	tactccctccgttccgaattacTTGTCGCAGGTATGGATGTATCTAgatgtattttagttctaaatacatccatttctgcgacgagtaatttgaaacggagggagta	tae-MIR1136-p5	GTCGCAGGTATGGATGTATCTAga	5'	New	gp1a	...((((((...........((((((((((((((((((((((((..((((((..(((((((((((((((...........)))))))))))))))..)))))).))))))))))))))))))))))))))))))...	131	38	-71.5	1.4	0	0	0	0	0	0	0	0	0	0	0	0	0	0	0	0	0	0	0	0	0	0	0	0	0	0
421	479	tae-MIR1136-p3_2ss6TG19AC_14	CATTTCTGCGGCGAGTAATTTGGA	24	chr1A	-	50284408	50284544	ggaaatatggatcaatctattactccctccgttccgaattactttATCGCAGGTATGGATGTATCTAGAtgtattttagttctagatatattCATTTCTGCGGCGAGTAATTTGGAacggagggagtacatgttagt	1	tae-MIR1136,	tae-MIR1136	tactccctccgttccgaattacTTGTCGCAGGTATGGATGTATCTAgatgtattttagttctaaatacatccatttctgcgacgagtaatttgaaacggagggagta	tae-MIR1136-p3	catttctgcgacgagtaatttgaa	3'	New	gp1a	...((((((...........((((((((((((((((((((((((..((((((..(((((((((((((((...........)))))))))))))))..)))))).))))))))))))))))))))))))))))))...	131	38	-71.5	1.4	1	0	0	0	0	1	1	0	0	1	0	0	1	0	0	1	0	0	1	0	0	0	1	1	1	3
422	480	tae-MIR1136-p5_2ss6TG19AC_55	TTACTTGTCGCAGGTATGGATG	22	chr6A	+	190741163	190741280	ggaacatactccctccgttccgaaTTACTTGTCGCAGGTATGGATGtatctagatgtattttaattctacatacatccatttctgcgacgagtaatttggaacggaggaagtagtaga	1	tae-MIR1136,	tae-MIR1136	tactccctccgttccgaattacTTGTCGCAGGTATGGATGTATCTAgatgtattttagttctaaatacatccatttctgcgacgagtaatttgaaacggagggagta	tae-MIR1136-p5	ttacTTGTCGCAGGTATGGATG	5'	New	gp1a	...((.((((.((((((((((((((((((((((((((..((((((((((.((((...........)))).))))))))))..)))))))))))))))))))))))))).))))))...	112	40.7	-71.3	1.5	0	0	0	0	0	0	0	0	0	0	0	0	0	0	0	0	0	0	0	0	0	0	0	0	0	0
423	481	tae-MIR1136-p5_2ss6TG19AC_10	ACTTGTCGCAGGTAAGGATGTATC	24	chrUn	+	71500765	71500875	ggcactccctccgttccgaattACTTGTCGCAGGTAAGGATGTATCtagatgtattttagttctagatacacccatttccGCGACGAGTAATTTGGACCGGAGGgagtatt	1	tae-MIR1136,	tae-MIR1136	tactccctccgttccgaattacTTGTCGCAGGTATGGATGTATCTAgatgtattttagttctaaatacatccatttctgcgacgagtaatttgaaacggagggagta	tae-MIR1136-p5	acTTGTCGCAGGTATGGATGTATC	5'	New	gp1a	...((((((((((.(((((((((((((((((.((.((((.((((((((((...........)))))))))).)).)).))))))))))))))))))).))))))))))...	105	45.9	-66.4	1.3	0	0	0	0	0	0	0	0	0	0	0	0	0	0	0	0	0	0	0	0	0	0	0	0	0	0
423	482	tae-MIR1136-p3_2ss6TG19AC_19	GCGACGAGTAATTTGGACCGGAGG	24	chrUn	+	71500765	71500875	ggcactccctccgttccgaattACTTGTCGCAGGTAAGGATGTATCtagatgtattttagttctagatacacccatttccGCGACGAGTAATTTGGACCGGAGGgagtatt	1	tae-MIR1136,	tae-MIR1136	tactccctccgttccgaattacTTGTCGCAGGTATGGATGTATCTAgatgtattttagttctaaatacatccatttctgcgacgagtaatttgaaacggagggagta	tae-MIR1136-p3	gcgacgagtaatttgaaacggagg	3'	New	gp1a	...((((((((((.(((((((((((((((((.((.((((.((((((((((...........)))))))))).)).)).))))))))))))))))))).))))))))))...	105	45.9	-66.4	1.3	1	0	0	0	0	1	1	0	0	1	0	0	1	0	0	1	0	0	1	0	0	0	1	1	1	3
424	483	tae-MIR1136-p5_2ss6TG19AC_30	CGAATTACTTGTCGCAGGTATG	22	chr3A	-	627971657	627971801	ggtgtgtactccctccgttcCGAATTACTTGTCGCAGGTATGgatgtatctatatgtattttagttctaaaTACATCCATTTCTGCGACGAGtaagatacatccatttctgcgacgagtaatttggaatggagggagtacatgat	2	tae-MIR1136,tae-MIR1136,	tae-MIR1136	tactccctccgttccgaattacTTGTCGCAGGTATGGATGTATCTAgatgtattttagttctaaatacatccatttctgcgacgagtaatttgaaacggagggagta	tae-MIR1136-p5	cgaattacTTGTCGCAGGTATG	5'	New	gp1a	...((((((((((((((((((((((((((((((((((..((((((((((((..((((((((.......)))))))).......(((.....)))))))))))))))..))))))))))))))))))))))))))))))))))...	139	40.7	-87	1.5	0	0	0	0	0	0	0	0	0	0	0	0	0	0	0	0	0	0	0	0	0	0	0	0	0	0
424	484	tae-MIR1136-p3_2ss6TG19AC_21	TACATCCATTTCTGCGACGAG	21	chr3A	-	627971657	627971801	ggtgtgtactccctccgttcCGAATTACTTGTCGCAGGTATGgatgtatctatatgtattttagttctaaaTACATCCATTTCTGCGACGAGtaagatacatccatttctgcgacgagtaatttggaatggagggagtacatgat	2	tae-MIR1136,tae-MIR1136,	tae-MIR1136	tactccctccgttccgaattacTTGTCGCAGGTATGGATGTATCTAgatgtattttagttctaaatacatccatttctgcgacgagtaatttgaaacggagggagta	tae-MIR1136-p3	tacatccatttctgcgacgag	3'	New	gp1a	...((((((((((((((((((((((((((((((((((..((((((((((((..((((((((.......)))))))).......(((.....)))))))))))))))..))))))))))))))))))))))))))))))))))...	139	40.7	-87	1.5	1	0	0	0	0	1	1	0	0	1	0	0	1	0	0	1	0	0	1	0	0	0	1	1	1	3
425	485	tae-MIR1136-p5_2ss6TG19AC_13	ACTTGTTGCAGGTATGGATGTATC	24	chr1A	+	555288473	555288651	gtaacaatttttttaagtgatgtgtaacattattgttagtcctgttttgccacgaattACTTGTTGCAGGTATGGATGTATCtagatgtattttagttctagatacatccatttctgtgacgagtaatttggaacggagggagtacaaaatagtgtcttgttcgcttcattgttgtaat	1	tae-MIR1136,	tae-MIR1136	tactccctccgttccgaattacTTGTCGCAGGTATGGATGTATCTAgatgtattttagttctaaatacatccatttctgcgacgagtaatttgaaacggagggagta	tae-MIR1136-p5	acTTGTCGCAGGTATGGATGTATC	5'	New	gp1a	...(((((......((((((......((((((((..((.((((......(((..((((((((((..(((..(((((((((((((((...........)))))))))))))))..)))..)))))))))))))......)))).))...)))))))).....))))))....)))))...	173	34.1	-68	1.1	0	0	0	0	0	0	0	0	0	0	0	0	0	0	0	0	0	0	0	0	0	0	0	0	0	0
426	486	tae-MIR1136-p5_2ss6TG19AC_50	TCCGTTCCGATTTACTCGTCG	21	chr5B	-	632062600	632062724	gtagatcaaaagagtgtactactcccTCCGTTCCGATTTACTCGTCGtggttttaattcaaatttgaactaaaaccacgacgagtaaatcggaacggagggagtacgtttttattctgtgtccca	1	tae-MIR1136,	tae-MIR1136	tactccctccgttccgaattacTTGTCGCAGGTATGGATGTATCTAgatgtattttagttctaaatacatccatttctgcgacgagtaatttgaaacggagggagta	tae-MIR1136-p5	tccgttccgaattacTTGTCG	5'	New	gp1a	...(((....((((((.((((((((((((((((((((((((((((((((((((((.((((....)))).)))))))))))))))))))))))))))))))))))).))...))))))..)))...	119	41.6	-76.3	1.5	0	0	0	0	0	0	0	0	0	0	0	0	0	0	0	0	0	0	0	0	0	0	0	0	0	0
427	487	tae-MIR1136-p5_2ss6TG19AC_35	GAATTACTTGTCGCAGGTATGGAT	24	chr7A	-	165853957	165854071	gtagtactccctcagttccGAATTACTTGTCGCAGGTATGGATgtatctagatgtattttagttctagatacatccatttctgcgacgagtaatttggaacggagggagtacaaa	1	tae-MIR1136,	tae-MIR1136	tactccctccgttccgaattacTTGTCGCAGGTATGGATGTATCTAgatgtattttagttctaaatacatccatttctgcgacgagtaatttgaaacggagggagta	tae-MIR1136-p5	gaattacTTGTCGCAGGTATGGAT	5'	New	gp1a	...((((((((((.(((((((((((((((((((((..(((((((((((((((...........)))))))))))))))..))))))))))))))))))))).))))))))))...	109	40.9	-81.1	1.7	0	0	0	0	0	0	0	0	0	0	0	0	0	0	0	0	0	0	0	0	0	0	0	0	0	0
428	488	tae-MIR1136-p5_2ss6TG19AC_32	CTCCGTTCCAAATTACTTGTC	21	chr6B	+	256949964	256950076	gtatactccCTCCGTTCCAAATTACTTGTCactgaaacagatgtatctagaactaaaatacatctagatacatccatacgtgcgacaagtaatttggaatggagggagtagaa	1	tae-MIR1136,	tae-MIR1136	tactccctccgttccgaattacTTGTCGCAGGTATGGATGTATCTAgatgtattttagttctaaatacatccatttctgcgacgagtaatttgaaacggagggagta	tae-MIR1136-p5	ctccgttccgaattacTTGTC	5'	New	gp1a	...(((((((((((((((((((((((((((.........((((((((((((...........)))))))))))).........)))))))))))))))))))))))))))...	107	38.1	-62.3	1.4	0	0	0	0	0	0	0	0	0	0	0	0	0	0	0	0	0	0	0	0	0	0	0	0	0	0
429	489	tae-MIR1136-p5_2ss6TG19AC_48	TCCGTTCCAAATTACTTGTCG	21	chr5D	-	537090238	537090353	gtggtactttcTCCGTTCCAAATTACTTGTCGcaagtatggatgtatctagatgtattttagttttagatacatccattTCTGCGACGAGTAATTTGGAAAcggagggagtatgta	1	tae-MIR1136,	tae-MIR1136	tactccctccgttccgaattacTTGTCGCAGGTATGGATGTATCTAgatgtattttagttctaaatacatccatttctgcgacgagtaatttgaaacggagggagta	tae-MIR1136-p5	tccgttccgaattacTTGTCG	5'	New	gp1a	...(((((..((((((((((((((((((((((((...(((((((((((((((...........)))))))))))))))...))))))))))))))))))).)))))..)))))...	110	37.9	-68.9	1.6	0	0	0	0	0	0	0	0	0	0	0	0	0	0	0	0	0	0	0	0	0	0	0	0	0	0
429	490	tae-MIR1136-p3_2ss6TG19AC_23	TCTGCGACGAGTAATTTGGAAA	22	chr5D	-	537090238	537090353	gtggtactttcTCCGTTCCAAATTACTTGTCGcaagtatggatgtatctagatgtattttagttttagatacatccattTCTGCGACGAGTAATTTGGAAAcggagggagtatgta	1	tae-MIR1136,	tae-MIR1136	tactccctccgttccgaattacTTGTCGCAGGTATGGATGTATCTAgatgtattttagttctaaatacatccatttctgcgacgagtaatttgaaacggagggagta	tae-MIR1136-p3	tctgcgacgagtaatttgaaac	3'	New	gp1a	...(((((..((((((((((((((((((((((((...(((((((((((((((...........)))))))))))))))...))))))))))))))))))).)))))..)))))...	110	37.9	-68.9	1.6	1	0	0	0	0	1	1	0	0	1	0	0	1	0	0	1	0	0	1	0	0	0	1	1	1	3
430	491	tae-MIR1136-p3_2ss6TG19AC_2	ACGAGTAATTTGAAACGGAGGGAG	24	chr6A	+	615960427	615960541	gttgtactccctccgttctgaattacttgtcgcaggtatgaatgtatccaaatgtattttagttctaaatacatccatttctacgACGAGTAATTTGAAACGGAGGGAGtatctc	1	tae-MIR1136,	tae-MIR1136	tactccctccgttccgaattacTTGTCGCAGGTATGGATGTATCTAgatgtattttagttctaaatacatccatttctgcgacgagtaatttgaaacggagggagta	tae-MIR1136-p3	acgagtaatttgaaacggagggag	3'	New	gp1a	...((((((((((((((..(((((((((((((.((..(((.((((((...(((........)))....)))))).)))..)).)))))))))))))..))))))))))))))...	109	38.3	-52	1.2	1	0	0	0	0	1	1	0	0	1	0	0	1	0	0	1	0	0	1	0	0	0	1	1	1	3
431	492	tae-MIR1136-p3_2ss6TG19AC_16	GACGAGTAATTTGAAACGGAGGGA	24	chr4A	-	58794034	58794193	nnntgatactacttgtatgttactatgaaggtacttcttcagttccgaattatttgtcgcatgtatgaatgtatctagatgtattttagttctagatacattcatttctgcGACGAGTAATTTGAAACGGAGGGAgtattaacaacaactagtgttatat	1	tae-MIR1136,	tae-MIR1136	tactccctccgttccgaattacTTGTCGCAGGTATGGATGTATCTAgatgtattttagttctaaatacatccatttctgcgacgagtaatttgaaacggagggagta	tae-MIR1136-p3	gacgagtaatttgaaacggaggga	3'	New	gp1a	...((((((((.((((.(((((........((((((((((.(((.((((((((((((((((...(((((((((((((((...........)))))))))))))))...)))))))))))))))).))).))))))))))))))))))).))))))))...	154	31.9	-68.8	1.3	1	0	0	0	0	1	1	0	0	1	0	0	1	0	0	1	0	0	1	0	0	0	1	1	1	3
432	493	tae-MIR1136-p5_2ss6TG19AC_5	AATTACTTGTCGCAGGTATGGATG	24	chr5A	-	495320891	495321007	taacatactccctccgttccgAATTACTTGTCGCAGGTATGGATGtatctagatgtattttagttctagatacattcatttctgcgacgagtaatttggaacggagggagtatgaaa	1	tae-MIR1136,	tae-MIR1136	tactccctccgttccgaattacTTGTCGCAGGTATGGATGTATCTAgatgtattttagttctaaatacatccatttctgcgacgagtaatttgaaacggagggagta	tae-MIR1136-p5	aattacTTGTCGCAGGTATGGATG	5'	New	gp1a	...(((((((((((((((((((((((((((((((((..(((((((((((((((...........)))))))))))))))..)))))))))))))))))))))))))))))))))...	111	39.3	-84.7	1.8	0	0	0	0	0	0	0	0	0	0	0	0	0	0	0	0	0	0	0	0	0	0	0	0	0	0
433	494	tae-MIR1136-p5_2ss6TG19AC_24	ATTACTTGTTGCAGGTATGGATGT	24	chr4A	+	29379516	29379639	taaccaaactactccctctgttccgaATTACTTGTTGCAGGTATGGATGTatctagatgtattttagttctagatacatccatttctacgacgagtaaTTTGGAACGGAGAGAGTATTTGGGtg	2	tae-MIR1136,bdi-MIR5174d,	tae-MIR1136	tactccctccgttccgaattacTTGTCGCAGGTATGGATGTATCTAgatgtattttagttctaaatacatccatttctgcgacgagtaatttgaaacggagggagta	tae-MIR1136-p5	attacTTGTCGCAGGTATGGATGT	5'	New	gp1a	...(((((.(((((.((((((((((((((((((((((.((..(((((((((((((((...........)))))))))))))))..)).)))))))))))))))))))))).))))))))))...	118	38.7	-71.6	1.5	0	0	0	0	0	0	0	0	0	0	0	0	0	0	0	0	0	0	0	0	0	0	0	0	0	0
434	495	tae-MIR1136-p5_2ss6TG19AC_27	ATTTGTCGCAGGTATGGATGTATC	24	chr7A	+	183830208	183830319	taatacttctccgttccgaattATTTGTCGCAGGTATGGATGTATCtatatatattttagttctagatacatccatttctacgacgagtaatttgaaatgaagaaagtagca	1	tae-MIR1136,	tae-MIR1136	tactccctccgttccgaattacTTGTCGCAGGTATGGATGTATCTAgatgtattttagttctaaatacatccatttctgcgacgagtaatttgaaacggagggagta	tae-MIR1136-p5	acTTGTCGCAGGTATGGATGTATC	5'	New	gp1a	...(((((((.((((.((((((((((((((.((..(((((((((((((...((......))..)))))))))))))..)).)))))))))))))).)))).)))).)))...	106	32.1	-44.3	1.2	0	0	0	0	0	0	0	0	0	0	0	0	0	0	0	0	0	0	0	0	0	0	0	0	0	0
435	496	tae-MIR1136-p3_2ss6TG19AC_24	TCTGTGACGAGTAATTTGGAA	21	chr5D	+	429295346	429295458	tactactccctccgtttcgaattatttgtcgcaggtatggatgtatctagatgtattttagttctagatacatccattTCTGTGACGAGTAATTTGGAAcggagggagtatac	1	tae-MIR1136,	tae-MIR1136	tactccctccgttccgaattacTTGTCGCAGGTATGGATGTATCTAgatgtattttagttctaaatacatccatttctgcgacgagtaatttgaaacggagggagta	tae-MIR1136-p3	tctgcgacgagtaatttgaaa	3'	New	gp1a	...(((((((((((((((((((((((((((((((..(((((((((((((((...........)))))))))))))))..)))))))))))))))))))))))))))))))...	107	38.9	-76.5	1.7	1	0	0	0	0	1	1	0	0	1	0	0	1	0	0	1	0	0	1	0	0	0	1	1	1	3
436	497	tae-MIR1136-p5_2ss6TG19AC_34	CTCCGTTCTGAATTACTTGTC	21	chr5D	+	503077506	503077641	tagccgtaatttaatgtactccCTCCGTTCTGAATTACTTGTCgcggaaatggatgtatctagacgtattttagttctagatacatccatttctgagacaagtaattccgaatggagggagtaatagttatggaaa	1	tae-MIR1136,	tae-MIR1136	tactccctccgttccgaattacTTGTCGCAGGTATGGATGTATCTAgatgtattttagttctaaatacatccatttctgcgacgagtaatttgaaacggagggagta	tae-MIR1136-p5	ctccgttccgaattacTTGTC	5'	New	gp1a	...((((((((.....((((((((((((((.((((((((((((.(((((((((((((((((((((........).)))))))))))))))))))).)))))))))))).))))))))))))))..))))))))...	130	37.5	-84.7	1.7	0	0	0	0	0	0	0	0	0	0	0	0	0	0	0	0	0	0	0	0	0	0	0	0	0	0
437	498	tae-MIR1136-p5_2ss6TG19AC_43	TACTCCCTCCGTTCCAGATTACTT	24	chr5D	-	556544589	556544753	tataattgtgtaaattgTACTCCCTCCGTTCCAGATTACTTgactttcatttgtgtagatacgaatgtatctatacttgtttagtgtctagatacatccgtgtctaaacaaatggaggtcaATTAATTTGAAACGGAGGGAGtagcatttacccgtacgatttcc	1	tae-MIR1136,	tae-MIR1136	tactccctccgttccgaattacTTGTCGCAGGTATGGATGTATCTAgatgtattttagttctaaatacatccatttctgcgacgagtaatttgaaacggagggagta	tae-MIR1136-p5	tactccctccgttccgaattacTT	5'	New	gp1a	...((((((((((((..(((((((((((((.(((((((.(((((((((((((((.((((((((.(((((((((((((.....)))))..)))))))).)))))))).))))))))))))))).))))))).)))))))))))))..))))))....))))))...	159	36.4	-81.7	1.4	0	0	0	0	0	0	0	0	0	0	0	0	0	0	0	0	0	0	0	0	0	0	0	0	0	0
437	499	tae-MIR1136-p3_2ss6TG19AC_9	ATTAATTTGAAACGGAGGGAG	21	chr5D	-	556544589	556544753	tataattgtgtaaattgTACTCCCTCCGTTCCAGATTACTTgactttcatttgtgtagatacgaatgtatctatacttgtttagtgtctagatacatccgtgtctaaacaaatggaggtcaATTAATTTGAAACGGAGGGAGtagcatttacccgtacgatttcc	1	tae-MIR1136,	tae-MIR1136	tactccctccgttccgaattacTTGTCGCAGGTATGGATGTATCTAgatgtattttagttctaaatacatccatttctgcgacgagtaatttgaaacggagggagta	tae-MIR1136-p3	agtaatttgaaacggagggag	3'	New	gp1a	...((((((((((((..(((((((((((((.(((((((.(((((((((((((((.((((((((.(((((((((((((.....)))))..)))))))).)))))))).))))))))))))))).))))))).)))))))))))))..))))))....))))))...	159	36.4	-81.7	1.4	1	0	0	0	0	1	1	0	0	1	0	0	1	0	0	1	0	0	1	0	0	0	1	1	1	3
438	500	tae-MIR1136-p5_2ss6TG19AC_39	GTTCCGAATTACTTGTCGCACGTA	24	chr7B	-	174674081	174674191	tatactccctccGTTCCGAATTACTTGTCGCACGTAtggatgtatctagatgtattttagttctagatacatccgtttcagcgacgagtaatttggaacggagggagtaat	1	tae-MIR1136,	tae-MIR1136	tactccctccgttccgaattacTTGTCGCAGGTATGGATGTATCTAgatgtattttagttctaaatacatccatttctgcgacgagtaatttgaaacggagggagta	tae-MIR1136-p5	gttccgaattacTTGTCGCAGGTA	5'	New	gp1a	..(((((((((((((((((((((((((((((....(((((((((((((((...........)))))))))))))))....)))))))))))))))))))))))))))))..	107	41.4	-77	1.7	0	0	0	0	0	0	0	0	0	0	0	0	0	0	0	0	0	0	0	0	0	0	0	0	0	0
439	501	tae-MIR1136-p5_2ss6TG19AC_33	CTCCGTTCCGAATTACTTGTC	21	chr7A	+	495544233	495544367	tcatgttctcgaatgtactccCTCCGTTCCGAATTACTTGTCgcgggtatggatgtatctagatgtattttagttttagatacatccatttctacgacgagtaaTTTGGAACGGAGGGAGTACTCTgtagcaaac	2	tae-MIR1136,sbi-MIR6232a,	tae-MIR1136	tactccctccgttccgaattacTTGTCGCAGGTATGGATGTATCTAgatgtattttagttctaaatacatccatttctgcgacgagtaatttgaaacggagggagta	tae-MIR1136-p5	ctccgttccgaattacTTGTC	5'	New	gp1a	...((((..((...(((((((((((((((((((((((((((((..(..(((((((((((((((...........)))))))))))))))..)..)))))))))))))))))))))))))))))..)).))))...	129	41.5	-79.4	1.4	0	0	0	0	0	0	0	0	0	0	0	0	0	0	0	0	0	0	0	0	0	0	0	0	0	0
440	502	tae-MIR1136-p5_2ss6TG19AC_46	TCCCTCCGTTCCGAATTACTT	21	chr1A	-	500403649	500403767	tcccgcaatttttgaataatacTCCCTCCGTTCCGAATTACTTgtcttggatttatctagatatctagacaaatccaagacaaataattcggaacgaagggagtaatcagtaggcgatc	1	tae-MIR1136,	tae-MIR1136	tactccctccgttccgaattacTTGTCGCAGGTATGGATGTATCTAgatgtattttagttctaaatacatccatttctgcgacgagtaatttgaaacggagggagta	tae-MIR1136-p5	tccctccgttccgaattacTT	5'	New	gp1a	...(((.....((((....((((((((.((((((((((((.(((((((((((((.(((((....))))).))))))))))))).)))))))))))).)))))))).))))...)))...	113	38.7	-63.6	1.4	0	0	0	0	0	0	0	0	0	0	0	0	0	0	0	0	0	0	0	0	0	0	0	0	0	0
441	503	tae-MIR1136-p5_2ss6TG19AC_17	ATTACTTGGCGCAGGTATGGATGT	24	chr7A	+	23300584	23300721	tcccttcgttccgaATTACTTGGCGCAGGTATGGATGTatctagatgtattttagttttttttttaaacattttttttgaacactattttagttatagatacattcatttctgcgacgagtaatttggaacggagaga	1	tae-MIR1136,	tae-MIR1136	tactccctccgttccgaattacTTGTCGCAGGTATGGATGTATCTAgatgtattttagttctaaatacatccatttctgcgacgagtaatttgaaacggagggagta	tae-MIR1136-p5	attacTTGTCGCAGGTATGGATGT	5'	New	gp1a	((.(((((((((((((((((((.(((((..(((((((((((((.........((((.(((..................))).)))).........)))))))))))))..))))).))))))))))))))))))).))	138	32.6	-57.6	1.3	0	0	0	0	0	0	0	0	0	0	0	0	0	0	0	0	0	0	0	0	0	0	0	0	0	0
442	504	tae-MIR1136-p5_2ss6TG19AC_61	TTCGTTCCGAATTACTTGTCGCAC	24	chrUn	-	277590885	277591023	tctgcttgtacatactcccTTCGTTCCGAATTACTTGTCGCACgtatggatgtattatatatttagatgtattttagttctagatacatccatttcAGCGACGAGTAATTTGGAACGGAGgaagtactctataagtata	1	tae-MIR1136,	tae-MIR1136	tactccctccgttccgaattacTTGTCGCAGGTATGGATGTATCTAgatgtattttagttctaaatacatccatttctgcgacgagtaatttgaaacggagggagta	tae-MIR1136-p5	tccgttccgaattacTTGTCGCAG	5'	New	gp1a	..((((((((..((((.((((((((((((((((((((((((....(((((((((((......(((((.....))))).....)))))))))))....)))))))))))))))))))))))).))))...))))))))..	135	36	-66.2	1.3	0	0	0	0	0	0	0	0	0	0	0	0	0	0	0	0	0	0	0	0	0	0	0	0	0	0
442	505	tae-MIR1136-p3_2ss6TG19AC_4	AGCGACGAGTAATTTGGAACGGAG	24	chrUn	-	277590885	277591023	tctgcttgtacatactcccTTCGTTCCGAATTACTTGTCGCACgtatggatgtattatatatttagatgtattttagttctagatacatccatttcAGCGACGAGTAATTTGGAACGGAGgaagtactctataagtata	1	tae-MIR1136,	tae-MIR1136	tactccctccgttccgaattacTTGTCGCAGGTATGGATGTATCTAgatgtattttagttctaaatacatccatttctgcgacgagtaatttgaaacggagggagta	tae-MIR1136-p3	tgcgacgagtaatttgaaacggag	3'	New	gp1a	..((((((((..((((.((((((((((((((((((((((((....(((((((((((......(((((.....))))).....)))))))))))....)))))))))))))))))))))))).))))...))))))))..	135	36	-66.2	1.3	1	0	0	0	0	1	1	0	0	1	0	0	1	0	0	1	0	0	1	0	0	0	1	1	1	3
443	506	tae-MIR1136-p5_2ss6TG19AC_19	ATTACTTGTCGCAGATATGGATGT	24	chr2A	+	575602019	575602131	tgctactccctccgttccgaATTACTTGTCGCAGATATGGATGTatctagatgtattttagttctagatacatccATTTCTGCGCCGAGTAATTTGgaacggaggtagtacta	1	tae-MIR1136,	tae-MIR1136	tactccctccgttccgaattacTTGTCGCAGGTATGGATGTATCTAgatgtattttagttctaaatacatccatttctgcgacgagtaatttgaaacggagggagta	tae-MIR1136-p5	attacTTGTCGCAGGTATGGATGT	5'	New	gp1a	...((((.((((((((((((((((((((.((((((.(((((((((((((((...........))))))))))))))).)))))).)))))))))))))))))))).))))...	107	41.6	-72.9	1.6	0	0	0	0	0	0	0	0	0	0	0	0	0	0	0	0	0	0	0	0	0	0	0	0	0	0
443	507	tae-MIR1136-p3_2ss6TG19AC_12	ATTTCTGCGCCGAGTAATTTG	21	chr2A	+	575602019	575602131	tgctactccctccgttccgaATTACTTGTCGCAGATATGGATGTatctagatgtattttagttctagatacatccATTTCTGCGCCGAGTAATTTGgaacggaggtagtacta	1	tae-MIR1136,	tae-MIR1136	tactccctccgttccgaattacTTGTCGCAGGTATGGATGTATCTAgatgtattttagttctaaatacatccatttctgcgacgagtaatttgaaacggagggagta	tae-MIR1136-p3	atttctgcgacgagtaatttg	3'	New	gp1a	...((((.((((((((((((((((((((.((((((.(((((((((((((((...........))))))))))))))).)))))).)))))))))))))))))))).))))...	107	41.6	-72.9	1.6	1	0	0	0	0	1	1	0	0	1	0	0	1	0	0	1	0	0	1	0	0	0	1	1	1	3
444	508	tae-MIR1136-p5_2ss6TG19AC_45	TCCCTCCGTTCCAAATTACTT	21	chr3A	-	620765610	620765722	tggtacTCCCTCCGTTCCAAATTACTTgtcgcagatatggatgtatctagatgtattttagttctagatacatccatttctgcgacgagtaatttggaacggagggagtagtt	1	tae-MIR1136,	tae-MIR1136	tactccctccgttccgaattacTTGTCGCAGGTATGGATGTATCTAgatgtattttagttctaaatacatccatttctgcgacgagtaatttgaaacggagggagta	tae-MIR1136-p5	tccctccgttccgaattacTT	5'	New	gp1a	...((((((((((((((((((((((((((((((((.(((((((((((((((...........))))))))))))))).))))))))))))))))))))))))))))))))...	107	40.7	-85.1	1.9	0	0	0	0	0	0	0	0	0	0	0	0	0	0	0	0	0	0	0	0	0	0	0	0	0	0
445	509	tae-MIR1136-p3_1ss2GC	ACTAATTTGAAACGGAGGGAG	21	chr7D	+	593703208	593703336	ttacttcttctgttccaaattatttgaccaatattaatttaaacacgaatgtatctagatactaaacaagtatagatacattcatatttagacaaattcaagtcaACTAATTTGAAACGGAGGGAGcag	1	tae-MIR1136,	tae-MIR1136	tactccctccgttccgaattacTTGTCGCAGGTATGGATGTATCTAgatgtattttagttctaaatacatccatttctgcgacgagtaatttgaaacggagggagta	tae-MIR1136-p3	agtaatttgaaacggagggag	3'	New	gp1a	...(((((((((((.(((((((.(((((....(((..((((((...(((((((((((..((((.....)))))))))))))))...))))))..)))....))))).))))))).)))))))))))...	123	28.7	-42.8	1.2	0	1	1	0	1	1	2	0	1	2	0	0	0	1	1	0	2	1	2	2	0	1	0	1	0	0
446	510	tae-MIR1136-p5_2ss6TG19AC_7	ACTCCCTCCGTTCCGAATTAC	21	chr1B	-	470779192	470779321	ttcACTCCCTCCGTTCCGAATTACttgtcttggatttgtccagatacggatgtatctagactcatttaatgctagatacctccgtatctagacaaatctaagacaagtaattcggaacgaagggagtaac	1	tae-MIR1136,	tae-MIR1136	tactccctccgttccgaattacTTGTCGCAGGTATGGATGTATCTAgatgtattttagttctaaatacatccatttctgcgacgagtaatttgaaacggagggagta	tae-MIR1136-p5	actccctccgttccgaattac	5'	New	gp1a	...(((((((.(((((((((((((((((((((((((((((.(((((((((.((((((((............)))))))).))))))))).))))))))))))))))))))))))))))).)))))))...	124	40.8	-86.9	1.6	0	0	0	0	0	0	0	0	0	0	0	0	0	0	0	0	0	0	0	0	0	0	0	0	0	0
447	511	tae-MIR1136-p5_2ss6TG19AC_41	GTTTCGAATTACTTGTCGCAGGTA	24	chr7A	+	617635416	617635508	ttgGTTTCGAATTACTTGTCGCAGGTAtggatgtatctagatgtattttagttctagatacatccatttctgcgacgagtaatttgaaacgga	1	tae-MIR1136,	tae-MIR1136	tactccctccgttccgaattacTTGTCGCAGGTATGGATGTATCTAgatgtattttagttctaaatacatccatttctgcgacgagtaatttgaaacggagggagta	tae-MIR1136-p5	gttccgaattacTTGTCGCAGGTA	5'	New	gp1a	...(((((((((((((((((((((..(((((((((((((((...........)))))))))))))))..)))))))))))))))))))))...	87	36.6	-57.8	1.7	0	0	0	0	0	0	0	0	0	0	0	0	0	0	0	0	0	0	0	0	0	0	0	0	0	0
448	512	tae-MIR1136-p5_2ss6TG19AC_26	ATTCCGAATTACTTGTCGCAG	21	chr1A	-	98242272	98242396	tttgatttgtactccctccATTCCGAATTACTTGTCGCAGataaggatgtatctagatgtattttagttctaaatacatccatttctatgacgagtaatttggaacggagggagtacctgataag	2	tae-MIR1136,sbi-MIR5568g,	tae-MIR1136	tactccctccgttccgaattacTTGTCGCAGGTATGGATGTATCTAgatgtattttagttctaaatacatccatttctgcgacgagtaatttgaaacggagggagta	tae-MIR1136-p5	gttccgaattacTTGTCGCAG	5'	New	gp1a	....(((.(((((((((((.((((((((((((((((..(((...((((((((.((((...........)))).))))))))...)))..)))))))))))))))).)))))))))))..)))...	118	36.8	-63.3	1.4	0	0	0	0	0	0	0	0	0	0	0	0	0	0	0	0	0	0	0	0	0	0	0	0	0	0
449	513	tae-MIR1136-p5_2ss6TG19AC_62	TTGTCGCAGGTATGGATGTAT	21	chr3A	-	264939859	264939997	ttttcctttagataactactccctccgttccgaattacTTGTCGCAGGTATGGATGTATctagatgtattttagttctagATACATCCATTTCTGCGACGAGTaatttggtacggagggagtacttattaaaaagatat	1	tae-MIR1136,	tae-MIR1136	tactccctccgttccgaattacTTGTCGCAGGTATGGATGTATCTAgatgtattttagttctaaatacatccatttctgcgacgagtaatttgaaacggagggagta	tae-MIR1136-p5	TTGTCGCAGGTATGGATGTAT	5'	New	gp1a	.....((((.(((((.((((((((((((.((((((((((((((((((..(((((((((((((((...........)))))))))))))))..)))))))))))))))))).)))))))))))).)))))..))))....	130	36.7	-83.3	1.6	0	0	0	0	0	0	0	0	0	0	0	0	0	0	0	0	0	0	0	0	0	0	0	0	0	0
449	514	tae-MIR1136-p3_2ss6TG19AC_6	ATACATCCATTTCTGCGACGAGT	23	chr3A	-	264939859	264939997	ttttcctttagataactactccctccgttccgaattacTTGTCGCAGGTATGGATGTATctagatgtattttagttctagATACATCCATTTCTGCGACGAGTaatttggtacggagggagtacttattaaaaagatat	1	tae-MIR1136,	tae-MIR1136	tactccctccgttccgaattacTTGTCGCAGGTATGGATGTATCTAgatgtattttagttctaaatacatccatttctgcgacgagtaatttgaaacggagggagta	tae-MIR1136-p3	atacatccatttctgcgacgagt	3'	New	gp1a	.....((((.(((((.((((((((((((.((((((((((((((((((..(((((((((((((((...........)))))))))))))))..)))))))))))))))))).)))))))))))).)))))..))))....	130	36.7	-83.3	1.6	1	0	0	0	0	1	1	0	0	1	0	0	1	0	0	1	0	0	1	0	0	0	1	1	1	3
450	515	tae-MIR1137a-p5_1ss15GA	CTCCGTTCCAAAATAGATGAC	21	chr7A	+	182018151	182018298	cacgatgacgacgattacatagccttgtactccCTCCGTTCCAAAATGGATGACccaagtttgtactaaagttagtacaaagttgagtcATCTATTCTGGAACGGAGGGAgtagtagtaatacaacgttgctagtgataaggaaaatc	1	tae-MIR1137a,	tae-MIR1137a	cacgatgacgacgattacatagccttgtactccctccgttccaaaatggatgacccaagtttgtactaaagtTAGTACAAAGTTGAGTCATCtattctggaacggagggagtagtagtaatacaacgttgctagtgataaggaaaatc	tae-MIR1137a-p5	ctccgttccaaaatggatgac	5'	New	gp1a	...(((.......(((((.((((..((((((((((((((((((.((((((((((.(((.(((((((((....))))))))).))).)))))))))).))))))))))))))).(((....))).)))..))))))))).......)))	125	41.2	-71.1	1.2	116.75	225.25	243.533	119.867	172.7	142.083	158.75	104.25	189.333	257.983	181.833	108.75	116.75	225.25	243.533	155.5	135.333	136.833	117.533	250.45	143.683	171.4	80.5833	212.167	237.5	155.5
450	516	tae-MIR1137a-p3_1ss8CT	ATCTATTTTGGAACGGAGGGA	21	chr7A	+	182018151	182018298	cacgatgacgacgattacatagccttgtactccCTCCGTTCCAAAATGGATGACccaagtttgtactaaagttagtacaaagttgagtcATCTATTCTGGAACGGAGGGAgtagtagtaatacaacgttgctagtgataaggaaaatc	1	tae-MIR1137a,	tae-MIR1137a	cacgatgacgacgattacatagccttgtactccctccgttccaaaatggatgacccaagtttgtactaaagtTAGTACAAAGTTGAGTCATCtattctggaacggagggagtagtagtaatacaacgttgctagtgataaggaaaatc	tae-MIR1137a-p3	ATCtattctggaacggaggga	3'	New	gp1a	...(((.......(((((.((((..((((((((((((((((((.((((((((((.(((.(((((((((....))))))))).))).)))))))))).))))))))))))))).(((....))).)))..))))))))).......)))	125	41.2	-71.1	1.2	265	322.167	504.167	247.833	338.167	425.833	403	208	444.5	476.333	363	205	265	322.167	504.167	255.333	300	346.333	205.667	834.833	231	473.167	251	542.833	1048.67	455.833
451	517	tae-miR1137b-5p_L+1R-1_1ss11GA	CTCCGTTCCAAAATAGATGAC	21	chr4A	-	5972119	5972208	ttgatctatCTCCGTTCCAGAATAGATGACccaactttatactaaaattagtacaaagTTGGGTTATCTATTTTAGAACggaaggagtac	1	tae-MIR1137b,	tae-MIR1137b	ttgatctatcTCCGTTCCAGAATAGATGACCaactttatactaaaattagtacaaagttgggttatctattttagaacggaaggagtac	tae-miR1137b-5p	TCCGTTCCAGAATAGATGACC	5'	Diff	gp1a	....(((...(((((((.((((((((((((((((((((.(((((....))))).)))))))))))))))))))).))))))).)))....	82	34.4	-44.1	1.4	116.75	225.25	243.533	119.867	172.7	142.083	158.75	104.25	189.333	257.983	181.833	108.75	116.75	225.25	243.533	155.5	135.333	136.833	117.533	250.45	143.683	171.4	80.5833	212.167	237.5	155.5
451	518	tae-MIR1137b-p3_2ss7TC17AG	TTGGGTCATCTATTTTGGAAC	21	chr4A	-	5972119	5972208	ttgatctatCTCCGTTCCAGAATAGATGACccaactttatactaaaattagtacaaagTTGGGTTATCTATTTTAGAACggaaggagtac	1	tae-MIR1137b,	tae-MIR1137b	ttgatctatcTCCGTTCCAGAATAGATGACCaactttatactaaaattagtacaaagttgggttatctattttagaacggaaggagtac	tae-MIR1137b-p3	ttgggttatctattttagaac	3'	New	gp1a	....(((...(((((((.((((((((((((((((((((.(((((....))))).)))))))))))))))))))).))))))).)))....	82	34.4	-44.1	1.4	124.5	166	215	131	99	223	216.5	71	257	257.5	196	127	124.5	166	215	170	168	162.5	129	303.5	160.5	165	90	256.5	482	205.5
452	519	tae-MIR1138-p5_1ss13AC	TAAGCTGATGTCCACTCTGTTTGT	24	chr1A	-	540673022	540673215	atcttgtataggtctgtctaggacacatctaaatgtgacataactatgtcacatcTAAGCTGATGTCCACTCTGTTTGTggtctattttttttatcctagtttttttatttcttattgctacattatatATTTGTAGGAGCTTAGATGTGACAtccttaaaaacatctagatgtgaattaaacaaactgatctt	1	tae-MIR1138,	tae-MIR1138	atcttgtataggtctgtctaggacacatctaaatgtgacataactatgtcacatctaagctgatgtcaactctgtttgtggtctattttttttatcctagtttttttatttcttattgctacattatatatttgtaggaGCTTAGATGTGACATCCTTAAAAacatctagatgtgaattaaacaaactgatctt	tae-MIR1138-p5	taagctgatgtcaactctgtttgt	5'	New	gp1a	.........((((((((.(((..((((((((.((((....(((..((((((((((((((((.....((((.......)))).....................................(((((.........))))).))))))))))))))))..)))...)))).))))))))..))).)))....))))).	184	30.9	-54.3	0.9	11	18	9	7	8	23	16	10	17	10	16	8	11	18	9	12	13	13	7	38	8	6	8	14	52	14
452	520	tae-MIR1138-p3_1ss7AG	ATTTGTGGGAGCTTAGATGTGACA	24	chr1A	-	540673022	540673215	atcttgtataggtctgtctaggacacatctaaatgtgacataactatgtcacatcTAAGCTGATGTCCACTCTGTTTGTggtctattttttttatcctagtttttttatttcttattgctacattatatATTTGTAGGAGCTTAGATGTGACAtccttaaaaacatctagatgtgaattaaacaaactgatctt	1	tae-MIR1138,	tae-MIR1138	atcttgtataggtctgtctaggacacatctaaatgtgacataactatgtcacatctaagctgatgtcaactctgtttgtggtctattttttttatcctagtttttttatttcttattgctacattatatatttgtaggaGCTTAGATGTGACATCCTTAAAAacatctagatgtgaattaaacaaactgatctt	tae-MIR1138-p3	atttgtaggaGCTTAGATGTGACA	3'	New	gp1a	.........((((((((.(((..((((((((.((((....(((..((((((((((((((((.....((((.......)))).....................................(((((.........))))).))))))))))))))))..)))...)))).))))))))..))).)))....))))).	184	30.9	-54.3	0.9	20	12	23	16	22	30	25	20	34	18	24	13	20	12	23	14	22	31	14	54	22	20	9	49	139	42
453	521	tae-MIR1139-p5_1ss10CT	AGTGGGTAGTAACATAAGTGTGGT	24	chr6B	-	590044779	590044995	gccacagtggagagtaacatacactagtaacatacacatatccctagaactatataactaccttcatAGTGGGTAGCAACATAAGTGTGGTatcatgcaaagcttcATTTATTAGGTTATAGACTCATATtgcattgggacatgtgatgttatagtaactagctaagttactcaaactacctctctcctcgatgttactattgaagttactcccact	1	tae-MIR1139,	tae-MIR1139	gccacagtggAGAGTAACATACACTAGTAACAtacacatatccctagaactatataactaccttcatagtgggtagcaacataagtgtggtatcatgcaaagcttcatttattaggttatagactcatattgcattgggacatgtgatgttatagtaactagctaagttactcaaactacctctctcctcgatgttactattgaagttactcccact	tae-MIR1139-p5	agtgggtagcaacataagtgtggt	5'	New	gp1a	.....(((((.(((((((...((.(((((((((.(((((.((((....(((((((..((((((.......))))))........)))))))...((((((.......(((((......)))))......)))))).)))).)))))..(((..(((((((.....)))))))..)))..............))))))))).))..))))))))))))	43	37.3	-60.8	0.8	14	10	17	13	21	28	21	14	20	10	20	15	14	10	17	11	16	20	14	60	12	15	8	31	87	21
453	522	tae-MIR1139-p3_2ss13AG23AC	ATTTATTAGGTTGTAGACTCATCT	24	chr6B	-	590044779	590044995	gccacagtggagagtaacatacactagtaacatacacatatccctagaactatataactaccttcatAGTGGGTAGCAACATAAGTGTGGTatcatgcaaagcttcATTTATTAGGTTATAGACTCATATtgcattgggacatgtgatgttatagtaactagctaagttactcaaactacctctctcctcgatgttactattgaagttactcccact	1	tae-MIR1139,	tae-MIR1139	gccacagtggAGAGTAACATACACTAGTAACAtacacatatccctagaactatataactaccttcatagtgggtagcaacataagtgtggtatcatgcaaagcttcatttattaggttatagactcatattgcattgggacatgtgatgttatagtaactagctaagttactcaaactacctctctcctcgatgttactattgaagttactcccact	tae-MIR1139-p3	atttattaggttatagactcatat	3'	New	gp1a	.....(((((.(((((((...((.(((((((((.(((((.((((....(((((((..((((((.......))))))........)))))))...((((((.......(((((......)))))......)))))).)))).)))))..(((..(((((((.....)))))))..)))..............))))))))).))..))))))))))))	43	37.3	-60.8	0.8	25	25	24	21	23	35	58	23	52	17	33	26	25	25	24	14	30	41	27	101	24	30	32	70	284	46
454	523	tae-MIR1847-p5	TGCAGTTGGGCCAATGACATG	21	chr5A	-	332214864	332214956	ccgtaactgtaccTGCAGTTGGGCCAATGACATGtgggcctaacagacggctggcccACATGCCATTGATCCAACTGTaggtgcagttacggc	1	tae-MIR1847,	tae-MIR1847	ccgtaactgtACCTGCAGTTGGGCCAATGACatgtgggcctaacagacggctggcccacatgccattgatccaactgtaggtgcagttacggc	tae-MIR1847-p5	TGCAGTTGGGCCAATGACatg	5'	New	gp1a	((((((((((((((((((((((..(((((.((((((((((............)))))))))).)))))..)))))))))))))))))))))).	92	55.9	-69.8	1.3	25	34	37	10	35	16	30	13	17	55	26	9	25	34	37	20	11	14	16	46	23	33	14	38	27	13
454	524	tae-MIR1847-p3_2ss13TC21TC	ACATGCCATTGACCCAACTGC	21	chr5A	-	332214864	332214956	ccgtaactgtaccTGCAGTTGGGCCAATGACATGtgggcctaacagacggctggcccACATGCCATTGATCCAACTGTaggtgcagttacggc	1	tae-MIR1847,	tae-MIR1847	ccgtaactgtACCTGCAGTTGGGCCAATGACatgtgggcctaacagacggctggcccacatgccattgatccaactgtaggtgcagttacggc	tae-MIR1847-p3	acatgccattgatccaactgt	3'	New	gp1a	((((((((((((((((((((((..(((((.((((((((((............)))))))))).)))))..)))))))))))))))))))))).	92	55.9	-69.8	1.3	3	11	17	5	3	8	10	3	9	15	10	5	3	11	17	14	5	3	6	14	7	8	3	17	15	7
455	525	tae-MIR2275-p5	TTTGGTTTCCTCCAATATCTTA	22	chr7B	-	75027521	75027785	aattttggcagatgaatttgagtgttggatgggaccaaatcttaccgccgggtgtggcaagaTTTGGTTTCCTCCAATATCTTAtgttcatatgtcagacactgagtgttagctacaacaagtgatagttggatggacacctgggcctgtctcaagaaccaaacctcgcaagctgaatgtgagatttggatggaaccaaatcttcagctatagtggcacaagaTTTGGTTTCCTCCAATATCTCGtcttcaactgtccctgatga	1	tae-MIR2275,	tae-MIR2275	aattttggcagatgaatttgagtgttggatgggaccaaatcttaccgccgggtgtggcaagatttggtttcctccaatatcttatgttcatatgtcagacactgagtgttagctacaacaagtgatagttggatggacacctgggcctgtctcaagaaccaaacctcgcaagctgaatgtgagatttggatggaaccaaatcttcagctatagtggcacaagaTTTGGTTTCCTCCAATATCTCGtcttcaactgtccctgatga	tae-MIR2275-p5	tttggtttcctccaatatctta	5'	New	gp1a	......(((((.((((..(((((((((((.(..((((((((((...((((..(((((((((((((((((((.(((((.((((((..((((..((..((.......(((((.....((((........))))....))))).(((..((......))..)))...))..))...))))..))))))))))).)))))))))))))..)))))).))))..))))))))))..).))))))).))))..)))).)))))........	251	43.8	-102.8	0.9	0	1	2	1	0	0	0	0	1	0	0	0	0	1	2	0	0	0	0	0	0	0	0	1	0	0
455	526	tae-miR2275-3p	TTTGGTTTCCTCCAATATCTCG	22	chr7B	-	75027521	75027785	aattttggcagatgaatttgagtgttggatgggaccaaatcttaccgccgggtgtggcaagaTTTGGTTTCCTCCAATATCTTAtgttcatatgtcagacactgagtgttagctacaacaagtgatagttggatggacacctgggcctgtctcaagaaccaaacctcgcaagctgaatgtgagatttggatggaaccaaatcttcagctatagtggcacaagaTTTGGTTTCCTCCAATATCTCGtcttcaactgtccctgatga	1	tae-MIR2275,	tae-MIR2275	aattttggcagatgaatttgagtgttggatgggaccaaatcttaccgccgggtgtggcaagatttggtttcctccaatatcttatgttcatatgtcagacactgagtgttagctacaacaagtgatagttggatggacacctgggcctgtctcaagaaccaaacctcgcaagctgaatgtgagatttggatggaaccaaatcttcagctatagtggcacaagaTTTGGTTTCCTCCAATATCTCGtcttcaactgtccctgatga	tae-miR2275-3p	TTTGGTTTCCTCCAATATCTCG	3'	Yes	gp1a	......(((((.((((..(((((((((((.(..((((((((((...((((..(((((((((((((((((((.(((((.((((((..((((..((..((.......(((((.....((((........))))....))))).(((..((......))..)))...))..))...))))..))))))))))).)))))))))))))..)))))).))))..))))))))))..).))))))).))))..)))).)))))........	251	43.8	-102.8	0.9	0	0	0	0	1	0	0	0	0	1	0	1	0	0	0	1	0	0	0	0	0	0	0	0	0	0
456	527	tae-miR5048-5p_R-1_1ss12TG	TTTGCAGGTTTGAGGTCTAAG	21	chr4B	-	127847468	127847572	ttttcttcaaagcatcttGAGAGACCAAAATCTGCAatttttggcaccatgttgtcatcaagcaatataTTTGCAGGTTTGAGGTCTAAGtagagaatatgaatc	6	tae-MIR5048,hvu-MIR5048a,hvu-MIR5048b,osa-MIR5079a,osa-MIR5079b,aly-MIR3441,	tae-MIR5048	tctagcaatataTTTGCAGGTTTTAGGTCTAAGTggtgaatatcgatctctgaatatattgataaccttcacaaatttgctgattattttgtagagctattattgtcccacatgcatatccatgactaaaaaaagcaaaaaagtaataattgggtgttgtgttctcacaaagaaagatggaaaagtttaacaaaaacttgtgaaggaagatgaatgctttgattatgcatgaatccataatgataaagtgctattgaatgatcaagtaatttgtaaggtttttattatcttcgcaagagttgtattgttaatttagacctagacatgcaagtatatttctagg	tae-miR5048-5p	TTTGCAGGTTTTAGGTCTAAGT	3'	Diff	gp1a	.....((((.....(((....(((((.((((((((((......((...(((....)))...)).......))))))))))..)))))....))).....))))..	98	35.2	-26.6	0.7	1008	1435	1443	1096	3159	1314	1389	1923	1615	1418	1570	1016	1008	1435	1443	1053	1013	1465	1124	1397	944	1686	699	3109	2143	1506
457	528	tae-MIR5049-p5_1ss7AG	TTACTTGTCTTAGATTTGTCT	21	chr7B	+	603993227	603993340	acggaaggatgtacttcctccaatccgtaTTACTTATCTTAGATTTGTCTagatacatacatttatacaaatttaagacgaaTAATATGGATCGGAGGGAGTAcctgataataa	1	tae-MIR5049,	tae-MIR5049	acggaaggatgtacttcctccaatccgtattacttatcttagatttgtctagatacatacatttatacaaatttaagacgaatAATATGGATCGGAGGGAGTACctgataataa	tae-MIR5049-p5	ttacttatcttagatttgtct	5'	New	gp1a	..........(((((((((((.((((((((((.(..((((((((((((.(((((......))))).))))))))))))..).)))))))))).)))))))))))..........	94	33.3	-47.5	1.3	5	11.5	8	9	5.5	11.5	8.5	0.5	13.5	3	5.5	0.5	5	11.5	8	1	3	2	4	8	3	3	3	4	15	7.5
457	529	tae-MIR5049-p3_2ss11CT18AG	TAATATGGATTGGAGGGGGTA	21	chr7B	+	603993227	603993340	acggaaggatgtacttcctccaatccgtaTTACTTATCTTAGATTTGTCTagatacatacatttatacaaatttaagacgaaTAATATGGATCGGAGGGAGTAcctgataataa	1	tae-MIR5049,	tae-MIR5049	acggaaggatgtacttcctccaatccgtattacttatcttagatttgtctagatacatacatttatacaaatttaagacgaatAATATGGATCGGAGGGAGTACctgataataa	tae-MIR5049-p3	tAATATGGATCGGAGGGAGTA	3'	New	gp1a	..........(((((((((((.((((((((((.(..((((((((((((.(((((......))))).))))))))))))..).)))))))))).)))))))))))..........	94	33.3	-47.5	1.3	50.5	74	81.5	34.3333	93	35.5	56.5	47.5	53.5	89.5	46.5	40.8333	50.5	74	81.5	34.8333	38.5	44	25.5	65	51.5	67	35	68.5	53.5	36.5
458	530	tae-miR5050	TTGAACGACCTCACCATGTCG	21	chr7D	-	58259007	58259096	gccggTTGAACGACCTCACCATGTCGaccgcctctcctcgacaagtgccagggagatctgctcgtgCCATGATGAGGTCGTTCAACCagc	1	tae-MIR5050,	tae-MIR5050	gccggTTGAACGACCTCACCATGTCGaccgcctctcctcaagaagtgccagggagatctgctcgtgccatgatgaggtcgttcaaccagc	tae-miR5050	TTGAACGACCTCACCATGTCG	5'	Yes	gp1a	((.(((((((((((((((.((((.(((.((..((((((............))))))..)).)))...)))).))))))))))))))).))	90	60	-44.1	0.8	13	32	28	27	10	17	35	12	18	44	14	11	13	32	28	25	29	23	10	78	18	32	9	17	49	22
458	531	tae-MIR5050-p3	CCATGATGAGGTCGTTCAACC	21	chr7D	-	58259007	58259096	gccggTTGAACGACCTCACCATGTCGaccgcctctcctcgacaagtgccagggagatctgctcgtgCCATGATGAGGTCGTTCAACCagc	1	tae-MIR5050,	tae-MIR5050	gccggTTGAACGACCTCACCATGTCGaccgcctctcctcaagaagtgccagggagatctgctcgtgccatgatgaggtcgttcaaccagc	tae-MIR5050-p3	ccatgatgaggtcgttcaacc	3'	New	gp1a	((.(((((((((((((((.((((.(((.((..((((((............))))))..)).)))...)))).))))))))))))))).))	90	60	-44.1	0.8	21	39	50	20	26	19	28	6	41	49	27	19	21	39	50	24	23	29	13	80	22	40	7	45	69	44
459	532	tae-miR5062-5p	TGAACCTTAGGGAACAGCCGCAT	23	chr5B	+	660367425	660367582	cgtagcttctTGAACCTTAGGGAACAGCCGCATaacaccattaacttgaaaaccacttaccttatcccaaaactgctcctaccacaatataaggggtaaggaatggtttttggtttgtgaggtcatGCGGATTTTTCACCAAGGTTCAAGtggttatc	1	tae-MIR5062,	tae-MIR5062	cgtagcttctTGAACCTTAGGGAACAGCCGCATaacaccattaacttgaaaaccacttatcttatcccaaaactgctcctaccacaatataaggggtaaggaatggtttttagtttgtgaggtcatgcggatttttcaccaaggttcaagtggttatc	tae-miR5062-5p	TGAACCTTAGGGAACAGCCGCAT	5'	Yes	gp1a	.(((((..((((((((((.(((((...((((((.((..(((....(..(((((((.((.(((((((((........................))))))))))))))))))..)...)))..)).))))))....))).))))))))))))..))))).	156	42.4	-61	0.9	1526	2180	2207	1280	1716	2873	2276	2007	2434	1237	2501	1543	1526	2180	2207	1138	1327	1826	1290	1630	1372	1123	584	2546	3122	1189
459	533	tae-MIR5062-p3	GCGGATTTTTCACCAAGGTTCAAG	24	chr5B	+	660367425	660367582	cgtagcttctTGAACCTTAGGGAACAGCCGCATaacaccattaacttgaaaaccacttaccttatcccaaaactgctcctaccacaatataaggggtaaggaatggtttttggtttgtgaggtcatGCGGATTTTTCACCAAGGTTCAAGtggttatc	1	tae-MIR5062,	tae-MIR5062	cgtagcttctTGAACCTTAGGGAACAGCCGCATaacaccattaacttgaaaaccacttatcttatcccaaaactgctcctaccacaatataaggggtaaggaatggtttttagtttgtgaggtcatgcggatttttcaccaaggttcaagtggttatc	tae-MIR5062-p3	gcggatttttcaccaaggttcaag	3'	New	gp1a	.(((((..((((((((((.(((((...((((((.((..(((....(..(((((((.((.(((((((((........................))))))))))))))))))..)...)))..)).))))))....))).))))))))))))..))))).	156	42.4	-61	0.9	15	33	18	39	41	47	52	36	62	27	64	40	15	33	18	16	18	44	32	26	22	12	8	26	32	23
460	534	tae-MIR5084-p5	AGATCCTCTGCAGTACCGTATGGT	24	chr1A	+	499791691	499791819	aaaaaaggggtttAGATCCTCTGCAGTACCGTATGGTgctgtagtatggataacatgtggggccaggtctcacctggcagtgactgtacaacatcatACAGTACTGCAGAGGATCCTAACCccttaaaa	1	tae-MIR5084,	tae-MIR5084	aaaaaaggggtttagatcctctgcagtaccgtatggtgctgtagtatggataacatgtggggccaggtctcacctggcagtgactgtacaacatcATACAGTACTGCAGAGGATCCTAAccccttaaaa	tae-MIR5084-p5	agatcctctgcagtaccgtatggt	5'	New	gp1a	....((((((((..(((((((((((((((.((((((((.((((.((((.....))))....((((((.....))))))........)))).)))))))).)))))))))))))))..))))))))....	121	46.5	-71.4	1.2	3	13	15	4	6	5	8	12	13	7	10	4	3	13	15	3	6	12	6	24	10	5	5	23	36	4
460	535	tae-miR5084_L-2R+2	ACAGTACTGCAGAGGATCCTAACC	24	chr1A	+	499791691	499791819	aaaaaaggggtttAGATCCTCTGCAGTACCGTATGGTgctgtagtatggataacatgtggggccaggtctcacctggcagtgactgtacaacatcatACAGTACTGCAGAGGATCCTAACCccttaaaa	1	tae-MIR5084,	tae-MIR5084	aaaaaaggggtttagatcctctgcagtaccgtatggtgctgtagtatggataacatgtggggccaggtctcacctggcagtgactgtacaacatcATACAGTACTGCAGAGGATCCTAAccccttaaaa	tae-miR5084	ATACAGTACTGCAGAGGATCCTAA	3'	Diff	gp1a	....((((((((..(((((((((((((((.((((((((.((((.((((.....))))....((((((.....))))))........)))).)))))))).)))))))))))))))..))))))))....	121	46.5	-71.4	1.2	8	6	5	8	11	10	6	10	10	6	6	7	8	6	5	2	4	8	3	14	6	3	3	14	46	10
461	536	tae-MIR5085-p5_1ss9CT	TTTGTGGCTTGTGTAAAAAAG	21	chr7B	+	640845722	640845849	taaagtgaaaaaggacatttTTTGTGGCCTGTGTAAAAAAGacaattttcgacgcttaattacaactATTCACGAGGCATTTTTTTATCTTtttatacatgccacaaacaatgtcccttttcaccgaa	1	tae-MIR5085,	tae-MIR5085	taaagtgaaaAAGGACATTTTTTGTGGCCTGtgtaaaaaagacaattttcgacgcttaattacaactattcacgaggcatttttttatctttttatacatgccacaaacaatgtcccttttcaccgaa	tae-MIR5085-p5	TTTGTGGCCTGtgtaaaaaag	5'	New	gp1a	....(((((((.(((((((.((((((((.((((((((((.((......))...((((.................))))...........)))))))))).)))))))).))))))).)))))))....	120	32.8	-41.1	1	3	4	6	2	4	9	2	2	4	6	5	2	3	4	6	2	3	2	0	10	3	3	1	8	18	6
461	537	tae-MIR5085-p3_1ss16TC	ATTCACGAGGCATTTCTTTATCTT	24	chr7B	+	640845722	640845849	taaagtgaaaaaggacatttTTTGTGGCCTGTGTAAAAAAGacaattttcgacgcttaattacaactATTCACGAGGCATTTTTTTATCTTtttatacatgccacaaacaatgtcccttttcaccgaa	1	tae-MIR5085,	tae-MIR5085	taaagtgaaaAAGGACATTTTTTGTGGCCTGtgtaaaaaagacaattttcgacgcttaattacaactattcacgaggcatttttttatctttttatacatgccacaaacaatgtcccttttcaccgaa	tae-MIR5085-p3	attcacgaggcatttttttatctt	3'	New	gp1a	....(((((((.(((((((.((((((((.((((((((((.((......))...((((.................))))...........)))))))))).)))))))).))))))).)))))))....	120	32.8	-41.1	1	0	1	1	1	0	1	1	0	0	0	0	0	0	1	1	1	0	0	0	2	0	0	0	1	2	1
462	538	tae-MIR5086-p5_2ss6TG19AC_3	ATCACATTGGTAGAAGTCGTG	21	chr2B	+	541011808	541011928	aaagaATCACATTGGTAGAAGTCGTGgcaaaaaaaatcgatgctccaaaagtgttattttcgaaagcattttgaagtcctgatttgattttttaccatgacttccactaatgtgatttcat	1	tae-MIR5086,	tae-MIR5086	acacaaaatcACATTGGTGGAAGGCGTGGTAaagaaacaaaatcgatgcttcgaaaatgttacttacaaaagcattttggagtttcgattttttttttttttgcacgacttccaccaatgtgatttcgcgc	tae-MIR5086-p5	atcACATTGGTGGAAGGCGTG	5'	New	gp1a	...(((((((((((((.((((((((((.(((((((((((..(((...((((((((.........))))))))..)))..)))))...)))))).)))))))))).)))))))))))))...	115	33.1	-44.5	1.1	0	1	0	0	0	1	1	0	0	1	0	0	0	1	0	0	0	0	0	1	0	0	0	1	0	0
463	539	tae-MIR5086-p5_2ss6TG19AC_1	AAATCACATTGGTAGAAGTCGTG	23	chr4B	+	496471762	496471930	gtcgtgcatgccaaatttcatgacgAAATCACATTGGTAGAAGTCGTGccaaaaacaacaaaaccggagccccaaaatgcttttgtaagtaacatttttagagtatcgattttgtttttttaccatgccttctagcaatgtgatttcgtcatgaaattctacatgcaca	1	tae-MIR5086,	tae-MIR5086	acacaaaatcACATTGGTGGAAGGCGTGGTAaagaaacaaaatcgatgcttcgaaaatgttacttacaaaagcattttggagtttcgattttttttttttttgcacgacttccaccaatgtgatttcgcgc	tae-MIR5086-p5	aaatcACATTGGTGGAAGGCGTG	5'	New	gp1a	...(((((((...(((((((((((((((((((((((.((((((.((((..(((((.(((((((.((..((...(((((((((....)))...))))))....))..)).))))))))))))..)))).)))))).)))))))))))))))))))))))...))))))).	165	37.3	-70.6	1.1	0	1	0	0	0	1	1	0	0	1	0	0	0	1	0	0	0	0	0	1	0	0	0	1	0	0
464	540	tae-MIR5086-p5_2ss6TG19AC_2	AATCACATTGGTAGAAGTCGTG	22	chr1A	+	313001962	313002131	tgttgtgcatgcaaaatttcatcgcaaAATCACATTGGTAGAAGTCGTGgtaaaaaaacaaaactgttgctctgaaaatgtaacttacaaaagcatttttgagctctgattttgtttttttcggcatgactttcatcaatgtgatttcatgatgaaattctacatgcaca	1	tae-MIR5086,	tae-MIR5086	acacaaaatcACATTGGTGGAAGGCGTGGTAaagaaacaaaatcgatgcttcgaaaatgttacttacaaaagcattttggagtttcgattttttttttttttgcacgacttccaccaatgtgatttcgcgc	tae-MIR5086-p5	aatcACATTGGTGGAAGGCGTG	5'	New	gp1a	...((((((((...((((((((((..(((((((((((((..((((((((..((((((((((((..(..((((.((((((((...........))))))))))))..)..))))))))))))...))))))))..)))))))))))))..))))))))))...))))))))	167	32.9	-71	1.3	0	1	0	0	0	1	1	0	0	1	0	0	0	1	0	0	0	0	0	1	0	0	0	1	0	0
465	541	tae-miR5175-5p	TTCCAAATTACTCGTCGTGGT	21	chr2A	+	238533660	238533744	actccctctgTTCCAAATTACTCGTCGTGGTtttagtccaaatttgaactaaaaccatgacgAGTAATTTGGAACGGAGGGAGta	1	tae-MIR5175,	tae-MIR5175	actccctctgTTCCAAATTACTCGTCGTGGTtttagtccaaatttgaactaaaaccatgacgagtaatttggaacggagggagta	tae-miR5175-5p	TTCCAAATTACTCGTCGTGGT	5'	Yes	gp1a	(((((((((((((((((((((((((((((((((((((.((....)).))))))))))))))))))))))))))))))))))))).	84	41.2	-65.6	1.9	53.25	85.25	101.2	62.7	62.0333	91	95.8333	32	115.333	103.9	65.25	60.25	53.25	85.25	101.2	71.5	58	59.3333	52.5333	194.45	74.1833	119.9	42.25	128	161.5	86
465	542	tae-MIR5175-p3	AGTAATTTGGAACGGAGGGAG	21	chr2A	+	238533660	238533744	actccctctgTTCCAAATTACTCGTCGTGGTtttagtccaaatttgaactaaaaccatgacgAGTAATTTGGAACGGAGGGAGta	1	tae-MIR5175,	tae-MIR5175	actccctctgTTCCAAATTACTCGTCGTGGTtttagtccaaatttgaactaaaaccatgacgagtaatttggaacggagggagta	tae-MIR5175-p3	agtaatttggaacggagggag	3'	New	gp1a	(((((((((((((((((((((((((((((((((((((.((....)).))))))))))))))))))))))))))))))))))))).	84	41.2	-65.6	1.9	110.5	156.667	172.333	66.5	158.667	122.5	130.333	87.3333	132	199.667	132	73.3333	110.5	156.667	172.333	84.5	109.167	122.667	80	239.167	73.8333	136.667	65.3333	140.167	295.333	145.833
466	543	tae-MIR5200-p5	TAAGCCTTAGTGAATATCTAC	21	chr7B	+	9129747	9129839	actaatTAAGCCTTAGTGAATATCTACactagtaagtttttcttcatgtttgaaatgcttagcatTGTAGATACTCCCTAAGGCTTgggtggt	1	tae-MIR5200,	tae-MIR5200	actaattaagccttagtgaatatctacactagtaagtttttcttcatgtttgaaatgcttagcatTGTAGATACTCCCTAAGGCTTgggtggt	tae-MIR5200-p5	taagccttagtgaatatctac	5'	New	gp1a	((((..((((((((((.((.((((((((....((((..((((.........))))..))))....)))))))).)).))))))))))..))))	93	35.5	-33.4	1	6	18	28	3	6	10	18	3	7	21	12	3	6	18	28	11	18	10	8	5	15	11	3	11	9	11
466	544	tae-miR5200	TGTAGATACTCCCTAAGGCTT	21	chr7B	+	9129747	9129839	actaatTAAGCCTTAGTGAATATCTACactagtaagtttttcttcatgtttgaaatgcttagcatTGTAGATACTCCCTAAGGCTTgggtggt	1	tae-MIR5200,	tae-MIR5200	actaattaagccttagtgaatatctacactagtaagtttttcttcatgtttgaaatgcttagcatTGTAGATACTCCCTAAGGCTTgggtggt	tae-miR5200	TGTAGATACTCCCTAAGGCTT	3'	Yes	gp1a	((((..((((((((((.((.((((((((....((((..((((.........))))..))))....)))))))).)).))))))))))..))))	93	35.5	-33.4	1	764	3169	3000	877	1618	1120	1893	518	1863	3488	1921	1403	764	3169	3000	1474	1844	972	1120	1483	2292	2579	736	3168	803	1424
467	545	tae-MIR5384-p5_2ss1TC19CT	CTCGCCGGTCGCGCGTTCTCC	21	chr1A	-	40965123	40965188	tgccgaccccTTCGCCGGTCGCGCGTTCCCCttgcggTGAGCGCGCCGCCGTCGAATGgatcggtg	1	tae-MIR5384,	tae-MIR5384	tgccgaccccttcgccggtcgcgcgttccccttgcggTGAGCGCGCCGCCGTCGAATGgatcggtg	tae-MIR5384-p5	ttcgccggtcgcgcgttcccc	5'	New	gp1a	.(((((.((.((((.(((..((((((((.((....)).))))))))..))).)))).)).))))).	64	72.7	-39	0.8	63	119	107	122	193	123	76	82	75	156	106	74	63	119	107	61	52	78	80	283	94	140	39	120	125	75
467	546	tae-miR5384-3p_1ss20TC	TGAGCGCGCCGCCGTCGAACG	21	chr1A	-	40965123	40965188	tgccgaccccTTCGCCGGTCGCGCGTTCCCCttgcggTGAGCGCGCCGCCGTCGAATGgatcggtg	1	tae-MIR5384,	tae-MIR5384	tgccgaccccttcgccggtcgcgcgttccccttgcggTGAGCGCGCCGCCGTCGAATGgatcggtg	tae-miR5384-3p	TGAGCGCGCCGCCGTCGAATG	3'	Diff	gp1a	.(((((.((.((((.(((..((((((((.((....)).))))))))..))).)))).)).))))).	64	72.7	-39	0.8	22	23	20	34	66	26	25	26	28	47	53	14	22	23	20	17	21	17	30	39	29	44	18	39	28	18
468	547	tae-MIR6197-p5_2ss15AT19GA	CTCCCTCTGTAAACTAATATA	21	chr1A	+	189960946	189961036	aagtaCTCCCTCTGTAAACAAATGTAggacgtttttgcagtttaaattaaactgctaaaacatcTTACATTTGTGTACAGAGGGAatatat	1	tae-MIR6197,	tae-MIR6197	aagtactcccTCTGTAAACAAATGTAGGACGtttttgcagtttaaattaaactgctaaaacatcttacatttgtgtacagagggaatatat	tae-MIR6197-p5	ctcccTCTGTAAACAAATGTA	5'	New	gp1a	..(((.((((((((((.((((((((((((.(((((.((((((((...)))))))).))))).)))))))))))).)))))))))).)))..	87	31.9	-48.3	1.7	30.5	59.5	70.5	39	66	54.5	49	36.5	81.5	53.5	55	47.5	30.5	59.5	70.5	49	41	47.5	30	108.5	28.5	67.5	14.5	87	85	42.5
468	548	tae-MIR6197-p3	TTACATTTGTGTACAGAGGGA	21	chr1A	+	189960946	189961036	aagtaCTCCCTCTGTAAACAAATGTAggacgtttttgcagtttaaattaaactgctaaaacatcTTACATTTGTGTACAGAGGGAatatat	1	tae-MIR6197,	tae-MIR6197	aagtactcccTCTGTAAACAAATGTAGGACGtttttgcagtttaaattaaactgctaaaacatcttacatttgtgtacagagggaatatat	tae-MIR6197-p3	ttacatttgtgtacagaggga	3'	New	gp1a	..(((.((((((((((.((((((((((((.(((((.((((((((...)))))))).))))).)))))))))))).)))))))))).)))..	87	31.9	-48.3	1.7	85	167	153	85	158	74	113	111	117	162	144	93	85	167	153	77	75	127	72	176	93	186	55	154	132	128
469	549	tae-miR6201	TGACCCTGAGGCACTCATACCG	22	chr6A	-	612589804	612589916	acctgagttTGACCCTGAGGCACTCATACCGccagcttgtttagaatgctagccgcatgagtgcctcatgcagcggtatcgccggTATGAGTGTTTCAGGGTCAAGcttcggt	1	tae-MIR6201,	tae-MIR6201	acctgagttTGACCCTGAGGCACTCATACCGccagcttgtttagaatgctagccgcatgagtgcctcatgcagcggtatcgccggtatgagtgtttcagggtcaagcttcggt	tae-miR6201	TGACCCTGAGGCACTCATACCG	5'	Yes	gp1a	(((..(((((((((((((..(((((((((((..(((...........))).((.(((((((...))))))).))........)))))))))))..)))))))))))))..)))	113	54	-63.9	1	1	1	0	0	0	1	1	0	3	3	1	2	1	1	0	0	0	0	0	65	2	0	1	1	37	0
469	550	tae-MIR6201-p3	TATGAGTGTTTCAGGGTCAAG	21	chr6A	-	612589804	612589916	acctgagttTGACCCTGAGGCACTCATACCGccagcttgtttagaatgctagccgcatgagtgcctcatgcagcggtatcgccggTATGAGTGTTTCAGGGTCAAGcttcggt	1	tae-MIR6201,	tae-MIR6201	acctgagttTGACCCTGAGGCACTCATACCGccagcttgtttagaatgctagccgcatgagtgcctcatgcagcggtatcgccggtatgagtgtttcagggtcaagcttcggt	tae-MIR6201-p3	tatgagtgtttcagggtcaag	3'	New	gp1a	(((..(((((((((((((..(((((((((((..(((...........))).((.(((((((...))))))).))........)))))))))))..)))))))))))))..)))	113	54	-63.9	1	0	0	0	0	0	0	0	0	0	0	0	0	0	0	0	0	0	0	0	13	0	0	0	1	5	0
470	551	tae-miR7757-5p_1ss2TC	ACAAAACCTTCAGCTATCCATC	22	chr3D	+	575593795	575594138	tgcattacatATAAAACCTTCAGCTATCCATCtccatatcagcctgtctctcttaattttgaaacattttggaaatatgcttaaatatccttgaacataagaacgagccacacatgctgcaccaatactatgaaaagtagcatagaatgagtaaaagaggctcttgacttttagatcatgcaagagctttgatctacaggtaaacccttttttactaactactagcagctttaatctgccttcttatctatatgattagttattatgtctaagtatgtttttagaagattaagcaagctcattcgatatgtaaaTGGATAGTTTGAGGTTTTATTTataatgat	1	tae-MIR7757,	tae-MIR7757	tgcattacatATAAAACCTTCAGCTATCCATCtccatatcagcctgtctctcttaattttgaaacattttggaaatatgcttaaatatccttgaacataagaacgagccacacatgctgcaccaatactatgaaaagtagcatagaatgagtaaaagaggctcttgacttttagatcatgcaagagctttgatctacaggtaaacccttttttactaactactagcagctttaatctgccttcttatctatatgattagttattatgtctaagtatgtttttagaagattaagcaagctcattcgatatgtaaatggatagtttgaggttttatttataatgat	tae-miR7757-5p	ATAAAACCTTCAGCTATCCATC	5'	Diff	gp1a	..(((((...(((((((((..((((((((((...((((((....((.((..(((((((........((((..(((((((((((.............(((((((...((.......(((((.......(((((........)))))....(((((((((((......((((.(((((((.((....))..))))))).))))....)))))))))))........)))))........)).)))))))..(((((((.....))))))).)))))))))))..)))))))))))..))..))...))))))...))))))))))..)))))))))...)))))..	340	32.3	-95.2	0.9	49236	50477	66727	60489	55873	85562	51354	41226	77095	69769	71286	45778	49236	50477	66727	40270	32906	70713	31122	75201	46985	42283	22079	66671	65591	47430
470	552	tae-MIR7757-p3_1ss19AG	TGGATAGTTTGAGGTTTTGTTT	22	chr3D	+	575593795	575594138	tgcattacatATAAAACCTTCAGCTATCCATCtccatatcagcctgtctctcttaattttgaaacattttggaaatatgcttaaatatccttgaacataagaacgagccacacatgctgcaccaatactatgaaaagtagcatagaatgagtaaaagaggctcttgacttttagatcatgcaagagctttgatctacaggtaaacccttttttactaactactagcagctttaatctgccttcttatctatatgattagttattatgtctaagtatgtttttagaagattaagcaagctcattcgatatgtaaaTGGATAGTTTGAGGTTTTATTTataatgat	1	tae-MIR7757,	tae-MIR7757	tgcattacatATAAAACCTTCAGCTATCCATCtccatatcagcctgtctctcttaattttgaaacattttggaaatatgcttaaatatccttgaacataagaacgagccacacatgctgcaccaatactatgaaaagtagcatagaatgagtaaaagaggctcttgacttttagatcatgcaagagctttgatctacaggtaaacccttttttactaactactagcagctttaatctgccttcttatctatatgattagttattatgtctaagtatgtttttagaagattaagcaagctcattcgatatgtaaatggatagtttgaggttttatttataatgat	tae-MIR7757-p3	tggatagtttgaggttttattt	3'	New	gp1a	..(((((...(((((((((..((((((((((...((((((....((.((..(((((((........((((..(((((((((((.............(((((((...((.......(((((.......(((((........)))))....(((((((((((......((((.(((((((.((....))..))))))).))))....)))))))))))........)))))........)).)))))))..(((((((.....))))))).)))))))))))..)))))))))))..))..))...))))))...))))))))))..)))))))))...)))))..	340	32.3	-95.2	0.9	67	78	148	89	72	137	131	41	174	142	108	82	67	78	148	70	83	103	78	412	106	135	100	315	671	249
471	553	tae-miR9652-5p	CCTGTTTGTCATTAAGTTTCTT	22	chr2D	-	602641842	602641965	ctattgagatgtgtttgtcaCCTGTTTGTCATTAAGTTTCTTagtgcctttgccatcttagtgaagggtcaaaaggtacttaGAAGCTTAATGAGAACATGTGacaaacgtacttcgaggcgga	1	tae-MIR9652,	tae-MIR9652	ctattgagatgtgtttgtcaCCTGTTTGTCATTAAGTTTCTTagtgcctttgccatcttagtgaagggtcaaaaggtacttagAAGCTTAATGAGAACATGTGacaaacgtacttcgaggcgga	tae-miR9652-5p	CCTGTTTGTCATTAAGTTTCTT	5'	Yes	gp1a	...((((..(..(((((((((.(((((.(((((((((((((.((((((((((((.((.....))..)))..))))))))).)))))))))))))))))).)))))))))..)..))))......	115	40.3	-53.1	1.1	27	16	41	27	9	45	43	7	59	35	44	46	27	16	41	37	70	39	19	87	34	19	52	70	107	144
471	554	tae-miR9652-3p_L+1_1ss12AC	GAAGCTTAATGCGAACATGTG	21	chr2D	-	602641842	602641965	ctattgagatgtgtttgtcaCCTGTTTGTCATTAAGTTTCTTagtgcctttgccatcttagtgaagggtcaaaaggtacttaGAAGCTTAATGAGAACATGTGacaaacgtacttcgaggcgga	1	tae-MIR9652,	tae-MIR9652	ctattgagatgtgtttgtcaCCTGTTTGTCATTAAGTTTCTTagtgcctttgccatcttagtgaagggtcaaaaggtacttagAAGCTTAATGAGAACATGTGacaaacgtacttcgaggcgga	tae-miR9652-3p	AAGCTTAATGAGAACATGTG	3'	Diff	gp1a	...((((..(..(((((((((.(((((.(((((((((((((.((((((((((((.((.....))..)))..))))))))).)))))))))))))))))).)))))))))..)..))))......	115	40.3	-53.1	1.1	1	3	3	4	2	4	5	4	6	5	7	3	1	3	3	2	4	3	1	22	7	1	2	8	9	11
472	555	tae-MIR9653b-p5_1ss21TG	ACGGCCATGGCCAAGGTCTCG	21	chr1D	-	489796620	489796679	ccACGGCCATGGCCAAGGTCTCTtgaggcttgGCCTTGAAGACTTTGGCCATGTCcatgg	1	tae-MIR9653b,	tae-MIR9653b	ccacggccaTGGCCAAGGTCTCTTGAGGCTtggccttgaagactttggccatgtccatgg	tae-MIR9653b-p5	acggccaTGGCCAAGGTCTCT	5'	New	gp1a	(((.((.((((((((((((((.(..((((...))))..))))))))))))))).)).)))	60	58.3	-38	1.1	62	124.5	103	54	167	87.5	81.5	77.5	86	113.5	97.5	55	62	124.5	103	70.5	35	79.5	43.5	144.5	111	153	44.5	159.5	141	133.5
472	556	tae-MIR9653b-p3_1ss20TC	GCCTTGAAGACTTTGGCCACGTC	23	chr1D	-	489796620	489796679	ccACGGCCATGGCCAAGGTCTCTtgaggcttgGCCTTGAAGACTTTGGCCATGTCcatgg	1	tae-MIR9653b,	tae-MIR9653b	ccacggccaTGGCCAAGGTCTCTTGAGGCTtggccttgaagactttggccatgtccatgg	tae-MIR9653b-p3	gccttgaagactttggccatgtc	3'	New	gp1a	(((.((.((((((((((((((.(..((((...))))..))))))))))))))).)).)))	60	58.3	-38	1.1	8	38	19	41	20	25	20	16	20	32	26	21	8	38	19	20	12	21.5	19	25	23	34.5	13	57.5	35	33
473	557	tae-MIR9653a-p5_1ss1AC	CGGCCATGGCCAAGGTCTCG	20	chr1D	-	489551118	489551212	ccatcgctttggttcccaCGGCCATGGCCAAGGTCTCGtgaggttcgcgtgaccTTTGAGACTTTGGCCATGGCCatggtggccatggcatgttg	1	tae-MIR9653a,	tae-MIR9653a	ccatcgctttggttcccaggccatggccaaggtctcgtgaggttcgcgtgaccTTTGAGACTTTGGCCATGGCCatggtggccatggcatgttg	tae-MIR9653a-p5	aggccatggccaaggtctcg	5'	New	gp1a	.(((.((..((((..(((.(((((((((((((((((((...((((.....))))..))))))))))))))))))).)))..))))..)))))...	91	58.9	-59.4	1.1	8	10.5	1	7	18	6.5	8.5	7.5	7	18.5	11.5	3	8	10.5	1	5.5	8	5.5	14.5	13.5	5	14	3.5	28.5	6	11.5
473	558	tae-miR9653a-3p	TTTGAGACTTTGGCCATGGCC	21	chr1D	-	489551118	489551212	ccatcgctttggttcccaCGGCCATGGCCAAGGTCTCGtgaggttcgcgtgaccTTTGAGACTTTGGCCATGGCCatggtggccatggcatgttg	1	tae-MIR9653a,	tae-MIR9653a	ccatcgctttggttcccaggccatggccaaggtctcgtgaggttcgcgtgaccTTTGAGACTTTGGCCATGGCCatggtggccatggcatgttg	tae-miR9653a-3p	TTTGAGACTTTGGCCATGGCC	3'	Yes	gp1a	.(((.((..((((..(((.(((((((((((((((((((...((((.....))))..))))))))))))))))))).)))..))))..)))))...	91	58.9	-59.4	1.1	286	595	552	279	359	354	413	170	464	669	554	294	286	595	552	288	256	399.5	221	790	367	548.5	194	709.5	865	574
474	559	tae-MIR9654b-p5_2ss1CA22GA	AGCTTCAAGCCTTGAGGAATAAGG	24	chr1B	+	615697762	615697886	atgctcacattcacgttggttCGCTTCAAGCCTTGAGGAATAGGGtaaactgcacggagttatgtgcagtgcagtttacactaTTCCGAAAGGCTTGAAGCGAATtaactagcattgtgcctctt	1	tae-MIR9654b,	tae-MIR9654b	atgctcacattcacgttggttcgcttcaagccttgaggaatagggtaaactgcacggagttatgtgcagtgcagtttacactaTTCCGAAAGGCTTGAAGCGAATtaactagcattgtgcctctt	tae-MIR9654b-p5	cgcttcaagccttgaggaataggg	5'	New	gp1a	.....((((.....(((..(((((((((((((((..(((((((.(((((((((((.............))))))))))).)))))))..)))))))))))))))..)))......))))......	114	44.8	-62.9	1.1	9	14	19.5	9	12	26	17.5	19	21	9	17	15	9	14	19.5	3	10	29	9	21	14	14.5	12	52	52	21.5
474	560	tae-miR9654b-3p_1ss19GA	TTCCGAAAGGCTTGAAGCAAAT	22	chr1B	+	615697762	615697886	atgctcacattcacgttggttCGCTTCAAGCCTTGAGGAATAGGGtaaactgcacggagttatgtgcagtgcagtttacactaTTCCGAAAGGCTTGAAGCGAATtaactagcattgtgcctctt	1	tae-MIR9654b,	tae-MIR9654b	atgctcacattcacgttggttcgcttcaagccttgaggaatagggtaaactgcacggagttatgtgcagtgcagtttacactaTTCCGAAAGGCTTGAAGCGAATtaactagcattgtgcctctt	tae-miR9654b-3p	TTCCGAAAGGCTTGAAGCGAAT	3'	Diff	gp1a	.....((((.....(((..(((((((((((((((..(((((((.(((((((((((.............))))))))))).)))))))..)))))))))))))))..)))......))))......	114	44.8	-62.9	1.1	25	19	27.5	30	19	40.5	27	22	43.5	23	32	30	25	19	27.5	17	26	34.5	12	68	33	21	19.5	70.5	75	73
475	561	tae-MIR9654a-p5_1ss4TA	TTGAGGAATAGGGTAGACTGC	21	chr3B	-	829374702	829374807	tgcacgttggttcgcttcaagccTTGTGGAATAGGGTAGACTGCatggagctatgtgcagtgcagtttacaCTATTCTGAAAGGCTTGAAGCGAAttaactagcat	1	tae-MIR9654a,	tae-MIR9654a	tgcacgttggttcgcttcaagccttgtggaatagggtagactgcatggagctatgtgcagtgcagtttacactaTTCTGAAAGGCTTGAAGCGAATtaactagcat	tae-MIR9654a-p5	ttgtggaatagggtagactgc	5'	New	gp1a	(((..(((..(((((((((((((((..(((((((.(((((((((((...((.....)).))))))))))).)))))))..)))))))))))))))..)))..))).	105	45.3	-59.9	1.2	2	4	6.5	4	4	3	4.5	1	4	0	1	3	2	4	6.5	0	2	4	2	8	1	0.5	2	9	23	9.5
475	562	tae-miR9654a-3p_L+3R-1_1ss14CT	CTATTCTGAAAGGTTTGAAGCGAA	24	chr3B	-	829374702	829374807	tgcacgttggttcgcttcaagccTTGTGGAATAGGGTAGACTGCatggagctatgtgcagtgcagtttacaCTATTCTGAAAGGCTTGAAGCGAAttaactagcat	1	tae-MIR9654a,	tae-MIR9654a	tgcacgttggttcgcttcaagccttgtggaatagggtagactgcatggagctatgtgcagtgcagtttacactaTTCTGAAAGGCTTGAAGCGAATtaactagcat	tae-miR9654a-3p	TTCTGAAAGGCTTGAAGCGAAT	3'	Diff	gp1a	(((..(((..(((((((((((((((..(((((((.(((((((((((...((.....)).))))))))))).)))))))..)))))))))))))))..)))..))).	105	45.3	-59.9	1.2	2	2	0.5	1	3	1.5	5	1	5.5	1	3	6	2	2	0.5	1	2	6.5	0	9	1	0	3.5	8.5	15	3
476	563	tae-MIR9655-p5_1ss1CT	TGGCTACTTCCTTTCCCTTGCC	22	chr6B	-	118890110	118890231	cgggtgatccgtctcaggcgtCGGCTACTTCCTTTCCCTTGCCagtgcgccatgccggcgggtgcacccctcttgcacaggCAAGGGAAGGAAGTAGCCAACgtcttgggcggatctagcat	1	tae-MIR9655,	tae-MIR9655	cgggtgatccgtctcaggcgtcggctacttcctttcccttgccagtgcgccatgccggcgggtgcacccctcttgcacaggCAAGGGAAGGAAGTAGCCAACgtcttgggcggatctagcat	tae-MIR9655-p5	cggctacttcctttcccttgcc	5'	New	gp1a	.....((((((((..((((((.((((((((((((.((((((((....((((.....)))).(((((.......))))).)))))))))))))))))))).))))))..))))))))......	111	62.3	-76.4	1	358	771	705	260	574	169	506	424	541	1120	519	384	358	771	705	457	795	322	454	106	750	440	370	555	147	197
476	564	tae-miR9655-3p	CAAGGGAAGGAAGTAGCCAAC	21	chr6B	-	118890110	118890231	cgggtgatccgtctcaggcgtCGGCTACTTCCTTTCCCTTGCCagtgcgccatgccggcgggtgcacccctcttgcacaggCAAGGGAAGGAAGTAGCCAACgtcttgggcggatctagcat	1	tae-MIR9655,	tae-MIR9655	cgggtgatccgtctcaggcgtcggctacttcctttcccttgccagtgcgccatgccggcgggtgcacccctcttgcacaggCAAGGGAAGGAAGTAGCCAACgtcttgggcggatctagcat	tae-miR9655-3p	CAAGGGAAGGAAGTAGCCAAC	3'	Yes	gp1a	.....((((((((..((((((.((((((((((((.((((((((....((((.....)))).(((((.......))))).)))))))))))))))))))).))))))..))))))))......	111	62.3	-76.4	1	12	25	40	11	9	3	13	6	26	38	17	10	12	25	40	19	30	11	11	3	33	33	21	9	4	10
477	565	tae-MIR9656-p5	ATTGTTCAGTGTTTCGAAGGA	21	chr6D	+	450819857	450819986	ccatggctgcgacaggcaccATTGTTCAGTGTTTCGAAGGAaataataccgttgctgggtttggaggactgttttaacgGTATTATCTGCTTCGAGACTCtgaacagcggtgccatagaagctactgccc	1	tae-MIR9656,	tae-MIR9656	ccatggctgcgacaggcaccattgttcagtgtttcgaaggaaataataccgttgctgggtttggaggactgttttaacggtattatctgCTTCGAGACTCTGAACAGCGGtgccatagaagctactgccc	tae-MIR9656-p5	attgttcagtgtttcgaagga	5'	New	gp1a	.(((((((......((((((..(((((((.(((((((((...((((((((((((...((((.....))))....))))))))))))...))))))))).)))))))..)))))).....))))).))...	126	49.2	-57.3	0.9	7	7	13	10	11	22	17	3	23	21	18	9	7	7	13	17	25	6	6	67	8	20	7	48	142	43
477	566	tae-MIR9656-p3	GTATTATCTGCTTCGAGACTC	21	chr6D	+	450819857	450819986	ccatggctgcgacaggcaccATTGTTCAGTGTTTCGAAGGAaataataccgttgctgggtttggaggactgttttaacgGTATTATCTGCTTCGAGACTCtgaacagcggtgccatagaagctactgccc	1	tae-MIR9656,	tae-MIR9656	ccatggctgcgacaggcaccattgttcagtgtttcgaaggaaataataccgttgctgggtttggaggactgttttaacggtattatctgCTTCGAGACTCTGAACAGCGGtgccatagaagctactgccc	tae-MIR9656-p3	gtattatctgCTTCGAGACTC	3'	New	gp1a	.(((((((......((((((..(((((((.(((((((((...((((((((((((...((((.....))))....))))))))))))...))))))))).)))))))..)))))).....))))).))...	126	49.2	-57.3	0.9	43	64	77	35	36	47	57	24	60	120	61	29	43	64	77	51	97	33	35	224	56	78	26	103	217	74
478	567	tae-miR9657b-5p_2ss5TG18TC	TTCGGCGGAGAAGCATGCTGC	21					atagcggcgtgctgactccgTTCGTCGGAGAAGCATGTTGCggaccagcgccgCGTGCTTCCTCGTCGAACGGTggcgaccacgttgcacgcgc	1	tae-MIR9657b,	tae-MIR9657b	atagcggcgtgctgactccgTTCGTCGGAGAAGCATGTTGCggaccagcgccgCGTGCTTCCTCGTCGAACGGTggcgaccacgttgcacgcgc	tae-miR9657b-5p	TTCGTCGGAGAAGCATGTTGC	5'	Diff	gp1a	...((.((((((.(((.(((((((.((..((((((((..(((......)))..))))))))..)).))))))).((...))..)))))))))))	91	66	-47.9	0.8	0	0	0	0	0	0	0	0	0	0	1	0	0	0	0	0	0	0	0	0	2	0	0	0	0	0
479	568	tae-MIR9657c-p5_2ss18TC21TC	TTCGCCGGAGAAGCATGCTGC	21	chr7A	-	38978081	38978176	gcatagcggagggctggctccgTTCGCCGGAGAAGCATGTTGTggaccagtgccgCGTGCTTCCTCGTCGAACGGTggcgaccatgttgcacgcgc	1	tae-MIR9657c,	tae-MIR9657c	gcatagcggagggctggctccgttcgccggagaagcatgttgtggaccagtgccgCGTGCTTCCTCGTCGAACGGTggcgaccatgttgcacgcgc	tae-MIR9657c-p5	ttcgccggagaagcatgttgt	5'	New	gp1a	((.((((.....)))))).(((((((.((..((((((((..((........))..))))))))..)).)))))))..(((((...)))))......	56	65.6	-39.4	0.6	1	10	11	7	26	19	4	1	3	17	9	6	1	10	11	3	5	5	7	26	18.5	9	0	5	1	2
479	569	tae-miR9657b-3p	CGTGCTTCCTCGTCGAACGGT	21	chr7A	-	38978081	38978176	gcatagcggagggctggctccgTTCGCCGGAGAAGCATGTTGTggaccagtgccgCGTGCTTCCTCGTCGAACGGTggcgaccatgttgcacgcgc	1	tae-MIR9657c,	tae-MIR9657c	gcatagcggagggctggctccgttcgccggagaagcatgttgtggaccagtgccgCGTGCTTCCTCGTCGAACGGTggcgaccatgttgcacgcgc	tae-miR9657b-3p	CGTGCTTCCTCGTCGAACGGT	3'	Yes	gp1a	((.((((.....)))))).(((((((.((..((((((((..((........))..))))))))..)).)))))))..(((((...)))))......	56	65.6	-39.4	0.6	0	0	0	0	0	0	0	0	0	0	0	0.5	0	0	0	0	0	0	0	0	0	0	0	0	0	0
480	570	tae-MIR9657a-p5	TTCGCCGGAGAAGCTTACTGC	21	chr3B	+	755705235	755705312	gcgtgccggctccgTTCGCCGGAGAAGCTTACTGCggaccaacgccgTGTGCTTCCTCGTCGAACGGTggcgaccacg	1	tae-MIR9657a,	tae-MIR9657a	gcgtgccggctccgttcgccggagaagcttactgcggaccaacgccgTGTGCTTCCTCGTCGAACGGTggcgaccacg	tae-MIR9657a-p5	ttcgccggagaagcttactgc	5'	New	gp1a	.((((...((((((((((.((..(((((..((.(((......))).))..)))))..)).))))))).)))...))))	77	67.9	-37.1	0.7	0	0	1	0	0	84	2	0	0	0	0	3	0	0	1	2	27	0	0	0	41.5	5	8	0	0	0
480	571	tae-miR9657a-3p	TGTGCTTCCTCGTCGAACGGT	21	chr3B	+	755705235	755705312	gcgtgccggctccgTTCGCCGGAGAAGCTTACTGCggaccaacgccgTGTGCTTCCTCGTCGAACGGTggcgaccacg	1	tae-MIR9657a,	tae-MIR9657a	gcgtgccggctccgttcgccggagaagcttactgcggaccaacgccgTGTGCTTCCTCGTCGAACGGTggcgaccacg	tae-miR9657a-3p	TGTGCTTCCTCGTCGAACGGT	3'	Yes	gp1a	.((((...((((((((((.((..(((((..((.(((......))).))..)))))..)).))))))).)))...))))	77	67.9	-37.1	0.7	0	0	0	1	0	8	0	0	0	0	0	2.5	0	0	0	1	4	0	0	1	8	0	1	0	0	0
481	572	tae-MIR9658-p5	CTTTTGACCGATTCTCCCAGA	21	chr6B	+	68001144	68001292	tctggtaacaatagattgggattcaggcgcagttCTTTTGACCGATTCTCCCAGAattttgagaatcgcacctcctaaaccaaataggtttaagattgtgagaacggtctgattctcATCGTTCTGGGTGAATAGGCCaaaaaaaccag	1	tae-MIR9658,	tae-MIR9658	tctggtaacaatagattgggattcaggcgcagttcttttgaccgattctcccagaattttgagaatcgcacctcctaaaccaataggtttaagattgtgagaacggtctgattctcATCGTTCTGGGTGAATAGGCCaaaaaaccag	tae-MIR9658-p5	cttttgaccgattctcccaga	5'	New	gp1a	.(((((.......(((((...........))))).(((((.((.((((.((((((((..((((((((........((((((.....)))))).((..((....))..)).))))))))..)))))))).)))).)).)))))..)))))	107	42.3	-50.2	0.8	9	6	8	7	6	18	13	7	14	9	14	9	9	6	8	3	4	8	7	11	4	8	2	22	29	15
481	573	tae-miR9658-3p	ATCGTTCTGGGTGAATAGGCC	21	chr6B	+	68001144	68001292	tctggtaacaatagattgggattcaggcgcagttCTTTTGACCGATTCTCCCAGAattttgagaatcgcacctcctaaaccaaataggtttaagattgtgagaacggtctgattctcATCGTTCTGGGTGAATAGGCCaaaaaaaccag	1	tae-MIR9658,	tae-MIR9658	tctggtaacaatagattgggattcaggcgcagttcttttgaccgattctcccagaattttgagaatcgcacctcctaaaccaataggtttaagattgtgagaacggtctgattctcATCGTTCTGGGTGAATAGGCCaaaaaaccag	tae-miR9658-3p	ATCGTTCTGGGTGAATAGGCC	3'	Yes	gp1a	.(((((.......(((((...........))))).(((((.((.((((.((((((((..((((((((........((((((.....)))))).((..((....))..)).))))))))..)))))))).)))).)).)))))..)))))	107	42.3	-50.2	0.8	23	22	38	22	29	22	23	26	50	29	45	46	23	22	38	17	11	43	12	52	18	47	14	64	75	88
482	574	tae-miR9659-3p	TCCAATGGTTGTTCACGGCATC	22	chr6B	-	45557085	45557205	tccaggcctagttggggtggatgctgggaaaactattgaactagataagttacaactcatctcgaagtaacttgtctggTCCAATGGTTGTTCACGGCATCcacaaagggcctggctatcc	1	tae-MIR9659,	tae-MIR9659	tccaggcctagttggggtggatgctgggaaaactattgaactagataagttacaactcatctcgaagtaacttgtctggTCCAATGGTTGTTCACGGCATCcacaaagggcctggctatcc	tae-miR9659-3p	TCCAATGGTTGTTCACGGCATC	3'	Yes	gp1a	.((((((((.......(((((((((((((.((((((((.((((((((((((((...((.....)).)))))))))))))).)))))))).))).))))))))))...))))))))......	114	47.9	-62.6	1.1	0	0	0	0	0	0	0	0	2	0	0	3	0	0	0	0	0	0	0	0	0	1	0	2	0	0
483	575	tae-miR9660-5p_L+1	CTTGCGAGCAACGGATGAATC	21	chr6B	+	665411054	665411143	gctctttctCTTGCGAGCAACGGATGAATCagccttgttatccaatccagaggtggctgaTTTCTCCTTTGCTCGAGTAGAGaaagagta	1	tae-MIR9660,	tae-MIR9660	gctctttctcTTGCGAGCAACGGATGAATCagccttgttatccaatccagaggtggctgatttctcctttgctcgagtagagaaagagta	tae-miR9660-5p	TTGCGAGCAACGGATGAATC	5'	Diff	gp1a	(((((((((((..(((((((.(((..((((((((....................))))))))..))).)))))))...))))))))))).	89	46.7	-46.2	1.1	7	8	10	11	1	8	3	4	8	8	2	4	7	8	10	2	4	3	1	8	2	9	4	6	8	14
483	576	tae-MIR9660-p3	TTTCTCCTTTGCTCGAGTAGAG	22	chr6B	+	665411054	665411143	gctctttctCTTGCGAGCAACGGATGAATCagccttgttatccaatccagaggtggctgaTTTCTCCTTTGCTCGAGTAGAGaaagagta	1	tae-MIR9660,	tae-MIR9660	gctctttctcTTGCGAGCAACGGATGAATCagccttgttatccaatccagaggtggctgatttctcctttgctcgagtagagaaagagta	tae-MIR9660-p3	tttctcctttgctcgagtagag	3'	New	gp1a	(((((((((((..(((((((.(((..((((((((....................))))))))..))).)))))))...))))))))))).	89	46.7	-46.2	1.1	6	15	19	13	11	4	5	7	15	17	12	6	6	15	19	7	8	10	9	10	11	10	5	10	8	9
484	577	tae-miR9661-5p_1ss14GA	TGAAGTAGAGCAGAGACCTCA	21	chr4A	+	613581152	613581228	ttggggaagaTGAAGTAGAGCAGGGACCTCAcgctcaagaagcggtgaggTGCCTGACCTACTTCATCTTCaccaac	1	tae-MIR9661,	tae-MIR9661	ttggggaagaTGAAGTAGAGCAGGGACCTCAcgctcaagaagcggtgaggtgcctgacctacttcatcttcaccaac	tae-miR9661-5p	TGAAGTAGAGCAGGGACCTCA	5'	Diff	gp1a	((((.(((((((((((((..((((.((((((((((.....))).))))))).))))..))))))))))))).)))).	76	53.2	-49.6	1.2	64	221	226	69	100	104	155	65	133	172	166	100	64	221	226	87	99	103	51	307	91	302	173	243	96	158
484	578	tae-MIR9661-p3	TGCCTGACCTACTTCATCTTC	21	chr4A	+	613581152	613581228	ttggggaagaTGAAGTAGAGCAGGGACCTCAcgctcaagaagcggtgaggTGCCTGACCTACTTCATCTTCaccaac	1	tae-MIR9661,	tae-MIR9661	ttggggaagaTGAAGTAGAGCAGGGACCTCAcgctcaagaagcggtgaggtgcctgacctacttcatcttcaccaac	tae-MIR9661-p3	tgcctgacctacttcatcttc	3'	New	gp1a	((((.(((((((((((((..((((.((((((((((.....))).))))))).))))..))))))))))))).)))).	76	53.2	-49.6	1.2	2	3	6	1	2	1	2	0	0	10	2	6	2	3	6	2	2	2	3	7	0	5	1	1	2	1
485	579	tae-MIR9662b-p5_1ss9CG	GCGGCTCTGTGGTGTTCAAGC	21	chr6A	-	112588833	112588932	tcggggagcccgGCGGCTCTCTGGTGTTCAAGCaggaacctcatgctaccggcagcatgcggcgcttgcTTGAACATCCCAGAGCCACCGgcgtgccaaa	2	tae-MIR9662b,tae-MIR9662a,	tae-MIR9662b	tcggggagcccggcggctctctggtgttcaagcaggaacctcatgctaccggcagcatgcggcgcttgcTTGAACATCCCAGAGCCACCGgcgtgccaaa	tae-MIR9662b-p5	gcggctctctggtgttcaagc	5'	New	gp1a	....((..(((((.((((((..((((((((((((((..((.((((((......)))))).))..))))))))))))))..)))))).)))).)..))...	93	64	-59.3	0.9	76	121	154	85	184	89	102	75	116	188	142	71	76	121	154	58	58	74	57	140	88	157	26	84	66	94
485	580	tae-miR9662a-3p	TTGAACATCCCAGAGCCACCG	21	chr6A	-	112588833	112588932	tcggggagcccgGCGGCTCTCTGGTGTTCAAGCaggaacctcatgctaccggcagcatgcggcgcttgcTTGAACATCCCAGAGCCACCGgcgtgccaaa	2	tae-MIR9662b,tae-MIR9662a,	tae-MIR9662a	ggggagcccggcggctctctggtgttcaagcaggaacctcatgctaccggcagcatgcggcgcttgcTTGAACATCCCAGAGCCACCGgcgtgccaa	tae-miR9662a-3p	TTGAACATCCCAGAGCCACCG	3'	Yes	gp1a	....((..(((((.((((((..((((((((((((((..((.((((((......)))))).))..))))))))))))))..)))))).)))).)..))...	93	64	-59.3	0.9	38934	84267	78106	46744	86447	47092	50104	51889	59911	85011	68098	39565	38934	84267	78106	34542	32882	53237	29920	120897	49303	74999	15832	71580	68357	56031
486	581	tae-miR9663-5p	AAGCGTAGTCGAACGAATCTG	21	chr6B	-	55721084	55721185	aagagaagcttggtcatctaAAGCGTAGTCGAACGAATCTGccgttgatgaggatatgttcAGATTCGTTCTATTACACTTTacatgagcagactactcacc	1	tae-MIR9663,	tae-MIR9663	aagagaagcttggtcatctaAAGCGTAGTCGAACGAATCTGccgttgatgaggatatgttcagattcgttctattacactttacatgagcagactactcacc	tae-miR9663-5p	AAGCGTAGTCGAACGAATCTG	5'	Yes	gp1a	..(((.((..((.((((.(((((.(((((.(((((((((((((........)).......))))))))))).))))).))))).)))).))..)).)))...	97	42.2	-38	0.9	413	709	964	509	293	661	935	184	961	849	745	679	413	709	964	535	688	529	322	2067	692	936	597	1346	1142	1783
486	582	tae-MIR9663-p3	AGATTCGTTCTATTACACTTT	21	chr6B	-	55721084	55721185	aagagaagcttggtcatctaAAGCGTAGTCGAACGAATCTGccgttgatgaggatatgttcAGATTCGTTCTATTACACTTTacatgagcagactactcacc	1	tae-MIR9663,	tae-MIR9663	aagagaagcttggtcatctaAAGCGTAGTCGAACGAATCTGccgttgatgaggatatgttcagattcgttctattacactttacatgagcagactactcacc	tae-MIR9663-p3	agattcgttctattacacttt	3'	New	gp1a	..(((.((..((.((((.(((((.(((((.(((((((((((((........)).......))))))))))).))))).))))).)))).))..)).)))...	97	42.2	-38	0.9	1	3	5	1	1	1	7	0	3	2	2	1	1	3	5	5	5	0	0	2	3	1	5	2	1	8
487	583	tae-MIR9664-p5	ACGGCATAGAGGCACTGCAAA	21	chr1B	+	341933714	341933831	ggtctgatggttaacgaaaccACGGCATAGAGGCACTGCAAAcatccgagatgagcaaactaagcttgtccgtagttTGCAGTCCTCGATGTCGTAGttttgtttttccatctattgt	1	tae-MIR9664,	tae-MIR9664	ggtctgatggttaacgaaaccacggcatagaggcactgcaaacatccgagatgagcaaactaagcttgtccgtagtTTGCAGTCCTCGATGTCGTAGttttgtttttccatctattgt	tae-MIR9664-p5	acggcatagaggcactgcaaa	5'	New	gp1a	.....(((((..((((((((.(((((((.((((.(((((((((...((.((..(((.......)))..))))..))))))))))))).))))))).))))))))...)))))......	107	44.9	-55.8	1.1	21	22	31	11	23	51	23	28	35	10	43	28	21	22	31	25	12	36	15	22	12	22	10	147	47	45
487	584	tae-miR9664-3p_L-1	TGCAGTCCTCGATGTCGTAG	20	chr1B	+	341933714	341933831	ggtctgatggttaacgaaaccACGGCATAGAGGCACTGCAAAcatccgagatgagcaaactaagcttgtccgtagttTGCAGTCCTCGATGTCGTAGttttgtttttccatctattgt	1	tae-MIR9664,	tae-MIR9664	ggtctgatggttaacgaaaccacggcatagaggcactgcaaacatccgagatgagcaaactaagcttgtccgtagtTTGCAGTCCTCGATGTCGTAGttttgtttttccatctattgt	tae-miR9664-3p	TTGCAGTCCTCGATGTCGTAG	3'	Diff	gp1a	.....(((((..((((((((.(((((((.((((.(((((((((...((.((..(((.......)))..))))..))))))))))))).))))))).))))))))...)))))......	107	44.9	-55.8	1.1	673	1221	1243	779	1319	2063	791	617	1037	1283	979	1211	673	1221	1243	927	589	1180	562	1515	903	1827	521	2670	904	1176
488	585	tae-MIR9665-p5_1ss24TC	GTTTGACTTTGCACTGCTAGCGGC	24	chr2A	+	720515393	720515523	taataatttgGTTTGACTTTGCACTGCTAGCGGTggcactgccgcactgcccggtcagtgtaagctcattacactGTCCGGGCAGTGCGGCCGTGCACTgctagcagtgtaaactcaaatcatatcattac	1	tae-MIR9665,	tae-MIR9665	taataatttggtttgactttgcactgctagcggtggcactgccgcactgcccggtcagtgtaagctcattacactgtccgggcagtgcggccgtgcactGCTAGCAGTGTAAACTCAAATCAtatcattac	tae-MIR9665-p5	gtttgactttgcactgctagcggt	5'	New	gp1a	((((.((.((((((((.((((((((((((((((((.(((.((((((((((((((.((((((((.....)))))))).)))))))))))))).))))))))))))))))))))).)))))))).)).)))).	130	50.4	-94	1.4	9	3	4	7	4	12	11	8	8	5	7	8	9	3	4	4	3	8	5	7	6	5	2	20	11	8
488	586	tae-MIR9665-p3_2ss16CT21CT	GTCCGGGCAGTGCGGTCGTGTACT	24	chr2A	+	720515393	720515523	taataatttgGTTTGACTTTGCACTGCTAGCGGTggcactgccgcactgcccggtcagtgtaagctcattacactGTCCGGGCAGTGCGGCCGTGCACTgctagcagtgtaaactcaaatcatatcattac	1	tae-MIR9665,	tae-MIR9665	taataatttggtttgactttgcactgctagcggtggcactgccgcactgcccggtcagtgtaagctcattacactgtccgggcagtgcggccgtgcactGCTAGCAGTGTAAACTCAAATCAtatcattac	tae-MIR9665-p3	gtccgggcagtgcggccgtgcact	3'	New	gp1a	((((.((.((((((((.((((((((((((((((((.(((.((((((((((((((.((((((((.....)))))))).)))))))))))))).))))))))))))))))))))).)))))))).)).)))).	130	50.4	-94	1.4	1	2	0	0	1	1	2	3	3	0	1	3	1	2	0	0	1	1	0	2	1	1	0	0	1	0
489	587	tae-MIR9666c-p5	TTCGCCATCATACGTCCAACC	21	chr4A	+	588362795	588362887	attcggaTTCGCCATCATACGTCCAACCgtgcatttgatatgcatatatatgcatcacgagccaCGGTTGGCTGTATGATGGCGAtaccgatt	1	tae-MIR9666c,	tae-MIR9666c	attcggattcGCCATCATACGTCCAACCGTGcatttgatatgcatatatatgcatcgcgagccacggttggctgtatgatggcgataccgatt	tae-MIR9666c-p5	ttcGCCATCATACGTCCAACC	5'	New	gp1a	..((((..((((((((((((..(((((((((..((((..((((((....))))))..)))).)))))))))..))))))))))))..))))..	89	46.2	-50.3	1.2	4	1.5	6	0.5	0.5	3	1.83333	0.5	1.33333	1.83333	1.5	0	4	1.5	6	4.33333	2.5	0.833333	2	5	4.5	0.5	0	5.5	4.16667	2
489	588	tae-MIR9666c-p3	CGGTTGGCTGTATGATGGCGA	21	chr4A	+	588362795	588362887	attcggaTTCGCCATCATACGTCCAACCgtgcatttgatatgcatatatatgcatcacgagccaCGGTTGGCTGTATGATGGCGAtaccgatt	1	tae-MIR9666c,	tae-MIR9666c	attcggattcGCCATCATACGTCCAACCGTGcatttgatatgcatatatatgcatcgcgagccacggttggctgtatgatggcgataccgatt	tae-MIR9666c-p3	cggttggctgtatgatggcga	3'	New	gp1a	..((((..((((((((((((..(((((((((..((((..((((((....))))))..)))).)))))))))..))))))))))))..))))..	89	46.2	-50.3	1.2	0	0	0	0	0	0	0	0	0	0	0	0	0	0	0	0	0	0	0	0	0	0	0	0	0	0
490	589	tae-MIR9666a-p5	ATTCGGATTCGCCATCATACG	21	chr2A	+	765146354	765146451	tcATTCGGATTCGCCATCATACGcccaaccgtgcatttgatatgcatatatatgcatcacgagccaCGGTAGGGCTGTATGATGGCGAtaccgattgg	1	tae-MIR9666a,	tae-MIR9666a	tcattcggattcgccatcatacgcccaaccgtgcatttgatatgcatatatatgcatcacgagccaCGGTAGGGCTGTATGATGGCGAtaccgattgg	tae-MIR9666a-p5	attcggattcgccatcatacg	5'	New	gp1a	.((.((((..((((((((((((((((.((((((..((((..((((((....))))))..)))).)))))).)))).))))))))))))..)))).)).	96	49	-54.4	1.1	0	0.5	1	0	1	0	2.33333	0	0.333333	2.33333	0	0	0	0.5	1	0.333333	0	0.333333	0	3	0	0	0	4	3.66667	2
490	590	tae-miR9666a-3p	CGGTAGGGCTGTATGATGGCGA	22	chr2A	+	765146354	765146451	tcATTCGGATTCGCCATCATACGcccaaccgtgcatttgatatgcatatatatgcatcacgagccaCGGTAGGGCTGTATGATGGCGAtaccgattgg	1	tae-MIR9666a,	tae-MIR9666a	tcattcggattcgccatcatacgcccaaccgtgcatttgatatgcatatatatgcatcacgagccaCGGTAGGGCTGTATGATGGCGAtaccgattgg	tae-miR9666a-3p	CGGTAGGGCTGTATGATGGCGA	3'	Yes	gp1a	.((.((((..((((((((((((((((.((((((..((((..((((((....))))))..)))).)))))).)))).))))))))))))..)))).)).	96	49	-54.4	1.1	0	2	1.5	0	0.5	0	1.5	1	0.5	0	0	1	0	2	1.5	0	1.5	0	0	1.5	0	0	1	0	4	0.5
491	591	tae-MIR9666b-p5	TTCGCCATCATACGTCCAACC	21	chr1A	-	5427490	5427587	tcattcggaTTCGCCATCATACGTCCAACCgtgcatttgatatgcatatatatgcatcacgagccaCGGTTGGGCTGTATGATGGCGAtaccgattgg	1	tae-MIR9666b,	tae-MIR9666b	tcattcggattcGCCATCATACGTCCAACCGTGcatttgatatgcatatatatgcatcacgagccaCGGTTGGGCTGTATGATGGCGAtaccgattgg	tae-MIR9666b-p5	ttcGCCATCATACGTCCAACC	5'	New	gp1a	.((.((((..(((((((((((((((((((((((..((((..((((((....))))))..)))).))))))))))).))))))))))))..)))).)).	96	48	-55.8	1.2	4	1.5	6	0.5	0.5	3	1.83333	0.5	1.33333	1.83333	1.5	0	4	1.5	6	4.33333	2.5	0.833333	2	5	4.5	0.5	0	5.5	4.16667	2
491	592	tae-miR9666b-3p	CGGTTGGGCTGTATGATGGCGA	22	chr1A	-	5427490	5427587	tcattcggaTTCGCCATCATACGTCCAACCgtgcatttgatatgcatatatatgcatcacgagccaCGGTTGGGCTGTATGATGGCGAtaccgattgg	1	tae-MIR9666b,	tae-MIR9666b	tcattcggattcGCCATCATACGTCCAACCGTGcatttgatatgcatatatatgcatcacgagccaCGGTTGGGCTGTATGATGGCGAtaccgattgg	tae-miR9666b-3p	CGGTTGGGCTGTATGATGGCGA	3'	Yes	gp1a	.((.((((..(((((((((((((((((((((((..((((..((((((....))))))..)))).))))))))))).))))))))))))..)))).)).	96	48	-55.8	1.2	2	0	1.5	0	2.5	3	2.5	0	2.5	2	1	2	2	0	1.5	0	2.5	3	0	7.5	6	2	0	10	11	2.5
492	593	tae-MIR9668-p5_1ss13TC	TGACAAGTATTTCCGGACGGA	21	chr1B	-	86579952	86580090	agatacatccattccaaTGACAAGTATTTTCGGACGGAgggaatacaagattcgactccatgaagtagctttacctctagcaatagaataaaaaaaactccCTCTGTCCGGAAATACTTGTCggacaaattgatgtatc	1	tae-MIR9668,	tae-MIR9668	agatacatccattCCAATGACAAGTATTTTCGGAcggagggaatacaagattcgactccatgaagtagctttacctctagcaatagaataaaaaaaactccctctgtccggaaatacttgtcggacaaattgatgtatc	tae-MIR9668-p5	TGACAAGTATTTTCGGAcgga	5'	New	gp1a	.((((((((.(((....(((((((((((((((((((((((((....(((.....(((......)))..)))....((((....))))...........)))))))))))))))))))))))))....))).))))))))	138	38.8	-57.9	1.1	214.5	326.333	386.833	183.5	331.5	285	310	247.167	380.833	331.667	289.167	113.333	214.5	326.333	386.833	246.333	278.333	231.5	217	479.667	203.667	378.167	190.5	628.333	746.5	354
492	594	tae-MIR9668-p3_1ss4TC	CTCCGTCCGGAAATACTTGTC	21	chr1B	-	86579952	86580090	agatacatccattccaaTGACAAGTATTTTCGGACGGAgggaatacaagattcgactccatgaagtagctttacctctagcaatagaataaaaaaaactccCTCTGTCCGGAAATACTTGTCggacaaattgatgtatc	1	tae-MIR9668,	tae-MIR9668	agatacatccattCCAATGACAAGTATTTTCGGAcggagggaatacaagattcgactccatgaagtagctttacctctagcaatagaataaaaaaaactccctctgtccggaaatacttgtcggacaaattgatgtatc	tae-MIR9668-p3	ctctgtccggaaatacttgtc	3'	New	gp1a	.((((((((.(((....(((((((((((((((((((((((((....(((.....(((......)))..)))....((((....))))...........)))))))))))))))))))))))))....))).))))))))	138	38.8	-57.9	1.1	56	115	105.5	49.5	77.5	70	70	53	84	100	67	43.5	56	115	105.5	55	61	69.5	43.5	131.5	47.5	103.5	52	110.5	127	77.5
493	595	tae-miR9669-5p_R+1	TACTGTGGGCACTTATTTGACA	22	chr3D	-	544447496	544447582	gagatttccaTACTGTGGGCACTTATTTGACAagaatgaggagaaacatgaattcttgGCAAATAGTGCCCTTAGTATGaaattctg	1	tae-MIR9669,	tae-MIR9669	gagatttccaTACTGTGGGCACTTATTTGACaagaatgaggagaaacatgaattcttggcaaatagtgcccttagtatgaaattctg	tae-miR9669-5p	TACTGTGGGCACTTATTTGAC	5'	Diff	gp1a	.(((.((.((((((..((((((.((((((.(((((((..............))))))).))))))))))))..)))))).)).))).	85	37.9	-33.6	1	1739	2698	3143	1864	1488	3079	3319	1066	4221	3124	2930	2078	1739	2698	3143	1694	3084	2212	1477	5894	1854	2565	1885	5635	6845	4218
493	596	tae-MIR9669-p3	GCAAATAGTGCCCTTAGTATG	21	chr3D	-	544447496	544447582	gagatttccaTACTGTGGGCACTTATTTGACAagaatgaggagaaacatgaattcttgGCAAATAGTGCCCTTAGTATGaaattctg	1	tae-MIR9669,	tae-MIR9669	gagatttccaTACTGTGGGCACTTATTTGACaagaatgaggagaaacatgaattcttggcaaatagtgcccttagtatgaaattctg	tae-MIR9669-p3	gcaaatagtgcccttagtatg	3'	New	gp1a	.(((.((.((((((..((((((.((((((.(((((((..............))))))).))))))))))))..)))))).)).))).	85	37.9	-33.6	1	48	76	103	60	42	100	69	29	83	69	98	60	48	76	103	39	58	67	24	204	54	60	33	74	112	83
494	597	tae-MIR9670-p5	TTCTTCAAGTACTCCACTTTT	21	chr6D	+	95858615	95858692	cctgaacgtcTTCTTCAAGTACTCCACTTTTttttctcgcggagaaaaAGGTGGAATACTTGAAGAAGAttttcaggt	1	tae-MIR9670,	tae-MIR9670	cctgaacgtcttcttcaagtactccacttttttttctcgcggagaaaaAGGTGGAATACTTGAAGAAGAttttcaggt	tae-MIR9670-p5	ttcttcaagtactccactttt	5'	New	gp1a	((((((..(((((((((((((.((((((((((((((.....)))))))))))))).)))))))))))))..)))))).	77	39.7	-47.3	1.5	2432	2358	4065	2564	1629	6249	4187	1133	5147	3612	3950	2448	2432	2358	4065	2829	2908	2710	1694	6672	2482	2296	1937	5695	7428	4272
494	598	tae-miR9670-3p	AGGTGGAATACTTGAAGAAGA	21	chr6D	+	95858615	95858692	cctgaacgtcTTCTTCAAGTACTCCACTTTTttttctcgcggagaaaaAGGTGGAATACTTGAAGAAGAttttcaggt	1	tae-MIR9670,	tae-MIR9670	cctgaacgtcttcttcaagtactccacttttttttctcgcggagaaaaAGGTGGAATACTTGAAGAAGAttttcaggt	tae-miR9670-3p	AGGTGGAATACTTGAAGAAGA	3'	Yes	gp1a	((((((..(((((((((((((.((((((((((((((.....)))))))))))))).)))))))))))))..)))))).	77	39.7	-47.3	1.5	3	3	9	3	2	11	6	1	8	6	10	7	3	3	9	7	6	3	5	12	2	7	5	10	15	27
495	599	tae-miR9671-5p_R+2	TGACTTTACACAACTGTCCGGCAG	24	chr2A	+	12997729	12997827	tattgtgataTGACTTTACACAACTGTCCGGCAGtacattgtctgatagtgtactgacagtgtactGCTCGGCAGGTATGTAAAGTCAAAtcacagtat	1	tae-MIR9671,	tae-MIR9671	tattgtgataTGACTTTACACAACTGTCCGGCagtacattgtctgatagtgtactgacagtgtactgctcggcaggtatgtaaagtcaaatcacagtat	tae-miR9671-5p	TGACTTTACACAACTGTCCGGC	5'	Diff	gp1a	(((((((((.((((((((((...(((.((((((((((((((((............))))))))))))).))))))...)))))))))).))))))))).	98	40.4	-54.6	1.4	1	0	1	1	0	2	2	2	1	2	0	0	1	0	1	1	1	1	2	2	3	0	3	1	2	0
495	600	tae-MIR9671-p3	GCTCGGCAGGTATGTAAAGTCAAA	24	chr2A	+	12997729	12997827	tattgtgataTGACTTTACACAACTGTCCGGCAGtacattgtctgatagtgtactgacagtgtactGCTCGGCAGGTATGTAAAGTCAAAtcacagtat	1	tae-MIR9671,	tae-MIR9671	tattgtgataTGACTTTACACAACTGTCCGGCagtacattgtctgatagtgtactgacagtgtactgctcggcaggtatgtaaagtcaaatcacagtat	tae-MIR9671-p3	gctcggcaggtatgtaaagtcaaa	3'	New	gp1a	(((((((((.((((((((((...(((.((((((((((((((((............))))))))))))).))))))...)))))))))).))))))))).	98	40.4	-54.6	1.4	5	2	1	1	3	2	7	12	7	1	3	2	5	2	1	2	4	4	1	0	3	3	6	8	10	9
496	601	tae-MIR9672b-p5	TGCTTAATGACAGTCGTGGTG	21	chr5D	-	370732154	370732273	gtgaaggcgaTGCTTAATGACAGTCGTGGTGtcctaggtgaagacgatgcttaatggccagcgtagacagtcgcctggctcttcTAGGATACCACGACTGTCATTaagcatcatcttcac	2	tae-MIR9672b,ata-MIR9672,	tae-MIR9672b	gtgaaggcgatgcttaatgacagtcgtggtgtcctaggtgaagacgatgcttaatggccagcgtagacagtcgcctggctcttctaggataCCACGACTGTCATTAAGCATCatcttcac	tae-MIR9672b-p5	tgcttaatgacagtcgtggtg	5'	New	gp1a	((((((..((((((((((((((((((((((((((((((..(((......)))...((((((((........)).))))))..))))))))))))))))))))))))))))))..))))))	120	50	-74.5	1.2	169	462.5	546	167.5	216.5	280.5	431.5	109.5	296	590	375	201	169	462.5	546	303	426.5	152	160	2934	332.5	487.5	196.5	348	1159	320
496	602	tae-MIR9672b-p3_1ss3GA	TAAGATACCACGACTGTCATT	21	chr5D	-	370732154	370732273	gtgaaggcgaTGCTTAATGACAGTCGTGGTGtcctaggtgaagacgatgcttaatggccagcgtagacagtcgcctggctcttcTAGGATACCACGACTGTCATTaagcatcatcttcac	2	tae-MIR9672b,ata-MIR9672,	tae-MIR9672b	gtgaaggcgatgcttaatgacagtcgtggtgtcctaggtgaagacgatgcttaatggccagcgtagacagtcgcctggctcttctaggataCCACGACTGTCATTAAGCATCatcttcac	tae-MIR9672b-p3	taggataCCACGACTGTCATT	3'	New	gp1a	((((((..((((((((((((((((((((((((((((((..(((......)))...((((((((........)).))))))..))))))))))))))))))))))))))))))..))))))	120	50	-74.5	1.2	399	796	1036.5	460	271.5	779.5	671.5	151	702.5	1146.5	712	404	399	796	1036.5	668	829.5	378	290	8315.5	603	1193	704.5	975	5156.5	972.5
497	603	tae-MIR9672a-p5	TGCTTAATGACAGTCGTGGTG	21	chr5A	+	473321036	473321180	tctgtttgaagtgaagatgaTGCTTAATGACAGTCGTGGTGtcttagaagagccaggcgactatgtctacgctggccattaagcatcgtctttgccTAGGACACCACGACTGTCATTaagcatcgccttcaccccaaacagagcc	1	tae-MIR9672a,	tae-MIR9672a	tctgtttgaagtgaagatgatgcttaatgacagtcgtggtgtcttagaagagccaggcgactatgtctacgctggccattaagcatcgtctttgcctaggacaCCACGACTGTCATTAAGCATCgccttcaccccaaacagagcc	tae-MIR9672a-p5	tgcttaatgacagtcgtggtg	5'	New	gp1a	((((((((..((((((..(((((((((((((((((((((((((((((....(((((.((..........)))))))......(((.......))))))))))))))))))))))))))))))))..))))))..))))))))...	142	49	-83.5	1.2	169	462.5	546	167.5	216.5	280.5	431.5	109.5	296	590	375	201	169	462.5	546	303	426.5	152	160	2934	332.5	487.5	196.5	348	1159	320
497	604	tae-MIR9672a-p3_1ss3GA	TAAGACACCACGACTGTCATT	21	chr5A	+	473321036	473321180	tctgtttgaagtgaagatgaTGCTTAATGACAGTCGTGGTGtcttagaagagccaggcgactatgtctacgctggccattaagcatcgtctttgccTAGGACACCACGACTGTCATTaagcatcgccttcaccccaaacagagcc	1	tae-MIR9672a,	tae-MIR9672a	tctgtttgaagtgaagatgatgcttaatgacagtcgtggtgtcttagaagagccaggcgactatgtctacgctggccattaagcatcgtctttgcctaggacaCCACGACTGTCATTAAGCATCgccttcaccccaaacagagcc	tae-MIR9672a-p3	taggacaCCACGACTGTCATT	3'	New	gp1a	((((((((..((((((..(((((((((((((((((((((((((((((....(((((.((..........)))))))......(((.......))))))))))))))))))))))))))))))))..))))))..))))))))...	142	49	-83.5	1.2	20	55	50.5	22	15.5	31.5	32.5	11	34.5	60.5	38	27	20	55	50.5	27	33.5	16	14	259.5	31	57	22.5	29	114.5	25.5
498	605	tae-miR9673-5p_1ss12TG	TAAGAAGCAAAGAGCACATG	20	chr7B	+	41539393	41539482	cgcctcgaggTAAGAAGCAAATAGCACATGcaggaggtaagaaagaagcaagcgaatgcgTGTGCTCTTTCCTTCTTACCCtcgagccgg	1	tae-MIR9673,	tae-MIR9673	cgcctcgaggTAAGAAGCAAATAGCACATGcaggaggtaagaaagaagcaagcgaatgcgtgtgctctttccttcttaccctcgagccgg	tae-miR9673-5p	TAAGAAGCAAATAGCACATG	5'	Diff	gp1a	((.((((((((((((((.(((.((((((((((....((.........)).......)))))))))).))).))))))))).))))).)).	89	52.2	-39.3	0.8	8	22	45	11	11	21	23	4	15	19	31	8	8	22	45	12	12	7	10	63	18	52	12	9	23	15
498	606	tae-MIR9673-p3	TGTGCTCTTTCCTTCTTACCC	21	chr7B	+	41539393	41539482	cgcctcgaggTAAGAAGCAAATAGCACATGcaggaggtaagaaagaagcaagcgaatgcgTGTGCTCTTTCCTTCTTACCCtcgagccgg	1	tae-MIR9673,	tae-MIR9673	cgcctcgaggTAAGAAGCAAATAGCACATGcaggaggtaagaaagaagcaagcgaatgcgtgtgctctttccttcttaccctcgagccgg	tae-MIR9673-p3	tgtgctctttccttcttaccc	3'	New	gp1a	((.((((((((((((((.(((.((((((((((....((.........)).......)))))))))).))).))))))))).))))).)).	89	52.2	-39.3	0.8	17	47	103	12	60	21	16	18	38	76	52	29	17	47	103	23	15	20	29	79	36	31	4	45	40	26
499	607	tae-MIR9674a-p5	ATAGCATCATCCATCCTACCA	21	chr4D	+	507476186	507476369	aatttgtccATAGCATCATCCATCCTACCAttcaacggcggctgctgctgccccaccggtgggtaggatggctggtgctatggatagcttcaacccgatgttcgtgacatacccccgtccgtcgtgagtcaagcagggagccaatcctctggtTGAATTTGTCCATAGCATCAGcgtcggccgt	2	tae-MIR9674a,ata-MIR9674b,	tae-MIR9674a	aatttgtccataGCATCATCCATCCTACCATTCaacggcggctgctgctgcccaccggtgggtaggatggctggtgctatggatagctt	tae-MIR9674a-p5	ataGCATCATCCATCCTACCA	5'	New	gp1a	...(((((((((((((((.((((((((((.......((((((....)))))).........)))))))))).))))))))))))))).......((((((((((.(((........)))))..(..((((((.((((((.....))).))).))).)))..)..........))))))))....	84	55.4	-78.1	0.8	7509.5	13742.5	14535	9719	10158	11013	10869	5777	11859	16244.5	12795	6696.5	7509.5	13742.5	14535	7992.5	7563	10677	5521	32746	9013	14884	4831	15449	16674.5	10817.5
499	608	ata-miR9674b-3p	TGAATTTGTCCATAGCATCAG	21	chr4D	+	507476186	507476369	aatttgtccATAGCATCATCCATCCTACCAttcaacggcggctgctgctgccccaccggtgggtaggatggctggtgctatggatagcttcaacccgatgttcgtgacatacccccgtccgtcgtgagtcaagcagggagccaatcctctggtTGAATTTGTCCATAGCATCAGcgtcggccgt	2	tae-MIR9674a,ata-MIR9674b,	ata-MIR9674b	ggcggctgctgctgccccacgatgggtaggatggccGGTGCTATGGATAGCTTCAACccgatgttcgtgccacaccgcgtccgtcgtgagtcaagcagggagccaatcctctggcTGAATTTGTCCATAGCATCAGcaccggccgt	ata-miR9674b-3p	TGAATTTGTCCATAGCATCAG	3'	Yes	gp1a	...(((((((((((((((.((((((((((.......((((((....)))))).........)))))))))).))))))))))))))).......((((((((((.(((........)))))..(..((((((.((((((.....))).))).))).)))..)..........))))))))....	84	55.4	-78.1	0.8	1285	2567	3462	1880	1267	3044	2873	669	2922	3154	2674	1648	1285	2567	3462	2125	2418	1699	1121	7527	2143	3369	1779	2511	4167	2793
500	609	tae-miR9674b-5p	ATAGCATCATCCATCCTACCC	21	chrUn	+	239446674	239446765	gaactcgtccATAGCATCATCCATCCTACCCttcaacggtggttgccgattccccacggtgggtaagATGGCTGATGCTATGAATAacttca	1	tae-MIR9674b,	tae-MIR9674b	gaactcgtccATAGCATCATCCATCCTACCCttcaacggtggttgccgattccccacggtgggtaagatggctgatgctatgaataacttca	tae-miR9674b-5p	ATAGCATCATCCATCCTACCC	5'	Yes	gp1a	(((...((.((((((((((.(((((.(((((....((.((((...........)))).))))))).))))).)))))))))).))...))).	91	50	-37.9	0.8	26588.5	47771	47891	33177	33042	34727	34516	19261	37228	58891.5	43008	20481.5	26588.5	47771	47891	26648.5	24901	34931	18465	93241	31882	45989	14610	45541	46160.5	33650.5
500	610	tae-MIR9674b-p3_3ss16AG17AC19AT	ATGGCTGATGCTATGGCTT	19	chrUn	+	239446674	239446765	gaactcgtccATAGCATCATCCATCCTACCCttcaacggtggttgccgattccccacggtgggtaagATGGCTGATGCTATGAATAacttca	1	tae-MIR9674b,	tae-MIR9674b	gaactcgtccATAGCATCATCCATCCTACCCttcaacggtggttgccgattccccacggtgggtaagatggctgatgctatgaataacttca	tae-MIR9674b-p3	atggctgatgctatgaata	3'	New	gp1a	(((...((.((((((((((.(((((.(((((....((.((((...........)))).))))))).))))).)))))))))).))...))).	91	50	-37.9	0.8	0	0.5	0	0	0	0	0	0	1	0	0	0	0	0.5	0	0	0	0	0	0	0	0	0	0	0	0
501	611	tae-MIR9675-p5	AGACGAGGGTGATCATAAACT	21	chr3B	+	57275513	57275741	atgctgccagccaAGACGAGGGTGATCATAAACTcctgggtaatcatgttggacacccagtccaggaacatgccgaggagttcagagcggagaggttcaagggagcttgcatggactttcatggtgtattcttcgggtacacgccgcagaccaaaggatggcatgtacctgaagcaggagtttatgatggcccagcagTTTATGATCACTCTCGTTTTGcctgtcatca	1	tae-MIR9675,	tae-MIR9675	atgctgccagccaagacgagggtgatcataaactcctgggtaatcatgttggacacccagtccaggaacatgccgaggagttcagagcggagaggttcaagggagcttgcatggactttcatggtgtattcttcgggtacacgccgcagaccaaaggatggcatgtacctgaagcaggagtttatgatggcccagcagTTTATGATCACTCTCGTTTTGcctgtcatca	tae-MIR9675-p5	agacgagggtgatcataaact	5'	New	gp1a	.((.((.(((.(((((((((((((((((((((((.(((((..((((((((((((.....))))))....(..(((..(((((((..(((....(((((....)))))))).)))))))...)))..)...(((((((((((.((((....((...)).)))).)))))))))))........))))))..))))).))))))))))))))))))))))).))).)).))	228	51.1	-102.1	0.9	13	15	8	7	5	11	8	10	18	9	23	17	13	15	8	12	3	18	3	4	11	21	7	10	10	14
[truncated: 896 more rows]
[truncated: 47 more columns]
