# Supplementary material for: Integrate Small RNA and Degradome Sequencing to Reveal Drought Memory Response in Wheat (Triticum aestivum L.)
Source: Int J Mol Sci. 2022 May 25;23(11):5917. doi: 10.3390/ijms23115917 (PMC9180835; doi:10.3390/ijms23115917)
Supplement: Supplementary file 1 [file ijms-23-05917-s001.zip › ijms-1728728-supplementary/Supplementary Files/Supplementary Tables/Table S4.xlsx]

## Sheet: Table_S4
Table S4 All predicted candidate novel miRNAs (PC miRNAs) in this study
Item	Description
Pre-miRNA Index	Pre-miRNA Cluster Index
miRNA_Index	mature miRNA
miR_name	The miR_name is composed of the 1st known miR name in a cluster, a underscore, and a matching annotation: such as
	L-n means the miRNA_seq (detected) is n base less than known rep_miRSeq in the left side;
	R-n means the miRNA_seq (detected) is n base less than known rep_miRSeq in the right side;
	L+n means the miRNA_seq (detected) is n base more than known rep_miRSeq in the left side;
	R+n means the miRNA_seq (detected) is n base more than known rep_miRSeq in the right side;
	2ss5TC13TA means 2 substitution (ss), which are T->C at position 5 and T->A at position 13
	if there is no matching annotation, the miRNA_seq (detected) is exactly same as known rep_miRSeq.
	New discovered 5p/3p sequence has been annotated as p3/p5: which is directly differentiate with the reported sequences,
miR_seq	is a read at 5' or 3' of maximum mapped score in each cluster.
len	miR_seq length
genome ID	Reference Genome Information
strand	strand "+" or "-"
start	pre-miRNA start position
end	Pre-miRNA end position
pre-miRNA_seq	pre-miRNA sequence
#mir/MIR	mapped mir numbers in miRbase, the number in this item eaquals to the sum of mirIDs
mirIDs	is all mirID in a cluster, seprated by ,
rep_mirID	is the representative known mirID
rep_mirSeq	is the representative known mir sequence
rep_miRID	is the representative known miRID
rep_miRSeq	is the representative known miR sequence
type	is 5' or 3', which means the cluster appears at 5' or 3' end
Sequence in miRbase	New, miRNA identified in this study and not reported in miRBase,mainly for new reported 5p or 3p sequence; Diff, confirming miRNA sequences in miRBase, but different sequences are reported in our study; and Yes, confirming miRNA sequences in miRBase.
group	gp1a:Reads were mapped to miRNAs/pre-miRNAs of specific species in miRbase and the pre-miRNAs were further mapped to genome & EST.
	gp1b:Reads were mapped to (except for specific species) miRNAs/pre-miRNAs of selected species in miRbase and the pre-miRNAs were further mapped to genome & EST.
	gp2a:Reads were mapped to miRNAs/pre-miRNAs of selected species in miRbase and the mapped pre-miRNAs were not further mapped to genome, but the reads (and of course the miRNAs of the pre-miRNAs) were mapped to genome. The extended genome sequences from the genome loci may form hairpins.
	gp2b:Reads were mapped to miRNAs/pre-miRNAs of selected species in miRbase and the mapped pre-miRNAs were not further mapped to genome, but the reads (and of course the miRNAs of the pre-miRNAs) were mapped to genome. The extended genome sequences from the genome loci may not form hairpins.
	gp3:Reads were mapped to miRNAs/pre-miRNAs of selected species in miRbase and the mapped pre-miRNAs were not further mapped to genome, and the reads were not mapped to genome, either. but the reads were mapped to the miRNAS(Matures)
	gp4:Reads were not mapped to pre-miRNAs of selected species in miRbase. But the reads were mapped to genome & the extended genome sequences from genome may form hairpins.
SS	Secondary Structure
	Criteria:
	1.number of nucleotides in one bulge in stem : <= 12
	2.number of base pairs in the stem region of the predicted hairpin : >= 16
	3.cutoff of free energy : kCal/mol <= -15
	4.length of hairpin : up and down stems + terminal loop >= 50
	5.length of hairpin loop : <= 200
	6.number of nucleotides in one bulge in mature region : <= 4
	7.number of biased errors in one bulge in mature region : <= 2
	8.number of biased bulges in mature region : <= 2
	9.number of errors in mature region : <= 4
	10.number of base pairs in the mature region of the predicted hairpin : >= 12
	11.percent of mature in stem : >= 80
hairpinLen	pre-miRNA length
CG%	GC Content
dG	Free energy
MFEI	MFEI = -dG*100/mirLen/CG%. Reference: Cell. Mol. Life Sci. 63 (2006) 246-254.
raw	Raw data; from #reads(all),is the number of reads for isoform at 5' or 3' end.
norm	Normalized data
Expression Level	High:The number of reads in the following reported miRNAs is higher than the average copy of the data set.Medium:The number of reads in the following reported miRNAs is higher than 10 and less than average copy of the data set.Low:The number of reads in the following reported miRNAs is less than 10
Novel miRNAs (A total of 2126 novel miRNAs (gp4) were identified, inculding 146 moddle/high expressed miRNAs and 1980 miRNAs which expressed at a low level. )
Pre-miRNA Index	miRNA_Index	miR_name	miR_seq	len	genomeID	strand	start	end	pre-miRNA_seq	#mir/MIR	mirIDs,	rep_mirID	rep_mirSeq	rep_miRID	rep_miRSeq	type	Sequence in miRbase	group	SS	hairpinLen	CG%	dG	MFEI	CG_0h_1(raw)	CG_0h_2(raw)	CG_0h_3(raw)	CG_1h_1(raw)	CG_1h_2(raw)	CG_1h_3(raw)	CG_6h_1(raw)	CG_6h_2(raw)	CG_6h_3(raw)	CG_12h_1(raw)	CG_12h_2(raw)	CG_12h_3(raw)	DD_0h_1(raw)	DD_0h_2(raw)	DD_0h_3(raw)	DD_1h_1(raw)	DD_1h_2(raw)	DD_1h_3(raw)	DD_6h_1(raw)	DD_6h_2(raw)	DD_6h_3(raw)	DD_12h_1(raw)	DD_12h_2(raw)	DD_12h_3(raw)	DM_0h_1(raw)	DM_0h_2(raw)
1	1	PC-5p-5567296_2	ACTACTCCCTCCGTTTGGAAAAGC	24	chr7A	+	115249626	115249778	gtgaatgcgtgagacgaaagaggtgtgtcgaactgctaagtACTACTCCCTCCGTTTGGAAAAGCttgtcccttaaatggatgtatctaacactaacttgatgctagatacatccatttgagaGATAAGTTTTTCCGAATGGAGGGAgtatat	0						5'	New	gp4	(((...((((..((((.........))))..)).))....)))(((((((((((((((((((((((((((.((((((((((((((((((.((.........)).)))))))))))))))))).)))))))))))))))))))))))))))...	107	41.2	-77	1.2	1	0	0	0	0	0	0	0	0	0	2	1	2	0	0	1	0	0	0	0	0	0	0	1	1	0
1	2	PC-3p-4724506_2	GATAAGTTTTTCCGAATGGAGGGA	24	chr7A	+	115249626	115249778	gtgaatgcgtgagacgaaagaggtgtgtcgaactgctaagtACTACTCCCTCCGTTTGGAAAAGCttgtcccttaaatggatgtatctaacactaacttgatgctagatacatccatttgagaGATAAGTTTTTCCGAATGGAGGGAgtatat	0						3'	New	gp4	(((...((((..((((.........))))..)).))....)))(((((((((((((((((((((((((((.((((((((((((((((((.((.........)).)))))))))))))))))).)))))))))))))))))))))))))))...	107	41.2	-77	1.2	0	0	0	0	0	0	0	0	0	0	0	0	0	0	1	0	0	0	0	0	0	0	0	0	0	0
2	3	PC-5p-659715_12	TGCCGGTGAGTGCTTTATATC	21	chr6B	-	584582652	584582858	gcgcttcctcacataaagtgaaagaatttgttcaagaaggccataggcgaaattttttaccacTGCCGGTGAGTGCTTTATATCttcttgataattttggctaaacacaagaagaaagaagATATCAAGCACTCATCGACAGtgataatatttttcgtctatggccttcttaaacaaattctttatttttaagtgggaaagcgctga	0						5'	New	gp4	((((((.(((((.(((((..((((((((((((.(((((((((((((((((((....(((.(((((.((((((((((((.((((((((((.....(((((........)))))...)))))))))).)))))))))))).))))).)))....))))))))))))))))))).))))))))))))..))))).))))).))))))...	204	36.2	-109.8	1.5	2	1	1	5	1	2	0	4	1	2	1	2	2	0	1	1	1	0	2	0	0	1	3	1	2	1
2	4	PC-3p-67053_194	ATATCAAGCACTCATCGACAG	21	chr6B	-	584582652	584582858	gcgcttcctcacataaagtgaaagaatttgttcaagaaggccataggcgaaattttttaccacTGCCGGTGAGTGCTTTATATCttcttgataattttggctaaacacaagaagaaagaagATATCAAGCACTCATCGACAGtgataatatttttcgtctatggccttcttaaacaaattctttatttttaagtgggaaagcgctga	0						3'	New	gp4	((((((.(((((.(((((..((((((((((((.(((((((((((((((((((....(((.(((((.((((((((((((.((((((((((.....(((((........)))))...)))))))))).)))))))))))).))))).)))....))))))))))))))))))).))))))))))))..))))).))))).))))))...	204	36.2	-109.8	1.5	11	20	16	17	21	14	17	15	13	13	9	11	15	10	5	14	5	10	9	5	10	15	5	11	11	20
3	5	PC-5p-4924443_2	GACGCCCCGGGCTAGGGCGCTAGG	24	chr2A	-	43395814	43395997	tctaaaaatatttcatgaaatggtcccttttgcatGACGCCCCGGGCTAGGGCGCTAGGccgaggtgtcatgctacatgtcgctaccatggcgctctatcccggggcgtcatgttctctagCATGGTGCCCTAGCTACGAGCGTCatacaaaagagggtcatttcgtgaaatatttttagattg	0						5'	New	gp4	((((((((((((((((((((((..((((((((.(((((((..(((((((((((((((.((...((((.((((...)))).))))..(((((((((((.....))))))))))).......)).))))))))))))).)).))))))).)))))).))..))))))))))))))))))))))...	181	49.5	-104.2	1.1	0	0	0	0	0	0	0	0	0	0	0	0	2	0	0	0	0	0	0	0	0	0	1	0	0	0
3	6	PC-3p-2002683_4	CATGGTGCCCTAGCTACGAGCGTC	24	chr2A	-	43395814	43395997	tctaaaaatatttcatgaaatggtcccttttgcatGACGCCCCGGGCTAGGGCGCTAGGccgaggtgtcatgctacatgtcgctaccatggcgctctatcccggggcgtcatgttctctagCATGGTGCCCTAGCTACGAGCGTCatacaaaagagggtcatttcgtgaaatatttttagattg	0						3'	New	gp4	((((((((((((((((((((((..((((((((.(((((((..(((((((((((((((.((...((((.((((...)))).))))..(((((((((((.....))))))))))).......)).))))))))))))).)).))))))).)))))).))..))))))))))))))))))))))...	181	49.5	-104.2	1.1	1	0	2	0	1	0	0	0	0	3	0	1	1	0	0	2	2	0	0	0	0	1	1	1	1	0
4	7	PC-5p-316361_29	ACTTAGTCCTGGCACTATAAATTT	24	chr5D	-	322788349	322788535	ttagttccaacaatattacactcataatcagatcttacaaaccacttttgcaaACTTAGTCCTGGCACTATAAATTTaaaaatgtgcatgtgaaaatatgctcattataaATTTGTAGTGTTCGGATTGAGTTTataatagtcgttctaagatttttttgtgaacatagtaatgttgttaaaataac	0						5'	New	gp4	...(((..(((((((((((..((((((..((((((((..(((.(((.((..(((((((((((..((((((((((((((..((((.((((((....)))))).)))).))))))))))))))..)))))))))))..)).))).))).))))))))..)))))).....)))))))))))..)))...	181	27.8	-67.9	1.3	4	0	1	1	1	4	0	2	2	2	1	1	1	2	0	0	0	0	0	0	0	0	2	1	4	0
4	8	PC-3p-6238317_2	ATTTGTAGTGTTCGGCTTGAGTTT	24	chr5D	-	322788349	322788535	ttagttccaacaatattacactcataatcagatcttacaaaccacttttgcaaACTTAGTCCTGGCACTATAAATTTaaaaatgtgcatgtgaaaatatgctcattataaATTTGTAGTGTTCGGATTGAGTTTataatagtcgttctaagatttttttgtgaacatagtaatgttgttaaaataac	0						3'	New	gp4	...(((..(((((((((((..((((((..((((((((..(((.(((.((..(((((((((((..((((((((((((((..((((.((((((....)))))).)))).))))))))))))))..)))))))))))..)).))).))).))))))))..)))))).....)))))))))))..)))...	181	27.8	-67.9	1.3	0	0	0	1	0	0	1	0	0	2	2	1	2	1	2	1	0	0	0	0	0	0	1	0	0	0
5	9	PC-5p-926917_8	GCAGGGCGCAGTTGGGCCACTGAC	24	chr7B	+	13715136	13715265	nnntctgacgtactGCAGGGCGCAGTTGGGCCACTGACaggtgggcccgaaagcaagttggcccATCTGTCAGTGACCCAACTGCGCCctgcagtacgtcaggggagccgagtccgagggagggaggagg	0						5'	New	gp4	...(((((((((((((((((((((((((((.((((((((((((((((............)))))))))))))))).)))))))))))))))))))))))))))....((...(((......)))....))	100	63.1	-95.5	1.2	0	0	0	0	1	1	0	0	1	0	0	0	0	1	0	2	0	0	0	0	0	1	0	0	0	0
5	10	PC-3p-2215844_3	ATCTGTCAGTGACCCAACTGCGCC	24	chr7B	+	13715136	13715265	nnntctgacgtactGCAGGGCGCAGTTGGGCCACTGACaggtgggcccgaaagcaagttggcccATCTGTCAGTGACCCAACTGCGCCctgcagtacgtcaggggagccgagtccgagggagggaggagg	0						3'	New	gp4	...(((((((((((((((((((((((((((.((((((((((((((((............)))))))))))))))).)))))))))))))))))))))))))))....((...(((......)))....))	100	63.1	-95.5	1.2	0	0	0	0	1	0	0	0	0	0	0	0	0	0	1	0	0	1	1	0	1	0	1	1	0	0
6	11	PC-5p-4786527_2	CCATCCCATAATGTAAGACCGCGT	24	chr2D	-	6672682	6672829	tttggttgacgtctcgtgtccagcaaagaaaagtacttcccCCATCCCATAATGTAAGACCGCGTttttgacactagtgcagcgtcaaaaaTGCGCTTACATTATGGGACGGAGGgagtcatttttttcgtactactggactcatgca	0						5'	New	gp4	..........((.....((((((...((((((((((((((.((.((((((((((((((..((((((((((((.((.....)).)))))))))))))))))))))))))).)).)))))).)))))))).......))))))....)).	137	45.3	-62	0.9	0	0	0	0	0	0	1	0	0	0	1	1	1	1	5	0	0	0	1	0	0	0	0	1	0	0
6	12	PC-3p-3649279_2	TGCGCTTACATTATGGGACGGAGG	24	chr2D	-	6672682	6672829	tttggttgacgtctcgtgtccagcaaagaaaagtacttcccCCATCCCATAATGTAAGACCGCGTttttgacactagtgcagcgtcaaaaaTGCGCTTACATTATGGGACGGAGGgagtcatttttttcgtactactggactcatgca	0						3'	New	gp4	..........((.....((((((...((((((((((((((.((.((((((((((((((..((((((((((((.((.....)).)))))))))))))))))))))))))).)).)))))).)))))))).......))))))....)).	137	45.3	-62	0.9	0	0	0	0	0	0	0	0	0	0	0	2	2	0	0	0	0	2	0	0	0	0	1	1	0	0
7	13	PC-5p-97595_122	TGGTCTGTGTTCATTTCAAAC	21	chr5B	-	91006858	91006986	cgcgccctggagtctctgctTGGTCTGTGTTCATTTCAAACaaggtggtcaggacgtacgtcctgtgcctctctttgttgctgcacctcgTTTGAGACGAACACTGACCAAccggagtctcctggcata	0						5'	New	gp4	...(((..((((.(((((.((((((.((((((.((((((((.(((((..((((((....)))))).((...........))..))))).)))))))).)))))).)))))).))))).)))).)))...	123	54.3	-65.5	0.9	6	6	8	7	15	8	5	6	3	1	2	8	5	7	5	5	4	4	6	8	6	6	2	6	6	6
7	14	PC-3p-1748_9666	TTTGAGACGAACACTGACCAA	21	chr5B	-	91006858	91006986	cgcgccctggagtctctgctTGGTCTGTGTTCATTTCAAACaaggtggtcaggacgtacgtcctgtgcctctctttgttgctgcacctcgTTTGAGACGAACACTGACCAAccggagtctcctggcata	0						3'	New	gp4	...(((..((((.(((((.((((((.((((((.((((((((.(((((..((((((....)))))).((...........))..))))).)))))))).)))))).)))))).))))).)))).)))...	123	54.3	-65.5	0.9	169	322	392	412	407	259	283	178	511	382	106	386	1007	539	467	425	185	239	442	212	313	502	168	336	169	322
8	15	PC-5p-621958_13	TTCGAACCACTCGTGTCACTA	21	chr5A	+	456617703	456617910	aaactgacgcaccgaatgccagccgttggcattcatcacttgatctccctctcccggccatcattcTTCGAACCACTCGTGTCACTAtgttcgttggtttttatagaggaggtccagacgaacaTAGTGATGTGAGTGGTTTGGAaaataatggccgggagagggagatcaagtgatgaatgccaacggctggcattcgatgaatcag	0						5'	New	gp4	...((((..((.(((((((((((((((((((((((((((((((((((((((((((((((((.(((.(((((((((((((..((((((((((((((((..(((......)))..))).)))))))))))))..))))))))))))).))).))))))))))))))))))))))))))))))))))))))))))))))))).))..))))	205	49	-162.4	1.6	0	0	1	0	2	0	1	0	0	0	0	2	1	0	1	1	0	0	0	0	1	1	0	2	0	0
8	16	PC-3p-647819_12	TAGTGATGTGAGTGGTTTGGA	21	chr5A	+	456617703	456617910	aaactgacgcaccgaatgccagccgttggcattcatcacttgatctccctctcccggccatcattcTTCGAACCACTCGTGTCACTAtgttcgttggtttttatagaggaggtccagacgaacaTAGTGATGTGAGTGGTTTGGAaaataatggccgggagagggagatcaagtgatgaatgccaacggctggcattcgatgaatcag	0						3'	New	gp4	...((((..((.(((((((((((((((((((((((((((((((((((((((((((((((((.(((.(((((((((((((..((((((((((((((((..(((......)))..))).)))))))))))))..))))))))))))).))).))))))))))))))))))))))))))))))))))))))))))))))))).))..))))	205	49	-162.4	1.6	0	3	2	0	2	0	1	1	0	0	0	0	1	0	0	0	0	0	0	0	0	0	1	0	0	3
9	17	PC-5p-2766729_3	TTAGTCCCGGTTGGTGCCAGCAAC	24	chr4B	-	651880269	651880445	gcttcgtgccacaaaccgggaccaatgccctcctTTAGTCCCGGTTGGTGCCAGCAACcgggaccaaaggcctcttttcagcagcacaaagggcgggaagcggcgacctttggtcccgattgGTGGCACGAACCGGGACTAAAGGGgggggacattggtcccggttggtgccacgaa	0						5'	New	gp4	..((((((.(((.(((((((((((((((((((((((((((((((((.((((((.(((.((((((((((((((.(((..(.((..........)))..))).)))...))))))))))).))).)))))).)))))))))))))))))))...)))))))))))))).))).))))))	175	61.6	-126.3	1.2	0	1	0	0	0	0	0	0	0	0	0	0	0	0	0	0	0	0	0	0	0	0	0	1	0	1
9	18	PC-3p-2692327_3	GTGCCACGAACCGGGACCAAAGGG	24	chr4B	-	651880269	651880445	gcttcgtgccacaaaccgggaccaatgccctcctTTAGTCCCGGTTGGTGCCAGCAACcgggaccaaaggcctcttttcagcagcacaaagggcgggaagcggcgacctttggtcccgattgGTGGCACGAACCGGGACTAAAGGGgggggacattggtcccggttggtgccacgaa	0						3'	New	gp4	..((((((.(((.(((((((((((((((((((((((((((((((((.((((((.(((.((((((((((((((.(((..(.((..........)))..))).)))...))))))))))).))).)))))).)))))))))))))))))))...)))))))))))))).))).))))))	175	61.6	-126.3	1.2	0	0	1	0	0	0	0	0	1	0	0	0	0	0	1	0	0	0	0	0	0	0	0	0	0	0
10	19	PC-5p-26026326_1	ATGCATGGCTCCACTCTTCGGCTT	24	chr2B	-	250269170	250269373	acATGCATGGCTCCACTCTTCGGCTTatgttaggccgaaatgaatttttttaaaattttcggcgtatggttgcacagtattcataacccaaaattttaaaaaaaatcatttcggcctaacaTAAGCCAAATAGTGGAGCCATGCAgcttcggccacccgttaacgtgaaaaggtgggccccagggacttttcggcctactgctg	0						5'	New	gp4	...((((((((((((((.((.((((((((((((((((((((((.(((((((((((((((.((..((((..(((...)))..))))..))))))))))))))))).)))))))))))))))))))))).)).))))))))))))))((....))..................((((((((....((.....))))))))))....	142	44.1	-102	1.1	0	0	0	0	0	0	0	0	0	1	0	0	0	0	1	0	0	0	0	0	0	0	0	0	0	0
10	20	PC-3p-1210694_6	TAAGCCAAATAGTGGAGCCATGCA	24	chr2B	-	250269170	250269373	acATGCATGGCTCCACTCTTCGGCTTatgttaggccgaaatgaatttttttaaaattttcggcgtatggttgcacagtattcataacccaaaattttaaaaaaaatcatttcggcctaacaTAAGCCAAATAGTGGAGCCATGCAgcttcggccacccgttaacgtgaaaaggtgggccccagggacttttcggcctactgctg	0						3'	New	gp4	...((((((((((((((.((.((((((((((((((((((((((.(((((((((((((((.((..((((..(((...)))..))))..))))))))))))))))).)))))))))))))))))))))).)).))))))))))))))((....))..................((((((((....((.....))))))))))....	142	44.1	-102	1.1	0	1	1	0	1	0	0	0	1	0	1	1	2	1	0	2	0	0	0	0	0	0	0	3	0	1
11	21	PC-5p-1397924_5	ATGCTTATTTGTACAGGGTAGACG	24	chr5D	-	260681806	260682005	aaagccttgtgcaatgcaagttgcttaggagaggtgttttaaaaaataaaccaggctttcctttaagtatcgATGCTTATTTGTACAGGGTAGACGtttaattaAGCGTCTTTTCTGTAGAAGTAGGCactagtacttcaggaaaactcagtttatttttataagcacctttctaagcacctatcattatacaaggccta	0						5'	New	gp4	...(((((((..((((..((.((((((.(((((((((((..((((((((((..((.((((((..((((((...(((((((((.((((((..((((((((....))))))))..)))))).)))))))))...)))))).)))))).))..))))))))))..))))))))))))))))).))..))))..)))))))...	194	36	-87.2	1.2	0	1	0	0	1	1	0	0	2	0	0	0	6	0	1	0	0	1	1	0	2	0	0	1	0	1
11	22	PC-3p-655322_12	AGCGTCTTTTCTGTAGAAGTAGGC	24	chr5D	-	260681806	260682005	aaagccttgtgcaatgcaagttgcttaggagaggtgttttaaaaaataaaccaggctttcctttaagtatcgATGCTTATTTGTACAGGGTAGACGtttaattaAGCGTCTTTTCTGTAGAAGTAGGCactagtacttcaggaaaactcagtttatttttataagcacctttctaagcacctatcattatacaaggccta	0						3'	New	gp4	...(((((((..((((..((.((((((.(((((((((((..((((((((((..((.((((((..((((((...(((((((((.((((((..((((((((....))))))))..)))))).)))))))))...)))))).)))))).))..))))))))))..))))))))))))))))).))..))))..)))))))...	194	36	-87.2	1.2	0	0	1	0	5	1	1	0	1	0	0	0	3	1	4	0	0	0	0	2	0	4	1	1	0	0
12	23	PC-5p-1146557_6	AGGACACTAGCCGCTGGATGTGTG	24	chr4D	+	27142027	27142247	ctacgaaactgctccacggacgacacttgaatttagtttctatgtaaagagtaaagtgcactgctagtctctgaaaaaAGGACACTAGCCGCTGGATGTGTGaaccgctgaaaaaacaaagatctttgcgcgattcacacATCCAGCGGCTAGTGTCCTTTtttcagcggtatgcatgtccggctggatttagtttttggctgtgaatcgtgcaaactgtg	0						5'	New	gp4	....((.(((((..(((..((...((..(((......)))...)).....))...)))....)).))).)).((((((((((((((((((((((((((((((((.(((.....................))).)))))))))))))))))))))))))))))))).(((((.((((((((((((..((.......))..)))).))..)))))).))))).	93	45.2	-96.2	1	1	0	0	0	0	0	0	1	0	1	1	0	7	1	1	0	1	1	0	0	1	0	0	0	1	0
12	24	PC-3p-3058258_3	ATCCAGCGGCTAGTGTCCTTT	21	chr4D	+	27142027	27142247	ctacgaaactgctccacggacgacacttgaatttagtttctatgtaaagagtaaagtgcactgctagtctctgaaaaaAGGACACTAGCCGCTGGATGTGTGaaccgctgaaaaaacaaagatctttgcgcgattcacacATCCAGCGGCTAGTGTCCTTTtttcagcggtatgcatgtccggctggatttagtttttggctgtgaatcgtgcaaactgtg	0						3'	New	gp4	....((.(((((..(((..((...((..(((......)))...)).....))...)))....)).))).)).((((((((((((((((((((((((((((((((.(((.....................))).)))))))))))))))))))))))))))))))).(((((.((((((((((((..((.......))..)))).))..)))))).))))).	93	45.2	-96.2	1	1	0	0	1	2	0	1	1	1	0	0	1	3	0	0	0	0	0	1	0	0	0	1	0	1	0
13	25	PC-5p-40925_353	ATTGATCTCTCCGTTGATTCT	21	chr5D	-	125967699	125967915	aagtgtactgtgttggtttcctgttcatttgccactgtagcgcctgcactgttcgcgcactgtagcctggtgttcttcacATTGATCTCTCCGTTGATTCTcaatccgccatgagcatgtcaccggtgaacagtatggtaacatgcgcctatattccaccgtccgattgagaATCAACGAAGAGATCAATGTGaagaacaccaggctacagtgcagt	0						5'	New	gp4	.((((((..((((((((.............)))).....)))).))))))......((((((((((((((((((((((((((((((((((.(((((((((((((((.((.....)).......(((((...((((((((.......))).))))).)))))...))))))))))))))).))))))))))))))))))))))))))))))))))...	158	48.4	-114.2	1.1	13	34	22	33	23	10	20	9	17	16	11	15	23	12	15	12	6	8	14	5	8	12	7	17	13	34
13	26	PC-3p-315622_29	ATCAACGAAGAGATCAATGTG	21	chr5D	-	125967699	125967915	aagtgtactgtgttggtttcctgttcatttgccactgtagcgcctgcactgttcgcgcactgtagcctggtgttcttcacATTGATCTCTCCGTTGATTCTcaatccgccatgagcatgtcaccggtgaacagtatggtaacatgcgcctatattccaccgtccgattgagaATCAACGAAGAGATCAATGTGaagaacaccaggctacagtgcagt	0						3'	New	gp4	.((((((..((((((((.............)))).....)))).))))))......((((((((((((((((((((((((((((((((((.(((((((((((((((.((.....)).......(((((...((((((((.......))).))))).)))))...))))))))))))))).))))))))))))))))))))))))))))))))))...	158	48.4	-114.2	1.1	1	2	6	3	4	2	4	1	3	1	3	4	1	4	2	5	2	3	3	1	1	9	4	2	1	2
14	27	PC-5p-147323_74	AGCGCTACCGCCGCTGCCCAGACA	24	chr2B	-	33804269	33804451	tccgtgcatcctagcagataagatagttattaaaaatatgaattgactttgcattacccggacAGCGCTACCGCCGCTGCCCAGACAgtgttacactGTCCGGACAGCTGTGGTAGTGTTAcctgagtattgcaaactcaaatcatatatttactatctatcttatttatagttttgcacttt	0						5'	New	gp4	...(((((..(((..(((((((((((.((.((((.((((((.((((.((((((.(((.(((..(((((((((((.((((.((.(((((((...))))))).)).)))).)))))))))))..))).))).)))))).)))).)))))).)))).)).))))))))))).)))...)))))...	177	39.9	-84.4	1.2	1	4	3	4	5	4	1	5	2	4	10	5	1	7	4	1	2	1	1	0	0	1	1	6	1	4
14	28	PC-3p-318808_28	GTCCGGACAGCTGTGGTAGTGTTA	24	chr2B	-	33804269	33804451	tccgtgcatcctagcagataagatagttattaaaaatatgaattgactttgcattacccggacAGCGCTACCGCCGCTGCCCAGACAgtgttacactGTCCGGACAGCTGTGGTAGTGTTAcctgagtattgcaaactcaaatcatatatttactatctatcttatttatagttttgcacttt	0						3'	New	gp4	...(((((..(((..(((((((((((.((.((((.((((((.((((.((((((.(((.(((..(((((((((((.((((.((.(((((((...))))))).)).)))).)))))))))))..))).))).)))))).)))).)))))).)))).)).))))))))))).)))...)))))...	177	39.9	-84.4	1.2	0	1	0	2	1	0	0	0	4	1	2	0	0	2	6	2	0	1	0	0	0	0	1	0	0	1
15	29	PC-5p-4394_4072	GCGAAGGATTTGCAGATACTC	21	chr7D	+	150757004	150757103	aaagcaaagattgcgaagagcGCGAAGGATTTGCAGATACTCcgtaaaatcactttatggaGTCTCTGCCAATTCTTCGTGTTcttaacgtctttgcagt	0						5'	New	gp4	...((((((((....((((((((((((((((.(((((.((((((((((.....)))))))))).))))).))))))))))))))))...))))))))...	94	42	-54.9	1.3	89	186	215	247	200	119	142	151	141	187	68	183	118	61	50	35	20	23	49	34	47	47	25	32	89	186
15	30	PC-3p-30531_503	GTCTCTGCCAATTCTTCGTGTT	22	chr7D	+	150757004	150757103	aaagcaaagattgcgaagagcGCGAAGGATTTGCAGATACTCcgtaaaatcactttatggaGTCTCTGCCAATTCTTCGTGTTcttaacgtctttgcagt	0						3'	New	gp4	...((((((((....((((((((((((((((.(((((.((((((((((.....)))))))))).))))).))))))))))))))))...))))))))...	94	42	-54.9	1.3	43	61	49	60	58	51	35	65	44	54	50	57	74	37	61	52	24	26	28	33	20	23	32	36	43	61
16	31	PC-5p-752246_10	AATCATAAAGCATCTACCCCACCC	24	chr2D	-	558182047	558182270	aagggaaaagaattctatgagaccaggtctcacgttttagcaggtgagacccatcctgatggatgacacgtggcattcacaAATCATAAAGCATCTACCCCACCCccacctgaaatcaggggggcGGGGATTAGATGCTTTGTGATTTGtgaatgtcacgtgtcatccatccgggcgggtctcacttgctaaccgtgagacctggtctcatataatttttttcc	0						5'	New	gp4	...(((((((((((.(((((((((((((((((((..((((((((((((((((..((.((((((((((((((((((((((((((((((((((((((((((((.(((((..(((....)))))))).))))..)))))))))))))))))))))))))))))))))))))))).))..)))))))))))))))).))))))))))))))))))).)))))))))))	221	48.2	-175.9	1.6	1	1	0	0	0	1	1	0	0	0	0	0	4	1	0	0	0	0	0	0	1	0	0	1	1	1
16	32	PC-3p-9825375_1	GGGGATTAGATGCTTTGTGATTTG	24	chr2D	-	558182047	558182270	aagggaaaagaattctatgagaccaggtctcacgttttagcaggtgagacccatcctgatggatgacacgtggcattcacaAATCATAAAGCATCTACCCCACCCccacctgaaatcaggggggcGGGGATTAGATGCTTTGTGATTTGtgaatgtcacgtgtcatccatccgggcgggtctcacttgctaaccgtgagacctggtctcatataatttttttcc	0						3'	New	gp4	...(((((((((((.(((((((((((((((((((..((((((((((((((((..((.((((((((((((((((((((((((((((((((((((((((((((.(((((..(((....)))))))).))))..)))))))))))))))))))))))))))))))))))))))).))..)))))))))))))))).))))))))))))))))))).)))))))))))	221	48.2	-175.9	1.6	0	0	0	0	0	0	0	0	0	0	0	0	0	1	0	0	0	0	0	0	0	0	0	0	0	0
17	33	PC-5p-4474343_2	ACAGCAAGGCGCTACACTCTTACT	24	chr2A	+	759094018	759094169	gcacccaACAGCAAGGCGCTACACTCTTACTgtgtagcgcctaacacacaggcgccacactgtgcagcgcctagctgcaaggagctgcactacactgtgcagcgcctaactgtaaggagttgcatAGTAAAGTGCAGCGCCTTACTGTTggg	0						5'	New	gp4	...((((((((.((((((((.((((.((((((((((((.(((.(((...((((((((((..(((((((.(((.......))).))))))).....))))..))))))...))).))).)))))))))))))))).)))))))).))))))))	149	55.9	-87.6	1	0	0	0	0	1	0	0	0	0	1	0	0	1	0	0	0	1	0	0	1	0	0	0	0	0	0
17	34	PC-3p-6839374_2	AGTAAAGTGCAGCGCCTTACTGTT	24	chr2A	+	759094018	759094169	gcacccaACAGCAAGGCGCTACACTCTTACTgtgtagcgcctaacacacaggcgccacactgtgcagcgcctagctgcaaggagctgcactacactgtgcagcgcctaactgtaaggagttgcatAGTAAAGTGCAGCGCCTTACTGTTggg	0						3'	New	gp4	...((((((((.((((((((.((((.((((((((((((.(((.(((...((((((((((..(((((((.(((.......))).))))))).....))))..))))))...))).))).)))))))))))))))).)))))))).))))))))	149	55.9	-87.6	1	0	0	0	0	0	0	0	0	0	0	0	0	1	0	0	0	0	0	1	1	0	0	0	0	0	0
18	35	PC-5p-1145271_6	GCTCGTAGGCGTTACACACTGACT	24	chr3D	-	532345795	532345983	ctagtgcagcacccatcctctaggcgccacactgtatactgtagcgccttGCTCGTAGGCGTTACACACTGACTtagcaatttttaggtattccgtggttcgacattggccAGATGTGTAACGCCTGTCAGTCAGgcgctgcacagtgtagtgtggtgcctagctgccgggtgctacataaaagggtca	0						5'	New	gp4	...(((.(((((((.....((((((((((((((..((..((((((((((..((..((((((((((((((((((((((......))))))...(((((......)).))).))).)))))))))))))..))..))))))))))..))..)))))))))))))).....))))))).)))..........	176	52.9	-95.5	1	1	1	0	0	1	1	0	0	3	3	2	0	2	1	0	0	0	1	0	0	1	0	1	1	1	1
18	36	PC-3p-2085942_4	AGATGTGTAACGCCTGTCAGTCAG	24	chr3D	-	532345795	532345983	ctagtgcagcacccatcctctaggcgccacactgtatactgtagcgccttGCTCGTAGGCGTTACACACTGACTtagcaatttttaggtattccgtggttcgacattggccAGATGTGTAACGCCTGTCAGTCAGgcgctgcacagtgtagtgtggtgcctagctgccgggtgctacataaaagggtca	0						3'	New	gp4	...(((.(((((((.....((((((((((((((..((..((((((((((..((..((((((((((((((((((((((......))))))...(((((......)).))).))).)))))))))))))..))..))))))))))..))..)))))))))))))).....))))))).)))..........	176	52.9	-95.5	1	3	0	0	0	1	1	0	2	0	0	0	2	0	0	0	0	0	1	0	0	0	1	1	1	3	0
19	37	PC-5p-20589981_1	AGTGCAGGGCCATTAGTACCGGTT	24	chr7B	+	626830304	626830401	AGTGCAGGGCCATTAGTACCGGTTggtggctccaagcggtactaaaaggttgccctttagtaccggttggAGCCACCAACCGGTACTAATGGCCctcg	0						5'	New	gp4	...(.((((((((((((((((((((((((((((((.((((((((((.((....)))))))))))).))))))))))))))))))))))))))))))).	94	56.1	-82.8	1.5	0	0	0	0	0	0	0	0	0	0	0	0	1	0	0	0	0	0	0	0	0	0	0	0	0	0
19	38	PC-3p-904057_8	AGCCACCAACCGGTACTAATGGCC	24	chr7B	+	626830304	626830401	AGTGCAGGGCCATTAGTACCGGTTggtggctccaagcggtactaaaaggttgccctttagtaccggttggAGCCACCAACCGGTACTAATGGCCctcg	0						3'	New	gp4	...(.((((((((((((((((((((((((((((((.((((((((((.((....)))))))))))).))))))))))))))))))))))))))))))).	94	56.1	-82.8	1.5	0	0	1	0	0	0	0	0	0	0	0	0	0	0	1	0	0	2	1	0	0	0	0	0	0	0
20	39	PC-5p-8409087_1	AACCAACAAGACTGACTGTAGCGG	24	chr2D	+	643018223	643018445	tctgtattttttgagattcaactttgatcatgaatttAACCAACAAGACTGACTGTAGCGGgagaaaaaaattatataattaaaacttttttgaatacgaattcactggtataatttttATTCCCGCTGCAGTCGGTCTTATTagttaatttatagtcagagttaaagcacgagaatagagaaagcgctatattttaaaacggagcgattatgggatatgtac	0						5'	New	gp4	(((.(((((((.....((.((((((((..(((((.(((((.((.((((((((((((((((((((..(((((((((((..............(((((....)))))...))))))))))).)))))))))))))))))))).)).))))))))))..)))))))).))....))))))).)))...((((..............))))................	182	31.4	-69.6	1	0	0	0	0	0	0	0	0	0	0	0	0	0	0	0	1	1	0	0	0	0	0	0	0	0	0
20	40	PC-3p-1472509_5	ATTCCCGCTGCAGTCGGTCTTATT	24	chr2D	+	643018223	643018445	tctgtattttttgagattcaactttgatcatgaatttAACCAACAAGACTGACTGTAGCGGgagaaaaaaattatataattaaaacttttttgaatacgaattcactggtataatttttATTCCCGCTGCAGTCGGTCTTATTagttaatttatagtcagagttaaagcacgagaatagagaaagcgctatattttaaaacggagcgattatgggatatgtac	0						3'	New	gp4	(((.(((((((.....((.((((((((..(((((.(((((.((.((((((((((((((((((((..(((((((((((..............(((((....)))))...))))))))))).)))))))))))))))))))).)).))))))))))..)))))))).))....))))))).)))...((((..............))))................	182	31.4	-69.6	1	1	1	0	3	1	1	0	0	1	2	0	1	8	3	1	0	0	1	1	0	1	0	2	0	1	1
21	41	PC-5p-843497_9	TTGATACTAATGGCGCACCAGGTA	24	chr5B	-	489838763	489838896	atttcaatagagcactaacaggaaaagggctatagataggaTTGATACTAATGGCGCACCAGGTAagtagtgcgccactactatatactaatggcgcaccAGACACACGGTGCGCCACTAGTATTaattttttt	0						5'	New	gp4	..........(((.((.........)).)))........(((((((((((.(((((((((..((.....((((((((.((........)).)))))))).....))..))))))))).))))))))))).....	90	41.8	-48.1	0.9	0	0	0	0	0	0	0	0	1	0	0	0	3	0	0	0	2	0	1	0	0	1	0	0	0	0
21	42	PC-3p-2780515_3	AGACACACGGTGCGCCACTAGTATT	25	chr5B	-	489838763	489838896	atttcaatagagcactaacaggaaaagggctatagataggaTTGATACTAATGGCGCACCAGGTAagtagtgcgccactactatatactaatggcgcaccAGACACACGGTGCGCCACTAGTATTaattttttt	0						3'	New	gp4	..........(((.((.........)).)))........(((((((((((.(((((((((..((.....((((((((.((........)).)))))))).....))..))))))))).))))))))))).....	90	41.8	-48.1	0.9	0	1	0	0	0	0	0	0	0	0	0	0	0	0	0	0	0	0	0	0	0	0	1	0	0	1
22	43	PC-5p-192927_53	TGTTCACCTGTTAAATACTAC	21	chr5B	-	404440857	404440994	ttaggctcacctgttaaatttgtgagcTGTTCACCTGTTAAATACTACtcacaaatttaccacatgttttagcagagcctaaattttttggagtagTATTTAACAGGTGAACAGAtaacaaattttaggtgtttcaag	0						5'	New	gp4	...((..((((((..((((((((...((((((((((((((((((((((((..(((((((.....(((....))).....)))))))....))))))))))))))))))))))))...))))))))))))))..))...	132	33.3	-60.4	1.3	0	2	6	2	3	2	0	1	0	3	0	2	5	1	4	4	0	2	3	0	1	1	0	0	0	2
22	44	PC-3p-10427964_1	TATTTAACAGGTGAACAGT	19	chr5B	-	404440857	404440994	ttaggctcacctgttaaatttgtgagcTGTTCACCTGTTAAATACTACtcacaaatttaccacatgttttagcagagcctaaattttttggagtagTATTTAACAGGTGAACAGAtaacaaattttaggtgtttcaag	0						3'	New	gp4	...((..((((((..((((((((...((((((((((((((((((((((((..(((((((.....(((....))).....)))))))....))))))))))))))))))))))))...))))))))))))))..))...	132	33.3	-60.4	1.3	0	0	0	0	0	0	0	0	0	1	0	0	0	0	0	0	0	0	0	0	0	0	0	0	0	0
23	45	PC-5p-425259_20	AGCTTCTTCCAGAATCTTTGGGCC	24	chr3A	+	564064061	564064243	cataatctggggattctcccagaatctgacccctactcAGCTTCTTCCAGAATCTTTGGGCCtcgtttgttttacaatcctatctagttagggtctaattagataggattgtaaaacaaATGAGGCTCAAAGATTCTGGGAGAagctgggtaggggtcggattctgggagaatttccagattc	0						5'	New	gp4	...(((((((..(((((((((((((((((((((((((((((((((((((((((((((((((((((((((((((((((((((((((((((((...)))))))))))))))))))))))))))))))))))))))))))))))))))))))))))))))))))))))))))))))..))))))).	179	43.7	-157.9	2	0	1	1	1	0	0	0	2	0	0	1	0	1	0	0	0	1	1	0	0	0	0	0	1	0	1
23	46	PC-3p-18106497_1	ATGAGGCTCAAGGATTCTGGGAGA	24	chr3A	+	564064061	564064243	cataatctggggattctcccagaatctgacccctactcAGCTTCTTCCAGAATCTTTGGGCCtcgtttgttttacaatcctatctagttagggtctaattagataggattgtaaaacaaATGAGGCTCAAAGATTCTGGGAGAagctgggtaggggtcggattctgggagaatttccagattc	0						3'	New	gp4	...(((((((..(((((((((((((((((((((((((((((((((((((((((((((((((((((((((((((((((((((((((((((((...)))))))))))))))))))))))))))))))))))))))))))))))))))))))))))))))))))))))))))))))..))))))).	179	43.7	-157.9	2	0	0	0	0	0	0	0	0	0	0	0	0	0	0	0	0	0	0	0	0	0	0	0	0	0	0
24	47	PC-5p-2191514_3	TTCTCCCAGAATTGCCACTTCATC	24	chr6A	+	461143296	461143517	atatgctgagcactcaccacggtagaataggggccagttcttttgggcaattctccgagaattgaccccctccccagcTTCTCCCAGAATTGCCACTTCATCtttttttacaattcctagctagttaagatctaattagctaggaattgtaagaaaATATAGAGTGCCAATTCTGGGAGAagctggggagggggtcaattctcggagaattgcccaaaaaaa	0						5'	New	gp4	....((((.((.(((..............)))))))))..((((((((((((((((((((((((((((((((((((((((((((((((((((.((((..((.(((((((((((((((((((((((((.....))))))))))))))))))))))))).))..)))).))))))))))))))))))))))))))))))))))))))))))))))))))))...	179	44.1	-156.5	1.6	0	0	1	0	0	0	0	0	0	0	0	0	0	0	0	0	0	0	0	0	0	1	0	1	0	0
24	48	PC-3p-5165543_2	ATATAGAGTGCCAATTCTGGGAGA	24	chr6A	+	461143296	461143517	atatgctgagcactcaccacggtagaataggggccagttcttttgggcaattctccgagaattgaccccctccccagcTTCTCCCAGAATTGCCACTTCATCtttttttacaattcctagctagttaagatctaattagctaggaattgtaagaaaATATAGAGTGCCAATTCTGGGAGAagctggggagggggtcaattctcggagaattgcccaaaaaaa	0						3'	New	gp4	....((((.((.(((..............)))))))))..((((((((((((((((((((((((((((((((((((((((((((((((((((.((((..((.(((((((((((((((((((((((((.....))))))))))))))))))))))))).))..)))).))))))))))))))))))))))))))))))))))))))))))))))))))))...	179	44.1	-156.5	1.6	1	0	0	0	0	0	0	0	0	0	0	0	0	0	0	0	0	0	0	0	0	0	0	0	1	0
25	49	PC-5p-1315390_6	TGCGCCCGCGCTTTTCGAGAT	21	chr2D	-	359662868	359663017	aataatgtagTGCGCCCGCGCTTTTCGAGATttaagtttgaccataaatttaaccaacgtaggcgactgtggcgggagcaaaaattcgcagtcgcccacgttggttaaatttatggtcaaacttAAATCTCGAAAAGCGCGGGCGCACTa	0						5'	New	gp4	.......(((((((((((((((((((((((((((((((((((((((((((((((((((((.((((((((((((....)).......)))))))))).)))))))))))))))))))))))))))))))))))))))))))))))))))))	143	45.3	-116.8	1.7	0	0	0	0	0	1	1	0	1	1	0	0	1	0	0	0	0	0	0	2	0	0	0	0	0	0
25	50	PC-3p-26837860_1	AAATCTCGAAAAGCGCGGGCGCACT	25	chr2D	-	359662868	359663017	aataatgtagTGCGCCCGCGCTTTTCGAGATttaagtttgaccataaatttaaccaacgtaggcgactgtggcgggagcaaaaattcgcagtcgcccacgttggttaaatttatggtcaaacttAAATCTCGAAAAGCGCGGGCGCACTa	0						3'	New	gp4	.......(((((((((((((((((((((((((((((((((((((((((((((((((((((.((((((((((((....)).......)))))))))).)))))))))))))))))))))))))))))))))))))))))))))))))))))	143	45.3	-116.8	1.7	0	0	0	0	0	0	0	0	0	0	0	0	1	0	0	0	0	0	0	0	0	0	1	0	0	0
26	51	PC-5p-159993_67	TTAGGGTTTAGGATTCAGGCC	21	chrUn	+	385685351	385685447	acatacaTTAGGGTTTAGGATTCAGGCCatttatttttgttctgttgattatcagactagaaatgatgtggcCTGAATACTAGACCCTGATGTagac	0						5'	New	gp4	...(((((((((((((((.(((((((((((((((((((..((((........))))..)))))))).))))))))))).)))))))))))))))...	91	37.1	-51	1.4	1	2	2	3	2	1	1	1	1	5	0	1	6	1	0	4	2	0	0	0	3	3	1	1	1	2
26	52	PC-3p-17932760_1	CTGAATACTAGACCCTGATGT	21	chrUn	+	385685351	385685447	acatacaTTAGGGTTTAGGATTCAGGCCatttatttttgttctgttgattatcagactagaaatgatgtggcCTGAATACTAGACCCTGATGTagac	0						3'	New	gp4	...(((((((((((((((.(((((((((((((((((((..((((........))))..)))))))).))))))))))).)))))))))))))))...	91	37.1	-51	1.4	0	0	0	0	0	0	0	0	0	1	0	0	0	0	0	0	0	0	0	0	0	0	0	0	0	0
27	53	PC-5p-3016823_3	AAGTTCGGCGCCGTGCTATGTGGA	24	chr3A	+	601384991	601385213	ggctcggcgccacactacacggagccgacctgtacAAGTTCGGCGCCGTGCTATGTGGAgccgacctcagatggacccacagaaaccctaagggccatatttgctcggctccacATAGCATGGCGCCGAACTTGTACAtctcggcgccatgtggtgtggcgccgacatgtacaacttcgacgctatgctttgtggcaccgaccccaggggccagatttcaaat	0						5'	New	gp4	(((((((((((((((((((.((.(((((..((((((((((((((((((((((((((((((((((......((((.(((..((.....))..)))))))......))))))))))))))))))))))))))))))))))..))))).)).)))))))))))))))............(((..(((((.....)))))..))).......))))...........	160	58.7	-140.4	1.1	1	0	0	1	0	1	0	0	1	0	1	1	2	0	0	0	1	0	0	1	0	0	0	0	1	0
27	54	PC-3p-634413_12	ATAGCATGGCGCCGAACTTGTACA	24	chr3A	+	601384991	601385213	ggctcggcgccacactacacggagccgacctgtacAAGTTCGGCGCCGTGCTATGTGGAgccgacctcagatggacccacagaaaccctaagggccatatttgctcggctccacATAGCATGGCGCCGAACTTGTACAtctcggcgccatgtggtgtggcgccgacatgtacaacttcgacgctatgctttgtggcaccgaccccaggggccagatttcaaat	0						3'	New	gp4	(((((((((((((((((((.((.(((((..((((((((((((((((((((((((((((((((((......((((.(((..((.....))..)))))))......))))))))))))))))))))))))))))))))))..))))).)).)))))))))))))))............(((..(((((.....)))))..))).......))))...........	160	58.7	-140.4	1.1	0	1	0	0	0	0	1	0	2	1	1	1	8	0	1	1	2	0	0	1	0	1	0	1	0	1
28	55	PC-5p-18193486_1	GACAAGTGTCGCGCGTGGAGCACT	24	chr5A	+	401499633	401499714	tgtgcgcGACAAGTGTCGCGCGTGGAGCACTtcgaaaaagtctcacgAGCAGTCCGCGCGTGACACTTGACgcgcggggagc	0						5'	New	gp4	..((((((.(((((((((((((((((.(..((((...........))))..)))))))))))))))))).))))))......	74	63.4	-44.2	0.9	0	0	0	0	0	0	0	0	1	0	0	0	0	0	0	0	0	0	0	0	0	0	0	0	0	0
28	56	PC-3p-1621229_5	AGCAGTCCGCGCGTGACACTTGAC	24	chr5A	+	401499633	401499714	tgtgcgcGACAAGTGTCGCGCGTGGAGCACTtcgaaaaagtctcacgAGCAGTCCGCGCGTGACACTTGACgcgcggggagc	0						3'	New	gp4	..((((((.(((((((((((((((((.(..((((...........))))..)))))))))))))))))).))))))......	74	63.4	-44.2	0.9	0	0	0	0	0	0	0	0	1	0	0	0	2	1	2	1	1	0	1	0	0	0	1	1	0	0
29	57	PC-5p-978918_8	AGCGCATAGTAATGCCACCGGG	22	chr7B	+	506749877	506750114	acactacgagttgaatgggaaaccgctcgacgacattatcatggtaagcactacacatccagtgaagatttaatgacatcgttaacaatgcttgcAGCGCATAGTAATGCCACCGGGagatcgccgagcctctctcatagttctcgccaagcctctctcccgtttctcgctagaggctcggcgatcTCCCGGTGGCATTACAATGTGctgcaagcattgttaacgaccattggatctt	0						5'	New	gp4	.((((....(((((..((....))..))))).........((((((.....))).)))..))))(((((..((((...((((((((((((((((((((((((.((((((((((((((((((((((((((((((............((...))........((.....))..)))))))))))))))))))))))))))))).)))))))))))))))))))))))).))))..)))))	174	49.6	-131.3	1.1	0	1	1	0	0	0	2	1	1	0	1	1	1	2	1	0	0	2	2	1	1	2	0	3	0	1
29	58	PC-3p-3805934_2	TCCCGGTGGCATTACAATGTG	21	chr7B	+	506749877	506750114	acactacgagttgaatgggaaaccgctcgacgacattatcatggtaagcactacacatccagtgaagatttaatgacatcgttaacaatgcttgcAGCGCATAGTAATGCCACCGGGagatcgccgagcctctctcatagttctcgccaagcctctctcccgtttctcgctagaggctcggcgatcTCCCGGTGGCATTACAATGTGctgcaagcattgttaacgaccattggatctt	0						3'	New	gp4	.((((....(((((..((....))..))))).........((((((.....))).)))..))))(((((..((((...((((((((((((((((((((((((.((((((((((((((((((((((((((((((............((...))........((.....))..)))))))))))))))))))))))))))))).)))))))))))))))))))))))).))))..)))))	174	49.6	-131.3	1.1	0	1	0	0	0	0	0	0	0	0	0	0	0	1	0	0	0	0	0	0	0	0	0	0	0	1
30	59	PC-5p-1037901_7	AACATCCGAGGAGCTCTCACTAGA	24	chr6B	-	287603604	287603778	tattcgagcttcttgaaaatttttagctaaaaatAACATCCGAGGAGCTCTCACTAGAaaaaacaaaatcaatgctcaaacagtgcaacaaaagtttgaacatcgattttgtttttttcagTGAGGGCTCTTCGGATGTTATttttggttgaaattttgcaagatgctcgaacat	0						5'	New	gp4	..(((((((.(((((.(((.(((((((((((((((((((((((((((((((((((..(((((((((((((.(((.((((((............)))))).))).)))))))))))))..))))))))))))))))))))))))))))))))))).))).))))).)))))))...	170	33.7	-97.1	1.6	0	0	1	1	2	0	0	0	0	1	0	0	2	1	0	1	0	0	1	0	0	0	1	0	0	0
30	60	PC-3p-219597_45	TGAGGGCTCTTCGGATGTTAT	21	chr6B	-	287603604	287603778	tattcgagcttcttgaaaatttttagctaaaaatAACATCCGAGGAGCTCTCACTAGAaaaaacaaaatcaatgctcaaacagtgcaacaaaagtttgaacatcgattttgtttttttcagTGAGGGCTCTTCGGATGTTATttttggttgaaattttgcaagatgctcgaacat	0						3'	New	gp4	..(((((((.(((((.(((.(((((((((((((((((((((((((((((((((((..(((((((((((((.(((.((((((............)))))).))).)))))))))))))..))))))))))))))))))))))))))))))))))).))).))))).)))))))...	170	33.7	-97.1	1.6	1	7	5	2	5	1	2	2	4	1	3	1	4	1	3	4	4	3	0	2	2	0	3	1	1	7
31	61	PC-5p-10678091_1	TTCCAGAGGGATTGCACTGATC	22	chr2D	-	650221274	650221367	agcggagaaTTCCAGAGGGATTGCACTGATCcatcgaccttgcacgccgatgacggagagatcgaTCAATGCGATCCCTTTGGAATcctccact	0						5'	New	gp4	((.((((.(((((((((((((((((.(((((.(((..((...((......))..))...))).))))).))))))))))))))))).)))).))	94	53.2	-47.2	0.9	0	0	0	0	0	0	0	0	0	0	0	0	0	0	0	0	0	0	0	0	0	0	0	1	0	0
31	62	PC-3p-582597_14	TCAATGCGATCCCTTTGGAAT	21	chr2D	-	650221274	650221367	agcggagaaTTCCAGAGGGATTGCACTGATCcatcgaccttgcacgccgatgacggagagatcgaTCAATGCGATCCCTTTGGAATcctccact	0						3'	New	gp4	((.((((.(((((((((((((((((.(((((.(((..((...((......))..))...))).))))).))))))))))))))))).)))).))	94	53.2	-47.2	0.9	0	0	2	0	1	0	0	0	1	0	0	1	1	2	0	0	0	0	0	0	1	0	0	0	0	0
32	63	PC-5p-3996571_2	ATTATGATGAGAGCTACACAA	21	chr1A	-	345187507	345187646	gatgaaatacATTATGATGAGAGCTACACAAaaaagaaaaatcgcggttttcaaactgatgaacagtgcgaacactgttcactattagaaatgcacgattttctctttTTTGTGTAGCTCTCACCATAAtgtatttcgtt	0						5'	New	gp4	((((((((((((((((.((((((((((((((((((((((((((((((((....))))).(((((((((....)))))))))..............))))))).)))))))))))))))))))).))))))))))))))))	140	34.3	-71	1.5	0	0	1	0	0	0	0	0	0	0	0	0	0	0	0	0	0	0	0	0	0	0	0	0	0	0
32	64	PC-3p-661656_12	TTTGTGTAGCTCTCACCATAA	21	chr1A	-	345187507	345187646	gatgaaatacATTATGATGAGAGCTACACAAaaaagaaaaatcgcggttttcaaactgatgaacagtgcgaacactgttcactattagaaatgcacgattttctctttTTTGTGTAGCTCTCACCATAAtgtatttcgtt	0						3'	New	gp4	((((((((((((((((.((((((((((((((((((((((((((((((((....))))).(((((((((....)))))))))..............))))))).)))))))))))))))))))).))))))))))))))))	140	34.3	-71	1.5	0	0	1	0	0	0	0	0	1	2	0	1	0	1	0	0	0	0	0	0	1	1	0	0	0	0
33	65	PC-5p-87980_139	TCTCACTCAGGCACGCAACCC	21	chr1D	-	270210581	270210716	ggaggcaccgggcacatccccttgcctctcaTCTCACTCAGGCACGCAACCCtgcacccgcaagtgtccggaggagggcAGGGTTGCGTGGCTGAGTGAGatgagaggcaaggggatgtgaaaggtggccggagcc	0						5'	New	gp4	...((((((...(((((((((((((((((((((((((((((.(((((((((((((.((........(((...)))))))))))))))))).)))))))))))))))))))))))))))))...)))).))......	127	64.7	-105.3	1.2	10	14	21	22	9	9	5	16	8	15	6	15	12	9	7	15	6	7	12	6	6	6	10	8	10	14
33	66	PC-3p-365837_24	AGGGTTGCGTGGCTGAGTGAG	21	chr1D	-	270210581	270210716	ggaggcaccgggcacatccccttgcctctcaTCTCACTCAGGCACGCAACCCtgcacccgcaagtgtccggaggagggcAGGGTTGCGTGGCTGAGTGAGatgagaggcaaggggatgtgaaaggtggccggagcc	0						3'	New	gp4	...((((((...(((((((((((((((((((((((((((((.(((((((((((((.((........(((...)))))))))))))))))).)))))))))))))))))))))))))))))...)))).))......	127	64.7	-105.3	1.2	2	3	6	3	1	1	1	0	1	3	4	5	1	5	1	3	2	1	1	2	2	0	0	4	2	3
34	67	PC-5p-5275937_2	GCGCGAGGATGACAACTTTAGTTG	24	chr6D	+	368370466	368370675	gataacgctcgaacgtcaggtacacgcacatggcaaatcgaacattttcgatggcaagtttagtgGCGCGAGGATGACAACTTTAGTTGgcaagcctgacaacttcgtgcttcagtttatttttaacagaaatagaaaattgcagtgtgtgtcaACTAATTTGCCATCCTTGCGTCACtagaattgccatcgaaaacgttcgatttgcca	0						5'	New	gp4	....(((......)))..............(((((((((((((.(((((((((((((.((((((((((((((((((.(((..((((((((((..((((.(((.(((....(((.(((.......))).)))...)))..)))))).)..)))))))))).))).)))))))))))))))))).))))))))))))).)))))))))))))	180	42.9	-97.1	1.1	1	1	0	0	2	0	0	0	2	0	0	1	2	0	2	0	1	1	0	0	1	0	2	0	1	1
34	68	PC-3p-28142057_1	ACTAATTTGCCATCCTTGCGTCAC	24	chr6D	+	368370466	368370675	gataacgctcgaacgtcaggtacacgcacatggcaaatcgaacattttcgatggcaagtttagtgGCGCGAGGATGACAACTTTAGTTGgcaagcctgacaacttcgtgcttcagtttatttttaacagaaatagaaaattgcagtgtgtgtcaACTAATTTGCCATCCTTGCGTCACtagaattgccatcgaaaacgttcgatttgcca	0						3'	New	gp4	....(((......)))..............(((((((((((((.(((((((((((((.((((((((((((((((((.(((..((((((((((..((((.(((.(((....(((.(((.......))).)))...)))..)))))).)..)))))))))).))).)))))))))))))))))).))))))))))))).)))))))))))))	180	42.9	-97.1	1.1	0	0	0	0	0	0	0	0	0	0	1	0	3	0	0	0	0	0	0	0	0	0	0	0	0	0
35	69	PC-5p-2600522_3	TCCTCCATAGCTCCGTAGTTT	21	chr6A	+	606962762	606962906	atgTCCTCCATAGCTCCGTAGTTTccataaaaagaatgatatttcttttgctattctatatcatttaccatgatatgggaaaaaatgatataaagtagcaagagaaagattcgtttcttatggAAACTGTGGAGCTGTGGAGGAa	0						5'	New	gp4	...((((((((((((((..(((((((((((...((((((..((((((((((((((.((((((((((.((((...))))....)))))))))).))))))))))))))...)))))).)))))))))))..)))))))))))))).	141	33.8	-77.7	1.6	1	0	0	1	0	0	0	0	0	0	0	0	0	0	0	0	0	0	0	0	0	0	0	0	1	0
35	70	PC-3p-6499531_2	AAACTGTGGAGCTGTGGAGGA	21	chr6A	+	606962762	606962906	atgTCCTCCATAGCTCCGTAGTTTccataaaaagaatgatatttcttttgctattctatatcatttaccatgatatgggaaaaaatgatataaagtagcaagagaaagattcgtttcttatggAAACTGTGGAGCTGTGGAGGAa	0						3'	New	gp4	...((((((((((((((..(((((((((((...((((((..((((((((((((((.((((((((((.((((...))))....)))))))))).))))))))))))))...)))))).)))))))))))..)))))))))))))).	141	33.8	-77.7	1.6	0	0	0	0	0	0	0	0	0	0	0	1	1	0	0	0	0	0	0	0	0	0	0	0	0	0
36	71	PC-5p-260489_36	ACTAATGGCGCACCAACACATGGT	24	chr1A	-	439587397	439587487	atttggacACTAATGGCGCACCAACACATGGTgcgccattagtatatagtagtggcgcaccacaTGTGTGGTGCGCCATTAGTGTTCatat	0						5'	New	gp4	...((((((((((((((((((((.(((((((((((((((((........)))))))))))))..))))))))))))))))))))))))...	85	47.3	-64.6	1.5	0	1	1	0	0	2	1	1	1	2	1	2	5	1	3	0	0	0	0	0	0	1	3	2	0	1
36	72	PC-3p-10065216_1	TGTGTGGTGCGCCATTAGTGTTC	23	chr1A	-	439587397	439587487	atttggacACTAATGGCGCACCAACACATGGTgcgccattagtatatagtagtggcgcaccacaTGTGTGGTGCGCCATTAGTGTTCatat	0						3'	New	gp4	...((((((((((((((((((((.(((((((((((((((((........)))))))))))))..))))))))))))))))))))))))...	85	47.3	-64.6	1.5	0	0	0	0	0	0	0	0	0	0	0	0	0	0	0	0	0	0	0	0	0	0	0	1	0	0
37	73	PC-5p-4594954_2	TTTAGCATAAACAGTCTACAT	21	chr7A	+	287191219	287191366	tacaaTTTAGCATAAACAGTCTACATgatccactatgatattacgaattaaataaagaaactatttgaacaagcatgcagatgggtatcctaaaacatcattttgtaatattgtagcggATCGTGTGGACTGTTTATGCTaaattata	0						5'	New	gp4	...((((((((((((((((((((((((((((.(((..(((((((((((((((((.......)))))))...........((((............))))..))))))))))..))).))))))))))))))))))))))))))))...	142	30.4	-64.9	1.4	0	1	0	0	0	0	0	0	0	0	0	0	0	0	0	0	0	0	0	0	0	0	0	0	0	1
37	74	PC-3p-357499_25	ATCGTGTGGACTGTTTATGCT	21	chr7A	+	287191219	287191366	tacaaTTTAGCATAAACAGTCTACATgatccactatgatattacgaattaaataaagaaactatttgaacaagcatgcagatgggtatcctaaaacatcattttgtaatattgtagcggATCGTGTGGACTGTTTATGCTaaattata	0						3'	New	gp4	...((((((((((((((((((((((((((((.(((..(((((((((((((((((.......)))))))...........((((............))))..))))))))))..))).))))))))))))))))))))))))))))...	142	30.4	-64.9	1.4	1	1	0	0	2	1	2	0	1	3	0	0	2	1	0	0	0	0	1	1	0	2	0	3	1	1
38	75	PC-5p-1632749_5	ATACTTTCTCCGGTTGGAATTACT	24	chr4A	+	92724298	92724437	attATACTTTCTCCGGTTGGAATTACTtgtcgtaaaaatgatagaaatggatagatctagaaataaaatatgttcaaatacattcatgcctacgtcaagtAATTTCAGACGGTGAGAGTACTTGggatgctttgtagtca	0						5'	New	gp4	....(((((((.(((..((((((((((((.((((...((((......((((((....((....)).....)))))).......))))...)))).))))))))))))..))).))))))).....(((........))).	116	33.6	-41.4	0.9	0	1	1	0	0	0	0	0	0	0	0	0	0	0	0	0	0	0	0	0	0	0	1	0	0	1
38	76	PC-3p-5770572_2	AATTTCAGACGGTGAGAGTACTTG	24	chr4A	+	92724298	92724437	attATACTTTCTCCGGTTGGAATTACTtgtcgtaaaaatgatagaaatggatagatctagaaataaaatatgttcaaatacattcatgcctacgtcaagtAATTTCAGACGGTGAGAGTACTTGggatgctttgtagtca	0						3'	New	gp4	....(((((((.(((..((((((((((((.((((...((((......((((((....((....)).....)))))).......))))...)))).))))))))))))..))).))))))).....(((........))).	116	33.6	-41.4	0.9	0	0	0	0	0	0	0	0	0	0	0	0	5	0	1	0	0	0	1	0	0	0	0	0	0	0
39	77	PC-5p-913456_8	TTTTTCCACCCACCACTGAGT	21	chr1D	-	229318886	229318969	aaagTTTTTCCACCCACCACTGAGTccatccctgatgagaatatacttcacaggGATGGACTCGGTGGTGGGTGGAAagacaac	0						5'	New	gp4	...(((((((((((((((((((((((((((((((.((((.......)))))))))))))))))))))))))))))))))))...	78	48.8	-66.5	1.6	0	0	1	0	0	0	0	1	0	0	3	0	0	0	0	0	0	0	0	0	0	0	0	1	0	0
39	78	PC-3p-12816707_1	GATGGACTCAGTGGTGGGTGAAA	23	chr1D	-	229318886	229318969	aaagTTTTTCCACCCACCACTGAGTccatccctgatgagaatatacttcacaggGATGGACTCGGTGGTGGGTGGAAagacaac	0						3'	New	gp4	...(((((((((((((((((((((((((((((((.((((.......)))))))))))))))))))))))))))))))))))...	78	48.8	-66.5	1.6	0	0	0	0	0	0	0	0	0	0	0	0	0	0	0	0	0	0	0	0	0	0	0	0	0	0
40	79	PC-5p-1279589_6	ATGAGAAAGTCCACCCTTTTA	21	chr3A	+	738899436	738899546	attattgcttcagtATGAGAAAGTCCACCCTTTTAtggttgataacaatatgcagtttgaaatcacagagataacagaaaAGGGTGGACTTTCTCATACTGaagcagtcta	0						5'	New	gp4	...(((((((((((((((((((((((((((((((...((((((..(((........)))..))))........))..)))))))))))))))))))))))))))))))...	105	36	-55.9	1.4	1	1	0	0	1	2	0	1	4	0	0	1	1	0	0	0	0	0	0	0	0	0	0	0	1	1
40	80	PC-3p-1006495_7	AGGGTGGACTTTCTCATACTG	21	chr3A	+	738899436	738899546	attattgcttcagtATGAGAAAGTCCACCCTTTTAtggttgataacaatatgcagtttgaaatcacagagataacagaaaAGGGTGGACTTTCTCATACTGaagcagtcta	0						3'	New	gp4	...(((((((((((((((((((((((((((((((...((((((..(((........)))..))))........))..)))))))))))))))))))))))))))))))...	105	36	-55.9	1.4	0	0	0	1	3	0	0	0	0	1	0	1	0	2	0	1	0	0	0	0	0	0	1	0	0	0
41	81	PC-5p-1093814_7	AACCCGACAAAGTCAATCCGT	21	chr6D	+	468559502	468559630	ggactattctacaaaaccgtcgcaacggtgAACCCGACAAAGTCAATCCGTgctttatttattagggaaagtttataatacagcATGGATTGACTCTGTGGGTTCACTgtcacaatacgcttttttccg	0						5'	New	gp4	(((.........((((.(((....(((((((((((.(((.((((((((((((((.....(((((..(.....)..))))).)))))))))))))).))))))))))))))......))).)))).))).	128	41.9	-47.3	0.9	2	0	1	0	1	0	0	1	0	0	1	0	3	0	1	1	0	1	1	0	0	0	0	0	2	0
41	82	PC-3p-1615785_5	ATGGATTGACTCTGTGGGTTCACT	24	chr6D	+	468559502	468559630	ggactattctacaaaaccgtcgcaacggtgAACCCGACAAAGTCAATCCGTgctttatttattagggaaagtttataatacagcATGGATTGACTCTGTGGGTTCACTgtcacaatacgcttttttccg	0						3'	New	gp4	(((.........((((.(((....(((((((((((.(((.((((((((((((((.....(((((..(.....)..))))).)))))))))))))).))))))))))))))......))).)))).))).	128	41.9	-47.3	0.9	0	0	0	1	1	0	0	1	0	0	0	0	1	1	1	0	0	0	0	0	0	0	1	0	0	0
42	83	PC-5p-3839055_2	ACTCCCACTCGATTCAACTGA	21	chr7B	-	732316195	732316446	agtagcttggtggcaatgactttggagaaacatcactatctcatctggaaggtcaACTCCCACTCGATTCAACTGAttgttgtacatccgaactgttatagtacatccgatgagtacaacaTTCAGTTCAATCGAGTGGGAGttgatcttccagatgagatagtgatgtttctccaaagtcattgccaccaagctactagagcttcgtgatgaactataacagatcagggatagatatgatgacccttgaga	0						5'	New	gp4	(((((((((((((((((((((((((((((((((((((((((((((((((((((((((((((((((((((.((((((.(((((((((((.((..(((......))))).)))..)))))))).)))))).)))))))))))))))))))))))))))))))))))))))))))))))))))))))))))))))))))))..........................((((((..............))))))..	198	42.1	-162	1.5	0	1	0	0	0	0	0	0	0	1	0	1	0	2	0	0	0	0	0	1	0	1	0	0	0	1
42	84	PC-3p-1248752_6	TTCAGTTCAATCGAGTGGGAG	21	chr7B	-	732316195	732316446	agtagcttggtggcaatgactttggagaaacatcactatctcatctggaaggtcaACTCCCACTCGATTCAACTGAttgttgtacatccgaactgttatagtacatccgatgagtacaacaTTCAGTTCAATCGAGTGGGAGttgatcttccagatgagatagtgatgtttctccaaagtcattgccaccaagctactagagcttcgtgatgaactataacagatcagggatagatatgatgacccttgaga	0						3'	New	gp4	(((((((((((((((((((((((((((((((((((((((((((((((((((((((((((((((((((((.((((((.(((((((((((.((..(((......))))).)))..)))))))).)))))).)))))))))))))))))))))))))))))))))))))))))))))))))))))))))))))))))))))..........................((((((..............))))))..	198	42.1	-162	1.5	0	1	3	1	1	0	0	0	1	0	1	1	1	0	2	0	0	0	0	0	0	1	0	0	0	1
43	85	PC-5p-12639836_1	AATCCGCCGGCGGATGCGTAGCGT	24	chr2A	+	12320298	12320525	aacggctgtgaaggtggcggatctttgaaaatAATCCGCCGGCGGATGCGTAGCGTcgcccaaaatggaaacatgctcagacaaataaaggtttttgtacataaaaaaagagggATGCTACGCGTCGGCCAGTGGATCtttttaaaagatctgccgcctcgcgagccattggatctgacatagatctagcatggtgaacatcttttcttcactttgcaacatagatct	0						5'	New	gp4	...(((((((.(((((((((((((((.((((..((((((.(((.(((((((((((((.((....(((....)))......(((((........))))).............))))))))))))))).))).))))))..)))).)))))))))))))))))).))))..((((((((...))))))))(((..(((((.........)))))..)))...........	164	45.6	-103.2	1	0	0	0	0	0	0	0	0	0	0	0	0	2	0	0	0	0	0	0	0	0	0	0	0	0	0
43	86	PC-3p-1237753_6	ATGCTACGCGTCGGCCAGTGGATC	24	chr2A	+	12320298	12320525	aacggctgtgaaggtggcggatctttgaaaatAATCCGCCGGCGGATGCGTAGCGTcgcccaaaatggaaacatgctcagacaaataaaggtttttgtacataaaaaaagagggATGCTACGCGTCGGCCAGTGGATCtttttaaaagatctgccgcctcgcgagccattggatctgacatagatctagcatggtgaacatcttttcttcactttgcaacatagatct	0						3'	New	gp4	...(((((((.(((((((((((((((.((((..((((((.(((.(((((((((((((.((....(((....)))......(((((........))))).............))))))))))))))).))).))))))..)))).)))))))))))))))))).))))..((((((((...))))))))(((..(((((.........)))))..)))...........	164	45.6	-103.2	1	0	0	0	0	0	0	0	0	0	1	0	0	1	1	0	0	0	2	0	0	0	0	1	1	0	0
44	87	PC-5p-2358276_3	ACGGAGTTCAGGTTGTTGAAC	21	chr6D	+	459839103	459839266	ctgagaactgagtgctagctcagtggACGGAGTTCAGGTTGTTGAACccgcccatcagcgtttgagtcctcacggggtcaatggagccgccgtggggattcaaacgctggtgtgcgcgtTCAACAGCCTGAACTCGTGCCactgagctagcactcagttctgac	0						5'	New	gp4	...((((((((((((((((((((((((((.(((((((((((((((((.(((.((((((((((((((((((((((((((.......))).))))))))))))))))))))))).))).)))))))))))))))))))).)))))))))))))))))))))))...	158	57.3	-131.9	1.4	0	0	0	1	0	0	0	0	0	2	0	0	0	1	0	0	0	1	0	0	0	0	0	1	0	0
44	88	PC-3p-203340_49	TCAACAGCCTGAACTCGTGCC	21	chr6D	+	459839103	459839266	ctgagaactgagtgctagctcagtggACGGAGTTCAGGTTGTTGAACccgcccatcagcgtttgagtcctcacggggtcaatggagccgccgtggggattcaaacgctggtgtgcgcgtTCAACAGCCTGAACTCGTGCCactgagctagcactcagttctgac	0						3'	New	gp4	...((((((((((((((((((((((((((.(((((((((((((((((.(((.((((((((((((((((((((((((((.......))).))))))))))))))))))))))).))).)))))))))))))))))))).)))))))))))))))))))))))...	158	57.3	-131.9	1.4	2	1	1	3	2	2	2	1	1	2	0	2	5	3	3	3	1	0	1	0	0	0	1	1	2	1
45	89	PC-5p-351395_25	AAGTCACATCTAACTCCCACA	21	chr3D	-	69502032	69502187	tcgtctagatgagaattaacaAAGTCACATCTAACTCCCACAtcatttgattaatcaaacaagaaaaagaaaagagaaaaatccccacgaatctctgtgtaaaatcaaatggTGTAGGAATTAGATGTGACTTtgttagttttatatctttgattg	0						5'	New	gp4	..(((.((((((((((((((((((((((((((((.(((.(((((((((((((..((......))........(((((..............)))))......))))))))))))).))).))))))))))))))))))))))).)))))..)))..	152	31.4	-59.3	1.2	1	0	2	3	3	0	0	1	2	1	0	2	0	1	1	1	0	3	1	0	1	2	2	3	1	0
45	90	PC-3p-419251_20	TGTAGGAATTAGATGTGACTT	21	chr3D	-	69502032	69502187	tcgtctagatgagaattaacaAAGTCACATCTAACTCCCACAtcatttgattaatcaaacaagaaaaagaaaagagaaaaatccccacgaatctctgtgtaaaatcaaatggTGTAGGAATTAGATGTGACTTtgttagttttatatctttgattg	0						3'	New	gp4	..(((.((((((((((((((((((((((((((((.(((.(((((((((((((..((......))........(((((..............)))))......))))))))))))).))).))))))))))))))))))))))).)))))..)))..	152	31.4	-59.3	1.2	1	1	2	1	2	2	0	2	0	1	0	1	3	1	1	3	3	0	2	2	0	2	2	1	1	1
46	91	PC-5p-2171286_3	ACTTGTCGCTCAAACGGATCTATT	24	chr5B	+	140952940	140953098	catgccatttgattatacttgtttcaaatgtactccctccgtcctgaattACTTGTCGCTCAAACGGATCTATTttcttagtgctaaatacATCCGTTTGGGCGACAAGTAGTTTgggacagagggagtatgtttttcttcaaataatctgggtgccga	0						5'	New	gp4	...(((....((((((..(((....(((..(((((((((.((((..(((((((((((((((((((((((.(((((..........))))).)))))))))))))))))))))))..)))).)))))))))..))).....)))))))))..))).....	151	40.9	-79.6	1.2	0	0	0	0	0	0	0	1	0	0	1	0	0	0	0	0	0	0	0	0	0	0	0	0	0	0
46	92	PC-3p-2903869_3	ATCCGTTTGGGCGACAAGTAGTTT	24	chr5B	+	140952940	140953098	catgccatttgattatacttgtttcaaatgtactccctccgtcctgaattACTTGTCGCTCAAACGGATCTATTttcttagtgctaaatacATCCGTTTGGGCGACAAGTAGTTTgggacagagggagtatgtttttcttcaaataatctgggtgccga	0						3'	New	gp4	...(((....((((((..(((....(((..(((((((((.((((..(((((((((((((((((((((((.(((((..........))))).)))))))))))))))))))))))..)))).)))))))))..))).....)))))))))..))).....	151	40.9	-79.6	1.2	0	1	0	1	0	0	0	0	0	0	1	0	0	0	1	0	2	0	0	1	0	0	0	0	0	1
47	93	PC-5p-1744119_4	TAGCTTCTCCCAGAATCATGT	21	chr1D	-	385044919	385045163	gcagaatcttgagaatcgaccctccatcTAGCTTCTCCCAGAATCATGTatccatattttttttacaatcctagttgtttgtatcctaactagctaggattgtaaaaaatatatgggttcaAGATTTTGGGAGAAGCTGGGTGgagggtcgattctcaatattatgggagaatcagccaaaagaactgggccgaaggcttttgaagcataggggatctcggatgaccgcacctgacgccatggca	0						5'	New	gp4	.((.(((.(((((((((((((((((((((((((((((((((((((.((.((((((((.(((((((((((((((((((((........))).)))))))))))))))))).)))))))).)).))))))))))))))))))))))))))))))))))))).))).)).........((((.........((((...))))......((...(((.....(((....)))..)))...))..)))).	165	43.7	-125.6	1.2	0	1	0	1	2	2	1	0	0	0	3	2	1	1	1	0	1	0	1	0	1	0	4	1	0	1
47	94	PC-3p-1090374_7	AGATTTTGGGAGAAGCTGGGTG	22	chr1D	-	385044919	385045163	gcagaatcttgagaatcgaccctccatcTAGCTTCTCCCAGAATCATGTatccatattttttttacaatcctagttgtttgtatcctaactagctaggattgtaaaaaatatatgggttcaAGATTTTGGGAGAAGCTGGGTGgagggtcgattctcaatattatgggagaatcagccaaaagaactgggccgaaggcttttgaagcataggggatctcggatgaccgcacctgacgccatggca	0						3'	New	gp4	.((.(((.(((((((((((((((((((((((((((((((((((((.((.((((((((.(((((((((((((((((((((........))).)))))))))))))))))).)))))))).)).))))))))))))))))))))))))))))))))))))).))).)).........((((.........((((...))))......((...(((.....(((....)))..)))...))..)))).	165	43.7	-125.6	1.2	0	1	2	0	1	0	0	0	1	0	0	0	2	0	2	1	1	1	0	1	0	0	0	0	0	1
48	95	PC-5p-2628698_3	AGATCCTCTGCTGTAATGTACGGT	24	chr5B	+	492157444	492157578	gtgctgcaggagggttgAGATCCTCTGCTGTAATGTACGGTgctgtagtgcggatgacatgtggggccgggtccacatggcaatgaccctacAACACCGTACAGTACTGCAGAGGAtcctgacccgctgcaggag	0						5'	New	gp4	...((((((..(((((..((((((((((.(((.(((((((((.(((((..((..((.((((((((......)))))))).)).))...))))).))))))))).))).))))))))))..))))).))))))...	129	57.8	-80.1	1	0	0	0	0	0	0	0	0	0	1	0	0	1	0	1	0	0	0	0	0	0	0	0	0	0	0
48	96	PC-3p-520648_16	AACACCGTACAGTACTGCAGAGGA	24	chr5B	+	492157444	492157578	gtgctgcaggagggttgAGATCCTCTGCTGTAATGTACGGTgctgtagtgcggatgacatgtggggccgggtccacatggcaatgaccctacAACACCGTACAGTACTGCAGAGGAtcctgacccgctgcaggag	0						3'	New	gp4	...((((((..(((((..((((((((((.(((.(((((((((.(((((..((..((.((((((((......)))))))).)).))...))))).))))))))).))).))))))))))..))))).))))))...	129	57.8	-80.1	1	0	0	0	1	0	1	0	0	0	3	1	0	2	1	2	0	1	0	0	1	0	0	0	0	0	0
49	97	PC-5p-199943_50	AGTTCGTGTGCCTTTGATCATAAG	24	chr6B	-	82526907	82527055	ccccAGTTCGTGTGCCTTTGATCATAAGccccccctttgtgtcattgacatgtgggaccggaccccatatgtcagtgacacaaaggagggccccacatgtcagtgacacaaaggggggcttATGATCAAAGGCACACGAACTGGGgggt	0						5'	New	gp4	((((((((((((((((((((((((((((((((((.(((((((((((((((((((((.((...((.....((((...))))....))..)).)))))))))))))))))))))))))))))))))))))))))))))))))))))))...	146	55	-117.3	1.4	1	0	2	0	1	0	0	1	1	1	0	1	17	2	4	0	0	2	3	0	0	1	3	2	1	0
49	98	PC-3p-98592_121	ATGATCAAAGGCACACGAACTGGG	24	chr6B	-	82526907	82527055	ccccAGTTCGTGTGCCTTTGATCATAAGccccccctttgtgtcattgacatgtgggaccggaccccatatgtcagtgacacaaaggagggccccacatgtcagtgacacaaaggggggcttATGATCAAAGGCACACGAACTGGGgggt	0						3'	New	gp4	((((((((((((((((((((((((((((((((((.(((((((((((((((((((((.((...((.....((((...))))....))..)).)))))))))))))))))))))))))))))))))))))))))))))))))))))))...	146	55	-117.3	1.4	4	4	1	2	5	2	2	1	2	6	3	3	19	4	6	6	3	3	2	3	3	2	3	4	4	4
50	99	PC-5p-1389529_5	AAAATCCACTTCTATCAGGTT	21	chr4D	-	473133850	473134008	ggttacccttctagctgccAAAATCCACTTCTATCAGGTTcttgagtttatagaagagctgtcacttctcttttctgccctgtgggctgaccttgcgcaaatggtctcttagaatctcaaggACCTGATAGAGATGGATTGTGGtagttatgggggtat	0						5'	New	gp4	...((((((..(((((((((.((((((..(((((((((((((((((.....(((((........)))))...((((((((...)))).((((..........))))....)))).)))))))))))))))))..)))))).)))))))))..)))))).	155	45.3	-75.5	1	0	0	0	0	0	0	0	0	1	1	0	1	0	0	1	1	0	0	0	0	0	0	0	0	0	0
50	100	PC-3p-20981526_1	ACCTGATAGAGATGGATTGTGT	22	chr4D	-	473133850	473134008	ggttacccttctagctgccAAAATCCACTTCTATCAGGTTcttgagtttatagaagagctgtcacttctcttttctgccctgtgggctgaccttgcgcaaatggtctcttagaatctcaaggACCTGATAGAGATGGATTGTGGtagttatgggggtat	0						3'	New	gp4	...((((((..(((((((((.((((((..(((((((((((((((((.....(((((........)))))...((((((((...)))).((((..........))))....)))).)))))))))))))))))..)))))).)))))))))..)))))).	155	45.3	-75.5	1	0	0	0	0	1	0	0	0	0	0	0	0	0	0	0	0	0	0	0	0	0	0	0	0	0	0
51	101	PC-5p-20319363_1	TCTTAAAGTGTGGTAGAAAGAA	22	chr3D	+	235645529	235645605	atctggttggaaTCTTAAAGTGTGGTAGAAAGAActacatatagtTTTTTCTACGACACTTTAGATTCTttctatta	0						5'	New	gp4	...(((..((((((.((((((((.(((((((((((((....))))))))))))).))))))))))))))..)))...	71	29.9	-35.7	1.6	0	0	0	0	0	0	0	0	0	0	0	0	0	0	0	0	0	0	0	0	0	1	0	0	0	0
51	102	PC-3p-150971_72	TTTTTCTACGACACTTTAGATTCT	24	chr3D	+	235645529	235645605	atctggttggaaTCTTAAAGTGTGGTAGAAAGAActacatatagtTTTTTCTACGACACTTTAGATTCTttctatta	0						3'	New	gp4	...(((..((((((.((((((((.(((((((((((((....))))))))))))).))))))))))))))..)))...	71	29.9	-35.7	1.6	4	9	5	12	6	5	8	5	9	10	6	9	1	1	30	7	13	15	12	8	1	6	30	5	4	9
52	103	PC-5p-1838935_4	TCAGACCCCGCAAAGCCGACCCGT	24	chr5D	-	55831901	55832006	ggaggagctgcgccagaTCAGACCCCGCAAAGCCGACCCGTaaaaaagcatattccgcgaatatccttttttacgGGTCCGTTATGCGGGGTCTGCATCtgcggcc	0						5'	New	gp4	......(((((...(((((((((((((((.(((.((((((((((((((.((((((...)))))).)))))))))))))).))).))))))))))).))))))))).	99	56.6	-63.1	1.1	0	0	0	0	0	0	0	0	0	0	0	1	3	0	0	0	0	0	0	0	0	1	0	0	0	0
52	104	PC-3p-708267_11	GGTCCGTTATGCGGGGTCTGCATC	24	chr5D	-	55831901	55832006	ggaggagctgcgccagaTCAGACCCCGCAAAGCCGACCCGTaaaaaagcatattccgcgaatatccttttttacgGGTCCGTTATGCGGGGTCTGCATCtgcggcc	0						3'	New	gp4	......(((((...(((((((((((((((.(((.((((((((((((((.((((((...)))))).)))))))))))))).))).))))))))))).))))))))).	99	56.6	-63.1	1.1	0	0	0	1	0	1	0	2	1	0	0	0	3	0	1	1	0	1	0	0	0	0	0	0	0	0
53	105	PC-5p-4977176_2	TGCAGGGTGCAGTTGGGCCAT	21	chr7A	+	78334183	78334331	aaagggcgcggccacggacgaggctcctctgacgtacTGCAGGGTGCAGTTGGGCCACtgacaggtgggcccaaaagcaagttagcccacctgtCAGTGACCCAACTGCACCCTGcagtacgtcaggggagccgagtcccgcggccacg	0						5'	New	gp4	......((.((((.(((((..(((((((((((((((((((((((((((((((((.(((((((((((((((..............))))))))))))))).)))))))))))))))))))))))))))))))))..)))).).)))).))	143	65.1	-126.3	1.3	0	0	0	0	0	0	0	0	0	0	0	0	0	0	0	3	0	0	0	1	0	0	0	0	0	0
53	106	PC-3p-2262258_3	CAGTGACCCAACTGCACCCTG	21	chr7A	+	78334183	78334331	aaagggcgcggccacggacgaggctcctctgacgtacTGCAGGGTGCAGTTGGGCCACtgacaggtgggcccaaaagcaagttagcccacctgtCAGTGACCCAACTGCACCCTGcagtacgtcaggggagccgagtcccgcggccacg	0						3'	New	gp4	......((.((((.(((((..(((((((((((((((((((((((((((((((((.(((((((((((((((..............))))))))))))))).)))))))))))))))))))))))))))))))))..)))).).)))).))	143	65.1	-126.3	1.3	0	2	0	0	0	0	0	0	0	0	0	0	0	0	0	0	0	0	0	0	1	0	0	0	0	2
54	107	PC-5p-20868113_1	TTGTCGCTCAAACGGATCTTT	21	chr6D	-	306001863	306001978	ttcaaatgtactccctccgtcctgaattacTTGTCGCTCAAACGGATCTATttttttagtgctaaatACATCCGTTTGGGCGACAAGTAGTttgggacagagggagtatgtttttc	0						5'	New	gp4	...(((..(((((((((.((((..(((((((((((((((((((((((.(((((..........))))).)))))))))))))))))))))))..)))).)))))))))..)))...	110	41.4	-71.7	1.5	0	0	0	0	0	1	0	0	0	0	0	0	0	0	0	0	0	0	0	0	0	0	0	0	0	0
54	108	PC-3p-1623983_5	ACATCCGTTTGGGCGACAAGTAGT	24	chr6D	-	306001863	306001978	ttcaaatgtactccctccgtcctgaattacTTGTCGCTCAAACGGATCTATttttttagtgctaaatACATCCGTTTGGGCGACAAGTAGTttgggacagagggagtatgtttttc	0						3'	New	gp4	...(((..(((((((((.((((..(((((((((((((((((((((((.(((((..........))))).)))))))))))))))))))))))..)))).)))))))))..)))...	110	41.4	-71.7	1.5	0	0	1	0	2	0	0	1	1	0	0	1	0	1	0	0	1	0	2	0	0	0	0	0	0	0
55	109	PC-5p-2050419_4	AGAATCCTTGAGCCCCATTTGTTT	24	chr3D	-	124917924	124918078	ctcccagaatccgacccctacccggtttctcacAGAATCCTTGAGCCCCATTTGTTTtacaatcctatctaattagaccctaactagataggattctaAAACAAATGGGGCTCAAGGATTCTgggagaagctgggtaggggtcggattctggaaa	0						5'	New	gp4	...((((((((((((((((((((((((((((.(((((((((((((((((((((((((((.(((((((((((.((((...)))).))))))))))).))))))))))))))))))))))))))).))))))))))))))))))))))))))))...	149	46.5	-125.9	1.7	0	0	0	0	0	0	0	0	0	0	0	0	1	0	1	0	0	2	0	0	0	0	0	0	0	0
55	110	PC-3p-621972_13	AAACAAATGGGGCTCAAGGATTCT	24	chr3D	-	124917924	124918078	ctcccagaatccgacccctacccggtttctcacAGAATCCTTGAGCCCCATTTGTTTtacaatcctatctaattagaccctaactagataggattctaAAACAAATGGGGCTCAAGGATTCTgggagaagctgggtaggggtcggattctggaaa	0						3'	New	gp4	...((((((((((((((((((((((((((((.(((((((((((((((((((((((((((.(((((((((((.((((...)))).))))))))))).))))))))))))))))))))))))))).))))))))))))))))))))))))))))...	149	46.5	-125.9	1.7	0	0	0	1	1	0	2	2	0	1	1	2	3	1	0	1	0	0	0	0	0	0	1	1	0	0
56	111	PC-5p-1330713_6	AACTGTTGGCTGAAGAGGGACTCT	24	chr2B	-	758922972	758923078	agagcAACTGTTGGCTGAAGAGGGACTCTttggccaagtgttggccgaaaagtactttttggccaacggttggcCGAAAAGTCCCTCTTCGGCCAACAggacgccga	0						5'	New	gp4	...((..((((((((((((((((((((.(((((((((..((((((((((((....))))))))))))..))))))))).))))))))))))))))))))...))...	101	54.2	-76	1.3	0	0	1	0	2	1	0	0	0	0	0	0	2	0	0	0	0	0	0	0	1	0	0	0	0	0
56	112	PC-3p-833729_9	CGAAAAGTCCCTCTTCGGCCAACA	24	chr2B	-	758922972	758923078	agagcAACTGTTGGCTGAAGAGGGACTCTttggccaagtgttggccgaaaagtactttttggccaacggttggcCGAAAAGTCCCTCTTCGGCCAACAggacgccga	0						3'	New	gp4	...((..((((((((((((((((((((.(((((((((..((((((((((((....))))))))))))..))))))))).))))))))))))))))))))...))...	101	54.2	-76	1.3	0	1	0	0	0	0	0	1	0	0	1	1	1	1	1	0	1	1	0	0	0	1	1	2	0	1
57	113	PC-5p-7844968_1	AGCTGTTGAGATGAGATTACCCCA	24	chr5B	+	711070962	711071080	tttgctctcggtagcAGCTGTTGAGATGAGATTACCCCAtaccctgcagagagcgtcagctccgacgccgtacacgcgTATGGGTAATCTCAACTCAACagccgctccctgtgagcttt	0						5'	New	gp4	...((((.(((.(((.(((((((((.(((((((((((.((((...((.....(((((......))))).......))))))))))))))))).))))))))).))).)).).))))...	113	54.6	-58.5	0.9	0	0	0	0	0	0	0	0	0	0	0	0	0	1	0	0	0	0	0	0	0	0	0	1	0	0
57	114	PC-3p-243344_39	TATGGGTAATCTCAACTCAAC	21	chr5B	+	711070962	711071080	tttgctctcggtagcAGCTGTTGAGATGAGATTACCCCAtaccctgcagagagcgtcagctccgacgccgtacacgcgTATGGGTAATCTCAACTCAACagccgctccctgtgagcttt	0						3'	New	gp4	...((((.(((.(((.(((((((((.(((((((((((.((((...((.....(((((......))))).......))))))))))))))))).))))))))).))).)).).))))...	113	54.6	-58.5	0.9	1	1	3	2	2	1	1	1	1	3	2	3	0	4	2	2	0	3	2	0	0	2	1	4	1	1
58	115	PC-5p-6074855_2	ATGGCTCGTGGCGGTAGGCTTGCA	24	chr1B	-	544445553	544445726	attttgggatctgacttttttgcctaccgctATGGCTCGTGGCGGTAGGCTTGCAcgtcctacggtcacagagcatgatggtaggtcccttaacggcgactgacgaccgtctgttcgtgttgacgtggAAAAGAGCCTACCGCCATGGGTCAtggcggtatgttttgatatcct	0						5'	New	gp4	.....(((((...........((.((((((((((((((((((((((((((((.....(((.(((.((((((((((.((((((.((((((.....)).))))....))))))))))).)).)))))))))...)))))))))))))))))))))))))))).))......)))))	142	52.9	-88.2	1	0	0	0	0	0	0	0	1	0	0	0	0	2	0	0	0	0	2	0	0	0	0	1	0	0	0
58	116	PC-3p-11842417_1	AAAAGAGCCTACCGCCATGGGTCA	24	chr1B	-	544445553	544445726	attttgggatctgacttttttgcctaccgctATGGCTCGTGGCGGTAGGCTTGCAcgtcctacggtcacagagcatgatggtaggtcccttaacggcgactgacgaccgtctgttcgtgttgacgtggAAAAGAGCCTACCGCCATGGGTCAtggcggtatgttttgatatcct	0						3'	New	gp4	.....(((((...........((.((((((((((((((((((((((((((((.....(((.(((.((((((((((.((((((.((((((.....)).))))....))))))))))).)).)))))))))...)))))))))))))))))))))))))))).))......)))))	142	52.9	-88.2	1	0	0	0	0	0	0	0	0	0	0	0	0	1	2	0	0	0	0	1	0	0	0	0	0	0	0
59	117	PC-5p-1555643_5	AACCCACCTGGGCACGCCTGGACA	24	chr5B	+	681584808	681584953	gtgcaaagaaggggtataggaggccaccgaggtgggcacAACCCACCTGGGCACGCCTGGACAacccaccagggcacggtGGGTTGTGCAGGCGTGCCCAGGTGggttgtgcccccctcggggcacccccgggtggttctttggcc	0						5'	New	gp4	...((((((((((((.......(((.((((((.((((((((((((((((((((((((((.((((((((((.......)))))))))).)))))))))))))))))))))))))).)))))))))))))).......)))))))...	140	68.5	-115.5	1.2	0	0	0	0	0	0	1	0	1	0	0	0	2	0	1	0	0	0	0	0	0	0	0	0	0	0
59	118	PC-3p-6798548_2	GGGTTGTGCAGGCGTGCCCAGGTG	24	chr5B	+	681584808	681584953	gtgcaaagaaggggtataggaggccaccgaggtgggcacAACCCACCTGGGCACGCCTGGACAacccaccagggcacggtGGGTTGTGCAGGCGTGCCCAGGTGggttgtgcccccctcggggcacccccgggtggttctttggcc	0						3'	New	gp4	...((((((((((((.......(((.((((((.((((((((((((((((((((((((((.((((((((((.......)))))))))).)))))))))))))))))))))))))).)))))))))))))).......)))))))...	140	68.5	-115.5	1.2	0	1	0	0	0	0	0	0	0	0	0	0	1	0	0	0	0	0	0	0	0	0	1	0	0	1
60	119	PC-5p-2039919_4	AATACTTGTCGCTCAAACGGATGT	24	chr3B	-	33114013	33114133	acatagttactccctccgatccatAATACTTGTCGCTCAAACGGATGTatctagacgcatttcaatgttAGATACATCCGGATGAGCGACAAGtaatatggatcggagggagtaattaaag	0						5'	New	gp4	...((((((((((((((((((((((.(((((((((((((..((((((((((((...((((....))))))))))))))))..))))))))))))).))))))))))))))))))))))...	115	41.3	-84.7	1.7	1	0	0	0	0	0	0	0	0	0	0	0	0	0	0	0	0	0	0	0	0	0	2	0	1	0
60	120	PC-3p-1354880_5	AGATACATCCGGATGAGCGACAAG	24	chr3B	-	33114013	33114133	acatagttactccctccgatccatAATACTTGTCGCTCAAACGGATGTatctagacgcatttcaatgttAGATACATCCGGATGAGCGACAAGtaatatggatcggagggagtaattaaag	0						3'	New	gp4	...((((((((((((((((((((((.(((((((((((((..((((((((((((...((((....))))))))))))))))..))))))))))))).))))))))))))))))))))))...	115	41.3	-84.7	1.7	0	3	0	0	1	0	0	2	1	0	0	0	0	0	0	0	0	0	0	0	0	0	0	0	0	3
61	121	PC-5p-17550987_1	CCGGTGCTTATTTGTACAGAGTAGA	25	chr7A	+	108884435	108884596	aatgggaggtgcttagagaaataaaccagactttccttaagcaCCGGTGCTTATTTGTACAGAGTAGAtgcttaactaagcATCTCTCCTGTAGAAATAGACACCggtgcttcagaaaaactcggtttatttttctaagcacctctctaagcacctcgtatt	0						5'	New	gp4	...((((((((((((((((((((((((((..((((...(((((((((((..(((((.(((((((.((((((((....)))))))))).))))).)))))..)))))))))))..))))..)).))))))))))))))))))))))))...............	144	40.7	-86.3	1.3	0	0	0	0	0	0	0	1	0	0	0	0	0	0	0	0	0	0	0	0	0	0	0	0	0	0
61	122	PC-3p-865664_9	ATCTCTCCTGTAGAAATAGACACC	24	chr7A	+	108884435	108884596	aatgggaggtgcttagagaaataaaccagactttccttaagcaCCGGTGCTTATTTGTACAGAGTAGAtgcttaactaagcATCTCTCCTGTAGAAATAGACACCggtgcttcagaaaaactcggtttatttttctaagcacctctctaagcacctcgtatt	0						3'	New	gp4	...((((((((((((((((((((((((((..((((...(((((((((((..(((((.(((((((.((((((((....)))))))))).))))).)))))..)))))))))))..))))..)).))))))))))))))))))))))))...............	144	40.7	-86.3	1.3	0	0	1	0	1	0	1	0	1	1	2	0	2	1	1	0	0	1	2	0	0	0	1	0	0	0
62	123	PC-5p-2502838_3	ATCCTTCCATTCTAAAATAGATGA	24	chr6B	+	720705207	720705344	taagctgataggtggggtcttggtcaaactaaacggtccaacataggagtaATCCTTCCATTCTAAAATAGATGAcccaactttatactagttagtataaaatTGGGTCATCTATTTTGGAAGGAAGggagtacatgc	0						5'	New	gp4	...(((..((.((.((..(((((.....))))..)..)).)).))..)))..(((((((.((((((((((((((((((((.((((((((....)))))))).))))))))))))))))))))))))))).........	77	38.4	-58.4	1.1	0	0	0	1	0	1	0	3	0	0	1	0	0	0	0	0	0	0	0	0	0	0	2	0	0	0
62	124	PC-3p-25196359_1	TGGGTCATCTATTTTGGAAGGAAG	24	chr6B	+	720705207	720705344	taagctgataggtggggtcttggtcaaactaaacggtccaacataggagtaATCCTTCCATTCTAAAATAGATGAcccaactttatactagttagtataaaatTGGGTCATCTATTTTGGAAGGAAGggagtacatgc	0						3'	New	gp4	...(((..((.((.((..(((((.....))))..)..)).)).))..)))..(((((((.((((((((((((((((((((.((((((((....)))))))).))))))))))))))))))))))))))).........	77	38.4	-58.4	1.1	0	0	0	0	0	0	1	0	1	0	0	0	0	0	1	0	0	0	0	0	0	0	0	0	0	0
63	125	PC-5p-5106445_2	AGTATCGTCCCTGTTCTGGAACCC	24	chr7A	-	287887224	287887384	aaaagagaagaagaaagcAGTATCGTCCCTGTTCTGGAACCCcagaaaaataggcaactgttaggttaactgctagcgaatagaaaaaggccatgaaattcagagttgcctatttttcTGGGGTTCCAGAAGACAGGGACGatactgctttcttcttctct	0						5'	New	gp4	...((((((((((((((((((((((((((((((((((((((((((((((((((((((((....(((......(((.....)))......))).((.....)).)))))))))))))))))))))))))))..)))))))))))))))))))))))))))))	158	42.2	-106.9	1.6	0	1	1	1	1	1	0	0	1	0	0	0	0	0	0	0	0	0	0	0	0	0	0	0	0	1
63	126	PC-3p-15491768_1	TGGGGTTCCAGAAGACAGGGACG	23	chr7A	-	287887224	287887384	aaaagagaagaagaaagcAGTATCGTCCCTGTTCTGGAACCCcagaaaaataggcaactgttaggttaactgctagcgaatagaaaaaggccatgaaattcagagttgcctatttttcTGGGGTTCCAGAAGACAGGGACGatactgctttcttcttctct	0						3'	New	gp4	...((((((((((((((((((((((((((((((((((((((((((((((((((((((((....(((......(((.....)))......))).((.....)).)))))))))))))))))))))))))))..)))))))))))))))))))))))))))))	158	42.2	-106.9	1.6	0	0	0	0	0	0	0	0	0	0	0	0	0	1	0	0	0	0	0	0	0	0	0	0	0	0
64	127	PC-5p-2319870_3	ACTCTCTGTTCCAAAATTCTTATC	24	chr1B	+	376487508	376487661	tgtgaatggaaagaaaaatcctACTCTCTGTTCCAAAATTCTTATCttagatttgtccaaatacggatgtatgaagtcacgatttagtatttgatacatccacatctagacaaatatAAGACAAAAATTTTGGGAGGAGGGagtaccattcttg	0						5'	New	gp4	...((((((............((((((((.((((((((((.((.(((((.(((((((.......((((((((.((((.((......)))))).)))))))).......))))))).))))).)).))))))))))..))))))))))))))...	148	33.8	-50.8	1	0	0	1	0	1	0	0	1	0	0	0	0	0	0	0	0	0	0	1	0	0	0	0	0	0	0
64	128	PC-3p-5480649_2	AAGACAAAAATTTTGGGAGGAGGG	24	chr1B	+	376487508	376487661	tgtgaatggaaagaaaaatcctACTCTCTGTTCCAAAATTCTTATCttagatttgtccaaatacggatgtatgaagtcacgatttagtatttgatacatccacatctagacaaatatAAGACAAAAATTTTGGGAGGAGGGagtaccattcttg	0						3'	New	gp4	...((((((............((((((((.((((((((((.((.(((((.(((((((.......((((((((.((((.((......)))))).)))))))).......))))))).))))).)).))))))))))..))))))))))))))...	148	33.8	-50.8	1	0	0	0	0	0	0	0	0	0	0	1	1	0	1	0	0	0	0	0	0	0	0	0	0	0	0
65	129	PC-5p-1684657_4	ATAGGCTACCGCCAAAGTCAGTGG	24	chr2B	-	727190689	727190864	aaattttttaagatctgacccttttgctaccgccatagagtctggcggtagggtaacATAGGCTACCGCCAAAGTCAGTGGcgataaacttaactgtgccgtcaaggcacgtttgacgtgtaaaaaccctaccgccaaagACTTTGGCGGTAGACTATGTAACCttaccgccatag	0						5'	New	gp4	................(((.((...((....))...)).))).(((((((((((.((((((.((((((((((((((..(((((............(((((.....))))).......((......)).....)))))..)))))))))))))).)))))).)))))))))))....	129	47.2	-81.8	1	1	0	0	0	0	0	0	0	0	0	0	0	8	1	1	0	0	0	0	0	0	0	0	0	1	0
65	130	PC-3p-6216661_2	ACTTTGGCGGTAGACTATGTAACC	24	chr2B	-	727190689	727190864	aaattttttaagatctgacccttttgctaccgccatagagtctggcggtagggtaacATAGGCTACCGCCAAAGTCAGTGGcgataaacttaactgtgccgtcaaggcacgtttgacgtgtaaaaaccctaccgccaaagACTTTGGCGGTAGACTATGTAACCttaccgccatag	0						3'	New	gp4	................(((.((...((....))...)).))).(((((((((((.((((((.((((((((((((((..(((((............(((((.....))))).......((......)).....)))))..)))))))))))))).)))))).)))))))))))....	129	47.2	-81.8	1	0	0	0	0	0	0	0	1	0	0	0	0	4	0	0	0	0	0	0	0	0	0	0	1	0	0
66	131	PC-5p-14942730_1	AGTAGAAGCGTATTGTGACGGTGA	24	chr4B	-	508524647	508524838	gcatagaaaaatatagatgggatggacgatgaaaaaaattgaaagcgtaaattcacgAGTAGAAGCGTATTGTGACGGTGAacccatggagtcaatccgtactgattgactccgtgggttcACCATCACAATACGCTTTCTTTCCgtaaatttacgctttcagttttttttcatctatattattttctacat	0						5'	New	gp4	...((((((((((((((((...........(((((((((((((((((((((((.(((((..((((((((((((((.(((((((((((((((((((((......))))))))))))))))))))).))))))))))))))..)).))).)))))))))))))))))))))))))))))))))..))))))...	186	37	-105.1	1.5	0	0	0	0	1	0	0	0	0	0	0	0	0	1	0	0	0	0	0	0	0	0	0	0	0	0
66	132	PC-3p-3855691_2	ACCATCACAATACGCTTTCTTTCC	24	chr4B	-	508524647	508524838	gcatagaaaaatatagatgggatggacgatgaaaaaaattgaaagcgtaaattcacgAGTAGAAGCGTATTGTGACGGTGAacccatggagtcaatccgtactgattgactccgtgggttcACCATCACAATACGCTTTCTTTCCgtaaatttacgctttcagttttttttcatctatattattttctacat	0						3'	New	gp4	...((((((((((((((((...........(((((((((((((((((((((((.(((((..((((((((((((((.(((((((((((((((((((((......))))))))))))))))))))).))))))))))))))..)).))).)))))))))))))))))))))))))))))))))..))))))...	186	37	-105.1	1.5	1	0	0	0	0	0	0	1	1	0	0	1	1	0	0	0	0	0	0	0	0	0	1	0	1	0
67	133	PC-5p-1960698_4	TTATGGTGAGAGCTACACAAA	21	chr5D	-	547998931	547999085	gtctgacgatgaaatacaTTATGGTGAGAGCTACACAAAaaaagacaaaatccagcatttctagtagtgaacagtgtttgtgctgttcatcggtttcaaattgtgattttttcttttTTGTGTAGCTCTCATTATAATgtatatcatcttcaaaa	0						5'	New	gp4	...(((.(((((.(((((((((..((((((((((((((((((.((.(((((((((...........(((((((((......)))))))))..........))).)))))).))))))))))))))))))))..))))))))).))))).)))...	149	32.3	-66.7	1.3	0	0	0	0	0	0	0	0	0	0	1	0	0	0	0	0	0	0	0	0	0	0	0	1	0	0
67	134	PC-3p-1990654_4	TTGTGTAGCTCTCATTATAAT	21	chr5D	-	547998931	547999085	gtctgacgatgaaatacaTTATGGTGAGAGCTACACAAAaaaagacaaaatccagcatttctagtagtgaacagtgtttgtgctgttcatcggtttcaaattgtgattttttcttttTTGTGTAGCTCTCATTATAATgtatatcatcttcaaaa	0						3'	New	gp4	...(((.(((((.(((((((((..((((((((((((((((((.((.(((((((((...........(((((((((......)))))))))..........))).)))))).))))))))))))))))))))..))))))))).))))).)))...	149	32.3	-66.7	1.3	0	1	0	0	2	0	0	0	0	0	0	1	1	0	0	0	0	1	0	0	1	0	0	0	0	1
68	135	PC-5p-1861533_4	AGTTTCTTTACCGTCTGCTGG	21	chr7D	+	568311654	568311820	acacttagtggagtgggcccgggggcaaacggccAGTTTCTTTACCGTCTGCTGGctgacggcgccgtcagcTAGCGGACGGCAAAGAAACTGGCCgttaggtcatccctatattccgccatccaccatctttgccgtctgctagcggacgacaaaaaacaggctga	0						5'	New	gp4	.(((((....)))))((((.((((((..(((((((((((((((.(((((((((((((((((....))))))))))))))))).)))))))))))))))((((.....))))......))).)))......((((.((((((....)))))).)))).....))))..	70	57.5	-92.8	1	0	0	0	0	0	0	0	0	0	0	0	0	1	0	0	0	0	0	0	0	1	0	0	0	0	0
68	136	PC-3p-4283730_2	TAGCGGACGGCAAAGAAACTGGCC	24	chr7D	+	568311654	568311820	acacttagtggagtgggcccgggggcaaacggccAGTTTCTTTACCGTCTGCTGGctgacggcgccgtcagcTAGCGGACGGCAAAGAAACTGGCCgttaggtcatccctatattccgccatccaccatctttgccgtctgctagcggacgacaaaaaacaggctga	0						3'	New	gp4	.(((((....)))))((((.((((((..(((((((((((((((.(((((((((((((((((....))))))))))))))))).)))))))))))))))((((.....))))......))).)))......((((.((((((....)))))).)))).....))))..	70	57.5	-92.8	1	0	0	0	0	0	0	0	0	0	0	0	0	2	0	1	0	0	0	0	0	0	0	0	0	0	0
69	137	PC-5p-1240916_6	TGAAGCATCGGTGCCTATTTG	21	chr1D	-	479799824	479800071	gaatgcattttgtagggactcgcttagagcatctacagcaggagctcctaaggcatgtacaatgggagatgcttagggaggtgcttagaaaaataaaccgagtttttcTGAAGCATCGGTGCCTATTTGtacaggagagacgcttagttaagcgtctctcggtgcctatttctacaggagagatgcttagttaagcgtctctcctgtACAAATAGGCACCGATGCTTAAGGaaagcctggtttatttc	0						5'	New	gp4	....(((..(((((((..(((.....)))..)))))))......((((..((((((............))))))..)))).)))......(((((((((..((((((((.((((((((((((((((((((((((((((((((((((..((((((((((((.(((........)))..))))))))))))..)))))))))))))))))))))))))))))))))))).))))))))..))))))))).	157	45.2	-137.7	1.2	2	0	1	0	0	0	0	0	1	0	0	2	1	0	2	1	0	1	0	0	0	0	0	0	2	0
69	138	PC-3p-2517213_3	ACAAATAGGCACCGATGCTTAAGG	24	chr1D	-	479799824	479800071	gaatgcattttgtagggactcgcttagagcatctacagcaggagctcctaaggcatgtacaatgggagatgcttagggaggtgcttagaaaaataaaccgagtttttcTGAAGCATCGGTGCCTATTTGtacaggagagacgcttagttaagcgtctctcggtgcctatttctacaggagagatgcttagttaagcgtctctcctgtACAAATAGGCACCGATGCTTAAGGaaagcctggtttatttc	0						3'	New	gp4	....(((..(((((((..(((.....)))..)))))))......((((..((((((............))))))..)))).)))......(((((((((..((((((((.((((((((((((((((((((((((((((((((((((..((((((((((((.(((........)))..))))))))))))..)))))))))))))))))))))))))))))))))))).))))))))..))))))))).	157	45.2	-137.7	1.2	0	1	0	0	0	0	0	0	0	0	1	0	1	0	0	0	0	1	1	0	0	0	0	0	0	1
70	139	PC-5p-1328445_6	TCCCAGAATCGTCACTCC	18	chr1B	+	563990712	563990896	agttcttttgggcgattctcccagaatcgcccccctccccagctttTCCCAGAATCGTCACTCCaattttttttacaatcctatttagttaaaatctaattagctaggattgtaaaaaaaatatAGAGTGACGATTCTGGGAGAAGCTgtggagcggggtgattatgggagaatcgtccaaaaga	0						5'	New	gp4	...((((((((((((((((((((.(((((((((.((((.((((((((((((((((((((((((..((((((((((((((((((..((((((.....))))))..))))))))))))))))))...)))))))))))))))))))))))).)))).))))))))).))))))))))))))))))))	182	41.6	-129.8	1.7	0	1	2	1	0	0	1	0	0	0	0	0	0	0	0	0	0	0	0	0	0	1	0	0	0	1
70	140	PC-3p-6153832_2	AGAGTGACGATTCTGGGAGAAGCT	24	chr1B	+	563990712	563990896	agttcttttgggcgattctcccagaatcgcccccctccccagctttTCCCAGAATCGTCACTCCaattttttttacaatcctatttagttaaaatctaattagctaggattgtaaaaaaaatatAGAGTGACGATTCTGGGAGAAGCTgtggagcggggtgattatgggagaatcgtccaaaaga	0						3'	New	gp4	...((((((((((((((((((((.(((((((((.((((.((((((((((((((((((((((((..((((((((((((((((((..((((((.....))))))..))))))))))))))))))...)))))))))))))))))))))))).)))).))))))))).))))))))))))))))))))	182	41.6	-129.8	1.7	0	0	0	0	0	0	0	0	0	0	0	0	2	0	0	0	0	0	0	0	0	0	0	0	0	0
71	141	PC-5p-1551891_5	ATAGGCCCTTTTAGAGATTCC	21	chr1B	-	491765816	491765977	catactctctccgttcctaaatATAGGCCCTTTTAGAGATTCCaacatggactacatacggagcaaaatgagtgaatctacactctaaaatacgtctatatacatccatatgtagttcactTTGAAATCTCTAGAAGGGCTAtatttagaaatagagggagt	0						5'	New	gp4	...((((((((..((.(((((((((.(((((((((((((((.(((..(((((((((((.(((.......(((((......)))))........((......)).))).)))))))))))..))).)))))))))))))))))))))))).))..))))))))	159	36.4	-71.7	1.2	0	0	0	0	0	0	1	0	0	0	0	0	1	0	0	0	0	0	1	1	0	0	1	0	0	0
71	142	PC-3p-5839288_2	TTGAAATCTCTAGAAGGGCTA	21	chr1B	-	491765816	491765977	catactctctccgttcctaaatATAGGCCCTTTTAGAGATTCCaacatggactacatacggagcaaaatgagtgaatctacactctaaaatacgtctatatacatccatatgtagttcactTTGAAATCTCTAGAAGGGCTAtatttagaaatagagggagt	0						3'	New	gp4	...((((((((..((.(((((((((.(((((((((((((((.(((..(((((((((((.(((.......(((((......)))))........((......)).))).)))))))))))..))).)))))))))))))))))))))))).))..))))))))	159	36.4	-71.7	1.2	0	0	0	1	0	0	0	0	0	0	0	0	0	0	0	0	0	0	0	0	0	1	0	0	0	0
72	143	PC-5p-1930593_4	ACTTCCTCCCATCCCTGTAGAAGT	24	chr1A	+	14484569	14484670	acacttttaaaccactgACTTCCTCCCATCCCTGTAGAAGTgtcagtcccccttgagactgacacTTCTACAGGGATGGGAGGAAGTcagtggattagataa	0						5'	New	gp4	.....(((((.(((((((((((((((((((((((((((((((((((((........))))))))))))))))))))))))))))))))))))).)))))...	94	47.1	-80	1.7	2	1	2	0	0	1	0	0	0	1	3	0	2	3	0	0	0	0	1	0	0	1	1	1	2	1
72	144	PC-3p-2228456_3	TTCTACAGGGATGGGAGGAAGT	22	chr1A	+	14484569	14484670	acacttttaaaccactgACTTCCTCCCATCCCTGTAGAAGTgtcagtcccccttgagactgacacTTCTACAGGGATGGGAGGAAGTcagtggattagataa	0						3'	New	gp4	.....(((((.(((((((((((((((((((((((((((((((((((((........))))))))))))))))))))))))))))))))))))).)))))...	94	47.1	-80	1.7	0	1	1	0	0	0	1	0	0	0	0	0	0	2	0	0	0	0	0	0	0	0	0	0	0	1
73	145	PC-5p-3021003_3	GCAGTTGGGTCGCTGACAGGTGGG	24	chr4A	+	142800815	142800989	tttggactcggctcccctgacgtactgcagggcGCAGTTGGGTCGCTGACAGGTGGGccaacttgctttcgggcccaccTGTCAGTGGCCCAACTGCGCCctgcagtacgtcagaggagcctcgtccgggttttttacatctcctttcaacgccgcggtcgatctacctcgcgct	0						5'	New	gp4	(..((((..((((((.(((((((((((((((((((((((((((((((((((((((((((............))))))))))))))))))))))))))))))))))))))))))).))))))..))))..).....................((((.(((......))).)).)).	130	61.7	-126.6	1.2	0	0	1	0	1	0	0	1	0	0	0	0	0	1	0	0	0	0	0	1	0	0	0	0	0	0
73	146	PC-3p-4262279_2	TGTCAGTGGCCCAACTGCGCT	21	chr4A	+	142800815	142800989	tttggactcggctcccctgacgtactgcagggcGCAGTTGGGTCGCTGACAGGTGGGccaacttgctttcgggcccaccTGTCAGTGGCCCAACTGCGCCctgcagtacgtcagaggagcctcgtccgggttttttacatctcctttcaacgccgcggtcgatctacctcgcgct	0						3'	New	gp4	(..((((..((((((.(((((((((((((((((((((((((((((((((((((((((((............))))))))))))))))))))))))))))))))))))))))))).))))))..))))..).....................((((.(((......))).)).)).	130	61.7	-126.6	1.2	0	0	0	0	0	0	0	0	0	0	0	0	0	0	0	1	0	0	0	0	0	0	0	0	0	0
74	147	PC-5p-579105_14	ATTTGGACTTCTGTGCAGCTCTCA	24	chr7A	-	622830081	622830246	aggtactctctaattttcaaaacATTTGGACTTCTGTGCAGCTCTCAgcaaaaaagacaaatcggaggtctgtaaaaagtgtactgttcatatactgttctggtctgatttgtctttTTTGCTGAGAGCTGCACAGAAGTCcaaatgttttgcaaattggagcgta	0						5'	New	gp4	...(((.(((((((((.(((((((((((((((((((((((((((((((((((((((((((((((((..((.......((((((.......)))))).....))))))))))))))))))))))))))))))))))))))))))))))))))).))))))))).)))	163	38.6	-100.9	1.6	0	0	0	0	3	1	0	0	1	1	0	0	4	0	0	1	0	1	0	0	0	0	1	0	0	0
74	148	PC-3p-1623428_5	TTTGCTGAGAGCTGCACAGAAGTC	24	chr7A	-	622830081	622830246	aggtactctctaattttcaaaacATTTGGACTTCTGTGCAGCTCTCAgcaaaaaagacaaatcggaggtctgtaaaaagtgtactgttcatatactgttctggtctgatttgtctttTTTGCTGAGAGCTGCACAGAAGTCcaaatgttttgcaaattggagcgta	0						3'	New	gp4	...(((.(((((((((.(((((((((((((((((((((((((((((((((((((((((((((((((..((.......((((((.......)))))).....))))))))))))))))))))))))))))))))))))))))))))))))))).))))))))).)))	163	38.6	-100.9	1.6	0	1	0	0	0	0	0	0	0	0	0	0	1	0	1	1	0	0	0	0	0	0	0	0	0	1
75	149	PC-5p-2050651_4	AGCATCGGTGTTTATTTATACAGG	24	chr2D	+	372808568	372808794	tccaaaaatagacaaatgtgtgtgggtgtgttaggccttgtacaatgggaggtgcttagagaaataaaccagactttctttaAGCATCGGTGTTTATTTATACAGGatagacgcttaactaagcgtctctccGGTAGAAATAGGCACCGATGCTTCagaaaatctcggtttatttttttaagcacccctctaagcatctctcattgtacaatgccttatgggcacat	0						5'	New	gp4	.(((...(((......)))...))).(((((.((((.((((((((((((((((((((((((((((((((((((.(((((..(((((((((((..(((((.(((.(((.((((((((....)))))))).))).))).)))))..))))))))))).))))).))).)))))))))............)))))))))))))))))))))))).)))).....))))).	200	40.5	-111.3	1.2	0	1	0	0	1	2	0	0	0	1	0	2	3	0	0	1	0	1	0	0	0	1	0	0	0	1
75	150	PC-3p-4306343_2	GGTAGAAATAGGCACCGATGCTTC	24	chr2D	+	372808568	372808794	tccaaaaatagacaaatgtgtgtgggtgtgttaggccttgtacaatgggaggtgcttagagaaataaaccagactttctttaAGCATCGGTGTTTATTTATACAGGatagacgcttaactaagcgtctctccGGTAGAAATAGGCACCGATGCTTCagaaaatctcggtttatttttttaagcacccctctaagcatctctcattgtacaatgccttatgggcacat	0						3'	New	gp4	.(((...(((......)))...))).(((((.((((.((((((((((((((((((((((((((((((((((((.(((((..(((((((((((..(((((.(((.(((.((((((((....)))))))).))).))).)))))..))))))))))).))))).))).)))))))))............)))))))))))))))))))))))).)))).....))))).	200	40.5	-111.3	1.2	0	0	0	0	0	0	0	0	0	0	0	0	1	0	0	0	0	0	1	0	0	0	0	0	0	0
76	151	PC-5p-991698_8	TTACTCCCTCCATAACAAAATG	22	chr7B	+	660336454	660336665	tatggcctaacattggtggaatccaactaaggctgcagagcctacaatatgttatacctaagagaattggtttcacagggctcttatttaTTACTCCCTCCATAACAAAATGtaagacgttttttatgccctatgcaaaaaacatcttgtaTTTTGGTATGGAGGGAGTAATAtttaatgccgagccattcttttcaaggtattttgcaacc	0						5'	New	gp4	...(((((....((((......))))...)))))(((((..............(((((((((((((.((((((.....(((..(((..((((((((((((((((.((((((..((((.((((((..(((.....))))))))).))))..)))))).))))))))))))))))..))).))))))))))))))))..)))))))))))....	150	37.3	-76.8	1	0	0	0	0	0	0	0	2	0	0	2	1	0	0	0	1	0	0	0	2	0	0	0	0	0	0
76	152	PC-3p-3743709_2	TTTTGGTATGGAGGGAGTAATA	22	chr7B	+	660336454	660336665	tatggcctaacattggtggaatccaactaaggctgcagagcctacaatatgttatacctaagagaattggtttcacagggctcttatttaTTACTCCCTCCATAACAAAATGtaagacgttttttatgccctatgcaaaaaacatcttgtaTTTTGGTATGGAGGGAGTAATAtttaatgccgagccattcttttcaaggtattttgcaacc	0						3'	New	gp4	...(((((....((((......))))...)))))(((((..............(((((((((((((.((((((.....(((..(((..((((((((((((((((.((((((..((((.((((((..(((.....))))))))).))))..)))))).))))))))))))))))..))).))))))))))))))))..)))))))))))....	150	37.3	-76.8	1	0	1	0	0	0	0	0	0	0	0	0	0	0	0	0	0	0	0	0	0	0	0	0	0	0	1
77	153	PC-5p-172044_61	ACCTTCAGGAAGGACCGCATC	21	chr7B	-	732449471	732449598	aaatccgcattggccACCTTCAGGAAGGACCGCATCatctggaacgatagcgcgtagcgtcacttggtgttcgtcaccagcgagttctagaggaTGCAGTCTTTCCTCAAGGTGGccaatggggagtg	0						5'	New	gp4	...(((.(((((((((((((.(((((((((.(((((.((((((((....((((...))))...((((((.....))))))...)))))))).))))).))))))))).))))))))))))).)))...	122	54.7	-75.7	1.1	11	8	15	11	21	16	10	4	18	7	8	9	11	23	17	2	3	5	10	4	11	9	2	8	11	8
77	154	PC-3p-5049_3565	TGCAGTCTTTCCTCAAGGTGG	21	chr7B	-	732449471	732449598	aaatccgcattggccACCTTCAGGAAGGACCGCATCatctggaacgatagcgcgtagcgtcacttggtgttcgtcaccagcgagttctagaggaTGCAGTCTTTCCTCAAGGTGGccaatggggagtg	0						3'	New	gp4	...(((.(((((((((((((.(((((((((.(((((.((((((((....((((...))))...((((((.....))))))...)))))))).))))).))))))))).))))))))))))).)))...	122	54.7	-75.7	1.1	84	118	152	96	144	185	151	211	150	97	169	152	59	139	124	23	56	39	123	42	49	114	27	111	84	118
78	155	PC-5p-1977775_4	TCAGCCGTTGGATCTTTGATC	21	chr6B	+	460500718	460500863	TCAGCCGTTGGATCTTTGATCcagcggacatgtgaggtgctccaatttttctgcgagaagcccctccaaaaatcactaaatgacgcgcaggtccaggggctcctgagatgtccgctggaTCGAGATCCAACGGCTGAGGtcgcacg	0						5'	New	gp4	((((((((((((((.((((((((((((((((...(((.(((((......((((((.((......))......(((.....)))..))))))....))))).)))...)))))))))))))))))))))))))))))).........	137	55.5	-76.4	0.9	0	0	0	0	0	0	1	0	1	0	0	1	0	0	0	0	0	0	0	0	0	0	1	0	0	0
78	156	PC-3p-877547_9	TCGAGATCCAACGGCTGAGG	20	chr6B	+	460500718	460500863	TCAGCCGTTGGATCTTTGATCcagcggacatgtgaggtgctccaatttttctgcgagaagcccctccaaaaatcactaaatgacgcgcaggtccaggggctcctgagatgtccgctggaTCGAGATCCAACGGCTGAGGtcgcacg	0						3'	New	gp4	((((((((((((((.((((((((((((((((...(((.(((((......((((((.((......))......(((.....)))..))))))....))))).)))...)))))))))))))))))))))))))))))).........	137	55.5	-76.4	0.9	1	2	2	0	0	0	0	1	1	0	0	2	1	0	1	0	0	0	1	0	0	0	0	0	1	2
79	157	PC-5p-818076_9	AGCTCGCACGCCTTTGATCTT	21	chr5B	-	346112199	346112409	cggcgccggaaggcagacccggctggggagccggcttgcgggcgcgagcggggggagaatcgattttaacccccccccAGCTCGCACGCCTTTGATCTTaagccccctgagcagggttaAGATCAAAGGCACGCGAGCTGgggggggttaaaatcgattcccccccgagcgggcaccagggcgcgcggcaggcgggggtgctcgggcggag	0						5'	New	gp4	...((((.((..(((..((((.(((....((((.((((...((.((..(((((((.(((((((((((((((((((((.(((((((..((((((((((((((...((((....))))))))))))))))))..)))))))))))))))))))))))))))))))))))..)).))..)))).)).))..))).))))..))))).))))...	205	69.7	-148.1	1	1	0	2	0	2	0	0	1	0	0	1	1	0	0	0	0	1	0	0	0	0	0	0	0	1	0
79	158	PC-3p-722562_11	AGATCAAAGGCACGCGAGCTG	21	chr5B	-	346112199	346112409	cggcgccggaaggcagacccggctggggagccggcttgcgggcgcgagcggggggagaatcgattttaacccccccccAGCTCGCACGCCTTTGATCTTaagccccctgagcagggttaAGATCAAAGGCACGCGAGCTGgggggggttaaaatcgattcccccccgagcgggcaccagggcgcgcggcaggcgggggtgctcgggcggag	0						3'	New	gp4	...((((.((..(((..((((.(((....((((.((((...((.((..(((((((.(((((((((((((((((((((.(((((((..((((((((((((((...((((....))))))))))))))))))..)))))))))))))))))))))))))))))))))))..)).))..)))).)).))..))).))))..))))).))))...	205	69.7	-148.1	1	1	2	0	0	0	2	0	2	1	1	0	2	0	0	0	0	1	0	1	1	0	0	1	1	1	2
80	159	PC-5p-6648749_2	TAACATTCGATGAGCCCTCATC	22	chr6A	-	447628320	447628499	aaacttttgatgatcttgcaaagttttagctaaaaaTAACATTCGATGAGCCCTCATCtgaaaaaacaaaattatttttcaaagtttatgtacatttttagcagtgattttgtttttctggTGAGGGCTCCACGGAGGTTATttgttgttgaaactttgcaagaacatcaaatctttggt	0						5'	New	gp4	(((..(((((((.(((((((((((((((((...(((((((.((((..(((((((((((.((((((.((((((((((....(((((........)))))....)))))))))))))))).)))))))))))..)))).)))))))...))))))))))))))))).)))))))..)))...	177	31.7	-76.6	1.3	0	1	0	0	0	1	0	0	0	0	0	0	0	0	0	0	0	0	0	0	0	0	0	0	0	1
80	160	PC-3p-1557452_5	TGAGGGCTCCACGGAGGTTAT	21	chr6A	-	447628320	447628499	aaacttttgatgatcttgcaaagttttagctaaaaaTAACATTCGATGAGCCCTCATCtgaaaaaacaaaattatttttcaaagtttatgtacatttttagcagtgattttgtttttctggTGAGGGCTCCACGGAGGTTATttgttgttgaaactttgcaagaacatcaaatctttggt	0						3'	New	gp4	(((..(((((((.(((((((((((((((((...(((((((.((((..(((((((((((.((((((.((((((((((....(((((........)))))....)))))))))))))))).)))))))))))..)))).)))))))...))))))))))))))))).)))))))..)))...	177	31.7	-76.6	1.3	1	0	0	0	0	0	1	0	0	0	0	1	0	0	0	0	0	0	0	0	0	1	0	1	1	0
81	161	PC-5p-15238161_1	AACCGGGTGAGGTGGGACGAAAATC	25	chr2B	-	4570839	4571021	acagtgaggtgggagcaggtatcaaaaaaatcatggtaggtgggacgaaaaaaAACCGGGTGAGGTGGGACGAAAATCtctactcctaatgtctcagttggtaggtcgcgtttcgggttttATTTTCGTCCTACCTCACCCGGTCttttttggtacttctttggtacttcctcccacctccct	0						5'	New	gp4	..((.((((((((((.((((((((((....((((.....)))).((.((((((.(((((((((((((((((((((((....((((..(((((.((........))..)))))..))))...))))))))))))))))))))))).)))))).)).....)))))))))).)))))))))).))	110	47.5	-88.2	1	0	0	0	0	0	0	0	0	0	1	0	0	0	0	0	0	0	0	0	0	0	0	1	0	0	0
81	162	PC-3p-1438421_5	ATTTTCGTCCTACCTCACCCGGTC	24	chr2B	-	4570839	4571021	acagtgaggtgggagcaggtatcaaaaaaatcatggtaggtgggacgaaaaaaAACCGGGTGAGGTGGGACGAAAATCtctactcctaatgtctcagttggtaggtcgcgtttcgggttttATTTTCGTCCTACCTCACCCGGTCttttttggtacttctttggtacttcctcccacctccct	0						3'	New	gp4	..((.((((((((((.((((((((((....((((.....)))).((.((((((.(((((((((((((((((((((((....((((..(((((.((........))..)))))..))))...))))))))))))))))))))))).)))))).)).....)))))))))).)))))))))).))	110	47.5	-88.2	1	1	2	1	1	0	0	0	1	0	2	1	0	1	1	0	0	0	0	0	0	1	0	4	0	1	2
82	163	PC-5p-6228781_2	CGGGCTAGCATGTGAGACCCACCC	24	chr3A	+	180782147	180782264	atcacaaaacatctaaccgagcctcactaaggtttcaCGGGCTAGCATGTGAGACCCACCCtgatgtcacgtgtcatccatTAGCGTGGGTCTCACTTGCTAGCCcgtaagacctggt	0						5'	New	gp4	.........................(((.((((((.(((((((((((.(((((((((((.((((((............)))))).))))))))))).))))))))))).)))))))))	93	51.7	-59.3	1	0	0	0	0	0	0	0	0	0	0	0	0	1	0	0	0	0	0	0	0	0	1	1	0	0	0
82	164	PC-3p-6713822_2	TAGCGTGGGTCTCACTTGCTAGCC	24	chr3A	+	180782147	180782264	atcacaaaacatctaaccgagcctcactaaggtttcaCGGGCTAGCATGTGAGACCCACCCtgatgtcacgtgtcatccatTAGCGTGGGTCTCACTTGCTAGCCcgtaagacctggt	0						3'	New	gp4	.........................(((.((((((.(((((((((((.(((((((((((.((((((............)))))).))))))))))).))))))))))).)))))))))	93	51.7	-59.3	1	1	0	0	0	0	0	0	0	1	0	0	0	1	0	0	0	0	0	2	0	1	0	0	0	1	0
83	165	PC-5p-5500287_2	CACCCTGATAGATGACACGTGGCA	24	chr3A	+	435401428	435401603	ggtctcacgggatagcatgtgagaccCACCCTGATAGATGACACGTGGCAtttacaaatcacaaagcatctaccccatccccacttaaaatcaggagaaaagagattaaatgatttatgAATGTCACGTGTCATTCATCAGGGtgggtctcacctgctaacccatgagacttggtc	0						5'	New	gp4	(((((((.(((.(((((.(((((((((((((((((..(((((((((((((((((.((((((......((((......(((.............)))......))))....)))))).)))))))))))))))))..))))))))))))))))).))))).))).))))))).....	171	45.5	-97.3	1.2	1	0	1	0	0	0	0	1	0	0	0	0	2	0	0	0	0	0	0	0	0	0	0	0	1	0
83	166	PC-3p-992085_8	AATGTCACGTGTCATTCATCAGGG	24	chr3A	+	435401428	435401603	ggtctcacgggatagcatgtgagaccCACCCTGATAGATGACACGTGGCAtttacaaatcacaaagcatctaccccatccccacttaaaatcaggagaaaagagattaaatgatttatgAATGTCACGTGTCATTCATCAGGGtgggtctcacctgctaacccatgagacttggtc	0						3'	New	gp4	(((((((.(((.(((((.(((((((((((((((((..(((((((((((((((((.((((((......((((......(((.............)))......))))....)))))).)))))))))))))))))..))))))))))))))))).))))).))).))))))).....	171	45.5	-97.3	1.2	0	1	1	0	1	0	0	0	0	0	0	0	1	0	0	0	1	0	0	0	0	1	0	2	0	1
84	167	PC-5p-196541_52	GCTGATGGGATGGGTCATTTCAGT	24	chr7D	+	366343631	366343718	gtgtcgatgttaaattaGCTGATGGGATGGGTCATTTCAGTcaattgaccgaAATGCCCCATTCCCGCAGCTAatttaccttcgaggt	0						5'	New	gp4	...((((...(((((((((((.(((((((((.((((((.(((....))).)))))).)))).))))))))))))))))...))))...	82	45.5	-43.4	1.1	3	2	1	1	0	0	0	1	1	1	1	3	2	0	4	2	0	3	1	2	1	0	2	3	3	2
84	168	PC-3p-12223422_1	AATGCCCCATTCCCGCAGCTA	21	chr7D	+	366343631	366343718	gtgtcgatgttaaattaGCTGATGGGATGGGTCATTTCAGTcaattgaccgaAATGCCCCATTCCCGCAGCTAatttaccttcgaggt	0						3'	New	gp4	...((((...(((((((((((.(((((((((.((((((.(((....))).)))))).)))).))))))))))))))))...))))...	82	45.5	-43.4	1.1	0	0	0	0	0	0	0	0	0	0	0	0	0	0	0	0	0	1	1	0	0	0	0	0	0	0
85	169	PC-5p-10313580_1	AAATACATTATGGTGAGAGCTACA	24	chr7D	-	621732128	621732266	gacgatgAAATACATTATGGTGAGAGCTACAcaaaaaaatggcaaaatccagcatttgaaaagtgttttattattcatcagtttcaaaccgtgattttgtctttttttTGTAGCTCTCACCATAATGTAtatcatcttc	0						5'	New	gp4	...(((((.((((((((((((((((((((((.(((((((.(((((((((..((.(((((((..((.............)).)))))))..)))))))))))))))))))))))))))))))))))))))).)))))...	133	31.7	-61	1.4	0	0	0	0	0	0	0	0	0	0	1	0	0	0	0	0	0	0	0	0	0	0	0	0	0	0
85	170	PC-3p-144249_76	TGTAGCTCTCACCATAATGTA	21	chr7D	-	621732128	621732266	gacgatgAAATACATTATGGTGAGAGCTACAcaaaaaaatggcaaaatccagcatttgaaaagtgttttattattcatcagtttcaaaccgtgattttgtctttttttTGTAGCTCTCACCATAATGTAtatcatcttc	0						3'	New	gp4	...(((((.((((((((((((((((((((((.(((((((.(((((((((..((.(((((((..((.............)).)))))))..)))))))))))))))))))))))))))))))))))))))).)))))...	133	31.7	-61	1.4	1	1	2	4	2	0	2	2	4	3	1	2	3	1	3	3	1	1	1	0	7	4	0	2	1	1
86	171	PC-5p-4286822_2	GGCTTTTAGTCCCGGTCCTGGAAC	24	chr6D	-	23095589	23095729	ataatcactaagtaggaaaaggggcttttaccccggttcataaaGGCTTTTAGTCCCGGTCCTGGAACcgggactaaagggtcgttactaatgccctagccctttagtcccggTTCTCACGAACCGGGACTAAAGGCcgtc	0						5'	New	gp4	...............(((..((((......))))..))).....(((((((((((((((((.((((((((((((((((((((.((.......))....)))))))))))))))))).)).)).)))))))))))))))...	94	51.1	-77.5	1.1	0	0	1	0	0	0	0	0	0	0	3	0	1	0	0	0	0	0	0	1	0	0	0	0	0	0
86	172	PC-3p-14355476_1	TTCTCACGAACCGGGACTAAAGGC	24	chr6D	-	23095589	23095729	ataatcactaagtaggaaaaggggcttttaccccggttcataaaGGCTTTTAGTCCCGGTCCTGGAACcgggactaaagggtcgttactaatgccctagccctttagtcccggTTCTCACGAACCGGGACTAAAGGCcgtc	0						3'	New	gp4	...............(((..((((......))))..))).....(((((((((((((((((.((((((((((((((((((((.((.......))....)))))))))))))))))).)).)).)))))))))))))))...	94	51.1	-77.5	1.1	0	0	0	0	0	0	0	0	0	0	0	0	1	0	1	0	0	0	0	0	0	0	0	0	0	0
87	173	PC-5p-11758016_1	CAATGAGACCGACTGCGGCGGGAGT	25	chr1A	+	543927806	543927975	gtccgtatttttcgaggtccaactttaaccataaatttaacCAATGAGACCGACTGCGGCGGGAGTaaaaattatttaattaaaaactttttttgaatacgaattcactgatataATTTGTACTCCCGTCGCAGTCGGTctcgttgattaaatttatgatcaaagttgaa	0						5'	New	gp4	...................(((((((...(((((((((((.((((((((((((((((((((((((((.(((((((..................(((((....))))).....))))))).)))))))))))))))))))))))))).)))))))))))...)))))))..	149	34.1	-73.2	1.3	0	0	0	0	0	0	0	0	0	0	0	0	0	1	0	0	0	0	0	0	0	0	1	0	0	0
87	174	PC-3p-2785182_3	ATTTGTACTCCCGTCGCAGTCGGT	24	chr1A	+	543927806	543927975	gtccgtatttttcgaggtccaactttaaccataaatttaacCAATGAGACCGACTGCGGCGGGAGTaaaaattatttaattaaaaactttttttgaatacgaattcactgatataATTTGTACTCCCGTCGCAGTCGGTctcgttgattaaatttatgatcaaagttgaa	0						3'	New	gp4	...................(((((((...(((((((((((.((((((((((((((((((((((((((.(((((((..................(((((....))))).....))))))).)))))))))))))))))))))))))).)))))))))))...)))))))..	149	34.1	-73.2	1.3	0	0	0	0	0	0	0	0	0	1	0	0	4	0	1	0	0	0	0	0	0	0	0	0	0	0
88	175	PC-5p-418230_20	TGAATTTGAACATAGCATCAG	21	chr5A	-	691798474	691798591	ccaaacctctggtTGAATTTGAACATAGCATCAGcatcggccgttcaactgcgggcggtggtagtggttgctgcctttcggcgctGGTGCTATGGATAGATTCAACcgaatggttgtg	0						5'	New	gp4	...((((..((((((((((((..((((((((((((..((((((..(......)..))))((((((....))))))...))..))))))))))))..))))))))))))...))))...	112	52.5	-58.9	1	0	0	1	0	0	1	0	0	0	0	1	0	1	0	7	0	0	0	0	0	0	0	0	0	0	0
88	176	PC-3p-21417016_1	GGTGCTATGGTTAGATTCAAC	21	chr5A	-	691798474	691798591	ccaaacctctggtTGAATTTGAACATAGCATCAGcatcggccgttcaactgcgggcggtggtagtggttgctgcctttcggcgctGGTGCTATGGATAGATTCAACcgaatggttgtg	0						3'	New	gp4	...((((..((((((((((((..((((((((((((..((((((..(......)..))))((((((....))))))...))..))))))))))))..))))))))))))...))))...	112	52.5	-58.9	1	0	0	0	0	0	0	0	0	1	0	0	0	0	0	0	0	0	0	0	0	0	0	0	0	0	0
89	177	PC-5p-974467_8	AGGGCGCAGTTGGGCCACTGACAG	24	chrUn	+	243391300	243391445	gggaaccgctactcttaacggacgaggctcctctgacgtactgcAGGGCGCAGTTGGGCCACTGACAGgtgggcccgaaagcaagttggcccacctgtcAGTGACCCAACTGCTCCCTGCagtacgtcaggggagccgagtccact	0						5'	New	gp4	(((........))).....((((..(((((((((((((((((((((((.(((((((((.((((((((((((((((............)))))))))))))))).))))))))).)))))))))))))))))))))))..))))...	124	62.3	-115.3	1.3	0	0	0	0	0	1	0	0	0	2	1	1	2	0	0	1	0	0	0	0	0	0	0	1	0	0
89	178	PC-3p-11140266_1	AGTGACCCAACTGCTCCCTGC	21	chrUn	+	243391300	243391445	gggaaccgctactcttaacggacgaggctcctctgacgtactgcAGGGCGCAGTTGGGCCACTGACAGgtgggcccgaaagcaagttggcccacctgtcAGTGACCCAACTGCTCCCTGCagtacgtcaggggagccgagtccact	0						3'	New	gp4	(((........))).....((((..(((((((((((((((((((((((.(((((((((.((((((((((((((((............)))))))))))))))).))))))))).)))))))))))))))))))))))..))))...	124	62.3	-115.3	1.3	0	0	0	0	0	0	1	0	0	0	0	0	0	0	0	0	0	0	0	0	0	0	0	0	0	0
90	179	PC-5p-1301511_6	TTCTCCCTGAATCTTTGAGCC	21	chr4A	-	614410991	614411165	ctggggattctcctagaatctgacccctacccagcTTCTCCCTGAATCTTTGAGCCccatttgttttacaatcctgtcctgtctaattagactctaactagatcggatggtaaaataaATGAGGCTTAAAGATTCTGGGAGAagctgggtaggggtcggattctgggaaaatcct	0						5'	New	gp4	...((((((.((((((((((((((((((((((((((((((((.(((((((((((((.((((((((((((.((((......(((((.((((...)))).))))).)))).)))))))))))).))))))))))))).)))))))))))))))))))))))))))))))).))))))	172	45.1	-119.1	1.5	0	0	0	0	1	0	0	0	0	0	0	0	0	0	0	0	2	0	0	0	0	0	0	0	0	0
90	180	PC-3p-23916454_1	ATGAGGCTTAAAGATTCTGGGAGA	24	chr4A	-	614410991	614411165	ctggggattctcctagaatctgacccctacccagcTTCTCCCTGAATCTTTGAGCCccatttgttttacaatcctgtcctgtctaattagactctaactagatcggatggtaaaataaATGAGGCTTAAAGATTCTGGGAGAagctgggtaggggtcggattctgggaaaatcct	0						3'	New	gp4	...((((((.((((((((((((((((((((((((((((((((.(((((((((((((.((((((((((((.((((......(((((.((((...)))).))))).)))).)))))))))))).))))))))))))).)))))))))))))))))))))))))))))))).))))))	172	45.1	-119.1	1.5	0	0	0	0	0	0	0	0	0	0	0	0	1	0	1	0	0	0	0	0	0	0	0	0	0	0
91	181	PC-5p-9615152_1	ATTGCTCCTCTCCTCAGCTTCTCT	24	chr1A	+	46226381	46226534	tcctagaATTGCTCCTCTCCTCAGCTTCTCTcagaatcagcactttatattttttttacaatcctatctagttaaggtctaattaattaggattgtaaaaaatatattgagtgatgattATGAAAGAAGTTGGGGAAAAGGGCgattctggtag	0						5'	New	gp4	..((((((((((.(((.((((((((((((.(((.(((((.((((..((((.(((((((((((((((..((((((.....))))))..))))))))))))))).))))..)))).))))).))).))))))))))))..)))))))))))))...	149	33.8	-73.9	1.4	0	0	0	0	0	0	0	0	0	0	0	0	0	0	1	0	0	0	0	0	0	0	0	0	0	0
91	182	PC-3p-1765607_4	ATGAAAGAAGTTGGGGAAAAGGGC	24	chr1A	+	46226381	46226534	tcctagaATTGCTCCTCTCCTCAGCTTCTCTcagaatcagcactttatattttttttacaatcctatctagttaaggtctaattaattaggattgtaaaaaatatattgagtgatgattATGAAAGAAGTTGGGGAAAAGGGCgattctggtag	0						3'	New	gp4	..((((((((((.(((.((((((((((((.(((.(((((.((((..((((.(((((((((((((((..((((((.....))))))..))))))))))))))).))))..)))).))))).))).))))))))))))..)))))))))))))...	149	33.8	-73.9	1.4	1	0	0	0	0	0	0	1	0	0	0	0	0	1	0	0	1	0	0	0	1	0	1	1	1	0
92	183	PC-5p-1897216_4	TTTACTGTACAAAATCCTGTG	21	chr7D	-	638287795	638287959	ttagtttgtaattaatcaggtttgtaagtaacacataagtTTTACTGTACAAAATCCTGTGaaatcggcgagttgctagatcgcgttgtacattcaatttgtctTCACAGGATTTTGTACAGTAAaacttatgtgttacttaagatttgtgatttattcgacttt	0						5'	New	gp4	..((((.((((.....((..(((.(((((((((((((((((((((((((((((((((((((((...(((((((((....((......)).....)))))))))))))))))))))))))))))))))))))))))))))))))))..))....))))..))))..	161	31.5	-71.9	1.4	0	0	0	0	0	0	0	0	1	0	0	2	0	0	0	0	1	0	0	0	0	0	0	0	0	0
92	184	PC-3p-7008967_1	TCACAGGATTTTGTACAGTAA	21	chr7D	-	638287795	638287959	ttagtttgtaattaatcaggtttgtaagtaacacataagtTTTACTGTACAAAATCCTGTGaaatcggcgagttgctagatcgcgttgtacattcaatttgtctTCACAGGATTTTGTACAGTAAaacttatgtgttacttaagatttgtgatttattcgacttt	0						3'	New	gp4	..((((.((((.....((..(((.(((((((((((((((((((((((((((((((((((((((...(((((((((....((......)).....)))))))))))))))))))))))))))))))))))))))))))))))))))..))....))))..))))..	161	31.5	-71.9	1.4	0	0	0	0	0	0	0	0	0	0	0	0	0	0	0	0	0	0	0	0	0	0	0	1	0	0
93	185	PC-5p-2594776_3	TTCTGTGCAGCTCTCAGCA	19	chr2B	-	548657303	548657481	gtgaggtacgctccaattttcaaaatatttggacTTCTGTGCAGCTCTCAGCAaaaaagacaaatcagaccaaaacagtatatgaacagtacacatttttacagacatccgatttgtctttTTTGCTGAGAGCTGCACAGAAgtccaaatattttgaaaattggagcgtacctcacgca	0						5'	New	gp4	((((((((((((((((((((((((((((((((((((((((((((((((((((((((((((((((((.((........((......)).(((........))).....)).))))))))))))))))))))))))))))))))))))))))))))))))))))))))))))))))))...	176	38.5	-120.9	1.8	0	0	0	0	0	0	0	0	0	0	0	0	0	0	0	0	0	0	0	0	0	2	0	1	0	0
93	186	PC-3p-976897_8	TTTGCTGAGAGCTGCACAGAA	21	chr2B	-	548657303	548657481	gtgaggtacgctccaattttcaaaatatttggacTTCTGTGCAGCTCTCAGCAaaaaagacaaatcagaccaaaacagtatatgaacagtacacatttttacagacatccgatttgtctttTTTGCTGAGAGCTGCACAGAAgtccaaatattttgaaaattggagcgtacctcacgca	0						3'	New	gp4	((((((((((((((((((((((((((((((((((((((((((((((((((((((((((((((((((.((........((......)).(((........))).....)).))))))))))))))))))))))))))))))))))))))))))))))))))))))))))))))))))...	176	38.5	-120.9	1.8	1	0	0	1	0	0	0	0	0	1	0	0	0	0	2	0	0	0	0	0	0	0	0	0	1	0
94	187	PC-5p-5377619_2	TCAGGACGTTGCAACAGTAAC	21	chr2B	-	238955140	238955232	agcagaacaagctgatactggtTCAGGACGTTGCAACATTAACacctgaacaggtgtTAATGTTGCAACGTCCTGAACcagtatcgttctaca	0						5'	New	gp4	...(((((.....((((((((((((((((((((((((((((((((((....)))))))))))))))))))))))))))))))))))))))...	87	44.1	-66	1.6	0	1	0	0	0	0	0	0	0	0	0	0	0	0	0	0	0	0	0	0	0	0	0	0	0	1
94	188	PC-3p-40952_353	TAATGTTGCAACGTCCTGAAC	21	chr2B	-	238955140	238955232	agcagaacaagctgatactggtTCAGGACGTTGCAACATTAACacctgaacaggtgtTAATGTTGCAACGTCCTGAACcagtatcgttctaca	0						3'	New	gp4	...(((((.....((((((((((((((((((((((((((((((((((....)))))))))))))))))))))))))))))))))))))))...	87	44.1	-66	1.6	8	12	9	17	9	8	9	11	9	15	6	17	10	11	8	4	12	5	15	7	11	8	1	13	8	12
95	189	PC-5p-4659434_2	AGATGCTTCTGTGCGTGAACTCCG	24	chr5A	+	48882141	48882346	gtggtgcaAGATGCTTCTGTGCGTGAACTCCGtgcaaaattttgtgaagttagagctcgtggcaaaaaagacaaattttggacgagctcctgaaatgtccaaacttcacaaaattttgcAAGGAGTTCACGCACAGGAGCatcttgcaccacaaaaaaaattggaatttttcgaactttttttctttttaaatcgcggtactgtcc	0						5'	New	gp4	(((((((((((((((((((((((((((((((.(((((((((((((((((((.((((((((..(((((........))))).))))))))..((....))..))))))))))))))))))).)))))))))))))))))))))))))))))))..........(((.....(((.....(((........)))...))).....)))	152	40.3	-106.2	1.3	0	0	1	0	0	0	0	0	0	0	0	0	3	0	1	0	0	0	0	0	0	0	0	0	0	0
95	190	PC-3p-1909869_4	AAGGAGTTCACGCACAGGAGC	21	chr5A	+	48882141	48882346	gtggtgcaAGATGCTTCTGTGCGTGAACTCCGtgcaaaattttgtgaagttagagctcgtggcaaaaaagacaaattttggacgagctcctgaaatgtccaaacttcacaaaattttgcAAGGAGTTCACGCACAGGAGCatcttgcaccacaaaaaaaattggaatttttcgaactttttttctttttaaatcgcggtactgtcc	0						3'	New	gp4	(((((((((((((((((((((((((((((((.(((((((((((((((((((.((((((((..(((((........))))).))))))))..((....))..))))))))))))))))))).)))))))))))))))))))))))))))))))..........(((.....(((.....(((........)))...))).....)))	152	40.3	-106.2	1.3	1	0	0	0	0	1	0	0	0	0	0	1	2	0	0	0	0	0	0	0	0	2	0	0	1	0
96	191	PC-5p-4372468_2	TTCCCAGCTTCTCTTAGAATTGCC	24	chr2B	+	250063005	250063234	attctcccagaattgacccccTTCCCAGCTTCTCTTAGAATTGCCacttgatatttttttacaattcctagctaattagactttaactagctaggaattgtaaaaaaagatgaagtggcAATTCTGGGGGAAGCTGGGAGGGGgtcaattctgggagaattgcccaaaaaactggccctaggctggctggctggcttgcctcgaagtttcgtccggccagttcgcaagct	0						5'	New	gp4	((((((((((((((((((((((.(((((((((((..(((((((((((((.((.(((((((((((((((((((((.((((...)))).))))))))))))))))))))).)).)))))))))))))..))))))))))))))))))))))))))))))))).((......((((((((..((((..(((....)))..))))(((....)))...)))))))).....)).	160	46.5	-145	1.4	0	0	0	0	1	0	0	0	0	2	0	0	1	0	0	1	0	0	0	0	0	0	0	0	0	0
96	192	PC-3p-4838658_2	AATTCTGGGGGAAGCTGGGAGGGG	24	chr2B	+	250063005	250063234	attctcccagaattgacccccTTCCCAGCTTCTCTTAGAATTGCCacttgatatttttttacaattcctagctaattagactttaactagctaggaattgtaaaaaaagatgaagtggcAATTCTGGGGGAAGCTGGGAGGGGgtcaattctgggagaattgcccaaaaaactggccctaggctggctggctggcttgcctcgaagtttcgtccggccagttcgcaagct	0						3'	New	gp4	((((((((((((((((((((((.(((((((((((..(((((((((((((.((.(((((((((((((((((((((.((((...)))).))))))))))))))))))))).)).)))))))))))))..))))))))))))))))))))))))))))))))).((......((((((((..((((..(((....)))..))))(((....)))...)))))))).....)).	160	46.5	-145	1.4	0	0	0	0	0	1	1	0	0	1	0	0	0	0	0	1	0	0	0	0	0	0	0	0	0	0
97	193	PC-5p-22818836_1	GGGGGTGTGACTGGGAGCTAGGTC	24	chr3A	-	727657490	727657569	gccggcgcttGGGGGTGTGACTGGGAGCTAGGTCgcccccaggggcCGAACTAGCGCCGGCACGCCCCCAggctgctcta	0						5'	New	gp4	...((((((((((((((((.((((..(((((.((((((....))).))).))))).))))))))))))))))).)))...	74	73.8	-55.5	0.9	0	0	0	0	0	0	0	0	0	0	0	0	1	0	0	1	0	0	0	0	0	0	0	0	0	0
97	194	PC-3p-431059_20	CGAACTAGCGCCGGCACGCCCCCA	24	chr3A	-	727657490	727657569	gccggcgcttGGGGGTGTGACTGGGAGCTAGGTCgcccccaggggcCGAACTAGCGCCGGCACGCCCCCAggctgctcta	0						3'	New	gp4	...((((((((((((((((.((((..(((((.((((((....))).))).))))).))))))))))))))))).)))...	74	73.8	-55.5	0.9	1	0	0	0	2	0	0	0	0	1	0	4	3	1	1	1	1	1	0	0	1	0	0	0	1	0
98	195	PC-5p-1139715_7	ATCACATTCCTAGAAGGCGTGGCA	24	chr3B	-	772444274	772444443	taagtgcctgtaaaaattcgtcatgaaATCACATTCCTAGAAGGCGTGGCAaaaaaacaaaaatagtactctgaaaaagctactttcaaacgcattttgaagcactgaatttgttttttttTTGCCACGCCTTCTAGGAATGtgatttcatgacgaatttttgcaggcac	0						5'	New	gp4	...((((((((((((((((((((((((((((((((((((((((((((((((((((((((((..((((.((..((((..((...........)).))))..)).))))..)))))...)))))))))))))))))))))))))))))))))))))))))))))))))))))	167	35.9	-101.3	1.7	0	0	1	0	0	0	1	0	0	1	1	0	1	1	0	0	0	0	0	0	0	0	0	0	0	0
98	196	PC-3p-1033877_7	TTGCCACGCCTTCTAGGAATG	21	chr3B	-	772444274	772444443	taagtgcctgtaaaaattcgtcatgaaATCACATTCCTAGAAGGCGTGGCAaaaaaacaaaaatagtactctgaaaaagctactttcaaacgcattttgaagcactgaatttgttttttttTTGCCACGCCTTCTAGGAATGtgatttcatgacgaatttttgcaggcac	0						3'	New	gp4	...((((((((((((((((((((((((((((((((((((((((((((((((((((((((((..((((.((..((((..((...........)).))))..)).))))..)))))...)))))))))))))))))))))))))))))))))))))))))))))))))))))	167	35.9	-101.3	1.7	1	0	1	0	0	0	0	0	0	0	0	0	0	0	1	0	0	0	0	0	0	1	0	0	1	0
99	197	PC-5p-1892453_4	AATGGGTAGTAACGTAGACTAGTA	24	chr5D	+	52767804	52767889	aagactagccacAATGGGTAGTAACGTAGACTAGTAacatgcccatATTACTAGTTTATGTTACTACCTCcatagtggggagtaac	0						5'	New	gp4	...(((..((((.((((((((((((((((((((((((.((....)).)))))))))))))))))))))..))).))))..)))...	80	40.7	-39.7	1.1	0	0	0	0	0	0	0	0	1	1	0	1	2	0	0	0	0	0	1	0	0	0	0	0	0	0
99	198	PC-3p-14213164_1	ATTACTAGTTTATGTTACTACCTC	24	chr5D	+	52767804	52767889	aagactagccacAATGGGTAGTAACGTAGACTAGTAacatgcccatATTACTAGTTTATGTTACTACCTCcatagtggggagtaac	0						3'	New	gp4	...(((..((((.((((((((((((((((((((((((.((....)).)))))))))))))))))))))..))).))))..)))...	80	40.7	-39.7	1.1	0	0	0	0	0	0	0	0	0	0	0	0	0	0	0	1	0	0	0	0	0	0	1	0	0	0
100	199	PC-5p-146897_74	TTGTCCATAGCATCAGTAATC	21	chr4B	+	654902506	654902624	agccaatcctctggttgaatTTGTCCATAGCATCAGTAATCctgccatttaactgtggtagctgttgcttttctgcacgaTTGCTGGTGCTACGGATAAATtcaactcgatggttgtga	0						5'	New	gp4	...(((((.((..(((((((((((((.(((((((((((((((((((((......)))))))....(((......))).)))))))))))))).)))))))))))))..)).)))))...	113	43.7	-56.8	1.1	1	3	2	2	4	0	0	0	5	6	1	7	2	3	1	6	4	0	1	5	1	1	1	0	1	3
100	200	PC-3p-91611_132	TTGCTGGTGCTACGGATAAAT	21	chr4B	+	654902506	654902624	agccaatcctctggttgaatTTGTCCATAGCATCAGTAATCctgccatttaactgtggtagctgttgcttttctgcacgaTTGCTGGTGCTACGGATAAATtcaactcgatggttgtga	0						3'	New	gp4	...(((((.((..(((((((((((((.(((((((((((((((((((((......)))))))....(((......))).)))))))))))))).)))))))))))))..)).)))))...	113	43.7	-56.8	1.1	1	13	16	9	5	2	3	4	3	9	4	5	5	3	12	2	5	7	6	6	1	2	2	4	1	13
101	201	PC-5p-1039002_7	AGCGCTACCGCCGCTGCCCGGA	22	chr2B	+	629663618	629663788	atcctagcagataagatagttactaaaaatatgaattgactttgcaccgcccgggcAGCGCTACCGCCGCTGCCCGGAcagtgttacactGTCCGGACAGCTGTGGTAGTGTTAcctgagcattgtaaactcaaatcatatatttactatctatcttatttttaatagttt	0						5'	New	gp4	...(((..(((((((((((.((.((((.((((((.((((.((((((..((.((((.(((((((((((.((((.((((((((((...)))))))))).)))).))))))))))).)))).))..)))))).)))).)))))).)))).)).)))))))))))....)))...	165	41.5	-82.4	1.2	0	0	0	0	0	0	0	1	0	0	3	1	1	1	1	1	0	1	2	0	1	2	2	2	0	0
101	202	PC-3p-1302331_6	GTCCGGACAGCTGTGGTAGTGTTT	24	chr2B	+	629663618	629663788	atcctagcagataagatagttactaaaaatatgaattgactttgcaccgcccgggcAGCGCTACCGCCGCTGCCCGGAcagtgttacactGTCCGGACAGCTGTGGTAGTGTTAcctgagcattgtaaactcaaatcatatatttactatctatcttatttttaatagttt	0						3'	New	gp4	...(((..(((((((((((.((.((((.((((((.((((.((((((..((.((((.(((((((((((.((((.((((((((((...)))))))))).)))).))))))))))).)))).))..)))))).)))).)))))).)))).)).)))))))))))....)))...	165	41.5	-82.4	1.2	1	0	0	0	0	1	1	0	0	0	0	0	1	0	1	0	0	0	0	0	0	1	0	0	1	0
102	203	PC-5p-5243646_2	TTCCAGGCACGAACCGGTGCA	21	chr2A	+	582961808	582962019	cccggggagctcgcgagcggccagagcgggccttttccgccggTTCCAGGCACGAACCGGTGCAaaaggtgctgcccgctgcgtggcggcagcgcgcaaccctttTGCACCGGTTCGTGTCTGGAAccggtgcaaaaggcacctgtgctataaatgcgccgcagcgaactgcccagccgctctgttcacactttgtttttctggagggcatt	0						5'	New	gp4	...(((.((.((((..(((((((.((((((((((((.((((((((((((((((((((((((((((((((...(((.((((((......)))))).)))..)))))))))))))))))))))))))))))))).))))))).))...))).....)).))))).)))).)).))).(((.((((...................)))))))...	171	63.2	-130.3	1	0	1	0	0	1	0	0	1	0	0	0	0	0	0	0	0	0	0	0	0	0	0	0	0	0	1
102	204	PC-3p-141231_78	TGCACCGGTTCGTGTCTGGAA	21	chr2A	+	582961808	582962019	cccggggagctcgcgagcggccagagcgggccttttccgccggTTCCAGGCACGAACCGGTGCAaaaggtgctgcccgctgcgtggcggcagcgcgcaaccctttTGCACCGGTTCGTGTCTGGAAccggtgcaaaaggcacctgtgctataaatgcgccgcagcgaactgcccagccgctctgttcacactttgtttttctggagggcatt	0						3'	New	gp4	...(((.((.((((..(((((((.((((((((((((.((((((((((((((((((((((((((((((((...(((.((((((......)))))).)))..)))))))))))))))))))))))))))))))).))))))).))...))).....)).))))).)))).)).))).(((.((((...................)))))))...	171	63.2	-130.3	1	3	5	7	3	6	2	3	4	3	3	2	2	9	7	2	6	1	1	5	0	1	1	1	3	3	5
103	205	PC-5p-1574931_5	TAGCTCTGGGACCAAACTCTAGGA	24	chr7B	-	240968933	240969132	aactttggaaTAGCTCTGGGACCAAACTCTAGGAgaatctggctgctactgtttcaaatccaaagaaaatggaacttccaactccaattgctgaccttgaattcacccttgagattctcctAGAGTTTGGTCCCAGAGCTATtccaaagttgatgagctagagtaactaactatgttgtgcacgcaatcgcaaaagcaag	0						5'	New	gp4	((((((((((((((((((((((((((((((((((((((((((.((.......(((((......((.((.((((.........)))).)).))....)))))..)).))...)))))))))))))))))))))))))))))))))))))))).....(((..(((.....)))..(((((....)))))......)))...	151	42.5	-85.5	1	0	0	0	0	0	0	0	0	2	1	0	0	0	1	0	0	3	1	0	0	0	0	0	0	0	0
103	206	PC-3p-1262353_6	AGAGTTTGGTCCCAGAGCTAT	21	chr7B	-	240968933	240969132	aactttggaaTAGCTCTGGGACCAAACTCTAGGAgaatctggctgctactgtttcaaatccaaagaaaatggaacttccaactccaattgctgaccttgaattcacccttgagattctcctAGAGTTTGGTCCCAGAGCTATtccaaagttgatgagctagagtaactaactatgttgtgcacgcaatcgcaaaagcaag	0						3'	New	gp4	((((((((((((((((((((((((((((((((((((((((((.((.......(((((......((.((.((((.........)))).)).))....)))))..)).))...)))))))))))))))))))))))))))))))))))))))).....(((..(((.....)))..(((((....)))))......)))...	151	42.5	-85.5	1	0	0	0	0	0	0	0	0	1	2	0	0	0	0	0	1	0	0	0	1	0	0	0	2	0	0
104	207	PC-5p-14943354_1	TGCCAGAATCTTTGAGCCCCATTTG	25	chr7B	-	692015172	692015388	tgccagaatctggggattcttccagaatccgccccctacccagcttcTGCCAGAATCTTTGAGCCCCATTTGtgttacaatcctgtctaattagaccctaactagataggattgtaaaacaAATGGCGCTTAAAGATTCTGGAAGaagctgggtaagggttggattctgggagaatccccagattctgtcaaaagaactgggcttaagagtggtgtg	0						5'	New	gp4	((.(((((((((((((((((((((((((((..(((.((((((((((((.(((((((((((((((.((((((((.(((((((((((((((.((((...)))).))))))))))))))).)))))))).))))))))))))))).)))))))))))).)))..))))))))))))))))))))))))))).)).....(((..(((....))))))...	191	46.1	-144.4	1.4	0	0	0	0	1	0	0	0	0	0	0	3	2	0	0	0	0	1	0	0	0	0	0	1	0	0
104	208	PC-3p-1638362_5	AATGGCGCTTAAAGATTCTGGAAG	24	chr7B	-	692015172	692015388	tgccagaatctggggattcttccagaatccgccccctacccagcttcTGCCAGAATCTTTGAGCCCCATTTGtgttacaatcctgtctaattagaccctaactagataggattgtaaaacaAATGGCGCTTAAAGATTCTGGAAGaagctgggtaagggttggattctgggagaatccccagattctgtcaaaagaactgggcttaagagtggtgtg	0						3'	New	gp4	((.(((((((((((((((((((((((((((..(((.((((((((((((.(((((((((((((((.((((((((.(((((((((((((((.((((...)))).))))))))))))))).)))))))).))))))))))))))).)))))))))))).)))..))))))))))))))))))))))))))).)).....(((..(((....))))))...	191	46.1	-144.4	1.4	0	0	0	1	1	0	0	1	1	0	0	1	1	2	0	0	0	0	0	1	0	0	0	0	0	0
105	209	PC-5p-765545_10	AAGTTTGGCGCCATGCTATGTGGA	24	chr7A	+	19176929	19177180	atctaacccttgggcaaaattaatttgaaatctggcccctggggtcggcgccatagagcatggcgtcgacttgtacatgtcggcgctacactacatggcgccgagacgtacAAGTTTGGCGCCATGCTATGTGGAgccgagcaaatttggcccttagtgtttctgtggggccatctaaggtcggctccACGTAGCACGGCGTCGAATTTGTAcaagtcggctccgtgtagtgtgacgccaacatgtacagct	0						5'	New	gp4	......(((..((((...(((.......)))...))))..)))(((((((((((.....))))))))))).(((((((((.((((..(((((((((((.(((((...((((((((((((((((.((((((((((((((((.(.....(((((((............)))))))......))))))))))))))))).))))))))))))))))...))))).)))))))))))..)))).)))))))))...	178	54	-152.8	1.1	3	2	2	0	5	2	3	5	2	5	4	7	9	3	4	2	0	4	3	2	1	1	6	4	3	2
105	210	PC-3p-1640468_5	ACGTAGCACGGCGTCGAATTTGTA	24	chr7A	+	19176929	19177180	atctaacccttgggcaaaattaatttgaaatctggcccctggggtcggcgccatagagcatggcgtcgacttgtacatgtcggcgctacactacatggcgccgagacgtacAAGTTTGGCGCCATGCTATGTGGAgccgagcaaatttggcccttagtgtttctgtggggccatctaaggtcggctccACGTAGCACGGCGTCGAATTTGTAcaagtcggctccgtgtagtgtgacgccaacatgtacagct	0						3'	New	gp4	......(((..((((...(((.......)))...))))..)))(((((((((((.....))))))))))).(((((((((.((((..(((((((((((.(((((...((((((((((((((((.((((((((((((((((.(.....(((((((............)))))))......))))))))))))))))).))))))))))))))))...))))).)))))))))))..)))).)))))))))...	178	54	-152.8	1.1	3	1	1	1	0	0	1	2	2	2	4	4	10	0	6	1	0	0	3	0	3	0	1	1	3	1
106	211	PC-5p-1285704_6	ATTGCTTGACGCTCAAATGGA	21	chr4D	-	18693372	18693484	aactactacttccgtccggaATTGCTTGACGCTCAAATGGAtgtatctagacgtattttagtgctagatacatccaTTTGAGCGTCAAGTAATTCTGgacggagggagtacta	0						5'	New	gp4	...((((.((((((((((((((((((((((((((((((((((((((((((((........)).)))))))))))))))))))))))))))))))))))))))))).))))...	107	42.5	-81.6	1.7	1	0	0	1	0	0	0	0	0	2	0	0	0	0	0	0	0	0	0	0	0	0	0	0	1	0
106	212	PC-3p-545864_15	TTTGAGCGTCAAGTAATTCTG	21	chr4D	-	18693372	18693484	aactactacttccgtccggaATTGCTTGACGCTCAAATGGAtgtatctagacgtattttagtgctagatacatccaTTTGAGCGTCAAGTAATTCTGgacggagggagtacta	0						3'	New	gp4	...((((.((((((((((((((((((((((((((((((((((((((((((((........)).)))))))))))))))))))))))))))))))))))))))))).))))...	107	42.5	-81.6	1.7	0	0	0	1	1	0	0	0	2	0	0	0	2	0	0	0	1	0	1	1	1	0	0	0	0	0
107	213	PC-5p-17050752_1	AATCTGAGTAGCTCTCGGCAAG	22	chr3D	-	15342445	15342617	ggggtccgctctaaatttcaactcatttggaAATCTGAGTAGCTCTCGGCAAAaaagacaaattcagggtctgtaaaaaagtttactgttcatgcactcttctgacccgatttgcctttttTTCCGAGAGCTGCTCAGATGTccaaatgatttgaatttggagtgacctcacg	0						5'	New	gp4	(((((.(((((((((.(((((.(((((((((.(((((((((((((((((.(((((((.((((((..(((((.(((((....))))).((....))........))))))))))).))))))).))))))))))))))))).))))))))).)))))))))))))))))))...	170	42.2	-90.5	1.2	0	0	0	0	0	0	0	0	0	0	0	0	0	0	0	0	0	0	0	0	0	0	0	1	0	0
107	214	PC-3p-647366_12	TTCCGAGAGCTGCTCAGATGT	21	chr3D	-	15342445	15342617	ggggtccgctctaaatttcaactcatttggaAATCTGAGTAGCTCTCGGCAAAaaagacaaattcagggtctgtaaaaaagtttactgttcatgcactcttctgacccgatttgcctttttTTCCGAGAGCTGCTCAGATGTccaaatgatttgaatttggagtgacctcacg	0						3'	New	gp4	(((((.(((((((((.(((((.(((((((((.(((((((((((((((((.(((((((.((((((..(((((.(((((....))))).((....))........))))))))))).))))))).))))))))))))))))).))))))))).)))))))))))))))))))...	170	42.2	-90.5	1.2	0	0	0	0	0	0	0	1	0	0	0	0	0	0	2	1	0	1	0	0	2	0	0	0	0	0
108	215	PC-5p-69560_185	TCATCTTGAGGAAGGACTGCA	21	chr7A	+	725644130	725644260	aaatccgcattggTCATCTTGAGGAAGGACTGCAtcatctgaaacgatagcgcacagcgtgacctggtgttctcaccagcaagtttcagaggatgCACTCCTTCCTCAAGGTGACCtatggggagggcgta	0						5'	New	gp4	...(((.(((.((((((((((((((((((.((((((.((((((((....((((...))))...((((((....))))))...)))))))).)))))).)))))))))))))))))).))).))).......	121	51.9	-76.3	1.1	1	4	6	7	6	3	9	2	25	7	5	5	3	7	21	0	0	1	5	0	2	5	2	5	1	4
108	216	PC-3p-55381_244	CACTCCTTCCTCAAGGTGACC	21	chr7A	+	725644130	725644260	aaatccgcattggTCATCTTGAGGAAGGACTGCAtcatctgaaacgatagcgcacagcgtgacctggtgttctcaccagcaagtttcagaggatgCACTCCTTCCTCAAGGTGACCtatggggagggcgta	0						3'	New	gp4	...(((.(((.((((((((((((((((((.((((((.((((((((....((((...))))...((((((....))))))...)))))))).)))))).)))))))))))))))))).))).))).......	121	51.9	-76.3	1.1	26	26	15	11	31	46	25	35	38	19	43	24	15	17	12	2	0	5	10	2	5	18	3	8	26	26
109	217	PC-5p-5243127_2	AATCGGGCGCACACCACGGTGAGA	24	chr1D	-	602800	603023	tcaaAATCGGGCGCACACCACGGTGAGAtactgctccaccgcgcaacctcatcacacaagcacacggtaactaaaccgctggtgatcttgaccatgtgtgatgaggttgcgcggtggagcaGTATCTCACCGTGGTGTGCGCCCGattttgagagaaagtggaggcgcggggtgttggaaatatgccctagaggcaataataaactgcccttataccgattgag	0						5'	New	gp4	((((((((((((((((((((((((((((((((((((((((((((((((((((((((((......((((......))))..(((.......))).)))))))))))))))))))))))))))))))))))))))))))))))))))))))))).........((((.((((..(((((......((((.....)))).)))))..))))))))............	152	53.1	-149.8	1.3	0	0	0	1	0	0	0	1	0	1	1	0	3	1	0	1	0	0	0	0	0	1	0	0	0	0
109	218	PC-3p-2404277_3	GTATCTCACCGTGGTGTGCGCCCG	24	chr1D	-	602800	603023	tcaaAATCGGGCGCACACCACGGTGAGAtactgctccaccgcgcaacctcatcacacaagcacacggtaactaaaccgctggtgatcttgaccatgtgtgatgaggttgcgcggtggagcaGTATCTCACCGTGGTGTGCGCCCGattttgagagaaagtggaggcgcggggtgttggaaatatgccctagaggcaataataaactgcccttataccgattgag	0						3'	New	gp4	((((((((((((((((((((((((((((((((((((((((((((((((((((((((((......((((......))))..(((.......))).)))))))))))))))))))))))))))))))))))))))))))))))))))))))))).........((((.((((..(((((......((((.....)))).)))))..))))))))............	152	53.1	-149.8	1.3	1	0	0	0	0	0	0	1	1	1	0	1	3	0	0	0	0	0	0	0	0	0	0	0	1	0
110	219	PC-5p-1661584_4	AATAGCTGTTGCTCAAATGGA	21	chr6B	-	463375011	463375123	ctctactccctccttctggaAATAGCTGTTGCTCAAATGGAtgtatctaaacgtatttcagtgctggattCATCCGTTTGAGCGACGGTTATttccggacggaggaagtaatt	0						5'	New	gp4	...((((.(((((.(((((((((((((((((((((((((((((.(((((.((........))..))))).))))))))))))))))))))))))))))).))))).))))...	107	44.2	-68	1.4	0	1	0	0	0	0	0	0	0	0	0	1	2	0	0	0	0	0	0	0	1	0	0	0	0	1
110	220	PC-3p-6061092_2	CATCCGTTTGAGCGACGATTAT	22	chr6B	-	463375011	463375123	ctctactccctccttctggaAATAGCTGTTGCTCAAATGGAtgtatctaaacgtatttcagtgctggattCATCCGTTTGAGCGACGGTTATttccggacggaggaagtaatt	0						3'	New	gp4	...((((.(((((.(((((((((((((((((((((((((((((.(((((.((........))..))))).))))))))))))))))))))))))))))).))))).))))...	107	44.2	-68	1.4	0	0	0	0	0	1	1	0	0	0	1	0	0	1	0	0	0	0	0	0	0	0	0	0	0	0
111	221	PC-5p-2572557_3	ACTTTCTCTGTTCGGAATTACTTG	24	chr5A	+	574394607	574394722	aagtACTTTCTCTGTTCGGAATTACTTGtcacaaaaatggatgtatctatacgtattttagttttaaatacatccatatccaagacaAATAATTTCGAACGGAGGGAGTAAtacat	0						5'	New	gp4	...((((..(((((((((((((((.(((((......((((((((((.((.((........))..)).))))))))))......))))).)))))))))))))))..))))......	107	31	-47.2	1.3	0	0	1	0	1	0	0	0	0	0	0	2	1	0	2	0	0	0	0	0	0	0	1	0	0	0
111	222	PC-3p-17090630_1	AATAATTTCGAACGGAGGGAGTAA	24	chr5A	+	574394607	574394722	aagtACTTTCTCTGTTCGGAATTACTTGtcacaaaaatggatgtatctatacgtattttagttttaaatacatccatatccaagacaAATAATTTCGAACGGAGGGAGTAAtacat	0						3'	New	gp4	...((((..(((((((((((((((.(((((......((((((((((.((.((........))..)).))))))))))......))))).)))))))))))))))..))))......	107	31	-47.2	1.3	0	0	0	0	0	0	0	0	0	0	0	0	0	0	0	0	0	1	0	0	0	0	0	0	0	0
112	223	PC-5p-325089_28	ACTCTCAGGTTGCAACAAGTGACG	24	chr1D	+	365800473	365800536	aACTCTCAGGTTGCAACAAGTGACGcgctgcatgtgcgtcACTTGTCGCGACCTGGGAAGGTGG	0						5'	New	gp4	...(((((((((((.(((((((((((((.....))))))))))))).)))))))))))......	55	57.8	-43.5	1.2	1	0	1	2	2	0	0	0	0	0	0	0	0	1	2	0	1	0	1	1	3	0	1	0	1	0
112	224	PC-3p-681809_11	ACTTGTCGCGACCTGGGAAGGTGG	24	chr1D	+	365800473	365800536	aACTCTCAGGTTGCAACAAGTGACGcgctgcatgtgcgtcACTTGTCGCGACCTGGGAAGGTGG	0						3'	New	gp4	...(((((((((((.(((((((((((((.....))))))))))))).)))))))))))......	55	57.8	-43.5	1.2	0	0	0	0	1	0	0	1	2	1	0	0	3	0	1	0	1	0	0	0	0	0	0	0	0	0
113	225	PC-5p-28350493_1	ACTTATCCTGGAACCACTAAA	21	chr6D	-	297538999	297539072	ttctaggtACTTATCCTGGAACCACTAAAatccaggatacatgaTTTTGGTGGTTCCAGGGTAAGtacctattt	0						5'	New	gp4	...(((((((((((((((((((((((((((((..........)))))))))))))))))))))))))))))...	68	39.2	-47.4	1.6	0	0	0	0	0	0	0	1	0	0	0	0	0	0	0	0	0	0	0	0	0	0	0	0	0	0
113	226	PC-3p-330070_27	TTTTGGTGGTTCCAGGGTAAG	21	chr6D	-	297538999	297539072	ttctaggtACTTATCCTGGAACCACTAAAatccaggatacatgaTTTTGGTGGTTCCAGGGTAAGtacctattt	0						3'	New	gp4	...(((((((((((((((((((((((((((((..........)))))))))))))))))))))))))))))...	68	39.2	-47.4	1.6	0	1	0	1	3	0	1	0	1	0	0	5	2	0	0	1	0	0	0	0	0	1	1	1	0	1
114	227	PC-5p-1325971_6	ATTACATACGGCAAAGAGCTCACT	24	chr6B	-	170242995	170243163	aaaagatctttgccgtctgcgtaatttATTACATACGGCAAAGAGCTCACTttgctgtctgtaagaaaaaatgcagagggcaaaaatctttaccgtctacattttttatcacagacggcaaagAGAGCTCTTTGCCGTCTGTAATATaaaacgtagacagcaaagaaga	0						5'	New	gp4	......(((((((.((((((((....(((((((.((((((((((((((.(((((((((((((...((((((((.(((.((.(((....))).)).))).))))))))...))))))))))))).)))))))))))))).)))))))....)))))))).)))))))...	160	38.5	-92.6	1.4	1	1	0	0	0	0	0	0	1	0	0	0	1	1	0	0	0	0	0	0	0	0	1	0	1	1
114	228	PC-3p-25905772_1	AGAGCTCTTTGCCGTCTGTAATAT	24	chr6B	-	170242995	170243163	aaaagatctttgccgtctgcgtaatttATTACATACGGCAAAGAGCTCACTttgctgtctgtaagaaaaaatgcagagggcaaaaatctttaccgtctacattttttatcacagacggcaaagAGAGCTCTTTGCCGTCTGTAATATaaaacgtagacagcaaagaaga	0						3'	New	gp4	......(((((((.((((((((....(((((((.((((((((((((((.(((((((((((((...((((((((.(((.((.(((....))).)).))).))))))))...))))))))))))).)))))))))))))).)))))))....)))))))).)))))))...	160	38.5	-92.6	1.4	0	0	0	0	0	0	0	0	0	0	0	0	0	0	0	0	0	0	0	0	0	0	1	0	0	0
115	229	PC-5p-41817_344	ATGAAGAGCGCGGGCAGCACA	21	chr7D	-	631615394	631615535	gacgctaccATGAAGAGCGCGGGCAGCACAaccggacgctggtatgaagcgcacggtggcgccgacgcatgctgcgatgcagcccctcctacgcaacgctagtgccttcggTTGTGCTGCCCGCGCTCTTCAtggtagcaac	0						5'	New	gp4	...((((((((((((((((((((((((((((((((((((((((..(..(((...((.(((((...(((.....)))..)).))))).....)))..))))))))..)))))))))))))))))))))))))))))))))...	136	64.1	-94.6	1	1	21	26	27	12	9	4	20	7	21	13	15	2	10	18	7	5	10	5	3	3	4	3	3	1	21
115	230	PC-3p-325338_28	TTGTGCTGCCCGCGCTCTTCA	21	chr7D	-	631615394	631615535	gacgctaccATGAAGAGCGCGGGCAGCACAaccggacgctggtatgaagcgcacggtggcgccgacgcatgctgcgatgcagcccctcctacgcaacgctagtgccttcggTTGTGCTGCCCGCGCTCTTCAtggtagcaac	0						3'	New	gp4	...((((((((((((((((((((((((((((((((((((((((..(..(((...((.(((((...(((.....)))..)).))))).....)))..))))))))..)))))))))))))))))))))))))))))))))...	136	64.1	-94.6	1	0	2	3	2	0	0	0	1	0	3	1	0	0	1	0	1	0	0	1	1	1	1	1	1	0	2
116	231	PC-5p-24784246_1	CAGCTTCTTCCATAATTGCCACTC	24	chr3D	-	517813287	517813448	tcccagaattgaccccctccCAGCTTCTTCCATAATTGCCACTCcatttcttttttacaattcctatctagttataaaaaagggtttaactagataggaattgtaaaaaagaaatggagtgACAATTATGGAAGAAGCTGGGGAGggggttaattctggtta	0						5'	New	gp4	..((((((((((((((((((((((((((((((((((((.(((((((((((((((((((((((((((((((((((............))))))))))))))))))))))))))))))))))).)))))))))))))))))))).))))))))))))))))...	157	37.7	-121.1	2	0	0	0	0	0	0	0	0	0	0	0	0	0	0	0	1	0	0	0	0	0	0	0	0	0	0
116	232	PC-3p-2388214_3	ACAATTATGGAAGAAGCTGGGGAG	24	chr3D	-	517813287	517813448	tcccagaattgaccccctccCAGCTTCTTCCATAATTGCCACTCcatttcttttttacaattcctatctagttataaaaaagggtttaactagataggaattgtaaaaaagaaatggagtgACAATTATGGAAGAAGCTGGGGAGggggttaattctggtta	0						3'	New	gp4	..((((((((((((((((((((((((((((((((((((.(((((((((((((((((((((((((((((((((((............))))))))))))))))))))))))))))))))))).)))))))))))))))))))).))))))))))))))))...	157	37.7	-121.1	2	0	0	0	0	0	0	1	0	1	0	0	0	1	0	0	0	0	0	0	0	0	0	1	1	0	0
117	233	PC-5p-106837_110	AGCGCTACCGACGCTGCCCGGACA	24	chrUn	+	3685128	3685286	agcagataagatagttactaaaaatatgaattgactttgcactgcccgggcAGCGCTACCGACGCTGCCCGGACAgtgttaaactgtCTGGACAGCTGTGGTAGTGTTACCtgagcattgtaaacccaaatcatatatttactatctatcttatttttg	0						5'	New	gp4	...(((((((((((.((.((((.((((((.(((..((((((.(((.((((.((((((((((..((((.(((((((((.....))))))))).))))..)))))))))).)))).))).))))))..))).)))))).)))).)).)))))))))))...	153	41.5	-75	1.1	5	3	1	2	6	1	4	6	2	2	7	4	5	6	8	2	1	0	3	2	2	2	4	2	5	3
117	234	PC-3p-19655756_1	CTGGACAGCTGTGGTAGTGTTACC	24	chrUn	+	3685128	3685286	agcagataagatagttactaaaaatatgaattgactttgcactgcccgggcAGCGCTACCGACGCTGCCCGGACAgtgttaaactgtCTGGACAGCTGTGGTAGTGTTACCtgagcattgtaaacccaaatcatatatttactatctatcttatttttg	0						3'	New	gp4	...(((((((((((.((.((((.((((((.(((..((((((.(((.((((.((((((((((..((((.(((((((((.....))))))))).))))..)))))))))).)))).))).))))))..))).)))))).)))).)).)))))))))))...	153	41.5	-75	1.1	0	0	0	0	0	0	0	0	0	0	0	0	0	0	0	0	0	0	0	0	0	0	0	0	0	0
118	235	PC-5p-27643_565	ATTCCCACAAGCTCTCCTTTG	21	chrUn	+	279433184	279433431	aagccggggaaggtaaagtaactcctttttgagtacactccagaagttcataagatttccacaagctcaccttgtttttttagtgattaatagggccgttcaaaagATTCCCACAAGCTCTCCTTTGttttttagtgattaatgccctattaatcactaaaaaaacAAAGGTGAGCTTGTGGGAATCCctagtgatcactacaataacaaaggtgagcttgttggattcttatgaacttctggagtgg	0						5'	New	gp4	..(((......)))......((((......)))).((((((((((((((((((((..(((((((((((((((((((.((.(((((((((.(((((...........((((((((((((((.((((((((((((((((((((((.....)))))))))).)))))))))))).))))))))))))))))))).))))))))).)).))).)))))))))))).)))).)))))))))))))))))))).	212	38.7	-137.4	1.4	23	35	41	80	29	3	20	51	15	19	17	22	2	8	2	0	2	0	1	1	2	3	12	2	23	35
118	236	PC-3p-126473_89	AAAGGTGAGCTTGTGGGAATCC	22	chrUn	+	279433184	279433431	aagccggggaaggtaaagtaactcctttttgagtacactccagaagttcataagatttccacaagctcaccttgtttttttagtgattaatagggccgttcaaaagATTCCCACAAGCTCTCCTTTGttttttagtgattaatgccctattaatcactaaaaaaacAAAGGTGAGCTTGTGGGAATCCctagtgatcactacaataacaaaggtgagcttgttggattcttatgaacttctggagtgg	0						3'	New	gp4	..(((......)))......((((......)))).((((((((((((((((((((..(((((((((((((((((((.((.(((((((((.(((((...........((((((((((((((.((((((((((((((((((((((.....)))))))))).)))))))))))).))))))))))))))))))).))))))))).)).))).)))))))))))).)))).)))))))))))))))))))).	212	38.7	-137.4	1.4	8	7	12	15	1	0	3	5	5	5	3	9	0	1	0	0	0	0	1	0	0	0	5	4	8	7
119	237	PC-5p-6762461_2	AGTTTCTCCTAGAATCTTTGAGCC	24	chr3B	+	814707964	814708109	attctcccgaaatccaacccctacccAGTTTCTCCTAGAATCTTTGAGCCccatttgttttacaatcctatctaattagggtctaattagacaggattgtaaaacaaatggggctCAAAGATTCTGGAAGAAGCTGGGTagggatc	0						5'	New	gp4	..................(((((((((((((((.(((((((((((((((((((((((((((((((((((.(((((((((...))))))))).))))))))))))))))))))))))))))))))))).)))))))))))))))...	125	41.8	-99.8	1.6	0	1	0	0	0	0	0	0	0	0	0	0	1	0	1	0	0	0	0	0	0	0	0	0	0	1
119	238	PC-3p-1762874_4	CAAAGATTCTGGAAGAAGCTGGGT	24	chr3B	+	814707964	814708109	attctcccgaaatccaacccctacccAGTTTCTCCTAGAATCTTTGAGCCccatttgttttacaatcctatctaattagggtctaattagacaggattgtaaaacaaatggggctCAAAGATTCTGGAAGAAGCTGGGTagggatc	0						3'	New	gp4	..................(((((((((((((((.(((((((((((((((((((((((((((((((((((.(((((((((...))))))))).))))))))))))))))))))))))))))))))))).)))))))))))))))...	125	41.8	-99.8	1.6	1	0	0	0	0	0	0	0	0	0	1	0	0	0	1	0	0	0	0	0	0	0	1	1	1	0
120	239	PC-5p-2565109_3	ATGACTCTACATAACTGCCCG	21	chr7D	+	9282896	9283050	aaatagtcgcgtcggttaacccatgcatggtcatatttaatattgtgatATGACTCTACATAACTGCCCGgcagtacactgtctgggtactgcccgggcagttgtaCTGCCCGGGTAGTTACGTAGAGTCacatcgcactattaaatatgttctt	0						5'	New	gp4	........((((.((....)).))))..(..(((((((((((.((((((.(((((((((.(((((((((((((((((((((((((((.....))))))))).))))))).))))))))))).))))))))).)))))).)))))))))))..)..	125	45.2	-89.1	1.3	0	0	0	0	0	0	0	1	1	2	0	0	1	0	0	0	0	0	0	0	0	1	0	0	0	0
120	240	PC-3p-117858_97	CTGCCCGGGTAGTTACGTAGAGTC	24	chr7D	+	9282896	9283050	aaatagtcgcgtcggttaacccatgcatggtcatatttaatattgtgatATGACTCTACATAACTGCCCGgcagtacactgtctgggtactgcccgggcagttgtaCTGCCCGGGTAGTTACGTAGAGTCacatcgcactattaaatatgttctt	0						3'	New	gp4	........((((.((....)).))))..(..(((((((((((.((((((.(((((((((.(((((((((((((((((((((((((((.....))))))))).))))))).))))))))))).))))))))).)))))).)))))))))))..)..	125	45.2	-89.1	1.3	4	9	4	8	8	2	1	9	9	4	16	6	16	13	20	2	6	7	7	1	6	7	15	9	4	9
121	241	PC-5p-17746776_1	AACCAACAAGATCGACTGCGGCGA	24	chr4A	-	46052023	46052223	gtttcccgagatctaagtttgaccataaatttAACCAACAAGATCGACTGCGGCGAgagcaaaaattataccaccaaatttgtatcgaaatagcgaatccagtggtataagttttgctcccGCCGCAGTCGGTCTTGCTGGACAAattcatggtcaaacttagattttggaaaacgcaggcgcactagattgtggaatgaa	0						5'	New	gp4	((((.(((((((((((((((((((((.(((((..(((.(((((((((((((((((.((((((((.(((((((((...((((((.........))))))...))))))))).)))))))).))))))))))))))))).)))..))))).))))))))))))))))))))).)))).......(((......))).......	175	42.3	-106.4	1.3	0	0	0	0	0	0	0	0	1	0	0	0	0	0	0	1	0	0	0	0	0	0	0	0	0	0
121	242	PC-3p-4525643_2	GCCGCAGTCGGTCTTGCTGGACAA	24	chr4A	-	46052023	46052223	gtttcccgagatctaagtttgaccataaatttAACCAACAAGATCGACTGCGGCGAgagcaaaaattataccaccaaatttgtatcgaaatagcgaatccagtggtataagttttgctcccGCCGCAGTCGGTCTTGCTGGACAAattcatggtcaaacttagattttggaaaacgcaggcgcactagattgtggaatgaa	0						3'	New	gp4	((((.(((((((((((((((((((((.(((((..(((.(((((((((((((((((.((((((((.(((((((((...((((((.........))))))...))))))))).)))))))).))))))))))))))))).)))..))))).))))))))))))))))))))).)))).......(((......))).......	175	42.3	-106.4	1.3	0	0	1	0	0	0	0	0	0	0	0	0	2	0	0	0	0	0	0	0	0	0	0	0	0	0
122	243	PC-5p-942450_8	TGGCCGCCCTTTATACGTAGC	21	chr7B	-	645254498	645254678	tggcatagctggtTGGCCGCCCTTTATACGTAGCttaatgagtttaaagatttctcactgcggccaaccagctcgcaccttgtggcatagctgattggtcgcccttggttaaacccattaaACTACGCGTGAAGGGCGGCCAACCagctatgccacatggcgcaaactggttgggcgcgga	0						5'	New	gp4	((((((((((((((((((((((((((..(((((.((((((.((((((.((....))...((((((((.(((((....((....))...))))).))))))))......)))))).)))))).)))))..))))))))))))))))))))))))))....((((.((....))..))))...	155	53.6	-101.6	1	0	1	0	0	1	2	1	0	0	1	2	1	1	2	1	0	1	1	1	1	0	1	1	1	0	1
122	244	PC-3p-666664_12	ACTACGCGTGAAGGGCGGCCAACC	24	chr7B	-	645254498	645254678	tggcatagctggtTGGCCGCCCTTTATACGTAGCttaatgagtttaaagatttctcactgcggccaaccagctcgcaccttgtggcatagctgattggtcgcccttggttaaacccattaaACTACGCGTGAAGGGCGGCCAACCagctatgccacatggcgcaaactggttgggcgcgga	0						3'	New	gp4	((((((((((((((((((((((((((..(((((.((((((.((((((.((....))...((((((((.(((((....((....))...))))).))))))))......)))))).)))))).)))))..))))))))))))))))))))))))))....((((.((....))..))))...	155	53.6	-101.6	1	0	0	0	0	2	0	0	1	1	1	2	1	2	2	2	1	1	0	1	0	0	1	1	1	0	0
123	245	PC-5p-1260986_6	AGTCATTTGGACATCTGAGGAGCT	24	chr4A	-	11189200	11189374	aatttgacgcatgaggtccactccaattttcaAGTCATTTGGACATCTGAGGAGCTcttagcaaaaaagacaaattaggggcctgtaaaaatgtttactgtttatgtactattttgactcgatttgttttttttttgctgagaaCTGCTCAGAATTCCAAATGACTTGaaatttg	0						5'	New	gp4	.....(((.......))).....(((.((((((((((((((((..((((((.((.(((((((((((((((((((((.(((.......((((((..(((.......))).))))))..)))))))))))..))))))))))))).)).))))))..)))))))))))))))).)))	152	34.9	-63.3	1	0	0	0	0	0	0	0	0	1	0	2	0	1	0	1	2	0	0	0	0	0	0	0	0	0	0
123	246	PC-3p-5662740_2	CTGCTCAGAATTCCAAATGACTTG	24	chr4A	-	11189200	11189374	aatttgacgcatgaggtccactccaattttcaAGTCATTTGGACATCTGAGGAGCTcttagcaaaaaagacaaattaggggcctgtaaaaatgtttactgtttatgtactattttgactcgatttgttttttttttgctgagaaCTGCTCAGAATTCCAAATGACTTGaaatttg	0						3'	New	gp4	.....(((.......))).....(((.((((((((((((((((..((((((.((.(((((((((((((((((((((.(((.......((((((..(((.......))).))))))..)))))))))))..))))))))))))).)).))))))..)))))))))))))))).)))	152	34.9	-63.3	1	0	0	1	0	0	0	0	0	0	0	0	0	0	0	0	0	0	0	0	0	0	0	0	0	0	0
124	247	PC-5p-21260830_1	TTACAGACGGCAAAGAGCTTAC	22	chr7B	-	726418548	726418734	gtatctttgccatctgcgatttttcTTACAGACGGCAAAGAGCTTACtttgccgtctatagaagaaaatgtagacggcaaaatctttgccgtttgcattttttttatagacggcaaagtaAGCTTTTTGCCGTCTGTAGAAAAAaccacagacggcaaagagaaaacacagcccgtagataactgta	0						5'	New	gp4	...((((((((.((((...((((((.(((((((((((((((((((((((((((((((((((((((((.(((((((((((((...))))))))))))))))))))))))))))))))))))))))))))))))))))))))))))....)))).))))))))......((((...........)))).	158	40.1	-108	1.4	0	0	0	0	0	0	0	0	0	0	0	0	1	1	0	0	0	0	0	0	0	0	0	0	0	0
124	248	PC-3p-2269908_3	AGCTTTTTGCCGTCTGTAGAAAAA	24	chr7B	-	726418548	726418734	gtatctttgccatctgcgatttttcTTACAGACGGCAAAGAGCTTACtttgccgtctatagaagaaaatgtagacggcaaaatctttgccgtttgcattttttttatagacggcaaagtaAGCTTTTTGCCGTCTGTAGAAAAAaccacagacggcaaagagaaaacacagcccgtagataactgta	0						3'	New	gp4	...((((((((.((((...((((((.(((((((((((((((((((((((((((((((((((((((((.(((((((((((((...))))))))))))))))))))))))))))))))))))))))))))))))))))))))))))....)))).))))))))......((((...........)))).	158	40.1	-108	1.4	1	0	0	0	0	0	0	0	0	0	0	0	1	0	0	1	1	0	0	0	0	0	1	0	1	0
125	249	PC-5p-2587938_3	TTAGTGATGCGAGGATGACAACTT	24	chr2A	-	38342777	38342976	gataactcccgaacgctcaggatttcatcatggcaaatcgaatgttttgagacaagtTTAGTGATGCGAGGATGACAACTTtagttggtaagcatggcaagttcgtgctttggtctattttttgccagaaaattgccgtgcgtgtcAACGAACTTGTCATCCTTGCATCAcgagaattgccatcggaaacgttcatttgc	0						5'	New	gp4	(((((.(((.((....)).))).)).)))...((((((.(((((((((((....(((((.((((((((((((((((((.(((.((((..(.(((((((((........((((((.........))))))...))))))))).)..))))))).))))))))))))))))))..)))))....))).))))))))))))))	168	43.5	-78.5	0.9	1	0	0	0	0	0	0	0	0	0	0	0	2	0	0	0	0	0	0	0	0	0	0	0	1	0
125	250	PC-3p-20332694_1	AACGAACTTGTCATCCTTGCATCA	24	chr2A	-	38342777	38342976	gataactcccgaacgctcaggatttcatcatggcaaatcgaatgttttgagacaagtTTAGTGATGCGAGGATGACAACTTtagttggtaagcatggcaagttcgtgctttggtctattttttgccagaaaattgccgtgcgtgtcAACGAACTTGTCATCCTTGCATCAcgagaattgccatcggaaacgttcatttgc	0						3'	New	gp4	(((((.(((.((....)).))).)).)))...((((((.(((((((((((....(((((.((((((((((((((((((.(((.((((..(.(((((((((........((((((.........))))))...))))))))).)..))))))).))))))))))))))))))..)))))....))).))))))))))))))	168	43.5	-78.5	0.9	0	0	0	0	0	0	0	0	0	0	0	0	2	1	0	0	0	0	0	0	0	0	0	0	0	0
126	251	PC-5p-1080482_7	AGAAGTTACCGGCAGATTGCG	21	chr5B	+	661348848	661348958	caactgtcgacgcatgAGAAGTTACCGGCAGATTGCGggggtctggaggtaaaaatatcattccaagaacaccctgCCATCTGCCGATGACTTCTCGtaagtcttcagctg	0						5'	New	gp4	...(((..(((..(((((((((((.((((((((.(((((((((((((((((....))))..))).)).)).)))))).)))))))).)))))))))))..)))..)))...	105	50.5	-55.8	1	0	1	0	1	0	0	0	0	0	1	0	0	0	0	0	2	0	0	0	0	0	0	0	0	0	1
126	252	PC-3p-5516132_2	CCATCTGCCGATGACTTCTCG	21	chr5B	+	661348848	661348958	caactgtcgacgcatgAGAAGTTACCGGCAGATTGCGggggtctggaggtaaaaatatcattccaagaacaccctgCCATCTGCCGATGACTTCTCGtaagtcttcagctg	0						3'	New	gp4	...(((..(((..(((((((((((.((((((((.(((((((((((((((((....))))..))).)).)).)))))).)))))))).)))))))))))..)))..)))...	105	50.5	-55.8	1	0	0	0	2	0	0	0	0	0	1	0	0	0	0	0	1	0	0	0	0	0	0	0	0	0	0
127	253	PC-5p-392711_22	CGTCCCAGAATAAAGTGCCGTA	22	chr4B	+	653412281	653412410	cgatccctcCGTCCCAGAATAAAGTGCCGTAgatttggtgcaaagttagtacaacttcttactaaATCTGCGACACTTATTTTGGGACAgagggactatgattctatttgatctctgtggataaaacgac	0						5'	New	gp4	...((((((.((((((((((.(((((.(((((((((((((..(((((.....)))))..))))))))))))).))))))))))))))).)))))).......(((((.........))))).........	92	41.5	-54.8	1	0	1	3	1	0	2	0	2	0	0	0	1	0	0	1	1	1	0	1	1	0	0	0	0	0	1
127	254	PC-3p-21508207_1	ATCTGCGACACTTATTTTGGGACA	24	chr4B	+	653412281	653412410	cgatccctcCGTCCCAGAATAAAGTGCCGTAgatttggtgcaaagttagtacaacttcttactaaATCTGCGACACTTATTTTGGGACAgagggactatgattctatttgatctctgtggataaaacgac	0						3'	New	gp4	...((((((.((((((((((.(((((.(((((((((((((..(((((.....)))))..))))))))))))).))))))))))))))).)))))).......(((((.........))))).........	92	41.5	-54.8	1	0	0	0	0	0	1	0	0	1	0	0	0	1	0	0	0	0	0	0	0	0	1	0	0	0	0
128	255	PC-5p-2228898_3	GAAAAGACAGAAATACCCAATA	22	chrUn	-	239345672	239345742	gaaaGAAAAGACAGAAATACCCAATAtcttgttctagcAAGATATTGGGTATTTCTGTCTTTAttttgaat	0						5'	New	gp4	((((..((((((((((((((((((((((((((....)))))))))))))))))))))))))).))))....	67	29.6	-40.4	1.9	0	0	0	1	0	0	0	0	0	0	0	2	0	0	0	0	0	0	0	0	0	0	0	0	0	0
128	256	PC-3p-24767_642	AAGATATTGGGTATTTCTGTCTTTA	25	chrUn	-	239345672	239345742	gaaaGAAAAGACAGAAATACCCAATAtcttgttctagcAAGATATTGGGTATTTCTGTCTTTAttttgaat	0						3'	New	gp4	((((..((((((((((((((((((((((((((....)))))))))))))))))))))))))).))))....	67	29.6	-40.4	1.9	11	12	8	24	21	11	6	22	9	49	26	14	14	11	59	14	38	27	16	13	7	3	42	20	11	12
129	257	PC-5p-2737213_3	GTGACGCGAGGATGACATGTTTAG	24	chr2D	+	624563188	624563366	catggcaaatcaaacattttttatgataattttaGTGACGCGAGGATGACATGTTTAGttgacacacacggtaatttcctagcaaaacatacactgagcatgaatttgctatgcttgccaatTAAACTTGTCATCCGCGCGCCactaaaattaccatcggaaacgttcgatttgccatg	0						5'	New	gp4	(((((((((((.(((.((((..(((.(((((((((((.((((.((((((((.(((((((((.((..((..((((.(((...((..............))..))).))))..))..)).))))))))).)))))))).)))).))))))))))).)))..)))).))).)))))))))))	179	39.1	-76.5	1.1	0	0	0	0	1	1	1	0	0	0	0	1	1	0	0	0	0	0	0	0	0	0	0	1	0	0
129	258	PC-3p-4589016_2	TAAACTTGTCATCCGCGCGCC	21	chr2D	+	624563188	624563366	catggcaaatcaaacattttttatgataattttaGTGACGCGAGGATGACATGTTTAGttgacacacacggtaatttcctagcaaaacatacactgagcatgaatttgctatgcttgccaatTAAACTTGTCATCCGCGCGCCactaaaattaccatcggaaacgttcgatttgccatg	0						3'	New	gp4	(((((((((((.(((.((((..(((.(((((((((((.((((.((((((((.(((((((((.((..((..((((.(((...((..............))..))).))))..))..)).))))))))).)))))))).)))).))))))))))).)))..)))).))).)))))))))))	179	39.1	-76.5	1.1	0	0	0	3	1	0	0	0	0	0	0	0	0	1	0	0	0	0	0	0	0	0	0	0	0	0
130	259	PC-5p-111743_104	TCTGCAGAGCGACATGGCATT	21	chr2D	+	2042705	2042900	gggtggcatttcgaacgattttcatggcatttttagttgtatgtggggtggcagttTCTGCAGAGCGACATGGCATTttttgggatgaagtctcaaaactgacatattcccacaaAATGTCATGTCGCTCTGAAGAaactgatatcccacacaactaaaaatgcaatcaaatttgttcgaaatgccatgtgttcct	0						5'	New	gp4	..((((((((((((((((.(((.((.((((((((((((((..(((((((..((((((((.(((((((((((((((((((.(((((....(((........)))....))))).))))))))))))))))))).))))))))..))))))))))))))))))))).)).))).))))))))))))))))........	186	40.8	-111.9	1.4	9	6	8	4	14	1	8	5	3	5	4	10	14	5	3	1	4	1	4	2	3	5	2	3	9	6
130	260	PC-3p-70156_183	AATGTCATGTCGCTCTGAAGA	21	chr2D	+	2042705	2042900	gggtggcatttcgaacgattttcatggcatttttagttgtatgtggggtggcagttTCTGCAGAGCGACATGGCATTttttgggatgaagtctcaaaactgacatattcccacaaAATGTCATGTCGCTCTGAAGAaactgatatcccacacaactaaaaatgcaatcaaatttgttcgaaatgccatgtgttcct	0						3'	New	gp4	..((((((((((((((((.(((.((.((((((((((((((..(((((((..((((((((.(((((((((((((((((((.(((((....(((........)))....))))).))))))))))))))))))).))))))))..))))))))))))))))))))).)).))).))))))))))))))))........	186	40.8	-111.9	1.4	2	13	18	17	15	9	13	7	12	19	2	13	9	8	7	9	3	3	0	2	5	12	3	7	2	13
131	261	PC-5p-1191480_6	ACAGTGTAGCGTCTAGCTCTCAGG	24	chrUn	+	15537665	15537849	ccttgattgtgcaacgcctacgccttaggcgctacactatACAGTGTAGCGTCTAGCTCTCAGGcgttgcacactgacttagtaatttttaggtagtttgaagtgcaactttggtcagacgtgtagcgcctgtcGGTTAGGCGCTGCACAGTGTAGTGtggcgcctagttgtcggacgctacaca	0						5'	New	gp4	.......((((...((((.(((..((((((((((((((((((.(((((((((((((((..((((((((((((.((((((.(((...((((((.....))))))....)))..))))))..))))))))))))..))))))))))))))).)))))))))))))))))).))).)).))...))))	178	51.4	-98.3	1	0	0	0	0	0	0	0	0	0	0	0	0	1	0	0	0	0	0	0	1	1	0	0	0	0	0
131	262	PC-3p-28383089_1	GGTTAGGCGCTGCACAGTGTAGTG	24	chrUn	+	15537665	15537849	ccttgattgtgcaacgcctacgccttaggcgctacactatACAGTGTAGCGTCTAGCTCTCAGGcgttgcacactgacttagtaatttttaggtagtttgaagtgcaactttggtcagacgtgtagcgcctgtcGGTTAGGCGCTGCACAGTGTAGTGtggcgcctagttgtcggacgctacaca	0						3'	New	gp4	.......((((...((((.(((..((((((((((((((((((.(((((((((((((((..((((((((((((.((((((.(((...((((((.....))))))....)))..))))))..))))))))))))..))))))))))))))).)))))))))))))))))).))).)).))...))))	178	51.4	-98.3	1	0	0	0	0	0	1	0	0	0	0	0	0	0	0	0	0	0	0	0	0	0	0	0	0	0	0
132	263	PC-5p-12486851_1	CAAGACAGAAATACCCAATATCTTG	25	chr2B	+	755374062	755374130	aatAAAGACAGAAATACCCAATATCTTGttctagcaagataTTGGGTATTTCTGTCTTTTctttcttca	0						5'	New	gp4	...((((((((((((((((((((((((((....))))))))))))))))))))))))))..........	56	30.4	-39.6	1.9	0	0	0	0	1	0	0	0	0	0	0	0	0	0	1	0	0	0	0	0	0	0	0	0	0	0
132	264	PC-3p-1227900_6	TTGGGTATTTCTGTCTTTT	19	chr2B	+	755374062	755374130	aatAAAGACAGAAATACCCAATATCTTGttctagcaagataTTGGGTATTTCTGTCTTTTctttcttca	0						3'	New	gp4	...((((((((((((((((((((((((((....))))))))))))))))))))))))))..........	56	30.4	-39.6	1.9	0	0	0	0	1	0	0	0	0	2	1	0	0	0	1	0	0	0	0	0	1	0	1	0	0	0
133	265	PC-5p-155725_69	TCTTACCTTGATGCTTCTACA	21	chr3A	-	373155998	373156148	cactaataatgaaccaactgcattttcttttttTCTTACCTTGATGCTTCTACAttgtaagcattttgttttgaccgtctagaaaaatgcttactATGTAGAAGCACCAGGGTAAGaagcatgaaaaaatgtagttggttcattattaaaa	0						5'	New	gp4	...(((((((((((((((((((((((.((..((((((((((((.(((((((((((.(((((((((((.....(.....)....))))))))))).))))))))))).))))))))))))...)).)))))))))))))))))))))))...	145	31.8	-77.8	1.6	2	0	6	8	4	0	2	1	3	7	2	5	3	2	7	5	0	3	0	1	3	2	1	4	2	0
133	266	PC-3p-27441_570	ATGTAGAAGCACCAGGGTAAG	21	chr3A	-	373155998	373156148	cactaataatgaaccaactgcattttcttttttTCTTACCTTGATGCTTCTACAttgtaagcattttgttttgaccgtctagaaaaatgcttactATGTAGAAGCACCAGGGTAAGaagcatgaaaaaatgtagttggttcattattaaaa	0						3'	New	gp4	...(((((((((((((((((((((((.((..((((((((((((.(((((((((((.(((((((((((.....(.....)....))))))))))).))))))))))).))))))))))))...)).)))))))))))))))))))))))...	145	31.8	-77.8	1.6	19	29	61	52	48	32	20	46	29	31	16	40	38	31	38	49	41	11	39	28	25	26	10	24	19	29
134	267	PC-5p-1926553_4	AAGTCAACGCAACCCCCCGAG	21	chr3D	+	418779364	418779510	gggccAAGTCAACGCAACCCCCCGAGctttaaagtacccaatattgttcaacaacatccgcggggttgtatttaaacagtatttactacactgaggggttgcttagacggttttaaagcTCAGGGAGTTGTGCTGACTTGgccccaa	0						5'	New	gp4	(((((((((((.((((((.(((.((((((((((..(((.(((((((((..(((((.((....))))))).....))))))))).......(((((......)))))..))))))))))))).))).)))))).)))))))))))...	144	47.6	-66	0.9	0	1	0	0	0	0	0	0	1	0	0	0	0	0	0	0	0	0	0	0	0	0	0	0	0	1
134	268	PC-3p-442149_19	TCAGGGAGTTGTGCTGACTTG	21	chr3D	+	418779364	418779510	gggccAAGTCAACGCAACCCCCCGAGctttaaagtacccaatattgttcaacaacatccgcggggttgtatttaaacagtatttactacactgaggggttgcttagacggttttaaagcTCAGGGAGTTGTGCTGACTTGgccccaa	0						3'	New	gp4	(((((((((((.((((((.(((.((((((((((..(((.(((((((((..(((((.((....))))))).....))))))))).......(((((......)))))..))))))))))))).))).)))))).)))))))))))...	144	47.6	-66	0.9	0	2	3	1	3	1	0	1	0	1	1	0	0	2	1	0	0	0	0	1	1	0	0	0	0	2
135	269	PC-5p-10013635_1	TTTTAGCCCCAAGCCATCTTGTC	23	chr5A	+	702533392	702533491	gtagacgattgattactggTTTTAGCCCCAAGCCATCTTGTCttgctatttttggtgagCTGGTGGCTTGGGGCTAAAACCActgtttctggtcgtcggt	0						5'	New	gp4	...(((((..(...(((((((((((((((((((((((..(.((..(((....)))..))).)))))))))))))))))))))..))...)..)))))...	94	48	-55.3	1.2	0	0	0	0	0	0	0	1	0	0	0	0	0	0	0	0	0	0	0	0	0	0	0	0	0	0
135	270	PC-3p-1419197_5	CTGGTGGCTTGGGGCTAAAACCA	23	chr5A	+	702533392	702533491	gtagacgattgattactggTTTTAGCCCCAAGCCATCTTGTCttgctatttttggtgagCTGGTGGCTTGGGGCTAAAACCActgtttctggtcgtcggt	0						3'	New	gp4	...(((((..(...(((((((((((((((((((((((..(.((..(((....)))..))).)))))))))))))))))))))..))...)..)))))...	94	48	-55.3	1.2	0	1	1	0	0	1	1	0	0	0	0	0	0	0	0	0	0	1	0	0	0	0	0	0	0	1
136	271	PC-5p-11019555_1	AGATCAGTGTTCTCAAACCAACTC	24	chrUn	-	112619209	112619368	ccagttttgagggtttcaaggttggggcgtAGATCAGTGTTCTCAAACCAACTCtcaaaacagggttgGTTTGAGGACACTGATCTGCGCCAgggattttcggcctttaaaacgacattttctcagccctcaaactgattttgaaggttgagtttttgag	0						5'	New	gp4	...(((((((((((...((..((..((((((((((((((((((((((((((((((......))))))))))))))))))))))))))))))...))..))..)))))))))))..((....(((((((.(((((.....))))).)))))))....))..	110	45	-83.1	1.2	0	0	0	0	0	0	0	0	0	0	0	0	3	0	0	0	1	1	0	0	0	0	0	0	0	0
136	272	PC-3p-2514988_3	GTTTGAGGACACTGATCTGCGCCA	24	chrUn	-	112619209	112619368	ccagttttgagggtttcaaggttggggcgtAGATCAGTGTTCTCAAACCAACTCtcaaaacagggttgGTTTGAGGACACTGATCTGCGCCAgggattttcggcctttaaaacgacattttctcagccctcaaactgattttgaaggttgagtttttgag	0						3'	New	gp4	...(((((((((((...((..((..((((((((((((((((((((((((((((((......))))))))))))))))))))))))))))))...))..))..)))))))))))..((....(((((((.(((((.....))))).)))))))....))..	110	45	-83.1	1.2	0	0	0	0	0	0	0	0	0	0	0	0	2	0	0	0	0	0	0	0	0	2	0	0	0	0
137	273	PC-5p-371581_23	TCTCATTTTCACCACTAACCAGC	23	chr5B	-	8916040	8916237	taaagatgtttcacttaggacaaacttagaacttcaaatattttgcaacggcagaagtactTCTCATTTTCACCACTAACCAGCagtgcatttcccttcaacgcaccctactcttattttgcaactgaaaggaaattcaCTGCTGGTTAGGGTGAAAATGAGAtgtacttcctccgtgccaaaatagcaaggttcacc	0						5'	New	gp4	......((((........))))......((((((....(((((((..((((..(((((((.(((((((((((((.(((((((((((((.((((((.((((..(((..............)))...)))).)))))).)))))))))))))))))))))))))).)))))))..))))..)))))))...))))))...	167	40.4	-85.8	1.1	2	2	4	3	0	2	1	1	2	1	1	2	6	3	6	2	3	1	3	1	3	1	7	4	2	2
137	274	PC-3p-954094_8	CTGCTGGTTAGGGTGAAAATGAGA	24	chr5B	-	8916040	8916237	taaagatgtttcacttaggacaaacttagaacttcaaatattttgcaacggcagaagtactTCTCATTTTCACCACTAACCAGCagtgcatttcccttcaacgcaccctactcttattttgcaactgaaaggaaattcaCTGCTGGTTAGGGTGAAAATGAGAtgtacttcctccgtgccaaaatagcaaggttcacc	0						3'	New	gp4	......((((........))))......((((((....(((((((..((((..(((((((.(((((((((((((.(((((((((((((.((((((.((((..(((..............)))...)))).)))))).)))))))))))))))))))))))))).)))))))..))))..)))))))...))))))...	167	40.4	-85.8	1.1	1	0	1	2	0	1	0	2	2	1	1	3	2	1	0	1	0	0	2	1	1	1	0	0	1	0
138	275	PC-5p-16088489_1	TCCGATCGGAAATAAGTGTCGT	22	chr3D	+	472404980	472405113	tttttggttttaaaaccgctttccactactcccTCCGATCGGAAATAAGTGTCGTggttttagttcaaatttgaagtaaaaccacgGCACTTATTTCTGATCGGAGGgagtaccgcggcggtagaaattgacgg	0						5'	New	gp4	...(..(((((...((((((......((((((((((((((((((((((((((((((((((((.((((....)))).))))))))))))))))))))))))))))))))))))....)))))).)))))..)...	128	44	-80.8	1.4	0	0	0	0	0	0	0	1	0	0	0	0	0	0	0	0	0	0	0	0	0	0	0	0	0	0
138	276	PC-3p-1978181_4	GCACTTATTTCTGATCGGAGG	21	chr3D	+	472404980	472405113	tttttggttttaaaaccgctttccactactcccTCCGATCGGAAATAAGTGTCGTggttttagttcaaatttgaagtaaaaccacgGCACTTATTTCTGATCGGAGGgagtaccgcggcggtagaaattgacgg	0						3'	New	gp4	...(..(((((...((((((......((((((((((((((((((((((((((((((((((((.((((....)))).))))))))))))))))))))))))))))))))))))....)))))).)))))..)...	128	44	-80.8	1.4	0	0	0	0	0	0	0	1	0	1	0	0	1	0	0	2	0	1	0	0	1	0	0	0	0	0
139	277	PC-5p-1125130_7	GGGAGAAGCGCAGTGCTCACTTGC	24	chr3B	+	780137154	780137236	gatgaaGGGAGAAGCGCAGTGCTCACTTGCacgttagcctgaagctaagcaacatgcaGCTGAGCATTGCGCCTCTCTTTTAt	0						5'	New	gp4	...((((((((..((((((((((((..((((.((((((.....))))....)).))))..))))))))))))))))))))...	77	50.6	-39.3	0.9	0	0	0	0	1	0	0	0	0	0	1	0	0	1	0	0	0	0	2	0	0	0	0	0	0	0
139	278	PC-3p-1943668_4	GCTGAGCATTGCGCCTCTCTTTTT	24	chr3B	+	780137154	780137236	gatgaaGGGAGAAGCGCAGTGCTCACTTGCacgttagcctgaagctaagcaacatgcaGCTGAGCATTGCGCCTCTCTTTTAt	0						3'	New	gp4	...((((((((..((((((((((((..((((.((((((.....))))....)).))))..))))))))))))))))))))...	77	50.6	-39.3	0.9	0	0	0	0	0	0	0	1	0	0	0	1	0	1	1	0	0	0	0	0	0	0	0	1	0	0
140	279	PC-5p-1041152_7	GATTTGACCTTACATAACTATCCG	24	chr7D	+	618910159	618910266	aaaatagctaataataatgtGATTTGACCTTACATAACTATCCGggcagcacaacactgctgctcgGATAGTTGGGTAAAGTCAAATCACtttattactaactatctt	0						5'	New	gp4	...((((.((.((((((.((((((((((.((((..((((((((((((((((......))))))))))))))))..)))).)))))))))).)))))).)).))))...	102	35.2	-53.1	1.4	1	0	0	0	0	2	0	0	0	1	0	0	4	0	3	1	0	0	0	0	1	0	1	0	1	0
140	280	PC-3p-972064_8	GATAGTTGGGTAAAGTCAAATCAC	24	chr7D	+	618910159	618910266	aaaatagctaataataatgtGATTTGACCTTACATAACTATCCGggcagcacaacactgctgctcgGATAGTTGGGTAAAGTCAAATCACtttattactaactatctt	0						3'	New	gp4	...((((.((.((((((.((((((((((.((((..((((((((((((((((......))))))))))))))))..)))).)))))))))).)))))).)).))))...	102	35.2	-53.1	1.4	0	0	0	0	0	0	0	0	4	1	0	0	0	2	2	0	0	0	1	1	0	1	1	0	0	0
141	281	PC-5p-866539_9	AAGCTGCCCCCTACCTAGCTTATT	24	chr1D	+	6330186	6330336	cagaatAAGCTGCCCCCTACCTAGCTTATTctagaagctcaaccaaaattttcattttaaaagcctactaatcaagtctcaactactatgcttctaaaataaataaatttggttgggcttctAGAATAAGCTGGATAGGGGGCAGCttatt	0						5'	New	gp4	...((((((((((((((((.(((((((((((((((((((((((((((.((...((((((.((((.((.((.............)).)).)))).))))))....)).))))))))))))))))))))))))))).))))))))))))))))	148	36.4	-79.4	1.4	1	0	2	0	1	0	0	0	0	0	1	0	0	0	1	0	0	0	0	0	0	0	0	0	1	0
141	282	PC-3p-983131_8	AGAATAAGCTGGATAGGGGGCAGC	24	chr1D	+	6330186	6330336	cagaatAAGCTGCCCCCTACCTAGCTTATTctagaagctcaaccaaaattttcattttaaaagcctactaatcaagtctcaactactatgcttctaaaataaataaatttggttgggcttctAGAATAAGCTGGATAGGGGGCAGCttatt	0						3'	New	gp4	...((((((((((((((((.(((((((((((((((((((((((((((.((...((((((.((((.((.((.............)).)).)))).))))))....)).))))))))))))))))))))))))))).))))))))))))))))	148	36.4	-79.4	1.4	0	0	0	0	1	0	0	1	0	1	1	0	1	0	0	2	1	1	2	0	0	0	0	0	0	0
142	283	PC-5p-6612721_2	ATGTCAGGCAGAGTCCATCCACAA	24	chr6D	-	461709356	461709498	tttccatcggctcttgctattatccacaatgaaacatgtgagtggagaATGTCAGGCAGAGTCCATCCACAAtgaaacgcgtttcattgtggatttcattgtggATGGACTCTGCCTGACATTCTCCActcacatgtttctgt	0						5'	New	gp4	........(((....)))............(((((((((((((((((((((((((((((((((((((((((((((((((((......))))..)))))))))))))))))))))))))))))))))))))))))))))))...	110	44.1	-95.9	1.5	0	0	0	0	0	0	0	0	0	1	0	0	2	0	1	0	0	1	0	1	0	0	0	0	0	0
142	284	PC-3p-2130006_4	ATGGACTCTGCCTGACATTCTCCA	24	chr6D	-	461709356	461709498	tttccatcggctcttgctattatccacaatgaaacatgtgagtggagaATGTCAGGCAGAGTCCATCCACAAtgaaacgcgtttcattgtggatttcattgtggATGGACTCTGCCTGACATTCTCCActcacatgtttctgt	0						3'	New	gp4	........(((....)))............(((((((((((((((((((((((((((((((((((((((((((((((((((......))))..)))))))))))))))))))))))))))))))))))))))))))))))...	110	44.1	-95.9	1.5	0	2	0	0	0	0	0	1	1	1	0	0	1	1	1	0	0	2	0	0	0	1	0	0	0	2
143	285	PC-5p-5585146_2	TGGTCTCAGTTGGTGGCATGAACC	24	chr5A	-	536949130	536949238	ataggcacctcatTGGTCTCAGTTGGTGGCATGAACCaggactaaaggggagcctttggtcccggttCAAACCACCAACCGAGACCAATGGtggtgagccaagagcgag	0						5'	New	gp4	...(((((((((((((((((.((((((((..((((((.((((((((((....)))))))))).))))))..)))))))).))))))))))).)))..))).........	97	55	-68.8	1.1	0	0	0	0	1	0	0	1	0	0	0	0	0	0	0	0	0	0	0	0	1	0	0	0	0	0
143	286	PC-3p-9041129_1	CAAACCACCAACCGAGACCAATGG	24	chr5A	-	536949130	536949238	ataggcacctcatTGGTCTCAGTTGGTGGCATGAACCaggactaaaggggagcctttggtcccggttCAAACCACCAACCGAGACCAATGGtggtgagccaagagcgag	0						3'	New	gp4	...(((((((((((((((((.((((((((..((((((.((((((((((....)))))))))).))))))..)))))))).))))))))))).)))..))).........	97	55	-68.8	1.1	0	0	0	0	0	0	1	0	1	0	0	0	0	0	0	0	0	0	0	0	0	0	0	0	0	0
144	287	PC-5p-1549603_5	TTTCAGAATCGTCACTTCATA	21	chr7A	+	678950531	678950756	atggctcgtcggcaaatgcacatctaggggccagttcttttcggcgattctcccagaatcgcccccccccccccccttagctttTTTCAGAATCGTCACTTCATAttttttttttacaattctatctagttaaggtctaattatctaggattgtaaaaaACATATGGAGTGGTGATTCTGGAagaagctggggaggggggcgattctggtagaatcacccaaaaga	0						5'	New	gp4	.((((((....((....))........))))))..((((((.((.((((((.(((((((((((((((.((((......((((((((((((((((..((((((((((...(((((((((((((((..((((((.....))))))..))))))))))))))).))))))))))..)))))))))))))))))))).))))))))))))))).)))))).)).))))))	191	45.1	-122	1.2	0	0	1	0	0	0	0	0	1	0	0	1	0	0	0	0	0	0	0	0	0	0	0	0	0	0
144	288	PC-3p-5974951_2	ACATATGGAGTGGTGATTCTGGA	23	chr7A	+	678950531	678950756	atggctcgtcggcaaatgcacatctaggggccagttcttttcggcgattctcccagaatcgcccccccccccccccttagctttTTTCAGAATCGTCACTTCATAttttttttttacaattctatctagttaaggtctaattatctaggattgtaaaaaACATATGGAGTGGTGATTCTGGAagaagctggggaggggggcgattctggtagaatcacccaaaaga	0						3'	New	gp4	.((((((....((....))........))))))..((((((.((.((((((.(((((((((((((((.((((......((((((((((((((((..((((((((((...(((((((((((((((..((((((.....))))))..))))))))))))))).))))))))))..)))))))))))))))))))).))))))))))))))).)))))).)).))))))	191	45.1	-122	1.2	0	0	1	0	0	0	0	0	0	0	0	0	0	0	0	0	0	0	0	0	0	0	0	0	0	0
145	289	PC-5p-17414195_1	TTTTAGCCCCAAGCCATCTTG	21	chr7A	+	119090403	119090544	tgttcttgtagcaagttcccgtccgccgattactggTTTTAGCCCCAAGCCATCTTGtcttgccgtttttggtgagctGGTGGCTTGGGGCTAAAACCActgtttatggtcgttgatgatggtcatattagctatgagatgt	0						5'	New	gp4	...(((..((((.(((..((((((((((...(((((((((((((((((((((((..(.((..(((....)))..))).)))))))))))))))))))))..))...))).)).....)))))....))).))))..)))...	136	47.2	-67.8	1	0	0	0	0	1	0	0	0	0	0	0	0	0	0	0	0	0	0	0	0	0	0	0	0	0	0
145	290	PC-3p-977313_8	GGTGGCTTGGGGCTAAAACCA	21	chr7A	+	119090403	119090544	tgttcttgtagcaagttcccgtccgccgattactggTTTTAGCCCCAAGCCATCTTGtcttgccgtttttggtgagctGGTGGCTTGGGGCTAAAACCActgtttatggtcgttgatgatggtcatattagctatgagatgt	0						3'	New	gp4	...(((..((((.(((..((((((((((...(((((((((((((((((((((((..(.((..(((....)))..))).)))))))))))))))))))))..))...))).)).....)))))....))).))))..)))...	136	47.2	-67.8	1	0	0	0	0	0	4	0	0	0	0	1	0	0	0	0	1	0	1	0	0	0	1	0	0	0	0
146	291	PC-5p-2248755_3	AGATAAGCCGCCTTCTTCCCAGCT	24	chr1A	-	285356680	285356849	acgttaggggccagttcttttggtagcttaaaAGATAAGCCGCCTTCTTCCCAGCTtttttcgtaagccgcctctcaacaaaatttcagagcggcttattTTTTAAGTTGGGGAGAGGCGGCTTattttttaagccgcccaaagaaatgatctagatgtagaaattcccg	0						5'	New	gp4	......((((.((.((((((.((..((((((((((((((((((((.(((((((((((.....(((((((((.(((.((......)).)))))))))))).....)))))))))))))))))))))))))))))))..)).)))))).)).((((....))))...)))).	138	43.5	-84.6	1.1	0	0	0	0	0	1	0	0	0	0	0	0	2	0	0	0	0	0	0	1	1	0	0	0	0	0
146	292	PC-3p-6477406_2	TTTTAAGTTGGGGAGAGGCGGCTT	24	chr1A	-	285356680	285356849	acgttaggggccagttcttttggtagcttaaaAGATAAGCCGCCTTCTTCCCAGCTtttttcgtaagccgcctctcaacaaaatttcagagcggcttattTTTTAAGTTGGGGAGAGGCGGCTTattttttaagccgcccaaagaaatgatctagatgtagaaattcccg	0						3'	New	gp4	......((((.((.((((((.((..((((((((((((((((((((.(((((((((((.....(((((((((.(((.((......)).)))))))))))).....)))))))))))))))))))))))))))))))..)).)))))).)).((((....))))...)))).	138	43.5	-84.6	1.1	0	0	0	0	0	0	0	0	0	0	0	0	1	0	1	0	0	1	0	1	1	0	0	0	0	0
147	293	PC-5p-17547311_1	GCCACGTCGGCAGGTCAACGGGCA	24	chr4B	-	659573588	659573755	ctgggttgcgaagcagacgccaggatccctggcgtctggcccctttGCCACGTCGGCAGGTCAACGGGCAggatccctggcgtctggcccctggcccgcactgcccGCCTGCCCGTTGACCTGCTGACGTggcaaaggggctagacgccagggatcctggcgtctggc	0						5'	New	gp4	.............(((((((((((((((((((((((((((((((((((((((((((((((((((((((((((......(((((..((((...))))...)).)))..)))))))))))))))))))))))))))))))))))))))))))))))))))))))))))..	153	69.6	-149.4	1.3	0	0	0	0	0	0	0	0	0	0	0	1	0	0	1	0	1	1	0	0	0	0	0	0	0	0
147	294	PC-3p-1621912_5	GCCTGCCCGTTGACCTGCTGACGT	24	chr4B	-	659573588	659573755	ctgggttgcgaagcagacgccaggatccctggcgtctggcccctttGCCACGTCGGCAGGTCAACGGGCAggatccctggcgtctggcccctggcccgcactgcccGCCTGCCCGTTGACCTGCTGACGTggcaaaggggctagacgccagggatcctggcgtctggc	0						3'	New	gp4	.............(((((((((((((((((((((((((((((((((((((((((((((((((((((((((((......(((((..((((...))))...)).)))..)))))))))))))))))))))))))))))))))))))))))))))))))))))))))))..	153	69.6	-149.4	1.3	0	0	0	0	1	0	0	0	1	0	0	0	1	0	0	0	0	0	0	0	0	0	0	0	0	0
148	295	PC-5p-100072_119	AGCGCTACCGCCGCTGGCCGGACA	24	chr4A	-	697813692	697813875	cttaaataggcggctccatgcaccctagcagataagatagttactaaaatatggtttgactttgcactgcccgggcAGCGCTACCGCCGCTGGCCGGACAgtgttacactgcCCGGACAGCTGTGGTAGTGTTACTtgagcattgtaaactcagatcatatatttactatctatcttatttttg	0						5'	New	gp4	......((((..((.....))..))))..(((((((((((.((.(((((((((((((((.((((((.(((.(..(.(((((((((((.((((.((((.(((((...))))).)))).)))).))))))))))).)..).))).)))))).))))))))))).)))).)).)))))))))))...	152	45.7	-84.1	1	2	6	1	2	6	4	3	1	11	6	2	2	4	5	20	1	2	0	5	3	1	1	3	18	2	6
148	296	PC-3p-6249803_2	CCGGACAGCTGTGGTAGTGTTACT	24	chr4A	-	697813692	697813875	cttaaataggcggctccatgcaccctagcagataagatagttactaaaatatggtttgactttgcactgcccgggcAGCGCTACCGCCGCTGGCCGGACAgtgttacactgcCCGGACAGCTGTGGTAGTGTTACTtgagcattgtaaactcagatcatatatttactatctatcttatttttg	0						3'	New	gp4	......((((..((.....))..))))..(((((((((((.((.(((((((((((((((.((((((.(((.(..(.(((((((((((.((((.((((.(((((...))))).)))).)))).))))))))))).)..).))).)))))).))))))))))).)))).)).)))))))))))...	152	45.7	-84.1	1	0	0	0	0	0	0	0	0	0	0	0	0	0	0	0	0	0	1	0	1	0	0	0	0	0	0
149	297	PC-5p-696620_11	TGAAAGGACCTATGAGGAGTC	21	chr7B	-	634057678	634057849	ttggctcaccaactacgtaggtctgggtggccTGAAAGGACCTATGAGGAGTCtgaaactaacatatcggtggtggtggtggagtctgaaactaacatagttaacctcgtatgttagtttcagACTCCTCATAGGTCCTTTCAGGCCacccagacctacgtagttggtgagc	0						5'	New	gp4	...(((((((((((((((((((((((((((((((((((((((((((((((((((((((((((((((.(((.(((....(((.(((.....)))..))).....)))))))))))))))))))))))))))))))))))))))))))))))))))))))))))))))))))))	169	48.8	-138	1.6	0	0	0	0	0	0	0	0	0	0	0	1	0	0	1	0	0	1	1	0	0	1	0	1	0	0
149	298	PC-3p-6107222_2	ACTCCTCATAGGTCCTTTCAGGCC	24	chr7B	-	634057678	634057849	ttggctcaccaactacgtaggtctgggtggccTGAAAGGACCTATGAGGAGTCtgaaactaacatatcggtggtggtggtggagtctgaaactaacatagttaacctcgtatgttagtttcagACTCCTCATAGGTCCTTTCAGGCCacccagacctacgtagttggtgagc	0						3'	New	gp4	...(((((((((((((((((((((((((((((((((((((((((((((((((((((((((((((((.(((.(((....(((.(((.....)))..))).....)))))))))))))))))))))))))))))))))))))))))))))))))))))))))))))))))))))	169	48.8	-138	1.6	0	0	0	0	0	0	0	0	1	0	0	0	1	0	0	0	0	0	0	0	0	0	0	0	0	0
150	299	PC-5p-498796_16	TCTGTCTGCTGTCTGCGTGGA	21	chr5A	+	56316910	56317081	tttcgtccgtttttgtccgtttgggtccgcgtgggcagaaatgacagcccaacacgcggacgtaaatccattttgTCTGTCTGCTGTCTGCGTGGAcgcaaatccgcccaaattatttgggccaggtttgcatcCACACAGGCACCAGACGGATGtgttgcgcgtccgctcg	0						5'	New	gp4	....((.((((((((((((..((....))..))))))))))))))..........((((((((.....(((...(((((((((.((((((.(((((.(((((((.(((((((...)))))))..))))))).))))).)))))).))))))))))))....))))))))...	114	55.2	-83.5	0.9	0	1	1	2	1	1	1	1	1	0	0	0	0	0	1	1	0	0	1	1	1	0	1	1	0	1
150	300	PC-3p-4247713_2	CACACAGGCACCAGACGGATG	21	chr5A	+	56316910	56317081	tttcgtccgtttttgtccgtttgggtccgcgtgggcagaaatgacagcccaacacgcggacgtaaatccattttgTCTGTCTGCTGTCTGCGTGGAcgcaaatccgcccaaattatttgggccaggtttgcatcCACACAGGCACCAGACGGATGtgttgcgcgtccgctcg	0						3'	New	gp4	....((.((((((((((((..((....))..))))))))))))))..........((((((((.....(((...(((((((((.((((((.(((((.(((((((.(((((((...)))))))..))))))).))))).)))))).))))))))))))....))))))))...	114	55.2	-83.5	0.9	0	1	0	0	0	0	0	0	0	0	0	0	0	0	0	0	0	0	0	0	0	0	0	0	0	1
151	301	PC-5p-2106537_4	GAGACAGACTTCTGGACCGTTGGA	24	chr5D	+	525480141	525480287	caggtgataccgtGAGACAGACTTCTGGACCGTTGGAtctaaaatctaacgcctctaagaggccggtgtaccttcacacaaaaaatacaccggcctcttagaggcgttCAACGGCCTAGAAGTTTGTATCACggtaaaattcatgtt	0						5'	New	gp4	...((((((((((((.((((((((((((.(((((((............((((((((((((((((((((((...............))))))))))))))))))))))))))))).)))))))))))).))))))))....))))...	141	46.3	-84.1	1.2	1	1	0	0	0	0	0	0	1	0	0	0	1	0	0	0	0	0	0	1	0	1	1	1	1	1
151	302	PC-3p-6263598_2	CAACGGCCTAGAAGTTTGTATCAC	24	chr5D	+	525480141	525480287	caggtgataccgtGAGACAGACTTCTGGACCGTTGGAtctaaaatctaacgcctctaagaggccggtgtaccttcacacaaaaaatacaccggcctcttagaggcgttCAACGGCCTAGAAGTTTGTATCACggtaaaattcatgtt	0						3'	New	gp4	...((((((((((((.((((((((((((.(((((((............((((((((((((((((((((((...............))))))))))))))))))))))))))))).)))))))))))).))))))))....))))...	141	46.3	-84.1	1.2	0	0	0	0	0	0	0	0	0	0	1	1	0	0	0	0	0	0	1	1	0	0	1	0	0	0
152	303	PC-5p-800094_10	TTGTTTCCCCAACAGGCAAAG	21	chr1D	+	387218951	387219059	aaatctactagctatgaTTGTTTCCCCAACAGGCAAAGttttttatctgttttttgtaactgatcaaaacctTTGCCTGTTGGGGAAACAATCatagctgggaagaata	0						5'	New	gp4	...(((.(((((((((((((((((((((((((((((((.((((.(((.(((......))).))).)))).)))))))))))))))))))))))))))))))..)))...	103	35.8	-64.6	1.7	2	0	0	0	0	0	0	1	0	1	0	0	0	2	1	0	0	0	0	0	1	0	0	0	2	0
152	304	PC-3p-1864828_4	TTGCCTGTTGGGGAAACAATC	21	chr1D	+	387218951	387219059	aaatctactagctatgaTTGTTTCCCCAACAGGCAAAGttttttatctgttttttgtaactgatcaaaacctTTGCCTGTTGGGGAAACAATCatagctgggaagaata	0						3'	New	gp4	...(((.(((((((((((((((((((((((((((((((.((((.(((.(((......))).))).)))).)))))))))))))))))))))))))))))))..)))...	103	35.8	-64.6	1.7	0	0	0	0	0	0	0	1	0	0	0	0	1	0	0	0	0	0	0	0	1	0	0	0	0	0
153	305	PC-5p-6329481_2	CGAGACTGGTGTAACGAGTGCTCC	24	chr1A	-	124018080	124018298	agcttcgccttcacatcacagagaacgtatcctgtgcaaccaCGAGACTGGTGTAACGAGTGCTCCgaccgattctgcgccattggttccgcatccagtggcgcagaatttcTCGGAGCACTCGTTACACCAGtctcgtcgttgcacaggatacgttctctcgcatcacaccctcctgaagccactcgggctgaaatagggacgcacacgaccgaatcc	0						5'	New	gp4	...((((............(((((((((((((((((((((.(((((((((((((((((((((((((((..((((((((((((((((........))))))))))))))))..))))))))))))))))))))))))))).))))))))))))))))))))).........((((.....((((.....)))).....))))...........))))...	142	55.7	-139.2	1.1	0	0	0	0	1	0	0	1	1	2	0	0	3	0	1	0	0	0	1	0	0	0	2	0	0	0
153	306	PC-3p-672096_12	TCGGAGCACTCGTTACACCAG	21	chr1A	-	124018080	124018298	agcttcgccttcacatcacagagaacgtatcctgtgcaaccaCGAGACTGGTGTAACGAGTGCTCCgaccgattctgcgccattggttccgcatccagtggcgcagaatttcTCGGAGCACTCGTTACACCAGtctcgtcgttgcacaggatacgttctctcgcatcacaccctcctgaagccactcgggctgaaatagggacgcacacgaccgaatcc	0						3'	New	gp4	...((((............(((((((((((((((((((((.(((((((((((((((((((((((((((..((((((((((((((((........))))))))))))))))..))))))))))))))))))))))))))).))))))))))))))))))))).........((((.....((((.....)))).....))))...........))))...	142	55.7	-139.2	1.1	2	0	4	0	1	2	0	0	1	2	1	0	8	0	2	1	0	0	1	1	1	0	1	0	2	0
154	307	PC-5p-2893220_3	AACTGCACCTGTGGTTGGGTC	21	chr1D	-	476677185	476677305	tgagcttcagtgccgtAACTGCACCTGTGGTTGGGTCagtgacatgtgggcctaacagacggctggcccacatgcCATTGACCCAACTCTAGGTGCAGTtacggcaccgaagcagcgtccc	0						5'	New	gp4	...(((((.((((((((((((((((((..((((((((((((.((((((((((............)))))))))).))))))))))))..)))))))))))))))))).)))))........	110	58.7	-88.8	1.3	0	1	0	0	0	0	0	1	1	0	0	0	0	1	0	0	0	0	0	0	0	2	0	0	0	1
154	308	PC-3p-18890671_1	CATTGACCCAACTCTAGGTGCAGT	24	chr1D	-	476677185	476677305	tgagcttcagtgccgtAACTGCACCTGTGGTTGGGTCagtgacatgtgggcctaacagacggctggcccacatgcCATTGACCCAACTCTAGGTGCAGTtacggcaccgaagcagcgtccc	0						3'	New	gp4	...(((((.((((((((((((((((((..((((((((((((.((((((((((............)))))))))).))))))))))))..)))))))))))))))))).)))))........	110	58.7	-88.8	1.3	0	0	0	0	1	0	0	0	0	1	0	0	0	0	0	0	0	0	0	0	0	0	0	0	0	0
155	309	PC-5p-901553_8	AAAGACTAGAACCCTCAAACC	21	chr1D	+	486366253	486366370	acttttaagggttgaaaaacaggggcAAAGACTAGAACCCTCAAACCcaacccttaaactgctttaagggttGAGTTTGAGGGTTCTAGTCTTTGCctcaaccccaacctttaaatct	0						5'	New	gp4	...(((((((((((.......(((((((((((((((((((((((((.(((((((((((....))))))))))).))))))))))))))))))))))))).....)))))))))))...	112	42.4	-73.1	1.5	1	0	0	1	0	0	0	0	0	1	0	0	1	0	2	0	0	1	0	0	0	0	0	0	1	0
155	310	PC-3p-14708260_1	GAGTTTGAGGGTTCTAGTCTTTGC	24	chr1D	+	486366253	486366370	acttttaagggttgaaaaacaggggcAAAGACTAGAACCCTCAAACCcaacccttaaactgctttaagggttGAGTTTGAGGGTTCTAGTCTTTGCctcaaccccaacctttaaatct	0						3'	New	gp4	...(((((((((((.......(((((((((((((((((((((((((.(((((((((((....))))))))))).))))))))))))))))))))))))).....)))))))))))...	112	42.4	-73.1	1.5	0	0	0	0	0	0	0	0	0	0	0	0	0	0	0	0	0	0	0	1	0	0	0	0	0	0
156	311	PC-5p-3549050_2	TGGTGGGCGTACGGAACACGGG	22	chr6B	-	111710329	111710402	ccTGGTGGGCGTACGGAACACGGGtgatttttcttagggaaaaCACCCGTGTTCACGTACGCCCATCCtttccc	0						5'	New	gp4	...(((((((((((((((((((((((.((((((....))))))))))))))))).)))))))))))).......	64	55.4	-49	1.2	0	0	0	0	0	0	0	0	0	0	0	0	0	0	0	0	0	0	0	0	0	1	0	0	0	0
156	312	PC-3p-79582_157	CACCCGTGTTCACGTACGCCCATCC	25	chr6B	-	111710329	111710402	ccTGGTGGGCGTACGGAACACGGGtgatttttcttagggaaaaCACCCGTGTTCACGTACGCCCATCCtttccc	0						3'	New	gp4	...(((((((((((((((((((((((.((((((....))))))))))))))))).)))))))))))).......	64	55.4	-49	1.2	2	1	3	7	9	30	8	2	18	2	0	10	1	2	1	2	7	5	10	0	0	3	3	2	2	1
157	313	PC-5p-14576136_1	AGGAGACGCCTCGATTTCACCCCC	24	chr1D	+	302928031	302928180	agaaatggAGGAGACGCCTCGATTTCACCCCCtgtagttggtatccggcatatatgctcgatttccatatatgccggataccaactacAGGGGGTGAAATCGAGGCGTCTCCtccattctccgcacatccctgtatgccgacgacgcggc	0						5'	New	gp4	.(((((((((((((((((((((((((((((((((((((((((((((((((((((((.........))))))))))))))))))))))))))))))))))))))))))))))))))))).))...............((((......))))	120	54	-113.1	1.4	0	0	0	0	0	0	0	1	0	0	0	0	2	0	0	0	0	0	0	0	0	0	1	0	0	0
157	314	PC-3p-3163636_2	AGGGGGTGAAATCGAGGCGTCTCC	24	chr1D	+	302928031	302928180	agaaatggAGGAGACGCCTCGATTTCACCCCCtgtagttggtatccggcatatatgctcgatttccatatatgccggataccaactacAGGGGGTGAAATCGAGGCGTCTCCtccattctccgcacatccctgtatgccgacgacgcggc	0						3'	New	gp4	.(((((((((((((((((((((((((((((((((((((((((((((((((((((((.........))))))))))))))))))))))))))))))))))))))))))))))))))))).))...............((((......))))	120	54	-113.1	1.4	0	0	0	0	0	0	0	0	0	0	1	0	1	0	0	1	1	0	0	0	0	0	0	0	0	0
158	315	PC-5p-589559_14	ACGAAATCACATTGGTAGAAGTCG	24	chr3B	+	796311076	796311252	acaaatgtttgttgtgcatgtaaaaattcatgACGAAATCACATTGGTAGAAGTCGtgccaaaaaacaaaatcagaaactgcaaaatgcttttgtaagtagtaacatattcagagcatcaattttgtttttttaccACGCCTTCTACCAATGTGATTttgcgatgaaattttgcatg	0						5'	New	gp4	................(((((((((.(((((..((((((((((((((((((((.((((..(((((((((((((((...)))....(((((((.(((.((....)).)))..)))))))..))))))))))))...)))).))))))))))))))))))))..))))).)))))))))	161	32.8	-64.4	1.1	1	0	1	0	0	0	0	0	1	3	0	1	1	0	0	0	0	1	1	1	0	1	0	1	1	0
158	316	PC-3p-1025267_7	ACGCCTTCTACCAATGTGATT	21	chr3B	+	796311076	796311252	acaaatgtttgttgtgcatgtaaaaattcatgACGAAATCACATTGGTAGAAGTCGtgccaaaaaacaaaatcagaaactgcaaaatgcttttgtaagtagtaacatattcagagcatcaattttgtttttttaccACGCCTTCTACCAATGTGATTttgcgatgaaattttgcatg	0						3'	New	gp4	................(((((((((.(((((..((((((((((((((((((((.((((..(((((((((((((((...)))....(((((((.(((.((....)).)))..)))))))..))))))))))))...)))).))))))))))))))))))))..))))).)))))))))	161	32.8	-64.4	1.1	0	0	0	0	1	1	0	0	0	1	2	0	0	0	0	0	0	0	0	0	0	0	0	1	0	0
159	317	PC-5p-9740651_1	GCACAGAGCGTGTGGTGCGTCATT	24	chr6D	+	15650909	15651066	tgttagtagtggcGCACAGAGCGTGTGGTGCGTCATTactaattaactagtaatgacgcactgtgccctggtgcgtcattaatagttttggaaaaaaataaaaaataaaatttgctagtAATGACGCACCGTGTATCTGATGCgccattagtaatgag	0						5'	New	gp4	.((((.((((((((((((((..(..((((((((((((((((....((((.((((((((((((.......)))))))))))).))))(((....)))...................))))))))))))))))..).)))).)))))))))).))))...	154	39.9	-75.7	1.2	0	0	0	0	0	0	0	0	0	0	0	0	0	0	0	0	0	0	0	0	0	0	0	0	0	0
159	318	PC-3p-1843925_4	AATGACGCACCGTGTATCTGATGC	24	chr6D	+	15650909	15651066	tgttagtagtggcGCACAGAGCGTGTGGTGCGTCATTactaattaactagtaatgacgcactgtgccctggtgcgtcattaatagttttggaaaaaaataaaaaataaaatttgctagtAATGACGCACCGTGTATCTGATGCgccattagtaatgag	0						3'	New	gp4	.((((.((((((((((((((..(..((((((((((((((((....((((.((((((((((((.......)))))))))))).))))(((....)))...................))))))))))))))))..).)))).)))))))))).))))...	154	39.9	-75.7	1.2	0	0	0	0	0	0	0	0	0	1	0	0	1	0	0	0	2	0	0	0	0	0	1	0	0	0
160	319	PC-5p-6095759_2	GCGTATTGTGACGGTGAAACAGAC	24	chr4A	+	705262980	705263220	atacaaatcttaaaagcgtattatgacatgataagaaaGCGTATTGTGACGGTGAAACAGACaaagtcaatccgtgctttattatctttccttaataataaagcacggattgactccGTGGGTTCACCGTCACAATACGCTtctttccgtgattttacgctttcagtttgcacaagccgctaacgaggtggtactaaaataacgtacatgtccgatttttctttccggcacgttatgggcc	0						5'	New	gp4	...(((((....((((((((..((..((((..(((.((((((((((((((((((.(((..((..(((((((((((((((((((((.........)))))))))))))))))))))..))..))))))))))))))))))))))))..))))))..))))))))..))))).....((((((.....))))))......(((((((....(((.((........)).)))))))))).....	167	40.7	-99.9	1	0	0	0	1	0	1	0	0	0	0	1	1	1	0	0	0	0	0	0	0	0	0	0	0	0	0
160	320	PC-3p-71696_178	GTGGGTTCACCGTCACAATACGCT	24	chr4A	+	705262980	705263220	atacaaatcttaaaagcgtattatgacatgataagaaaGCGTATTGTGACGGTGAAACAGACaaagtcaatccgtgctttattatctttccttaataataaagcacggattgactccGTGGGTTCACCGTCACAATACGCTtctttccgtgattttacgctttcagtttgcacaagccgctaacgaggtggtactaaaataacgtacatgtccgatttttctttccggcacgttatgggcc	0						3'	New	gp4	...(((((....((((((((..((..((((..(((.((((((((((((((((((.(((..((..(((((((((((((((((((((.........)))))))))))))))))))))..))..))))))))))))))))))))))))..))))))..))))))))..))))).....((((((.....))))))......(((((((....(((.((........)).)))))))))).....	167	40.7	-99.9	1	7	6	5	2	5	1	6	5	7	4	10	4	16	8	9	1	1	2	5	2	0	2	5	0	7	6
161	321	PC-5p-1845820_4	TTTGGACTTATGTGCAGCTCTCAG	24	chr5A	+	688730051	688730250	gaggtgcgccctaattttcaaaacaTTTGGACTTATGTGCAGCTCTCAGcaaaaaagacaaatcggaggtctgtaaaaatgtgtactgttcatatactgttttggtctgatttgtctttTTGGCTGAGAGCTGCACATAAGtccaaatgttttgaaaattgaggcgcacctcacgcatcaaattgtctaccacctcaatt	0						5'	New	gp4	((((((((((..((((((((((((((((((((((((((((((((((((((.((((((((((((((((...((...((((((((((.......))))).))))))))))))))))))))))).))))))))))))))))))))))))))))))))))))))..))))))))))..(((......)))..............	172	40	-113.3	1.4	0	0	0	0	0	0	0	0	0	0	0	0	2	0	1	1	0	0	1	0	0	0	0	0	0	0
161	322	PC-3p-230060_42	TTGGCTGAGAGCTGCACATAAG	22	chr5A	+	688730051	688730250	gaggtgcgccctaattttcaaaacaTTTGGACTTATGTGCAGCTCTCAGcaaaaaagacaaatcggaggtctgtaaaaatgtgtactgttcatatactgttttggtctgatttgtctttTTGGCTGAGAGCTGCACATAAGtccaaatgttttgaaaattgaggcgcacctcacgcatcaaattgtctaccacctcaatt	0						3'	New	gp4	((((((((((..((((((((((((((((((((((((((((((((((((((.((((((((((((((((...((...((((((((((.......))))).))))))))))))))))))))))).))))))))))))))))))))))))))))))))))))))..))))))))))..(((......)))..............	172	40	-113.3	1.4	6	6	10	8	5	4	0	2	9	5	1	6	9	7	6	7	11	1	12	4	2	5	1	6	6	6
162	323	PC-5p-778149_10	TTTCTGAAGGGTTTATCGAGG	21	chr6A	-	29948458	29948558	gatttgattatattgtggaTTTCTGAAGGGTTTATCGAGGaagaggtgggttgtgcatctctccTCGATGAAACCTTCGGATATCtacaatgtatcaggtg	0						5'	New	gp4	.(..(((.((((((((((((.((((((((.(((((((((((.((((((.......))))))))))))))))).)))))))).)))))))))))))))..).	99	41.6	-54.8	1.3	0	0	0	0	0	0	0	0	0	0	0	0	0	0	0	0	0	0	0	0	0	0	0	0	0	0
162	324	PC-3p-14279189_1	TCGATGAAACCTTCGGAAATC	21	chr6A	-	29948458	29948558	gatttgattatattgtggaTTTCTGAAGGGTTTATCGAGGaagaggtgggttgtgcatctctccTCGATGAAACCTTCGGATATCtacaatgtatcaggtg	0						3'	New	gp4	.(..(((.((((((((((((.((((((((.(((((((((((.((((((.......))))))))))))))))).)))))))).)))))))))))))))..).	99	41.6	-54.8	1.3	0	0	0	0	0	0	0	0	0	0	0	0	0	0	0	0	0	0	0	0	0	0	0	0	0	0
163	325	PC-5p-2289588_3	CTCTGCCGCAGCTGCCCGGACAG	23	chr3A	-	737720601	737720800	taggcggattcatgcaccctatcagataagatagatagtaataatgtgatttgactttgcattgcccgggcagCTCTGCCGCAGCTGCCCGGACAGtgttacactATTCGGGCAGCTGCGGTAGTGCTGctagtgcattgtaattgagatcacatcattattatgtatgttatttttgatagtttagcattttatgcaaa	0						5'	New	gp4	...(((.....((((...(((((((((((.(((.((((((((.(((((((((....(((((.(((...((((((.((((((((((((((((((.((((...)))).)))))))))))))))))).))))))...))).)))))...))))))))).)))))))).))).)))))..))))))....))))....)))...	194	42	-99	1.2	1	0	1	0	0	0	0	1	0	0	0	0	0	0	0	0	0	0	0	0	0	0	0	0	1	0
163	326	PC-3p-843295_9	ATTCGGGCAGCTGCGGTAGTGCTG	24	chr3A	-	737720601	737720800	taggcggattcatgcaccctatcagataagatagatagtaataatgtgatttgactttgcattgcccgggcagCTCTGCCGCAGCTGCCCGGACAGtgttacactATTCGGGCAGCTGCGGTAGTGCTGctagtgcattgtaattgagatcacatcattattatgtatgttatttttgatagtttagcattttatgcaaa	0						3'	New	gp4	...(((.....((((...(((((((((((.(((.((((((((.(((((((((....(((((.(((...((((((.((((((((((((((((((.((((...)))).)))))))))))))))))).))))))...))).)))))...))))))))).)))))))).))).)))))..))))))....))))....)))...	194	42	-99	1.2	1	0	0	0	1	1	0	0	0	1	0	1	0	1	0	0	0	0	1	0	0	0	0	0	1	0
164	327	PC-5p-15043490_1	TAGGTGCTTTGGGGGCTTTATGGC	24	chr3A	+	552633895	552634101	ggcttttgcttctatatttgcagcttttccattttggccaaaaagtcataaaagatcctaaaTAGGTGCTTTGGGGGCTTTATGGCttttgatgattcaatatagcaatatatagttccaaaagctATAAAAGCTCCAAAAACACCTATTtatgagcttttatggctttttggccaaagtaaaaatgctgtaaaagtagaagcaaaa	0						5'	New	gp4	...(((((((((((..((((((((.(((..((((((((((((((((((((((((.((.((((((((((.(((.((((((((((((((((((..((((..(((((....))))))))).)))))))))).)))))))).))).)))))))))).)).))))))))))))))))))))))))..))).))))))))..)))))))))))	204	33.3	-103.1	1.5	0	0	0	0	0	0	0	0	0	0	0	0	1	0	0	0	1	0	0	0	0	0	0	0	0	0
164	328	PC-3p-20463602_1	ATAAAAGCTCCAAAAACACCTATT	24	chr3A	+	552633895	552634101	ggcttttgcttctatatttgcagcttttccattttggccaaaaagtcataaaagatcctaaaTAGGTGCTTTGGGGGCTTTATGGCttttgatgattcaatatagcaatatatagttccaaaagctATAAAAGCTCCAAAAACACCTATTtatgagcttttatggctttttggccaaagtaaaaatgctgtaaaagtagaagcaaaa	0						3'	New	gp4	...(((((((((((..((((((((.(((..((((((((((((((((((((((((.((.((((((((((.(((.((((((((((((((((((..((((..(((((....))))))))).)))))))))).)))))))).))).)))))))))).)).))))))))))))))))))))))))..))).))))))))..)))))))))))	204	33.3	-103.1	1.5	0	0	0	0	0	0	0	0	0	0	0	0	0	0	0	0	0	0	1	0	0	0	0	0	0	0
165	329	PC-5p-523212_16	ATCTCTTTCTTCATTTATTGCATG	24	chr1D	-	34186513	34186681	tagtaactagctatgttaccactttcATCTCTTTCTTCATTTATTGCATGccacatcatctatttaacctagatatgtgtgatgttactacctatgttactcccactgtgggatgatgtggcatgcaATAAATGAAGAAAGAGATGAAAGTggtaacatagctagttag	0						5'	New	gp4	...((((((((((((((((((((((((((((((((((((((((((((((((((((((.......((((.(((.((.(((......))))).))).)))).((((.....)))).)))))))))))))))))))))))))))))))))))))))))))))))))))))).	165	36.1	-104.9	1.7	0	0	0	0	0	0	0	1	0	1	0	1	0	0	3	0	1	0	1	1	0	3	2	1	0	0
165	330	PC-3p-3550181_2	ATAAATGAAGAAAGAGATGAAAGT	24	chr1D	-	34186513	34186681	tagtaactagctatgttaccactttcATCTCTTTCTTCATTTATTGCATGccacatcatctatttaacctagatatgtgtgatgttactacctatgttactcccactgtgggatgatgtggcatgcaATAAATGAAGAAAGAGATGAAAGTggtaacatagctagttag	0						3'	New	gp4	...((((((((((((((((((((((((((((((((((((((((((((((((((((((.......((((.(((.((.(((......))))).))).)))).((((.....)))).)))))))))))))))))))))))))))))))))))))))))))))))))))))).	165	36.1	-104.9	1.7	0	0	0	0	1	0	0	0	0	0	0	0	0	0	0	0	0	0	0	0	0	0	0	0	0	0
166	331	PC-5p-6320211_2	TAACACTGCATGATTCCCATC	21	chr7B	+	138728706	138728916	agagagagcaaagggacaaatTAACACTGCATGATTCCCATCcgagaggtgttcggatgGGAATCATGCAGTGTTAATTTGTCcctttgctctctctcttgccgtgaggtgttcggatgggaatcatgcagtgttaatttgtccctttgctctctctcttgccgtgaggtgttcggatgggaatcatgcagtgttaatttgtccctttgct	0						5'	New	gp4	((((((((((((((((((((((((((((((((((((((((((((((.....))))))))))))))))))))))))))))))))))))))))))))))...(((....)))........((((.....(((.(((.......((((.....(((.......(((....)))....))).)))).....))).))).......))))......	97	46.9	-113.3	1.1	0	0	0	0	0	0	1	0	1	0	0	0	0	0	0	0	0	0	0	0	1	0	0	0	0	0
166	332	PC-3p-2644864_3	GGAATCATGCAGTGTTAATTTGTC	24	chr7B	+	138728706	138728916	agagagagcaaagggacaaatTAACACTGCATGATTCCCATCcgagaggtgttcggatgGGAATCATGCAGTGTTAATTTGTCcctttgctctctctcttgccgtgaggtgttcggatgggaatcatgcagtgttaatttgtccctttgctctctctcttgccgtgaggtgttcggatgggaatcatgcagtgttaatttgtccctttgct	0						3'	New	gp4	((((((((((((((((((((((((((((((((((((((((((((((.....))))))))))))))))))))))))))))))))))))))))))))))...(((....)))........((((.....(((.(((.......((((.....(((.......(((....)))....))).)))).....))).))).......))))......	97	46.9	-113.3	1.1	0	0	1	0	0	1	0	0	1	0	0	0	1	0	0	0	0	0	0	0	1	0	4	0	0	0
167	333	PC-5p-1930745_4	AAATGACATCCGAGGAGCTCTG	22	chr5B	+	493520885	493521068	tcatcaacaaatgttaaagaaggtcgcaaagtttggtggttAAATGACATCCGAGGAGCTCTGtacaaaaaaaataaatagaaatgttggtcaaacaatgcacatacattttgagtaatttgtttttttatAGAGCTCCTTGGATGCCATTTGACcaccaaactttgcttctaacatttgttgg	0						5'	New	gp4	...((((((((((((..((((....(((((((((((((((((((((.((((((((((((((((((...(((((((((((.(((((((((..((.....))..)).))))))).....))))))))))))))))))))))))))))).)))))))))))))))))))))))))))))))))))))	181	34.2	-89.3	1.4	0	0	0	0	0	0	0	0	2	0	0	0	1	0	1	0	0	0	0	0	0	0	0	0	0	0
167	334	PC-3p-18490099_1	AGAGCTCCTTGGATGCCATTTGAC	24	chr5B	+	493520885	493521068	tcatcaacaaatgttaaagaaggtcgcaaagtttggtggttAAATGACATCCGAGGAGCTCTGtacaaaaaaaataaatagaaatgttggtcaaacaatgcacatacattttgagtaatttgtttttttatAGAGCTCCTTGGATGCCATTTGACcaccaaactttgcttctaacatttgttgg	0						3'	New	gp4	...((((((((((((..((((....(((((((((((((((((((((.((((((((((((((((((...(((((((((((.(((((((((..((.....))..)).))))))).....))))))))))))))))))))))))))))).)))))))))))))))))))))))))))))))))))))	181	34.2	-89.3	1.4	0	0	0	0	0	0	0	0	0	0	1	0	0	0	0	0	0	0	0	0	0	0	0	0	0	0
168	335	PC-5p-996850_8	TTCTTTCTGATCAGCTGGGGA	21	chr4B	+	667221117	667221205	taagatttTTCTTTCTGATCAGCTGGGGAtgtagtgtataataaattaatatacactacaTCCCCAGCTGATCAGAAAGAAaaattaca	0						5'	New	gp4	...(((((((((((((((((((((((((((((((((((((.........)))))))))))))))))))))))))))))))))))))...	83	31.5	-62.3	2.2	1	0	0	1	1	1	0	0	0	0	0	0	0	1	1	1	0	1	0	0	0	1	0	0	1	0
168	336	PC-3p-2274156_3	TCCCCAGCTGATCAGAAAGAA	21	chr4B	+	667221117	667221205	taagatttTTCTTTCTGATCAGCTGGGGAtgtagtgtataataaattaatatacactacaTCCCCAGCTGATCAGAAAGAAaaattaca	0						3'	New	gp4	...(((((((((((((((((((((((((((((((((((((.........)))))))))))))))))))))))))))))))))))))...	83	31.5	-62.3	2.2	0	0	0	0	0	0	0	1	0	0	1	0	0	0	0	0	0	0	0	0	0	0	0	1	0	0
169	337	PC-5p-27635814_1	AATGACATCCGAGGAGCTCTATAC	24	chr3A	-	497657763	497658011	ttgcaaattttcgtggtcaAATGACATCCGAGGAGCTCTATACaaaaaagacaaaattgctcaaaattactcaaaatgtacgtgcactgtttgacaaaaatttgtaattttgtcttttttgTATAGAGCTCCTCGGATGTCAtttgaccaacaaacttggcaagcctctctaacatttgttgatgatcctttccacaaagtttcagatttttcgaaattttttggtatattttcttgcgtgggtgcacc	0						5'	New	gp4	.((((........(((((((((((((((((((((((((((((((((((((((((((((((..........(((((.(((....)))...))))).........))))))))))))))))))))))))))))))))))))))))))))))).....((..(((((..((..((((....))))..))......(((.((((((((.((....)))))))))).)))........)))))..)).))))..	137	35.3	-103.7	1.2	0	0	0	0	0	0	0	0	0	0	0	0	1	0	0	0	0	0	0	0	0	0	0	0	0	0
169	338	PC-3p-616695_13	TATAGAGCTCCTCGGATGTCA	21	chr3A	-	497657763	497658011	ttgcaaattttcgtggtcaAATGACATCCGAGGAGCTCTATACaaaaaagacaaaattgctcaaaattactcaaaatgtacgtgcactgtttgacaaaaatttgtaattttgtcttttttgTATAGAGCTCCTCGGATGTCAtttgaccaacaaacttggcaagcctctctaacatttgttgatgatcctttccacaaagtttcagatttttcgaaattttttggtatattttcttgcgtgggtgcacc	0						3'	New	gp4	.((((........(((((((((((((((((((((((((((((((((((((((((((((((..........(((((.(((....)))...))))).........))))))))))))))))))))))))))))))))))))))))))))))).....((..(((((..((..((((....))))..))......(((.((((((((.((....)))))))))).)))........)))))..)).))))..	137	35.3	-103.7	1.2	0	1	0	0	0	1	0	0	1	0	0	0	1	1	1	1	0	1	1	0	1	0	0	1	0	1
170	339	PC-5p-117742_97	CGAAGGATTTGCAGATACTCC	21	chr7B	+	112632581	112632682	aaagcaaagattgcgaagagcgCGAAGGATTTGCAGATACTCCgtaaaatcactttatggAGTCTCTGCCAATTCTTCGTGttcttaacgtctttgcagttt	0						5'	New	gp4	...((((((((....((((((((((((((((.(((((.((((((((((.....)))))))))).))))).))))))))))))))))...)))))))).....	94	41.2	-54.9	1.3	1	7	8	7	5	4	6	2	10	8	0	10	12	4	3	3	1	2	6	1	5	5	1	2	1	7
170	340	PC-3p-1639_10290	AGTCTCTGCCAATTCTTCGTG	21	chr7B	+	112632581	112632682	aaagcaaagattgcgaagagcgCGAAGGATTTGCAGATACTCCgtaaaatcactttatggAGTCTCTGCCAATTCTTCGTGttcttaacgtctttgcagttt	0						3'	New	gp4	...((((((((....((((((((((((((((.(((((.((((((((((.....)))))))))).))))).))))))))))))))))...)))))))).....	94	41.2	-54.9	1.3	328	622	754	875	681	378	459	653	444	501	378	511	500	350	351	399	288	215	286	235	240	259	178	320	328	622
171	341	PC-5p-2112119_4	ATCTAAATCCTTGAAGTCCGTACC	24	chr4A	+	668375866	668376068	tgagagtgaagtgtgatttaaatcccgagggtgtagagagcgacgcaaataaacccccacATCTAAATCCTTGAAGTCCGTACCctgacacacaacgcctgaggaagacgcgcggtttgGATATGAACTTCAGGGATTTGGACgtgggggttgatttgcgtcgccctctaagtcctcaaggtttaaaacatacttcactcctt	0						5'	New	gp4	...((((((((((((.((((((((..(((((..(((((.(((((((((((.(((((((((.((((((((((((((((.((((.((..((......(((((.....))..)))..))..)).)))).)))))))))))))))).))))))))).))))))))))).)))))..)))))..)))))))).))))))))))))...	197	48.3	-113.5	1.2	0	0	1	0	0	0	0	0	0	1	1	0	4	0	0	1	0	0	0	0	0	1	2	1	0	0
171	342	PC-3p-20132052_1	GATATGAACTTCAGGGATTTGGAC	24	chr4A	+	668375866	668376068	tgagagtgaagtgtgatttaaatcccgagggtgtagagagcgacgcaaataaacccccacATCTAAATCCTTGAAGTCCGTACCctgacacacaacgcctgaggaagacgcgcggtttgGATATGAACTTCAGGGATTTGGACgtgggggttgatttgcgtcgccctctaagtcctcaaggtttaaaacatacttcactcctt	0						3'	New	gp4	...((((((((((((.((((((((..(((((..(((((.(((((((((((.(((((((((.((((((((((((((((.((((.((..((......(((((.....))..)))..))..)).)))).)))))))))))))))).))))))))).))))))))))).)))))..)))))..)))))))).))))))))))))...	197	48.3	-113.5	1.2	0	0	0	0	0	0	0	0	0	0	0	0	1	0	0	0	0	0	0	0	0	0	0	0	0	0
172	343	PC-5p-4309170_2	CTATTAGGTGGACTAAATACGGAG	24	chr2D	+	392515619	392515827	ccagcagctcccggagtcttggttctactccctccgttcttaaatataagtctttatagagattCTATTAGGTGGACTAAATACGGAGtaaaatagatgaatctacacttaaaacgcatctatatacatCCGTATGTGGTTCATCGTAGAATCtctacaaaggcttatatttaggaacggagggagtatatagctccgctaggcctgcc	0						5'	New	gp4	...((((((..((((((..((....((((((((((((((((((((((((((((((.((((((((((((..(((((((((.((((((((((..(((((((.................))))))).))).))))))).))))))))))))))))))))).))))))))))))))))))))))))))))))))..))))))...))).))).	205	41.1	-107.8	1.3	0	0	0	0	0	0	0	0	1	0	0	0	0	1	1	0	0	2	0	0	0	0	0	0	0	0
172	344	PC-3p-6160560_2	CCGTATGTGGTTCATCGTAGAATC	24	chr2D	+	392515619	392515827	ccagcagctcccggagtcttggttctactccctccgttcttaaatataagtctttatagagattCTATTAGGTGGACTAAATACGGAGtaaaatagatgaatctacacttaaaacgcatctatatacatCCGTATGTGGTTCATCGTAGAATCtctacaaaggcttatatttaggaacggagggagtatatagctccgctaggcctgcc	0						3'	New	gp4	...((((((..((((((..((....((((((((((((((((((((((((((((((.((((((((((((..(((((((((.((((((((((..(((((((.................))))))).))).))))))).))))))))))))))))))))).))))))))))))))))))))))))))))))))..))))))...))).))).	205	41.1	-107.8	1.3	1	0	0	1	0	0	0	0	0	0	0	0	0	0	0	0	0	0	0	0	0	0	0	0	1	0
173	345	PC-5p-6094045_2	AGATCCATATTATTTGTCGCTC	22	chr3A	+	35394390	35394491	tattactccctcAGATCCATATTATTTGTCGCTCaaacagatgtgtctagacgtagatacatctgttTGAGCGGCAAGTGATATGGATcagagggagtacat	0						5'	New	gp4	...(((((((((.((((((((((((((((((((((((((((((((((((....)))))))))))))))))))))))))))))))))))).)))))))))...	96	41.2	-75.5	1.8	0	0	0	0	0	0	0	0	0	1	0	0	0	0	0	0	0	1	1	0	0	0	0	0	0	0
173	346	PC-3p-2997488_3	TGAGCGGCAAGTGATATGGAT	21	chr3A	+	35394390	35394491	tattactccctcAGATCCATATTATTTGTCGCTCaaacagatgtgtctagacgtagatacatctgttTGAGCGGCAAGTGATATGGATcagagggagtacat	0						3'	New	gp4	...(((((((((.((((((((((((((((((((((((((((((((((((....)))))))))))))))))))))))))))))))))))).)))))))))...	96	41.2	-75.5	1.8	0	0	0	0	0	0	0	0	0	0	1	0	2	0	1	0	0	0	0	0	1	0	0	0	0	0
174	347	PC-5p-669454_12	CAGTTGGGTCACTGACAGGTGGGT	24	chr3B	+	19036195	19036359	ttgtgtagtgctcctccgcgggggacttagctaccctgatgtactgcagggtgCAGTTGGGTCACTGACAGGTGGGTcaacgtgcatctgggcccacaTGTCAGTGGCCCAACTGCACCCAacaatacatcaggggagcctcttccctccgcaggaactgcagct	0						5'	New	gp4	...((((((..((((..((((((((....(((.((((((((((.((..((((((((((((((((((((((.(((((((............))))))).))))))))))))))))))))))..)).)))))))))).)))....)))).))))))))))))))...	159	58.8	-107.1	1.1	0	2	0	0	1	0	0	0	0	0	0	1	0	0	0	0	1	0	1	0	0	0	0	4	0	2
174	348	PC-3p-16591548_1	TGTCAGTGGCCCAACTGCGCCCA	23	chr3B	+	19036195	19036359	ttgtgtagtgctcctccgcgggggacttagctaccctgatgtactgcagggtgCAGTTGGGTCACTGACAGGTGGGTcaacgtgcatctgggcccacaTGTCAGTGGCCCAACTGCACCCAacaatacatcaggggagcctcttccctccgcaggaactgcagct	0						3'	New	gp4	...((((((..((((..((((((((....(((.((((((((((.((..((((((((((((((((((((((.(((((((............))))))).))))))))))))))))))))))..)).)))))))))).)))....)))).))))))))))))))...	159	58.8	-107.1	1.1	0	0	0	0	0	0	0	0	0	0	0	0	0	0	0	0	0	0	0	0	0	0	0	0	0	0
175	349	PC-5p-3127445_3	ACAGGCCTTCTGCAGTGTCCGGTC	24	chr2A	-	28145294	28145415	attgtattttatatttaatggACAGGCCTTCTGCAGTGTCCGGTCcaatccgatcacgttgATTGGACCGGACACTGCAAAAGGCccgtcacattgtaagacgtcagaaccggacgagctcc	0						5'	New	gp4	...............((((((((.((((((.(((((((((((((((((((((....))..))))))))))))))))))).)))))).))).))))).....((((.......))))......	81	49.2	-61.1	1	0	1	0	0	1	1	0	0	0	0	0	0	7	2	0	0	2	0	0	0	1	0	4	0	0	1
175	350	PC-3p-1002391_7	ATTGGACCGGACACTGCAAAAGGC	24	chr2A	-	28145294	28145415	attgtattttatatttaatggACAGGCCTTCTGCAGTGTCCGGTCcaatccgatcacgttgATTGGACCGGACACTGCAAAAGGCccgtcacattgtaagacgtcagaaccggacgagctcc	0						3'	New	gp4	...............((((((((.((((((.(((((((((((((((((((((....))..))))))))))))))))))).)))))).))).))))).....((((.......))))......	81	49.2	-61.1	1	1	0	0	1	0	0	1	0	0	1	0	2	13	0	2	0	1	0	1	1	0	1	1	1	1	0
176	351	PC-5p-1132083_7	GCTCTGCCGCAGCTGCCCGGACA	23	chr2A	-	52602990	52603159	accctatcagataagatagatagtaataatgtgatttgagtttgcattgcccgggcaGCTCTGCCGCAGCTGCCCGGACAgtgttacactGTTTGGGCAGCTGCGGTAGTGCTGctagtgcattgtaattcagatcacatcattattatgtatcatatttttgatagttt	0						5'	New	gp4	...((((((((((.((((.((((((((.((((((((((((.(((((.(((...((((((.(((((((((((((((..((((((...))))))..))))))))))))))).))))))...))).))))))))))))))))).)))))))).)))).))))..))))))...	164	42.4	-101.7	1.4	0	1	0	1	0	0	0	1	1	0	0	0	0	2	2	0	1	0	2	0	0	0	0	3	0	1
176	352	PC-3p-297674_31	GTTTGGGCAGCTGCGGTAGTGCTG	24	chr2A	-	52602990	52603159	accctatcagataagatagatagtaataatgtgatttgagtttgcattgcccgggcaGCTCTGCCGCAGCTGCCCGGACAgtgttacactGTTTGGGCAGCTGCGGTAGTGCTGctagtgcattgtaattcagatcacatcattattatgtatcatatttttgatagttt	0						3'	New	gp4	...((((((((((.((((.((((((((.((((((((((((.(((((.(((...((((((.(((((((((((((((..((((((...))))))..))))))))))))))).))))))...))).))))))))))))))))).)))))))).)))).))))..))))))...	164	42.4	-101.7	1.4	2	1	0	0	1	0	0	0	1	2	2	1	3	2	2	1	0	1	3	0	0	0	0	1	2	1
177	353	PC-5p-1593042_5	AGAGAAGCACATCCAAAAAGA	21	chr6D	+	466919240	466919338	acacttcctagctAGAGAAGCACATCCAAAAAGAtttggcttggtttTTTTGGATGTGCTTCTCTAGCtaggaagaaggaatgtatacatggctatgac	0						5'	New	gp4	...((((((((((((((((((((((((((((((((........)))))))))))))))))))))))))))))))).((..(((....)))..)).....	72	40.4	-55.8	1.4	0	0	0	0	0	0	0	0	0	0	0	0	0	0	1	1	0	0	0	0	0	0	0	0	0	0
177	354	PC-3p-34683_431	TTTTGGATGTGCTTCTCTAGC	21	chr6D	+	466919240	466919338	acacttcctagctAGAGAAGCACATCCAAAAAGAtttggcttggtttTTTTGGATGTGCTTCTCTAGCtaggaagaaggaatgtatacatggctatgac	0						3'	New	gp4	...((((((((((((((((((((((((((((((((........)))))))))))))))))))))))))))))))).((..(((....)))..)).....	72	40.4	-55.8	1.4	10	30	21	35	11	10	4	4	5	31	11	24	11	9	25	27	12	17	21	17	1	22	7	13	10	30
178	355	PC-5p-21405138_1	AGACTAGAACCCTCAAACTCAATC	24	chrUn	-	37842630	37842733	ttaagggttgaaaaacaagggcaaAGACTAGAACCCTCAAACTCAATCcttaaactgctttaagggttggGTTTGAGGGTTCTAGTCTTTGCTTcaaccctaac	0						5'	New	gp4	...((((((((........(((((((((((((((((((((((((((((((((((....)))))))))))))))))))))))))))))))))))))))))))...	98	41.3	-68.9	1.6	0	0	0	0	0	0	0	0	0	0	0	0	0	1	0	0	0	0	0	0	0	0	0	0	0	0
178	356	PC-3p-5702807_2	GTTTGAGGGTTCTAGTCTTTGCTT	24	chrUn	-	37842630	37842733	ttaagggttgaaaaacaagggcaaAGACTAGAACCCTCAAACTCAATCcttaaactgctttaagggttggGTTTGAGGGTTCTAGTCTTTGCTTcaaccctaac	0						3'	New	gp4	...((((((((........(((((((((((((((((((((((((((((((((((....)))))))))))))))))))))))))))))))))))))))))))...	98	41.3	-68.9	1.6	1	0	0	0	0	0	0	0	0	0	1	0	0	0	0	0	0	0	0	0	0	0	0	0	1	0
179	357	PC-5p-22366578_1	GTATGAGAAAGTCCACCCTTT	21	chr3A	-	738899373	738899477	actgcttcaGTATGAGAAAGTCCACCCTTTtctgttatctctgtgatttcaaactgcatattgttatcaaccataaAAGGGTGGACTTTCTCATACTgaagcaat	0						5'	New	gp4	..(((((((((((((((((((((((((((((.((.........((((..(((........)))..))))..)).)))))))))))))))))))))))))))))..	101	37.1	-54.9	1.4	0	0	0	0	0	0	0	0	0	0	0	0	0	0	0	0	0	0	0	0	0	0	0	0	0	0
179	358	PC-3p-210687_47	AAGGGTGGACTTTCTCATACT	21	chr3A	-	738899373	738899477	actgcttcaGTATGAGAAAGTCCACCCTTTtctgttatctctgtgatttcaaactgcatattgttatcaaccataaAAGGGTGGACTTTCTCATACTgaagcaat	0						3'	New	gp4	..(((((((((((((((((((((((((((((.((.........((((..(((........)))..))))..)).)))))))))))))))))))))))))))))..	101	37.1	-54.9	1.4	3	2	3	4	6	4	2	4	6	1	6	4	1	0	1	0	1	0	1	1	0	3	3	0	3	2
180	359	PC-5p-5785588_2	ACAGTGTAGCGCCTAGCTCCTAAG	24	chr3D	-	474662012	474662265	actgtgcaacgcctgactgacaagcgctacacgcctggccagcgtcgcaccccgaactgccaaaaattactaagtcagtgtgcaacgcctgagagctaggcgccacactatACAGTGTAGCGCCTAGCTCCTAAGcgttgcactagtggttgcactacaaaatgaagcaaccactagtgcaacgcctagtgcaaccactagtgcaacgcctAGGAGCTACGCGCCACACTGTATAgtgtggcgcctaactctta	0						5'	New	gp4	....((((.(((.(((((.....(((.....))).((((.((..(((.....))).))))))..........)))))))))))).....((((((.((((((((((((((((((((((.((((.(((((((((.(((((((((((((((((((((((.....((..(((........)))..))..))))))))))))))))))))))).))))))))).)))).)))))))))))))))))))))).))))))	165	53.9	-144.5	1.1	0	0	0	0	0	1	0	1	0	0	1	0	1	0	0	0	0	0	0	0	0	0	0	0	0	0
180	360	PC-3p-14168253_1	AGGAGCTACGCGCCACACTGTATA	24	chr3D	-	474662012	474662265	actgtgcaacgcctgactgacaagcgctacacgcctggccagcgtcgcaccccgaactgccaaaaattactaagtcagtgtgcaacgcctgagagctaggcgccacactatACAGTGTAGCGCCTAGCTCCTAAGcgttgcactagtggttgcactacaaaatgaagcaaccactagtgcaacgcctagtgcaaccactagtgcaacgcctAGGAGCTACGCGCCACACTGTATAgtgtggcgcctaactctta	0						3'	New	gp4	....((((.(((.(((((.....(((.....))).((((.((..(((.....))).))))))..........)))))))))))).....((((((.((((((((((((((((((((((.((((.(((((((((.(((((((((((((((((((((((.....((..(((........)))..))..))))))))))))))))))))))).))))))))).)))).)))))))))))))))))))))).))))))	165	53.9	-144.5	1.1	0	0	0	0	0	0	0	0	0	1	0	0	1	1	0	0	0	0	0	0	0	0	0	0	0	0
181	361	PC-5p-358877_24	TGGCCTGTTCGACGGAAAGGG	21	chr2D	-	35070274	35070450	aagccctcgtccacacaattgaagcttacaaccatgcagTGGCCTGTTCGACGGAAAGGGtcaatgcaatggcacagcagcgtgaggaggtggaggccttattgcgtcgcctcgacaggcaacggatgaacgggccattgcattgaccCTTTCCGTCGAGCGGGCCACTgcatgtat	0						5'	New	gp4	((((..(((..........))).)))).....(((((((((((((((((((((((((((((((((((((((((......((.((..(((((((..((......)).)))))))..)).))..((......)).)))))))))))))))))))))))))))))))))))))))))...	142	56.5	-108	1.1	1	2	2	5	2	2	0	0	0	3	0	1	1	0	0	0	0	0	0	0	0	0	1	3	1	2
181	362	PC-3p-452956_18	CTTTCCGTCGAGCGGGCCACT	21	chr2D	-	35070274	35070450	aagccctcgtccacacaattgaagcttacaaccatgcagTGGCCTGTTCGACGGAAAGGGtcaatgcaatggcacagcagcgtgaggaggtggaggccttattgcgtcgcctcgacaggcaacggatgaacgggccattgcattgaccCTTTCCGTCGAGCGGGCCACTgcatgtat	0						3'	New	gp4	((((..(((..........))).)))).....(((((((((((((((((((((((((((((((((((((((((......((.((..(((((((..((......)).)))))))..)).))..((......)).)))))))))))))))))))))))))))))))))))))))))...	142	56.5	-108	1.1	2	7	1	3	2	3	1	1	0	2	2	3	2	0	0	1	1	0	5	2	0	1	2	2	2	7
182	363	PC-5p-3097437_3	AACAGTAAGGCGTTGCACTCTACT	24	chr5B	-	109114924	109115077	ctcccAACAGTAAGGCGTTGCACTCTACTgtgcaactccttacagttaggcgctgcatagtgtagtgcagctccttacagttaggcgctgcacagtgtggcgcctgtgtgttaggcgctgcACAGTAAAAGTGTAGCGCCTTGCTgttgggcgc	0						5'	New	gp4	..((((((((((((((((((((((.(((((((((...(((.(((..(((((((..((..(((((((((((((......))))..)))))))))..))..)))))))..))).)))...)))))))))..))))))))))))))))))))))...	149	55.2	-97.3	1.1	1	0	0	0	0	0	0	1	0	0	0	1	3	0	0	0	0	0	0	0	0	0	0	0	1	0
182	364	PC-3p-2033822_4	ACAGTAAAAGTGTAGCGCCTTGCT	24	chr5B	-	109114924	109115077	ctcccAACAGTAAGGCGTTGCACTCTACTgtgcaactccttacagttaggcgctgcatagtgtagtgcagctccttacagttaggcgctgcacagtgtggcgcctgtgtgttaggcgctgcACAGTAAAAGTGTAGCGCCTTGCTgttgggcgc	0						3'	New	gp4	..((((((((((((((((((((((.(((((((((...(((.(((..(((((((..((..(((((((((((((......))))..)))))))))..))..)))))))..))).)))...)))))))))..))))))))))))))))))))))...	149	55.2	-97.3	1.1	0	1	0	0	0	0	0	0	0	0	1	0	0	0	0	0	0	0	0	0	0	0	0	2	0	1
183	365	PC-5p-6530439_2	GCTTCTCCCAGAATTTTTGAGCCC	24	chr3D	+	26576624	26576882	tctgagcgagggtttgcgttgaagttgccctaatagttttattcttctatgaactataaggcccagttcttttgccagaatctggggattctcccagaatctgacccctacccaGCTTCTCCCAGAATTTTTGAGCCCcatttattttacaatcatatctaattagggtctaattagaccggattgtaaaacaaatGGGGCTCAAAGATTCTGGGAGACAccgggtaggggttagattctgggaaaatcccattctagc	0						5'	New	gp4	.(((.((.(((((..((......)).))))).(((((((...........)))))))...)).))).......((.(((((...((((((.((((((((((((((((((((((....((((((((((((((((((((((((((.((((((((((...(((((((((...)))))))))...)))))))))).))))))))))))))))))))))))))....)))))))))))))))))))))).))))))))))).))	186	43.2	-143	1.3	1	0	0	0	0	0	0	0	0	1	0	0	1	0	0	0	0	0	0	0	0	1	0	1	1	0
183	366	PC-3p-19037276_1	GGGGCTCAAAGATTCTGGGAGACA	24	chr3D	+	26576624	26576882	tctgagcgagggtttgcgttgaagttgccctaatagttttattcttctatgaactataaggcccagttcttttgccagaatctggggattctcccagaatctgacccctacccaGCTTCTCCCAGAATTTTTGAGCCCcatttattttacaatcatatctaattagggtctaattagaccggattgtaaaacaaatGGGGCTCAAAGATTCTGGGAGACAccgggtaggggttagattctgggaaaatcccattctagc	0						3'	New	gp4	.(((.((.(((((..((......)).))))).(((((((...........)))))))...)).))).......((.(((((...((((((.((((((((((((((((((((((....((((((((((((((((((((((((((.((((((((((...(((((((((...)))))))))...)))))))))).))))))))))))))))))))))))))....)))))))))))))))))))))).))))))))))).))	186	43.2	-143	1.3	0	0	0	0	0	0	0	0	0	0	0	0	0	0	0	0	0	0	0	0	0	0	0	1	0	0
184	367	PC-5p-1128205_7	TTTTGTGCTCCTGGTTCAAAAA	22	chr4D	+	6517007	6517183	gtactttgtgttgcatataaattttcctggaaaaaagacaagTTTTGTGCTCCTGGTTCAAAAAacaaatttagatctaaaaaagttgtttttttaaggcaaatttttttTTTGGCCCAGGGCGCAAAACTgttcttttccccatggtttcaatttgatagggtaatgctaagggaa	0						5'	New	gp4	...(((((..((((.((((((((..(((((..((((((..((((((((((.(((((..(((((((.((((((...(((.((((((....)))))).))).)))))).)))))))..)))))))))))))))..))))))..))).))....)))))).))..))))..).))))...	171	33.3	-56.6	1	1	0	0	0	0	0	0	1	2	1	0	1	1	0	0	0	0	0	0	0	0	0	0	1	1	0
184	368	PC-3p-18621930_1	TTTGGCCCAGGGCGCAAAACT	21	chr4D	+	6517007	6517183	gtactttgtgttgcatataaattttcctggaaaaaagacaagTTTTGTGCTCCTGGTTCAAAAAacaaatttagatctaaaaaagttgtttttttaaggcaaatttttttTTTGGCCCAGGGCGCAAAACTgttcttttccccatggtttcaatttgatagggtaatgctaagggaa	0						3'	New	gp4	...(((((..((((.((((((((..(((((..((((((..((((((((((.(((((..(((((((.((((((...(((.((((((....)))))).))).)))))).)))))))..)))))))))))))))..))))))..))).))....)))))).))..))))..).))))...	171	33.3	-56.6	1	0	0	0	0	0	0	0	0	0	0	0	0	0	0	0	0	0	0	0	0	0	0	0	1	0	0
185	369	PC-5p-1998957_4	TGGCTCTACCTAACTGCTGGGTAG	24	chr7B	-	52646471	52646582	gttcataattaatactgtgatgTGGCTCTACCTAACTGCTGGGTAGtacaactgtccgggttgtactgacccGGCAGTTGGGTAAAGTCACAtcgcaatattaaatatgtat	0						5'	New	gp4	...((((.((((((.((((((((((((.(((((((((((((((((((((((((.....))))))))).)))))))))))))))).)))))))))))).)))))).))))...	106	42	-67.8	1.4	1	0	0	0	0	0	0	0	0	0	0	0	1	0	0	0	0	0	0	0	0	2	0	0	1	0
185	370	PC-3p-3479398_2	GGCAGTTGGGTAAAGTCACA	20	chr7B	-	52646471	52646582	gttcataattaatactgtgatgTGGCTCTACCTAACTGCTGGGTAGtacaactgtccgggttgtactgacccGGCAGTTGGGTAAAGTCACAtcgcaatattaaatatgtat	0						3'	New	gp4	...((((.((((((.((((((((((((.(((((((((((((((((((((((((.....))))))))).)))))))))))))))).)))))))))))).)))))).))))...	106	42	-67.8	1.4	0	0	0	0	0	0	0	0	0	0	0	0	0	0	0	0	0	0	0	0	1	0	0	1	0	0
186	371	PC-5p-1011439_7	AGCGCTTAGCTGGCTGCCTCTGTC	24	chr2D	+	12911994	12912131	ttagtccaatcgttagacgtgtAGCGCTTAGCTGGCTGCCTCTGTCacctgggccacttgtcctgggccatGATGGAGGCAGCCAGGTAAGCGCTacgcgtctcatgattggacacagaaacctctgattccctatgc	0						5'	New	gp4	...((((((((((.((((((((((((((((.(((((((((((..(((..(((.(((.......))).))))))..))))))))))).)))))))))))))))).)))))))))).((((....))))...........	111	55.1	-90.2	1.2	1	1	0	1	1	0	1	0	1	0	0	0	1	0	2	1	0	0	0	1	0	1	0	1	1	1
186	372	PC-3p-2404625_3	GATGGAGGCAGCCAGGTAAGCGCT	24	chr2D	+	12911994	12912131	ttagtccaatcgttagacgtgtAGCGCTTAGCTGGCTGCCTCTGTCacctgggccacttgtcctgggccatGATGGAGGCAGCCAGGTAAGCGCTacgcgtctcatgattggacacagaaacctctgattccctatgc	0						3'	New	gp4	...((((((((((.((((((((((((((((.(((((((((((..(((..(((.(((.......))).))))))..))))))))))).)))))))))))))))).)))))))))).((((....))))...........	111	55.1	-90.2	1.2	0	0	0	0	0	1	0	0	0	0	2	1	1	1	1	0	0	0	0	0	0	0	0	0	0	0
187	373	PC-5p-677487_12	TTGGGACGGTTTTAATTTGCA	21	chr7D	+	115857919	115858129	ctttaactcaagaagcaaaaccatcagagaaaatgctgttagttagctccaccttttttttaatttcttTTGGGACGGTTTTAATTTGCAcagcctcacctatataccagcttataggtaaggccgtgcAAATTAAAACCGTCCCATAAGaattaaaaaaaggtggaactagccagtagcatttcctctgatggttttgcttcttgagtta	0						5'	New	gp4	...((((((((((((((((((((((((((.(((((((..(.(((((.(((((((((((((....(((((.(((((((((((((((((((((.((((.(((((((........))))))).)))).))))))))))))))))))))).)))))..))))))))))))).))))).)..))))))).))))))))))))))))))))))))))	208	37.4	-135.9	1.7	0	2	0	0	0	0	2	2	0	1	0	0	1	1	0	0	0	0	1	1	0	0	3	0	0	2
187	374	PC-3p-2432393_3	AAATTAAAACCGTCCCATAAG	21	chr7D	+	115857919	115858129	ctttaactcaagaagcaaaaccatcagagaaaatgctgttagttagctccaccttttttttaatttcttTTGGGACGGTTTTAATTTGCAcagcctcacctatataccagcttataggtaaggccgtgcAAATTAAAACCGTCCCATAAGaattaaaaaaaggtggaactagccagtagcatttcctctgatggttttgcttcttgagtta	0						3'	New	gp4	...((((((((((((((((((((((((((.(((((((..(.(((((.(((((((((((((....(((((.(((((((((((((((((((((.((((.(((((((........))))))).)))).))))))))))))))))))))).)))))..))))))))))))).))))).)..))))))).))))))))))))))))))))))))))	208	37.4	-135.9	1.7	0	0	0	0	0	0	0	0	0	1	0	0	0	0	0	0	0	0	0	0	0	0	0	0	0	0
188	375	PC-5p-10197674_1	GTGCTACTTGTATAGGTTCTTCTC	24	chr1D	-	480967566	480967738	tgcattatcttagtattgttgaccgGTGCTACTTGTATAGGTTCTTCTCcacgacgaaactacacaagactttgtctagttgactttgctaaactacacagtcttgtgtagtttcgccgtgAAGAAGAACCTGTACAAGTAGCACcggttagcaatacttagatgattcaaga	0						5'	New	gp4	((.(((((((.(((((((((((((((((((((((((((((((((((((.((((.(((((((((((((((((.(((..((((..........))))))).))))))))))))))))).)))).))))))))))))))))))))))))))))))))))))).))))))).))...	170	40.5	-112.1	1.6	0	0	0	0	1	0	0	1	0	0	1	0	0	0	0	0	0	0	0	0	0	0	0	0	0	0
188	376	PC-3p-5994762_2	AAGAAGAACCTGTACAAGTAGCAC	24	chr1D	-	480967566	480967738	tgcattatcttagtattgttgaccgGTGCTACTTGTATAGGTTCTTCTCcacgacgaaactacacaagactttgtctagttgactttgctaaactacacagtcttgtgtagtttcgccgtgAAGAAGAACCTGTACAAGTAGCACcggttagcaatacttagatgattcaaga	0						3'	New	gp4	((.(((((((.(((((((((((((((((((((((((((((((((((((.((((.(((((((((((((((((.(((..((((..........))))))).))))))))))))))))).)))).))))))))))))))))))))))))))))))))))))).))))))).))...	170	40.5	-112.1	1.6	0	0	1	0	0	1	0	0	1	0	0	0	0	0	1	1	0	0	1	0	0	0	0	0	0	0
189	377	PC-5p-471563_18	GGGCGCAGTTGGGCCACTGACAGG	24	chr3A	-	372455631	372455760	tatggacgaggctcctctgacgtactgcaGGGCGCAGTTGGGCCACTGACAGGtgggcccgaaagcaagttggcccacCTGTCAGTGACCCAACTGCGCCctgcagtacgtcaggggagccgagtcctgc	0						5'	New	gp4	...((((..(((((((((((((((((((((((((((((((((.((((((((((((((((............)))))))))))))))).)))))))))))))))))))))))))))))))))..))))...	124	63.8	-120.3	1.4	0	0	1	3	0	0	0	1	1	0	1	0	1	1	0	1	0	0	0	0	0	0	2	1	0	0
189	378	PC-3p-12412552_1	ATGTCAGTGACCCAACTGCGCC	22	chr3A	-	372455631	372455760	tatggacgaggctcctctgacgtactgcaGGGCGCAGTTGGGCCACTGACAGGtgggcccgaaagcaagttggcccacCTGTCAGTGACCCAACTGCGCCctgcagtacgtcaggggagccgagtcctgc	0						3'	New	gp4	...((((..(((((((((((((((((((((((((((((((((.((((((((((((((((............)))))))))))))))).)))))))))))))))))))))))))))))))))..))))...	124	63.8	-120.3	1.4	0	0	0	0	0	0	0	0	0	0	0	0	0	0	0	0	0	0	0	1	0	0	0	0	0	0
190	379	PC-5p-937960_8	AGCTCTACCGTAGCTGACCGGACA	24	chr5A	+	573793085	573793240	gcagataagatagatagtaataatgtgatttgactttgcactgccgggcAGCTCTACCGTAGCTGACCGGACAgtgttacactGTTCGGGCAGCTGTGGTAGTGCTGctagtgcattgtaaattcagatcaaatcattattatgtatcttattttt	0						5'	New	gp4	..((((((((((.((((((((.((.((((((((.((((((.(((..((((((.(((((..(((((.((((((((((...)))))))))).)))))..))))).))))))...))).)))))).)))))))).)).)))))))).))))))))))..	152	41	-83.4	1.3	2	0	0	1	0	2	1	1	0	1	0	0	1	0	1	1	0	0	1	0	0	1	2	4	2	0
190	380	PC-3p-26344218_1	GTTCGGGCAGTTGTGGTAGTGCTG	24	chr5A	+	573793085	573793240	gcagataagatagatagtaataatgtgatttgactttgcactgccgggcAGCTCTACCGTAGCTGACCGGACAgtgttacactGTTCGGGCAGCTGTGGTAGTGCTGctagtgcattgtaaattcagatcaaatcattattatgtatcttattttt	0						3'	New	gp4	..((((((((((.((((((((.((.((((((((.((((((.(((..((((((.(((((..(((((.((((((((((...)))))))))).)))))..))))).))))))...))).)))))).)))))))).)).)))))))).))))))))))..	152	41	-83.4	1.3	0	0	0	0	0	0	0	0	0	1	0	0	0	0	0	0	0	0	0	0	0	0	0	0	0	0
191	381	PC-5p-17252504_1	ACATGCTCCCTCTTACCCTCTCCT	24	chr5B	-	276898888	276899097	ttaACATGCTCCCTCTTACCCTCTCCTtttacatgtaaggtaagaagataaaagttaatcaaaccactaatcagtgaggtcaatggctcagatctattatatactcttacctttcatgtgaAAAAAGGGGATAAGAGGAAGCATGttaaaattgctgatctccattatatgagatgtcttttcttttttgaaacaaactagggtgatata	0						5'	New	gp4	((((((((((.(((((((.(((((..(((((((((.(((((((((..(((..(((..(((....((((....)))).(((.....)))..)))..))).)))..))))))))).)))))))))..))))).))))))).)))))))))).((..((.(((((........)))))....((((......))))........))..))...	149	33.8	-67.2	0.9	0	0	0	0	0	0	0	0	0	0	0	0	1	0	0	0	0	0	0	1	0	0	0	0	0	0
191	382	PC-3p-19041392_1	AAAAAGGGGATAAGAGGAAGCATG	24	chr5B	-	276898888	276899097	ttaACATGCTCCCTCTTACCCTCTCCTtttacatgtaaggtaagaagataaaagttaatcaaaccactaatcagtgaggtcaatggctcagatctattatatactcttacctttcatgtgaAAAAAGGGGATAAGAGGAAGCATGttaaaattgctgatctccattatatgagatgtcttttcttttttgaaacaaactagggtgatata	0						3'	New	gp4	((((((((((.(((((((.(((((..(((((((((.(((((((((..(((..(((..(((....((((....)))).(((.....)))..)))..))).)))..))))))))).)))))))))..))))).))))))).)))))))))).((..((.(((((........)))))....((((......))))........))..))...	149	33.8	-67.2	0.9	0	0	0	0	0	0	0	0	0	0	0	0	1	1	0	0	0	0	1	0	0	0	0	0	0	0
192	383	PC-5p-1027713_7	AGACTAGAATCCTCAAACTCAACC	24	chr1D	-	381106704	381106831	cattttaagggttggggttgcgacaaAGACTAGAATCCTCAAACTCAACCcttataacggaatattccgttataAGGGTTGGGTTTGAGGGTTCTAGTcttttcccctatttttcaacccttaaaagt	0						5'	New	gp4	..((((((((((((..(....((.(((((((((((((((((((((((((((((((((((((....))))))))))))))))))))))))))))))))))))))).......)..))))))))))))..	124	39.8	-80.1	1.6	0	0	2	0	0	0	0	0	0	0	0	0	6	0	1	0	0	0	1	0	0	0	0	0	0	0
192	384	PC-3p-767516_10	AGGGTTGGGTTTGAGGGTTCTAGT	24	chr1D	-	381106704	381106831	cattttaagggttggggttgcgacaaAGACTAGAATCCTCAAACTCAACCcttataacggaatattccgttataAGGGTTGGGTTTGAGGGTTCTAGTcttttcccctatttttcaacccttaaaagt	0						3'	New	gp4	..((((((((((((..(....((.(((((((((((((((((((((((((((((((((((((....))))))))))))))))))))))))))))))))))))))).......)..))))))))))))..	124	39.8	-80.1	1.6	0	0	0	0	0	0	0	2	0	0	1	0	0	2	0	0	0	0	1	0	0	0	1	1	0	0
193	385	PC-5p-200127_50	AGAGCTCACTTTGCCGTCTGTAAC	24	chr7D	-	114357307	114357485	ttctctttgccgtctgcggtttctctacagacggcaaAGAGCTCACTTTGCCGTCTGTAACaaaatacacagacagcaaagactttgctgtctgtgtattttGTTACAGACGGCAAAATGAACTCTttgccatctgtaaaagaaaattgcagacggcaaagaccctttgccgtctgtgg	0						5'	New	gp4	...((((((((((((((..(((((.((((((.(((((((((.(((.((((((((((((((((((((((((((((((((((...)))))))))))))))))))))))))))))))))).))).))))))))).))))))..)))))...)))))))))))))).................	159	44.7	-114.6	1.4	0	1	2	0	1	2	3	0	1	5	1	1	8	3	3	2	2	1	4	1	1	5	1	3	0	1
193	386	PC-3p-13946868_1	GTTACAGACGGCAAAATGAACTCT	24	chr7D	-	114357307	114357485	ttctctttgccgtctgcggtttctctacagacggcaaAGAGCTCACTTTGCCGTCTGTAACaaaatacacagacagcaaagactttgctgtctgtgtattttGTTACAGACGGCAAAATGAACTCTttgccatctgtaaaagaaaattgcagacggcaaagaccctttgccgtctgtgg	0						3'	New	gp4	...((((((((((((((..(((((.((((((.(((((((((.(((.((((((((((((((((((((((((((((((((((...)))))))))))))))))))))))))))))))))).))).))))))))).))))))..)))))...)))))))))))))).................	159	44.7	-114.6	1.4	0	0	0	0	0	0	0	0	0	1	0	0	1	0	0	0	0	0	0	1	0	0	0	0	0	0
194	387	PC-5p-16644005_1	TTCTCCCAGAATCTTGAACTCGTA	24	chr1A	-	11654715	11654899	gattctcccagaatcttgagaatcgaccctccacccagcTTCTCCCAGAATCTTGAACTCGTAttttttttacaatcctagctagttaggatgtgaacatctaggattgtaaaaaaattatGGGTACAAGATTCTGAGAAAAGCTgggtggagggtcgattctcaagattttgggagaatcagcc	0						5'	New	gp4	(((((((((((((((((((((((((((((((((((((((((.((.((((((((((.(((((((.(((((((((((((((.........(((((....)))))))))))))))))))).))))))).)))))))))).)).)))))))))))))))))))))))))))))))))))))))))....	181	41.6	-131.9	1.7	0	0	0	0	0	0	0	0	0	0	0	0	1	0	0	0	1	0	0	0	0	0	0	0	0	0
194	388	PC-3p-4594012_2	GGGTACAAGATTCTGAGAAAAGCT	24	chr1A	-	11654715	11654899	gattctcccagaatcttgagaatcgaccctccacccagcTTCTCCCAGAATCTTGAACTCGTAttttttttacaatcctagctagttaggatgtgaacatctaggattgtaaaaaaattatGGGTACAAGATTCTGAGAAAAGCTgggtggagggtcgattctcaagattttgggagaatcagcc	0						3'	New	gp4	(((((((((((((((((((((((((((((((((((((((((.((.((((((((((.(((((((.(((((((((((((((.........(((((....)))))))))))))))))))).))))))).)))))))))).)).)))))))))))))))))))))))))))))))))))))))))....	181	41.6	-131.9	1.7	1	1	0	1	0	0	0	0	0	2	0	0	1	1	0	0	0	0	0	0	1	0	0	1	1	1
195	389	PC-5p-2451392_3	AGGTGCTCATAGGGCGTGCATGCT	24	chr4D	-	58281396	58281499	acacacatacttttgtAGGTGCTCATAGGGCGTGCATGCTtttgtaggtgtGAGTGTATGCGCGTGCTTGTGAACatctatgattgtactgtgctaaaaaagat	0						5'	New	gp4	...(((((((..(..((((((.(((((((((((((((((..(..(....)..)..)))))))))).))))))).))))))..)..))).))))...........	90	42.3	-40	0.9	0	0	0	0	0	0	0	0	0	1	0	0	1	0	0	1	0	0	0	0	0	0	1	0	0	0
195	390	PC-3p-6564275_2	GAGTGTATGCGCGTGCTTGTGAAC	24	chr4D	-	58281396	58281499	acacacatacttttgtAGGTGCTCATAGGGCGTGCATGCTtttgtaggtgtGAGTGTATGCGCGTGCTTGTGAACatctatgattgtactgtgctaaaaaagat	0						3'	New	gp4	...(((((((..(..((((((.(((((((((((((((((..(..(....)..)..)))))))))).))))))).))))))..)..))).))))...........	90	42.3	-40	0.9	0	1	1	1	0	0	0	0	0	0	0	0	1	0	0	0	0	0	0	0	0	0	0	0	0	1
196	391	PC-5p-722429_11	TTGGACTTCTGTGCAGCTCTCA	22	chr7A	-	412911528	412911737	aaaaattccaaaaaaaatttggatggtggacaatttgatgcgtgaggtacgctccaattttcaaaacatTTGGACTTCTGTGCAGCTCTCAgcaaaaaagacctccgatttgtcttttttgcTGAGAGCTGCACAGAAGTCCAAatgttttgaaaattaaagcgtacctcacacattaaattatctaccatccaatttttttttgaaatt	0						5'	New	gp4	...((((.(((((((((.((((((((((((.(((((((((.((((((((((((..(((((((((((((((((((((((((((((((((((((((((((((((.........)))))))))))))))))))))))))))))))))))))))))))))))..)))))))))))).))))))))).)))))))))))).))))))))).))))	207	34.8	-141.4	1.9	0	0	0	1	0	0	1	2	1	1	0	1	2	2	0	0	0	0	1	2	1	0	0	1	0	0
196	392	PC-3p-12388631_1	TGAGAGCTGCACAGAAGTCCAA	22	chr7A	-	412911528	412911737	aaaaattccaaaaaaaatttggatggtggacaatttgatgcgtgaggtacgctccaattttcaaaacatTTGGACTTCTGTGCAGCTCTCAgcaaaaaagacctccgatttgtcttttttgcTGAGAGCTGCACAGAAGTCCAAatgttttgaaaattaaagcgtacctcacacattaaattatctaccatccaatttttttttgaaatt	0						3'	New	gp4	...((((.(((((((((.((((((((((((.(((((((((.((((((((((((..(((((((((((((((((((((((((((((((((((((((((((((((.........)))))))))))))))))))))))))))))))))))))))))))))))..)))))))))))).))))))))).)))))))))))).))))))))).))))	207	34.8	-141.4	1.9	0	0	0	0	0	0	0	0	0	0	0	0	0	0	0	0	0	0	1	0	0	0	0	0	0	0
197	393	PC-5p-1790249_4	TTCCACCCATTAGTTTGTATA	21	chr7B	-	492486468	492486632	atacaatagctgattcatggtatgcTTCCACCCATTAGTTTGTATAcattttatctcatcatctgagatggcttacgagaatgtcacttctttttatagatctcagatgatgagataaaatgtATACAAACTAATGGGTGGAAgcataccatgaatcagctattg	0						5'	New	gp4	...((((((((((((((((((((((((((((((((((((((((((((((((((((((((((((((((((.......(((((......))))).......))))))))))))))))))))))))))))))))))))))))))))))))))))))))))))))))))	162	34.5	-118.3	2.1	0	1	0	2	1	0	0	1	0	0	0	0	0	1	0	0	1	0	0	0	0	0	0	1	0	1
197	394	PC-3p-21581191_1	ATACAAACTAATGGGTGGCA	20	chr7B	-	492486468	492486632	atacaatagctgattcatggtatgcTTCCACCCATTAGTTTGTATAcattttatctcatcatctgagatggcttacgagaatgtcacttctttttatagatctcagatgatgagataaaatgtATACAAACTAATGGGTGGAAgcataccatgaatcagctattg	0						3'	New	gp4	...((((((((((((((((((((((((((((((((((((((((((((((((((((((((((((((((((.......(((((......))))).......))))))))))))))))))))))))))))))))))))))))))))))))))))))))))))))))))	162	34.5	-118.3	2.1	0	0	0	0	0	0	0	0	0	0	0	0	0	0	0	0	0	0	0	0	0	0	0	0	0	0
198	395	PC-5p-198886_51	AGCATGGTCATCAAGGGGAAA	21	chr2A	-	200063168	200063386	ataacacaaaattcAGCATGGTCATCAAGGGGAAAaggggagaaacaagaacatagctccctataacagtatagaaggtaggtgtaggtggcccaatagttcaatgttgtttctcccctttTCTCCTCGATGACCATGCTGAttttgtgttataaggagccaacttctgtgatcgcatgcgttattgtcaggcgagacaatgtcgtggagtttgatcct	0						5'	New	gp4	(((((((((((.((((((((((((((.(((((((((((((((((((((((((...((..((((((.(..(((.....))).)))))))..))......))))....))))))))))))))))))))).))))))))))))))))))))))))).((((...((((((.((....))..(((..((((((......))))))..)))))))))...))))	153	43.4	-103.3	1.1	5	4	3	9	5	2	4	5	7	5	3	9	4	4	3	4	1	5	2	2	4	3	3	2	5	4
198	396	PC-3p-78250_160	TCTCCTCGATGACCATGCTGA	21	chr2A	-	200063168	200063386	ataacacaaaattcAGCATGGTCATCAAGGGGAAAaggggagaaacaagaacatagctccctataacagtatagaaggtaggtgtaggtggcccaatagttcaatgttgtttctcccctttTCTCCTCGATGACCATGCTGAttttgtgttataaggagccaacttctgtgatcgcatgcgttattgtcaggcgagacaatgtcgtggagtttgatcct	0						3'	New	gp4	(((((((((((.((((((((((((((.(((((((((((((((((((((((((...((..((((((.(..(((.....))).)))))))..))......))))....))))))))))))))))))))).))))))))))))))))))))))))).((((...((((((.((....))..(((..((((((......))))))..)))))))))...))))	153	43.4	-103.3	1.1	6	16	13	13	13	1	7	8	6	4	4	10	9	7	6	14	2	8	8	11	7	12	3	8	6	16
199	397	PC-5p-1134577_7	ACAGGCTGTACGAGGAAGACGACC	24	chr4A	+	436401121	436401278	aaaacttttatgaACAGGCTGTACGAGGAAGACGACCgttgtcatcatttccatccctaacgttggtcaagccAACGGTCGTTTTCCTCGTACAGCCtgttcataaaagtgtccatcttctacagcacaccatttttttcccaaagtcttttgattct	0						5'	New	gp4	...((((((((((((((((((((((((((((((((((((((.........(((..........)))......))))))))))))))))))))))))))))))))))))))..................................((((....))))..	107	42.4	-71.1	1.1	2	3	1	1	2	0	0	1	0	1	0	0	5	1	1	1	0	1	1	0	1	1	4	1	2	3
199	398	PC-3p-1102288_7	AACGGTCGTTTTCCTCGTACAGCC	24	chr4A	+	436401121	436401278	aaaacttttatgaACAGGCTGTACGAGGAAGACGACCgttgtcatcatttccatccctaacgttggtcaagccAACGGTCGTTTTCCTCGTACAGCCtgttcataaaagtgtccatcttctacagcacaccatttttttcccaaagtcttttgattct	0						3'	New	gp4	...((((((((((((((((((((((((((((((((((((((.........(((..........)))......))))))))))))))))))))))))))))))))))))))..................................((((....))))..	107	42.4	-71.1	1.1	0	0	2	2	1	1	0	1	1	0	1	1	3	1	2	0	0	2	1	1	0	1	1	2	0	0
200	399	PC-5p-2689458_3	CGTTCTGATGGATGACACGTGGCA	24	chr2A	-	142183034	142183244	cccatggttagcaggtgaaaccCGTTCTGATGGATGACACGTGGCAttcacaaatcacaaagcatctaatctctctccccctgattttaagtgggggatgagagatgctttgtgatttgtaAATGTCATGTGTCATCTATCAGGAtgggtctcacataagacctggtctcatagaattcttttccgcgcgtgcccggtgctgcttcttatc	0						5'	New	gp4	.(((.((((.....((((.(((((((((((((((((((((((((((((.(((((((((((((((.....((((((((((((...........)))))).))))))))))))))))))))).))))))))))))))))))))))))))))).))))....)))))))...................((((.......))))...........	165	46.4	-110.5	1.1	0	0	0	0	0	0	0	0	0	1	1	0	1	0	0	0	0	1	1	1	0	0	0	0	0	0
200	400	PC-3p-1678487_4	AATGTCATGTGTCATCTATCAGGA	24	chr2A	-	142183034	142183244	cccatggttagcaggtgaaaccCGTTCTGATGGATGACACGTGGCAttcacaaatcacaaagcatctaatctctctccccctgattttaagtgggggatgagagatgctttgtgatttgtaAATGTCATGTGTCATCTATCAGGAtgggtctcacataagacctggtctcatagaattcttttccgcgcgtgcccggtgctgcttcttatc	0						3'	New	gp4	.(((.((((.....((((.(((((((((((((((((((((((((((((.(((((((((((((((.....((((((((((((...........)))))).))))))))))))))))))))).))))))))))))))))))))))))))))).))))....)))))))...................((((.......))))...........	165	46.4	-110.5	1.1	0	1	0	1	0	0	0	0	1	2	1	0	3	2	1	0	0	1	0	0	1	0	2	0	0	1
201	401	PC-5p-4840386_2	AGAGTATTTAAACATCTGAGTAGC	24	chr7D	+	64263060	64263234	ttggtgaaagatgctcgagtgcgtgatgttcatcaaaatttcAGAGTATTTAAACATCTGAGTAGCtctcaacaaaaagacaaatttaaggtctataaaaaagtttactattttgtgttgttctagcctgtttttttcctgAGAGCTACTCAGATGTCCGAATGTgctgaaactt	0						5'	New	gp4	((((((((..((((......))))....))))))))..((((((..(((((..((((((((((((((((((..(((((((((...........(((((((.((....)).)))))))...........)))))))))..))))))))))))))))))..)))))..))))))...	134	34.9	-63.3	1	0	0	1	0	0	0	0	0	0	0	0	0	1	0	0	0	0	2	0	0	0	0	1	0	0	0
201	402	PC-3p-17902317_1	AGAGCTACTCAGATGTCCGAATGT	24	chr7D	+	64263060	64263234	ttggtgaaagatgctcgagtgcgtgatgttcatcaaaatttcAGAGTATTTAAACATCTGAGTAGCtctcaacaaaaagacaaatttaaggtctataaaaaagtttactattttgtgttgttctagcctgtttttttcctgAGAGCTACTCAGATGTCCGAATGTgctgaaactt	0						3'	New	gp4	((((((((..((((......))))....))))))))..((((((..(((((..((((((((((((((((((..(((((((((...........(((((((.((....)).)))))))...........)))))))))..))))))))))))))))))..)))))..))))))...	134	34.9	-63.3	1	0	0	0	0	0	0	0	0	0	0	0	0	0	0	0	0	0	0	0	0	0	0	0	1	0	0
202	403	PC-5p-1913248_4	ACTTCCTCTGTCTCAAAATAAGCA	24	chr6D	-	445899690	445899808	gctggcacccctgtctccgccactagaagtACTTCCTCTGTCTCAAAATAAGCAtcgctgatttagtataattttgtactaactcattgacgtttATTTTAAGAGAGAGGGAGTAGCAT	0						5'	New	gp4	((.(((............)))........((((((((((.(((.(((((((((.((..(((.((((((((....)))))))).)))..)).))))))))).))).))))))))))))..	86	41.2	-42.7	0.9	0	0	1	0	0	0	0	0	4	0	2	0	3	0	0	0	0	0	1	0	0	0	0	0	0	0
202	404	PC-3p-24286017_1	ATTTTAAGAGAGAGGGAGTAGCAT	24	chr6D	-	445899690	445899808	gctggcacccctgtctccgccactagaagtACTTCCTCTGTCTCAAAATAAGCAtcgctgatttagtataattttgtactaactcattgacgtttATTTTAAGAGAGAGGGAGTAGCAT	0						3'	New	gp4	((.(((............)))........((((((((((.(((.(((((((((.((..(((.((((((((....)))))))).)))..)).))))))))).))).))))))))))))..	86	41.2	-42.7	0.9	0	0	0	0	0	0	0	1	0	0	0	0	0	0	0	0	0	0	0	0	0	0	0	0	0	0
203	405	PC-5p-284923_32	AGCGCTATCGCCGCTGACCGGATA	24	chr3B	+	456961181	456961339	agcagataagatagttactaaaaatatggattgactttgcactgcccgggcAGCGCTATCGCCGCTGACCGGATAgtgttacgctgtCCGGACAGCTGTGGTAGTGttacctgagcattgtaaactcaaatcatatatttactatctatcttatttttg	0						5'	New	gp4	...(((((((((((.((.((((.(((((..((((.((((((.(((.((((.(((((((((((.((((.((((((((((...)))))))))).)))).))))))))))).)))).))).)))))).))))..))))).)))).)).)))))))))))...	153	42.1	-77.5	1.2	4	2	2	1	0	0	0	1	2	1	2	6	3	4	8	0	1	1	4	4	2	1	5	8	4	2
203	406	PC-3p-3615991_2	CCGGACAGCTGTGGTAGTG	19	chr3B	+	456961181	456961339	agcagataagatagttactaaaaatatggattgactttgcactgcccgggcAGCGCTATCGCCGCTGACCGGATAgtgttacgctgtCCGGACAGCTGTGGTAGTGttacctgagcattgtaaactcaaatcatatatttactatctatcttatttttg	0						3'	New	gp4	...(((((((((((.((.((((.(((((..((((.((((((.(((.((((.(((((((((((.((((.((((((((((...)))))))))).)))).))))))))))).)))).))).)))))).))))..))))).)))).)).)))))))))))...	153	42.1	-77.5	1.2	0	0	0	0	0	0	0	0	0	0	0	0	0	0	0	0	1	0	0	0	0	0	1	1	0	0
204	407	PC-5p-4035684_2	GGTAAGGCGCTGCACTCTACTATG	24	chr6A	-	158912853	158913031	tttactcacttgacccctaatgtgcaacgcctgacGGTAAGGCGCTGCACTCTACTATGcagcgcctaacactcatgtcaaggagctgcattacattatgcagcgcctagctgtaaggaGTTCCATAGTCGAGTGCAACGCCTtgctgtcggacgctgtacaaaagggctaggtgaaat	0						5'	New	gp4	.....(((((((..((((..((((((.((.((((((((((((((.(((((((.((((((.(((.(((.(((((.......(((.(((((((......))))))).))))).))).))).))).)))))).))))))).)))))))))))))).)).))))))..)))).)))))))...	171	50.8	-92.8	1	0	1	0	0	0	0	0	1	0	0	0	0	0	0	1	0	0	0	0	0	0	0	1	0	0	1
204	408	PC-3p-4556923_2	GTTCCATAGTCGAGTGCAACGCCT	24	chr6A	-	158912853	158913031	tttactcacttgacccctaatgtgcaacgcctgacGGTAAGGCGCTGCACTCTACTATGcagcgcctaacactcatgtcaaggagctgcattacattatgcagcgcctagctgtaaggaGTTCCATAGTCGAGTGCAACGCCTtgctgtcggacgctgtacaaaagggctaggtgaaat	0						3'	New	gp4	.....(((((((..((((..((((((.((.((((((((((((((.(((((((.((((((.(((.(((.(((((.......(((.(((((((......))))))).))))).))).))).))).)))))).))))))).)))))))))))))).)).))))))..)))).)))))))...	171	50.8	-92.8	1	0	0	0	0	1	0	0	0	0	0	0	0	5	0	2	0	0	0	0	0	0	0	2	1	0	0
205	409	PC-5p-167106_63	TATTGTGCCATGACCACCCAA	21	chr5D	+	422700769	422701024	gccgccactcgttgtgcctgtggttgacacctccccaatggaTATTGTGCCATGACCACCCAAcatttccaccatgtgcaatgtgccattgttgaggccgactgttcatgatggaaatgTTGGGCGGCTGTGGCACAATAtgcatcggggaggtgtcgaacatatgcacaacgtttggcagggctgaccggtggtggcggacaaggcccatgtgcaagtcgcacgatgatgatatgatgtggataaccaggatcac	0						5'	New	gp4	...((((..((((((((.((((.(((((((((((((.(((.((((((((((((..((.(((((((((((((.((((..((.((.(((........)))))..))..)))).))))))))))))).))..)))))))))))).))).))))))))))))).)))).))))))))..)))).(((((..(((.......)))....)))))..((((.....))))..........((((.(((....)))..)))).	176	53.9	-136.3	1	5	11	15	5	15	4	7	20	13	8	13	11	13	9	21	7	7	9	8	7	4	8	6	20	5	11
205	410	PC-3p-132405_84	TTGGGCGGCTGTGGCACAATA	21	chr5D	+	422700769	422701024	gccgccactcgttgtgcctgtggttgacacctccccaatggaTATTGTGCCATGACCACCCAAcatttccaccatgtgcaatgtgccattgttgaggccgactgttcatgatggaaatgTTGGGCGGCTGTGGCACAATAtgcatcggggaggtgtcgaacatatgcacaacgtttggcagggctgaccggtggtggcggacaaggcccatgtgcaagtcgcacgatgatgatatgatgtggataaccaggatcac	0						3'	New	gp4	...((((..((((((((.((((.(((((((((((((.(((.((((((((((((..((.(((((((((((((.((((..((.((.(((........)))))..))..)))).))))))))))))).))..)))))))))))).))).))))))))))))).)))).))))))))..)))).(((((..(((.......)))....)))))..((((.....))))..........((((.(((....)))..)))).	176	53.9	-136.3	1	2	5	4	4	10	4	1	4	4	2	7	1	5	5	7	2	4	5	0	3	1	3	3	3	2	5
206	411	PC-5p-18134976_1	GTTCAGTTCATTCGCATGCAGCAG	24	chr5D	-	552030663	552030801	aacagagggagtactgtagtactgGTTCAGTTCATTCGCATGCAGCAGgcataataatcatgtccacccaatacatgattattATGCCTGCTGCATGCGAATGAACTgaactagtactacagtactccctctgttcatt	0						5'	New	gp4	(((((((((((((((((((((((((((((((((((((((((((((((((((((((((((((((.........)))))))))))))))))))))))))))))))))))))))))))))))))))))))))))))))....	135	42.4	-116.9	2	0	0	0	0	0	0	0	0	0	0	0	0	1	0	0	1	0	0	0	0	0	0	0	1	0	0
206	412	PC-3p-2503511_3	ATGCCTGCTGCATGCGAATGAACT	24	chr5D	-	552030663	552030801	aacagagggagtactgtagtactgGTTCAGTTCATTCGCATGCAGCAGgcataataatcatgtccacccaatacatgattattATGCCTGCTGCATGCGAATGAACTgaactagtactacagtactccctctgttcatt	0						3'	New	gp4	(((((((((((((((((((((((((((((((((((((((((((((((((((((((((((((((.........)))))))))))))))))))))))))))))))))))))))))))))))))))))))))))))))....	135	42.4	-116.9	2	0	0	0	0	0	0	0	0	0	2	0	0	3	0	2	0	0	1	2	0	0	0	0	0	0	0
207	413	PC-5p-1826019_4	AAGACCAATTGCAGCGGGAGCAAA	24	chr1D	+	475721650	475721899	ggacatggggtgactcgttgcagtagaatatactactccctccattccacaatataatgcgtccccgtttttcgaaatctaactttgacagtaaatttaaccaacAAGACCAATTGCAGCGGGAGCAAAaattataccactgaattcgtatcgaaatacaaattcggtggtatattatatttttTTGCTCCAGCCACAATCGGTCTTTttggttaaatttacggtcaaatttagatctcgggatgcgtgg	0						5'	New	gp4	(((.((((((.((.........((((......)))))).)))))))))........(((((((((........((.((((((.((((((.((((((((((((((.((((((.((((..((.((((((((((.((((((((((((((.((((....)))).)))))))))))))).......)))))))))).))..)))).)))))).)))))))))))))).)))))).)))))).)))))))))))..	192	39.2	-105	1.1	1	0	0	0	0	0	0	1	1	1	0	1	4	1	1	0	0	0	0	0	1	0	1	0	1	0
207	414	PC-3p-4855814_2	TTGCTCCAGCCACAATCGGTCTTT	24	chr1D	+	475721650	475721899	ggacatggggtgactcgttgcagtagaatatactactccctccattccacaatataatgcgtccccgtttttcgaaatctaactttgacagtaaatttaaccaacAAGACCAATTGCAGCGGGAGCAAAaattataccactgaattcgtatcgaaatacaaattcggtggtatattatatttttTTGCTCCAGCCACAATCGGTCTTTttggttaaatttacggtcaaatttagatctcgggatgcgtgg	0						3'	New	gp4	(((.((((((.((.........((((......)))))).)))))))))........(((((((((........((.((((((.((((((.((((((((((((((.((((((.((((..((.((((((((((.((((((((((((((.((((....)))).)))))))))))))).......)))))))))).))..)))).)))))).)))))))))))))).)))))).)))))).)))))))))))..	192	39.2	-105	1.1	1	0	0	0	0	0	0	0	0	0	0	0	0	0	0	0	0	0	0	0	0	0	0	0	1	0
208	415	PC-5p-2221149_3	TGCCATTCCCATTCAAGCCTA	21	chr2A	-	755052700	755052837	agcaccgcgagcTGCCATTCCCATTCAAGCCTAtcggcatgggctgggaggggaagccagcggacatggacacgctggcttcccctcccagcccatgccgataggCTTGAATGGGAATGGCAGCTCgcggtacatgtc	0						5'	New	gp4	...(((((((((((((((((((((((((((((((((((((((((((((((((((((((((((..........))))))))))))))))))))))))))))))))))))))))))))))))))))))))))).......	128	62.3	-138.7	1.6	0	0	0	0	0	0	0	0	0	0	0	0	1	0	0	1	0	0	1	0	1	0	0	0	0	0
208	416	PC-3p-4223877_2	CTTGAATGGGAATGGCAGCTC	21	chr2A	-	755052700	755052837	agcaccgcgagcTGCCATTCCCATTCAAGCCTAtcggcatgggctgggaggggaagccagcggacatggacacgctggcttcccctcccagcccatgccgataggCTTGAATGGGAATGGCAGCTCgcggtacatgtc	0						3'	New	gp4	...(((((((((((((((((((((((((((((((((((((((((((((((((((((((((((..........))))))))))))))))))))))))))))))))))))))))))))))))))))))))))).......	128	62.3	-138.7	1.6	0	0	0	1	0	0	0	0	0	2	0	0	0	0	1	0	0	0	0	1	0	0	0	0	0	0
209	417	PC-5p-5976633_2	CGGACTAATACGGGCGTTTACGGG	24	chr3A	-	508533430	508533589	tttgtaatttcaagaccaataatgctacacgcaCGGACTAATACGGGCGTTTACGGGgctgactaggaagcgatcccacattctgtttttttgctagcgtcgcaccccGTAAACGCCCGTATTAGTCCGTGCgtgtagcattattgtttcaagatactaa	0						5'	New	gp4	...((.((((..(((.((((((((((((((((((((((((((((((((((((((((((.((((.....(((((....((.....))....)))))...))))..)))))))))))))))))))))))))))))))))))))))))))))..))))))...	154	45.6	-91.6	1.3	0	0	0	0	0	0	0	1	0	1	1	1	2	0	0	0	1	0	0	0	0	0	0	0	0	0
209	418	PC-3p-4433252_2	GTAAACGCCCGTATTAGTCCGTGC	24	chr3A	-	508533430	508533589	tttgtaatttcaagaccaataatgctacacgcaCGGACTAATACGGGCGTTTACGGGgctgactaggaagcgatcccacattctgtttttttgctagcgtcgcaccccGTAAACGCCCGTATTAGTCCGTGCgtgtagcattattgtttcaagatactaa	0						3'	New	gp4	...((.((((..(((.((((((((((((((((((((((((((((((((((((((((((.((((.....(((((....((.....))....)))))...))))..)))))))))))))))))))))))))))))))))))))))))))))..))))))...	154	45.6	-91.6	1.3	1	0	0	0	0	0	0	0	0	0	0	0	0	0	0	0	0	0	0	0	0	1	0	0	1	0
210	419	PC-5p-69839_184	TAGGGACAGTTGGGGGTG	18	chr6D	-	53713764	53713859	aacatctggtagggaaagagctcTAGGGAAAGTTGGGGGTGgcataatttagatGGACCCCACAATCTTTCCCTAGGGtttgcgcccctaggtaaa	0						5'	New	gp4	...((((((..(((...(((((((((((((((((((((((..(((.......))).))))).))).)))))))))))))))...)))))))))...	90	49	-46	1	2	4	4	43	12	4	12	21	5	5	3	19	0	0	2	0	1	0	0	2	0	0	0	0	2	4
210	420	PC-3p-26011422_1	GGACCCCACAATCTTTCCCTAGGG	24	chr6D	-	53713764	53713859	aacatctggtagggaaagagctcTAGGGAAAGTTGGGGGTGgcataatttagatGGACCCCACAATCTTTCCCTAGGGtttgcgcccctaggtaaa	0						3'	New	gp4	...((((((..(((...(((((((((((((((((((((((..(((.......))).))))).))).)))))))))))))))...)))))))))...	90	49	-46	1	0	0	0	0	0	0	0	0	0	0	0	1	0	0	0	0	0	0	0	0	0	0	0	0	0	0
211	421	PC-5p-6054289_2	GTAACATATACTCCCTCTGTTCCA	24	chr7B	-	715301818	715301986	taacatagcctagtaacatatacaGTAACATATACTCCCTCTGTTCCAaaatagatgactcaattttatactaactttagtacaaagttgggtcatctattttggaaCGGAGGGAGTACATGTTACTAGTCtaagttactcctcactatgatcagcctgaggaccatcc	0						5'	New	gp4	...........((((((.((.((((((((((.(((((((((((((((((((((((((((((((((((.(((((....))))).))))))))))))))))))))))))))))))))))).)))))))).)).)).))))))(((((((......))..))))).......	129	37.3	-83.5	1.3	1	0	0	0	0	0	0	0	2	0	0	0	0	1	0	0	0	0	0	0	0	1	1	0	1	0
211	422	PC-3p-2020351_4	CGGAGGGAGTACATGTTACTAGTC	24	chr7B	-	715301818	715301986	taacatagcctagtaacatatacaGTAACATATACTCCCTCTGTTCCAaaatagatgactcaattttatactaactttagtacaaagttgggtcatctattttggaaCGGAGGGAGTACATGTTACTAGTCtaagttactcctcactatgatcagcctgaggaccatcc	0						3'	New	gp4	...........((((((.((.((((((((((.(((((((((((((((((((((((((((((((((((.(((((....))))).))))))))))))))))))))))))))))))))))).)))))))).)).)).))))))(((((((......))..))))).......	129	37.3	-83.5	1.3	1	0	0	0	0	0	0	0	0	1	0	0	0	0	1	0	0	0	0	1	0	1	0	0	1	0
212	423	PC-5p-2706610_3	TTCGTGTGCCTTTGATCATAAGCC	24	chr3A	-	16166432	16166527	nngTTCGTGTGCCTTTGATCATAAGCCcctctttgtgtcactgtcccacatgtcagtgacacaaagggggccTTATGATCAAAGGCACATGAAact	0						5'	New	gp4	...((((((((((((((((((((((.(((((((((((((((((..........))))))))))))))))).))))))))))))))))))))))...	90	46.9	-67.1	1.5	0	0	1	0	0	0	0	2	2	1	0	0	1	0	1	0	2	1	0	0	0	0	1	1	0	0
212	424	PC-3p-4464220_2	TTATGATCAAAGGCACATGAA	21	chr3A	-	16166432	16166527	nngTTCGTGTGCCTTTGATCATAAGCCcctctttgtgtcactgtcccacatgtcagtgacacaaagggggccTTATGATCAAAGGCACATGAAact	0						3'	New	gp4	...((((((((((((((((((((((.(((((((((((((((((..........))))))))))))))))).))))))))))))))))))))))...	90	46.9	-67.1	1.5	0	0	0	1	0	0	0	0	0	0	0	0	1	0	0	0	0	0	0	0	0	0	0	0	0	0
213	425	PC-5p-1965982_4	GAGGCCTCCGGCGCGGAACAGATC	24	chr3D	+	408313468	408313600	ctatgtttttttcggtaccgcGAGGCCTCCGGCGCGGAACAGATCtcgtaaacttgtcccgtaaatttttgtaggacgaatttatgggATCTGTTTCGCTGTAGGGCTCGCGgtaccgtgatttacaggatct	0						5'	New	gp4	...(((......((((((((((((.(((.(((((..((((((((((((((((.((((((..(((....)))..)))))).))))))))))))))))))))).))).))))))))))))......)))......	124	48.9	-72.4	1.1	0	0	0	0	1	1	0	1	0	0	0	1	2	1	1	0	0	0	0	0	0	0	1	1	0	0
213	426	PC-3p-21226452_1	ATCTGTTTCGCTGTAGGGCTCGCG	24	chr3D	+	408313468	408313600	ctatgtttttttcggtaccgcGAGGCCTCCGGCGCGGAACAGATCtcgtaaacttgtcccgtaaatttttgtaggacgaatttatgggATCTGTTTCGCTGTAGGGCTCGCGgtaccgtgatttacaggatct	0						3'	New	gp4	...(((......((((((((((((.(((.(((((..((((((((((((((((.((((((..(((....)))..)))))).))))))))))))))))))))).))).))))))))))))......)))......	124	48.9	-72.4	1.1	0	0	0	1	0	0	0	0	0	0	0	0	0	0	0	0	0	0	0	0	0	0	0	0	0	0
214	427	PC-5p-12372016_1	AGCTCCTCTGACGTACTACAGGGT	24	chr5D	-	378209484	378209649	aggaaacgatacgctcgcgcgcgaagcagcattttcgatttctgtctacccttgttctgcgccagactcAGCTCCTCTGACGTACTACAGGGTgcagttggctcttagtgagccaACTGCACCCTGCAGTACGTCAGAGgagccttgtccgcgccaaatacggtgc	0						5'	New	gp4	(((((.(((...(((.((.......)))))....))).)))))...((((..((((..((((..(((...((((((((((((((((.(((((((((((((((((.....))))))))))))))))).))))))))))))))))...))).))))..)))).)))).	119	56	-95.3	1	0	0	0	0	0	0	0	0	0	0	0	0	1	0	1	0	0	0	0	0	0	0	1	0	0	0
214	428	PC-3p-980377_8	ACTGCACCCTGCAGTACGTCAGAG	24	chr5D	-	378209484	378209649	aggaaacgatacgctcgcgcgcgaagcagcattttcgatttctgtctacccttgttctgcgccagactcAGCTCCTCTGACGTACTACAGGGTgcagttggctcttagtgagccaACTGCACCCTGCAGTACGTCAGAGgagccttgtccgcgccaaatacggtgc	0						3'	New	gp4	(((((.(((...(((.((.......)))))....))).)))))...((((..((((..((((..(((...((((((((((((((((.(((((((((((((((((.....))))))))))))))))).))))))))))))))))...))).))))..)))).)))).	119	56	-95.3	1	1	0	0	0	1	0	0	1	0	0	0	1	1	0	0	0	0	0	1	0	0	0	0	0	1	0
215	429	PC-5p-5441899_2	ATGGACTTTGGTGGTAGGACT	21	chr3B	+	93314312	93314495	ccttttttttatcgttattgtctttgacggtaggataacacatcctaccgccATGGACTTTGGTGGTAGGACTtacttacaccgtcaccatagtctttggcggtgcaggtaAGTCCTACCACCAAAGGCCTTGGCggtaggttgagttaccctaccgccaaagacaattgcagtaggaaaagga	0						5'	New	gp4	.((((((..((..(..((((((((((.(((((((.((((.((.((((((((((.((.(((((((((((((((((((((.((((((((..........)))))))).))))))))))))))))))))).)).)))))))))).)).)))).))))))).))))))))))..)..))..)))))).	182	47.3	-116.2	1.3	0	0	0	0	0	0	0	0	0	0	0	1	1	0	1	0	0	0	0	0	0	0	0	0	0	0
215	430	PC-3p-26960424_1	AGTCCTACCACCAAAGGCCTTGGC	24	chr3B	+	93314312	93314495	ccttttttttatcgttattgtctttgacggtaggataacacatcctaccgccATGGACTTTGGTGGTAGGACTtacttacaccgtcaccatagtctttggcggtgcaggtaAGTCCTACCACCAAAGGCCTTGGCggtaggttgagttaccctaccgccaaagacaattgcagtaggaaaagga	0						3'	New	gp4	.((((((..((..(..((((((((((.(((((((.((((.((.((((((((((.((.(((((((((((((((((((((.((((((((..........)))))))).))))))))))))))))))))).)).)))))))))).)).)))).))))))).))))))))))..)..))..)))))).	182	47.3	-116.2	1.3	0	0	0	0	0	0	0	0	0	0	0	0	0	0	0	0	0	0	0	0	0	0	0	0	0	0
216	431	PC-5p-7921622_1	CCCCCGCTGTCTACAAATGTAAGA	24	chr6A	-	156195633	156195717	taCCCCCGCTGTCTACAAATGTAAGAcgtttttggcagtttaaattgaactgccaaaacatctTACATTTGTGGACAGGGGGAGt	0						5'	New	gp4	...((((.((((((((((((((((((.(((((.((((((((.....))))))))))))).))))))))))))))))))))))...	79	42.4	-53.3	1.5	0	0	0	0	0	0	0	0	0	0	0	0	0	0	0	0	0	0	1	0	0	0	0	0	0	0
216	432	PC-3p-242134_40	TACATTTGTGGACAGGGGGAG	21	chr6A	-	156195633	156195717	taCCCCCGCTGTCTACAAATGTAAGAcgtttttggcagtttaaattgaactgccaaaacatctTACATTTGTGGACAGGGGGAGt	0						3'	New	gp4	...((((.((((((((((((((((((.(((((.((((((((.....))))))))))))).))))))))))))))))))))))...	79	42.4	-53.3	1.5	0	2	3	2	3	2	0	0	0	0	3	2	1	1	2	0	0	1	2	2	0	2	2	1	0	2
217	433	PC-5p-1380071_5	ACTACTCCCTCTGTTCTAATTACT	24	chr3A	-	19302904	19303011	ggtaacagtcgtcgtagtacACTACTCCCTCTGTTCTAATTACTcgtcgtggttttagttcaatttgaactaaaaccacgacgAGTAATTGGAACGGAGGGAGTacac	0						5'	New	gp4	......................(((((((((((((((((((((((((((((((((((((((.....)))))))))))))))))))))))))))))))))))))))...	83	43.5	-69.3	1.5	0	1	0	0	0	0	0	1	0	0	0	0	2	0	2	0	1	0	0	0	0	0	0	1	0	1
217	434	PC-3p-2573913_3	AGTAATTGGAACGGAGGGAGT	21	chr3A	-	19302904	19303011	ggtaacagtcgtcgtagtacACTACTCCCTCTGTTCTAATTACTcgtcgtggttttagttcaatttgaactaaaaccacgacgAGTAATTGGAACGGAGGGAGTacac	0						3'	New	gp4	......................(((((((((((((((((((((((((((((((((((((((.....)))))))))))))))))))))))))))))))))))))))...	83	43.5	-69.3	1.5	0	0	1	0	0	0	0	0	0	0	0	0	1	0	0	0	0	0	0	0	0	0	0	0	0	0
218	435	PC-5p-10448_1692	AGCGCTACCGCCGCTGCCCGGACA	24	chr7B	-	528012822	528013004	taaatagacggtttcatgcaccctagcagataagatagttactaaaactatgatttgactttgcactgcccgggcAGCGCTACCGCCGCTGCCCGGACAgtgttacactATCCGGACAGCTGTGGTAGTGTTActtgagcattgtaaactcagatcatatatttactatctatcttatttttg	0						5'	New	gp4	.........(((.......))).....(((((((((((.((.((((..((((((((((.((((((.(((.(..(.(((((((((((.((((.(((((.((((...)))).))))).)))).))))))))))).)..).))).)))))).))))))))))..)))).)).)))))))))))...	153	42.6	-75.8	1	54	47	36	23	70	35	26	72	36	61	61	54	83	104	124	18	19	24	60	35	21	24	38	92	54	47
218	436	PC-3p-150482_72	ATCCGGACAGCTGTGGTAGTGTTA	24	chr7B	-	528012822	528013004	taaatagacggtttcatgcaccctagcagataagatagttactaaaactatgatttgactttgcactgcccgggcAGCGCTACCGCCGCTGCCCGGACAgtgttacactATCCGGACAGCTGTGGTAGTGTTActtgagcattgtaaactcagatcatatatttactatctatcttatttttg	0						3'	New	gp4	.........(((.......))).....(((((((((((.((.((((..((((((((((.((((((.(((.(..(.(((((((((((.((((.(((((.((((...)))).))))).)))).))))))))))).)..).))).)))))).))))))))))..)))).)).)))))))))))...	153	42.6	-75.8	1	0	2	1	3	2	5	1	5	2	9	6	2	3	11	12	0	2	0	5	1	0	1	2	15	0	2
219	437	PC-5p-1198804_6	ATGGAGTGACATTCGTGGAAG	21	chr5D	-	97260825	97260983	gttgcttgcaaagattcatcATGGAGTGACATTCGTGGAAGtcgtggggaaaaaatcaatgcttcaaaaatgctattttgaaaagcattttggagtgataatgttttttttgccacgactTTCACGAATGTCATTTCAAGAtgaaattttacaagcact	0						5'	New	gp4	..((((((.(((..((((((.((((((((((((((((((((((((((..((((((.((..(((((((((.((((.........))))))))))))).....)).))))))..)))))))))))))))))))))))))).))))))..))).))))))..	155	35.2	-75.9	1.4	1	0	1	0	0	0	0	0	0	0	0	0	1	0	0	0	0	0	0	0	0	0	0	1	1	0
219	438	PC-3p-26803269_1	TTCACGAATGTCATTTCAAGA	21	chr5D	-	97260825	97260983	gttgcttgcaaagattcatcATGGAGTGACATTCGTGGAAGtcgtggggaaaaaatcaatgcttcaaaaatgctattttgaaaagcattttggagtgataatgttttttttgccacgactTTCACGAATGTCATTTCAAGAtgaaattttacaagcact	0						3'	New	gp4	..((((((.(((..((((((.((((((((((((((((((((((((((..((((((.((..(((((((((.((((.........))))))))))))).....)).))))))..)))))))))))))))))))))))))).))))))..))).))))))..	155	35.2	-75.9	1.4	0	0	0	0	0	0	0	0	0	0	0	0	0	0	0	1	0	0	0	0	0	0	0	0	0	0
220	439	PC-5p-4786686_2	TTAGCACCGGTACTTATTTGTA	22	chr5B	+	406571508	406571716	acaatgcaaaatgcttagaggaggtgcttagagaaataaatcagattttttTTAGCACCGGTACTTATTTGTAcaggatggacacttaactaagcgtctctTCTATAAAAATAGGCACCGGTGCTtcagaaaaactcagtttatttttttaagcatctttcattgtacaaattaaagcgaagctgaattcagcgtatgagaaaggacag	0						5'	New	gp4	...((((....(((((....(((((((((((((((((((((.((.((((((..(((((((((.(((((((.((.((((..(((.(((....))).)))..)))).)).))))))).)))))))))..)))))).))..)))))))))))))))))))))..(((.....)))..)))))..((((....))))))))............	139	35.4	-68.3	0.9	1	0	0	0	1	0	0	0	0	0	0	0	2	0	0	0	0	0	0	0	0	0	0	0	1	0
220	440	PC-3p-2159033_4	TCTATAAAAATAGGCACCGGTGCT	24	chr5B	+	406571508	406571716	acaatgcaaaatgcttagaggaggtgcttagagaaataaatcagattttttTTAGCACCGGTACTTATTTGTAcaggatggacacttaactaagcgtctctTCTATAAAAATAGGCACCGGTGCTtcagaaaaactcagtttatttttttaagcatctttcattgtacaaattaaagcgaagctgaattcagcgtatgagaaaggacag	0						3'	New	gp4	...((((....(((((....(((((((((((((((((((((.((.((((((..(((((((((.(((((((.((.((((..(((.(((....))).)))..)))).)).))))))).)))))))))..)))))).))..)))))))))))))))))))))..(((.....)))..)))))..((((....))))))))............	139	35.4	-68.3	0.9	1	1	0	0	0	0	0	0	0	0	0	0	2	0	0	0	0	0	0	0	0	0	0	0	1	1
221	441	PC-5p-2015597_4	ACGCCTGGACCAGACTAAGTACCC	24	chr7B	+	1285686	1285788	aaagcttttaaatgggACGCCTGGACCAGACTAAGTACCCtgttggaatgacaccaaataagtcggttacccTAGGCAGGGTACTTAGTCTGGTCCgggcacg	0						5'	New	gp4	..................(((((((((((((((((((((((((.((..((((.........))))....))....)))))))))))))))))))))))))...	82	50.5	-55.1	1.1	1	0	0	0	1	0	0	0	0	0	0	1	3	1	0	0	0	0	0	0	0	0	0	0	1	0
221	442	PC-3p-6873186_2	TAGGCAGGGTACTTAGTCTGGTCC	24	chr7B	+	1285686	1285788	aaagcttttaaatgggACGCCTGGACCAGACTAAGTACCCtgttggaatgacaccaaataagtcggttacccTAGGCAGGGTACTTAGTCTGGTCCgggcacg	0						3'	New	gp4	..................(((((((((((((((((((((((((.((..((((.........))))....))....)))))))))))))))))))))))))...	82	50.5	-55.1	1.1	0	0	1	0	0	0	0	0	0	0	0	0	0	0	0	0	0	0	0	0	0	0	0	0	0	0
222	443	PC-5p-2395098_3	CATCCTGATGTATGGCACGTGGCA	24	chr3B	+	8023836	8024005	taaagcaggtgagaccCATCCTGATGTATGGCACGTGGCAttcacaaatcacaaaacatctaatctttctcccctgattttaggtaggatagggtaaatgctttgtgatttatAAATGCTACGTGTCATTCGTCAGGatggatctcagctgctaatccgtgagacttgat	0						5'	New	gp4	...(((((.(((((.(((((((((((.(((((((((((((((...((((((((((.(((.((..((.(((..((((....))))..))).))..)).))).))))))))))...))))))))))))))).))))))))))).))))).))))).................	150	41.8	-84	1.2	1	0	0	0	1	0	0	0	0	1	0	1	4	0	0	1	1	0	0	0	0	0	0	1	1	0
222	444	PC-3p-792626_10	AAATGCTACGTGTCATTCGTCAGG	24	chr3B	+	8023836	8024005	taaagcaggtgagaccCATCCTGATGTATGGCACGTGGCAttcacaaatcacaaaacatctaatctttctcccctgattttaggtaggatagggtaaatgctttgtgatttatAAATGCTACGTGTCATTCGTCAGGatggatctcagctgctaatccgtgagacttgat	0						3'	New	gp4	...(((((.(((((.(((((((((((.(((((((((((((((...((((((((((.(((.((..((.(((..((((....))))..))).))..)).))).))))))))))...))))))))))))))).))))))))))).))))).))))).................	150	41.8	-84	1.2	2	2	2	0	3	1	0	5	1	2	2	4	1	7	8	2	4	0	3	0	0	3	1	3	2	2
223	445	PC-5p-16468093_1	AGAGTAGAGGCTGCTAAGAACAGG	24	chr5A	+	9386694	9386833	cctgttcaatttaggttgctcatcacacaaAGAGTAGAGGCTGCTAAGAACAGGcgccttctttttgagtgggaaaaaaggaggcgccTGTTGTTAGTAGCCTCTACTCTttgtgtgatgggcatcctaaactgaacact	0						5'	New	gp4	..((((((.((((((.(((((((((((((((((((((((((((((((.((((((((((((((((((........)))))))))))))))))).))))))))))))))))))))))))))))))).)))))).))))))..	136	45.7	-106.1	1.7	0	0	0	0	0	0	0	0	0	0	0	0	1	0	0	0	0	0	0	0	0	0	0	0	0	0
223	446	PC-3p-2754811_3	TGTTGTTAGTAGCCTCTACTCT	22	chr5A	+	9386694	9386833	cctgttcaatttaggttgctcatcacacaaAGAGTAGAGGCTGCTAAGAACAGGcgccttctttttgagtgggaaaaaaggaggcgccTGTTGTTAGTAGCCTCTACTCTttgtgtgatgggcatcctaaactgaacact	0						3'	New	gp4	..((((((.((((((.(((((((((((((((((((((((((((((((.((((((((((((((((((........)))))))))))))))))).))))))))))))))))))))))))))))))).)))))).))))))..	136	45.7	-106.1	1.7	0	1	0	1	0	1	0	0	0	1	0	0	1	2	0	0	0	0	0	1	1	0	0	0	0	1
224	447	PC-5p-13394323_1	TTTGTAGAGATTTCACTGAGTGGA	24	chr6B	-	168463748	168463983	atttgtagaatactccctccgttcctaagtgtaagtcTTTGTAGAGATTTCACTGAGTGGActccatacggagccaaatgaatgaatccacacttaaaatgcatctatatacatccgtatgTAGTTCATTGTGGAATCTCTACACagacttatatttagaaacggagggagtactacatagtgcatggatacagaaacagagaggtggcttgactacatccgggaggctgaggcgg	0						5'	New	gp4	...(((((..(((((((((((((.((((((((((((((.((((((((((((((..((((((((.((((((((.....((..(((.................)))..)).....)))))))).)))))))))))))))))))))).)))))))))))))).))))))))))))))))))..((...((....))...)).........((((.....((.((....)).))))))..	175	42.4	-97	1	0	0	0	0	0	0	0	0	0	0	0	2	0	0	0	0	0	0	0	0	0	0	0	1	0	0
224	448	PC-3p-5878968_2	TAGTTCATTGTGGAATCTCTACAC	24	chr6B	-	168463748	168463983	atttgtagaatactccctccgttcctaagtgtaagtcTTTGTAGAGATTTCACTGAGTGGActccatacggagccaaatgaatgaatccacacttaaaatgcatctatatacatccgtatgTAGTTCATTGTGGAATCTCTACACagacttatatttagaaacggagggagtactacatagtgcatggatacagaaacagagaggtggcttgactacatccgggaggctgaggcgg	0						3'	New	gp4	...(((((..(((((((((((((.((((((((((((((.((((((((((((((..((((((((.((((((((.....((..(((.................)))..)).....)))))))).)))))))))))))))))))))).)))))))))))))).))))))))))))))))))..((...((....))...)).........((((.....((.((....)).))))))..	175	42.4	-97	1	1	0	0	0	0	0	1	0	1	0	0	0	1	0	0	0	0	0	0	0	0	0	0	0	1	0
225	449	PC-5p-983981_8	AACTAAGGAGACCGACTGTGGCGG	24	chrUn	-	15321951	15322143	tacttctttttttttcaaaatatagtgcgcccgcacttcttgaggtttaactttaactataaatttAACTAAGGAGACCGACTGTGGCGGgtataacttttgctcccgccATAGTCGGTCTTGTTGGTTAAattatgatcaaagttgaaacgctgaaaccgagaatgcattatattttaaaacggagggaata	0						5'	New	gp4	...((((((..((((.(((((((((((((.......((((((((((((((((((...(((.(((((((((((..(((((((((((((((((..(((...)))..)))))))))))))))))..))))))))))))))...))))))))).).)).....)))))))))))))))))))))))..))))))...	187	36.8	-73.6	1	2	1	2	1	2	0	0	3	4	1	2	2	5	1	2	0	1	0	1	0	0	1	0	4	2	1
225	450	PC-3p-1736815_4	ATAGTCGGTCTTGTTGGTTAA	21	chrUn	-	15321951	15322143	tacttctttttttttcaaaatatagtgcgcccgcacttcttgaggtttaactttaactataaatttAACTAAGGAGACCGACTGTGGCGGgtataacttttgctcccgccATAGTCGGTCTTGTTGGTTAAattatgatcaaagttgaaacgctgaaaccgagaatgcattatattttaaaacggagggaata	0						3'	New	gp4	...((((((..((((.(((((((((((((.......((((((((((((((((((...(((.(((((((((((..(((((((((((((((((..(((...)))..)))))))))))))))))..))))))))))))))...))))))))).).)).....)))))))))))))))))))))))..))))))...	187	36.8	-73.6	1	0	0	0	0	0	0	0	0	0	1	1	0	3	1	0	0	0	1	0	0	0	0	0	1	0	0
226	451	PC-5p-248524_38	TGGTTGGTCTCTGTTCATTTC	21	chr5A	-	78451954	78452082	cgcgccatggagtctcTGGTTGGTCTCTGTTCATTTCaaacaaggtggtcaggacgtacgtcctgtgcctctctttgttactgcacctcgtttgaGACGAACACAGACCAACCAGAgtctcctggcatg	0						5'	New	gp4	...((((.((((.(((((((((((((.(((((.((((((((.(((.(((((((((....)))))).)))......(((....)))))).)))))))).))))).))))))))))))).))))))))...	123	52.7	-72.7	1.1	1	2	4	2	1	3	2	3	0	1	1	1	3	3	6	5	2	3	3	2	5	5	3	3	1	2
226	452	PC-3p-723308_11	GACGAACACAGACCAACCAGA	21	chr5A	-	78451954	78452082	cgcgccatggagtctcTGGTTGGTCTCTGTTCATTTCaaacaaggtggtcaggacgtacgtcctgtgcctctctttgttactgcacctcgtttgaGACGAACACAGACCAACCAGAgtctcctggcatg	0						3'	New	gp4	...((((.((((.(((((((((((((.(((((.((((((((.(((.(((((((((....)))))).)))......(((....)))))).)))))))).))))).))))))))))))).))))))))...	123	52.7	-72.7	1.1	1	1	0	0	2	0	2	1	1	0	0	0	3	0	0	1	0	0	0	0	1	2	2	0	1	1
227	453	PC-5p-5095232_2	GACTTTCATTCGTTCAAACATGCA	24	chr7B	+	574489273	574489456	aaaaggtgaagtgagtacctccgtttcagaacatggtttggtagatcataactactccctccgttttaaaatagatGACTTTCATTCGTTCAAACATGCAtgtatgtagacatgttttagtctatatatACATGCATGTATGGACAAAATGGAagtcatctattttgaaacggagggagtatat	0						5'	New	gp4	..........((((.((((.((((........))))...))))..))))...((((((((((((((((((((((((((((((((((.(((((.((((((((((((((((((........))))))..)))))))))))).)))))..))))))))))))))))))))))))))))))))))...	129	35.3	-92.1	1.4	0	0	0	0	0	0	0	0	0	0	0	0	0	0	1	0	0	1	0	0	1	0	0	0	0	0
227	454	PC-3p-6498030_2	ACATGCATGTATGGACAAAATGGA	24	chr7B	+	574489273	574489456	aaaaggtgaagtgagtacctccgtttcagaacatggtttggtagatcataactactccctccgttttaaaatagatGACTTTCATTCGTTCAAACATGCAtgtatgtagacatgttttagtctatatatACATGCATGTATGGACAAAATGGAagtcatctattttgaaacggagggagtatat	0						3'	New	gp4	..........((((.((((.((((........))))...))))..))))...((((((((((((((((((((((((((((((((((.(((((.((((((((((((((((((........))))))..)))))))))))).)))))..))))))))))))))))))))))))))))))))))...	129	35.3	-92.1	1.4	0	0	0	1	0	1	0	0	0	0	1	0	1	0	1	0	0	0	0	0	0	0	0	0	0	0
228	455	PC-5p-2618910_3	ATGTATTCCCTCCATATCAAAA	22	chr4A	-	477033271	477033370	ttcggATGTATTCCCTCCATATCAAAAtataagacattttttgattaaatctaggccaaaaaaagttttaaattTTGATACAGAGGGAGTAGCATCCaaa	0						5'	New	gp4	...((((((((((((((..(((((((((.((((((.(((((((.(((....)))..))))))).)))))).)))))))))..))))))))).)))))...	94	30	-40.3	1.3	0	0	0	0	0	0	0	0	0	1	1	0	0	0	0	0	0	0	0	0	0	0	0	0	0	0
228	456	PC-3p-1220712_6	TTGATACAGAGGGAGTAGCATCC	23	chr4A	-	477033271	477033370	ttcggATGTATTCCCTCCATATCAAAAtataagacattttttgattaaatctaggccaaaaaaagttttaaattTTGATACAGAGGGAGTAGCATCCaaa	0						3'	New	gp4	...((((((((((((((..(((((((((.((((((.(((((((.(((....)))..))))))).)))))).)))))))))..))))))))).)))))...	94	30	-40.3	1.3	1	0	0	0	0	0	0	1	0	0	0	0	2	0	0	0	0	0	0	0	0	0	0	0	1	0
229	457	PC-5p-173738_60	ATGGTCCCTCTTACTTCTTCT	21	chr7B	-	183308290	183308432	aacATGGTCCCTCTTACTTCTTCTtttcacatgggaggtaagaaggtaagagttacttagacccactacttaatgaaatcaacggctcagatctagtattttatactcttccctcgtatgaAAGGAGGAGGTAAGAGGGATCa	0						5'	New	gp4	....(((((((((((((((((((((((((.(((((.((.((((..((((((..((((.(((.......((...((....))..))......)))))))))))))..))))))))))).)))))))))))))))))))))))))	139	40.6	-56.2	1	2	1	2	5	1	2	3	8	0	2	0	1	0	3	3	2	2	2	2	0	2	2	0	1	2	1
229	458	PC-3p-840624_9	AAGGAGGAGGTAAGAGGGATC	21	chr7B	-	183308290	183308432	aacATGGTCCCTCTTACTTCTTCTtttcacatgggaggtaagaaggtaagagttacttagacccactacttaatgaaatcaacggctcagatctagtattttatactcttccctcgtatgaAAGGAGGAGGTAAGAGGGATCa	0						3'	New	gp4	....(((((((((((((((((((((((((.(((((.((.((((..((((((..((((.(((.......((...((....))..))......)))))))))))))..))))))))))).)))))))))))))))))))))))))	139	40.6	-56.2	1	1	1	0	0	0	0	0	0	0	0	1	0	0	0	0	0	0	0	0	0	1	0	0	0	1	1
230	459	PC-5p-504833_16	CAACCGTTCAAATCTCCCAAG	21	chr5A	-	440497561	440497821	caggttgttgatgacctaaaaCAACCGTTCAAATCTCCCAAGcaatcatttgtgctctaaaagactattttatttttgagctccttcaaataaggtagctattcagagtaagaggattgttTTGGAGATTTGAACGGTTATTttaggtcatcaacaacctaacattgcatgaaaatagaacttattagcaatgattacaaaagacatgtagggaacacaaaatagctcaagtttttgttacctgtccaactccaaaaccat	0						5'	New	gp4	.((((((((((((((((((((.((((((((((((((((.((((((((.....((((((((.((.(((..(((((..((((....)))))))))..))))).)).))))))....)))))))).)))))))))))))))).))))))))))))))))))))..((((((.(((.((......)).))))))))).........((((....((.((((.(((((.......))))))))).))))))...............	159	34.5	-96.8	1.1	0	1	0	1	0	0	0	1	1	0	1	0	2	3	0	2	0	0	0	0	1	0	0	1	0	1
230	460	PC-3p-92420_131	TTGGAGATTTGAACGGTTATT	21	chr5A	-	440497561	440497821	caggttgttgatgacctaaaaCAACCGTTCAAATCTCCCAAGcaatcatttgtgctctaaaagactattttatttttgagctccttcaaataaggtagctattcagagtaagaggattgttTTGGAGATTTGAACGGTTATTttaggtcatcaacaacctaacattgcatgaaaatagaacttattagcaatgattacaaaagacatgtagggaacacaaaatagctcaagtttttgttacctgtccaactccaaaaccat	0						3'	New	gp4	.((((((((((((((((((((.((((((((((((((((.((((((((.....((((((((.((.(((..(((((..((((....)))))))))..))))).)).))))))....)))))))).)))))))))))))))).))))))))))))))))))))..((((((.(((.((......)).))))))))).........((((....((.((((.(((((.......))))))))).))))))...............	159	34.5	-96.8	1.1	2	5	7	3	3	2	2	6	0	3	2	4	7	4	10	8	7	4	3	3	1	1	3	5	2	5
231	461	PC-5p-74269_171	AGTTGAAGATGAGATATTGAA	21	chr3B	-	247570402	247570492	tcttcaggaacAGTTGAAGATGAGATATTGAAcgaagattttatttctttttgtccaATATCTCATTTTCAACTATCCCtgatgataccca	0						5'	New	gp4	((.(((((...(((((((((((((((((((.(((((((.........))))))).)))))))))))))))))))...))))).))......	85	33	-38.2	1.3	5	8	10	6	5	1	4	4	14	9	0	7	7	6	3	4	0	2	9	5	6	10	2	6	5	8
231	462	PC-3p-292827_31	ATATCTCATTTTCAACTATCCC	22	chr3B	-	247570402	247570492	tcttcaggaacAGTTGAAGATGAGATATTGAAcgaagattttatttctttttgtccaATATCTCATTTTCAACTATCCCtgatgataccca	0						3'	New	gp4	((.(((((...(((((((((((((((((((.(((((((.........))))))).)))))))))))))))))))...))))).))......	85	33	-38.2	1.3	3	1	0	1	3	0	2	2	4	1	0	6	2	2	1	0	4	1	1	2	0	4	1	2	3	1
232	463	PC-5p-692889_11	TTACCCAGCTTCTCCCAGAAT	21	chr7B	+	112688589	112688754	ggggattctcccagaatccgacccTTACCCAGCTTCTCCCAGAATctttaagcgtcatttgttttacaatcctatctagttagggtctaattagacaggattgtgacacaaatggggctcaaagATTCTGGCAGAAGCTGGGTAGgggtcggattctgggagaatc	0						5'	New	gp4	...((((((((((((((((((((((((((((((((((.(((((((((((.(((..(((((((.((((((((((.(((((((((...))))))))).)))))))))).)))))))..))).))))))))))).))))))))))))))))))))))))))))))))))	163	47	-123.9	1.6	0	0	0	1	0	0	0	0	1	0	0	1	1	0	1	0	0	0	1	0	1	0	0	0	0	0
232	464	PC-3p-1018450_7	ATTCTGGCAGAAGCTGGGTAG	21	chr7B	+	112688589	112688754	ggggattctcccagaatccgacccTTACCCAGCTTCTCCCAGAATctttaagcgtcatttgttttacaatcctatctagttagggtctaattagacaggattgtgacacaaatggggctcaaagATTCTGGCAGAAGCTGGGTAGgggtcggattctgggagaatc	0						3'	New	gp4	...((((((((((((((((((((((((((((((((((.(((((((((((.(((..(((((((.((((((((((.(((((((((...))))))))).)))))))))).)))))))..))).))))))))))).))))))))))))))))))))))))))))))))))	163	47	-123.9	1.6	0	0	0	0	1	0	0	1	0	0	1	0	2	0	0	0	0	0	0	1	0	0	0	0	0	0
233	465	PC-5p-8956660_1	ATGTTGAGATGAGATTACCCCATA	24	chr5D	+	557400481	557400597	ttgctctcggtagcagCTGTTGAGATGAGATTACCCCATAccctgcagagagcgtcagctcgacgccgtacacgcgtATGGGGTAATCTCAACTCAACagccgctccctgtgaggtt	0						5'	New	gp4	...(((.(((.(((.(((((((((.((((((((((((((((...((.....(((((.....))))).......)))))))))))))))))).))))))))).))).)).).)))...	111	55.6	-62.2	1	0	0	0	1	0	1	0	1	0	0	0	0	0	1	0	0	0	0	0	0	0	0	2	0	0	0
233	466	PC-3p-211647_47	ATGGGGTAATCTCAACTCAAC	21	chr5D	+	557400481	557400597	ttgctctcggtagcagCTGTTGAGATGAGATTACCCCATAccctgcagagagcgtcagctcgacgccgtacacgcgtATGGGGTAATCTCAACTCAACagccgctccctgtgaggtt	0						3'	New	gp4	...(((.(((.(((.(((((((((.((((((((((((((((...((.....(((((.....))))).......)))))))))))))))))).))))))))).))).)).).)))...	111	55.6	-62.2	1	1	2	2	0	0	0	1	1	2	1	1	1	3	3	0	3	1	0	4	0	3	2	2	4	1	2
234	467	PC-5p-1433521_5	CAGGGCGCAGTTGGGCCACTGACA	24	chr6B	-	559406612	559406762	attccacgcacgagcaaccacagaatggtaggacgaggctcctctgacgtactgCAGGGCGCAGTTGGGCCACTGACAggtgggcccaaaagcaagttagcccaCCTGTCAGTGACCCAACTGCGCCCtgcagtacgtcaggggagccgag	0						5'	New	gp4	..(((..((....)).((((.....)))).)))...(((((((((((((((((((((((((((((((((.(((((((((((((((..............))))))))))))))).)))))))))))))))))))))))))))))))))...	112	60.9	-115.2	1.3	0	0	0	0	2	0	0	0	1	0	0	0	5	0	0	0	0	0	0	0	0	0	0	1	0	0
234	468	PC-3p-4592652_2	CCTGTCAGTGACCCAACTGCGCCC	24	chr6B	-	559406612	559406762	attccacgcacgagcaaccacagaatggtaggacgaggctcctctgacgtactgCAGGGCGCAGTTGGGCCACTGACAggtgggcccaaaagcaagttagcccaCCTGTCAGTGACCCAACTGCGCCCtgcagtacgtcaggggagccgag	0						3'	New	gp4	..(((..((....)).((((.....)))).)))...(((((((((((((((((((((((((((((((((.(((((((((((((((..............))))))))))))))).)))))))))))))))))))))))))))))))))...	112	60.9	-115.2	1.3	0	0	0	0	0	0	0	0	0	0	0	0	0	1	1	0	0	1	0	0	0	0	1	0	0	0
235	469	PC-5p-6038642_2	AGAATCGCCACTTCATATGTTTTT	24	chr3A	+	665987213	665987470	cagttcttttgggcgattctaccagaatcgcccccctccccagctttttccAGAATCGCCACTTCATATGTTTTTtacaatcctaactaattataccttaactagataggattgtaaaaAATATATGGAGTGGCGATTTTGGTagaagttggggagaggggcgattctaggagaatcgccgaaaagaactggcccctatactgctctgggatgggtccgttgaccaggccatggcatcagttggtcatcgttggcggc	0						5'	New	gp4	((((((((((.(((((((((.(((((((((((((.(((((((((((((.((((((((((((((((((((((((((((((((((((.(((.(((.....))).))).)))))))))))))))))))))))))))))))))))).))))))))))))).))))))))))).))))))))))).))))))))))...(((((.((.....)).))))).((((..((..(((((..........)))))...))..)))).	191	47.3	-160.2	1.3	1	0	0	0	0	0	0	0	0	0	0	0	0	0	0	0	0	0	1	0	0	0	0	0	1	0
235	470	PC-3p-1951503_4	AATATATGGAGTGGCGATTTTGGT	24	chr3A	+	665987213	665987470	cagttcttttgggcgattctaccagaatcgcccccctccccagctttttccAGAATCGCCACTTCATATGTTTTTtacaatcctaactaattataccttaactagataggattgtaaaaAATATATGGAGTGGCGATTTTGGTagaagttggggagaggggcgattctaggagaatcgccgaaaagaactggcccctatactgctctgggatgggtccgttgaccaggccatggcatcagttggtcatcgttggcggc	0						3'	New	gp4	((((((((((.(((((((((.(((((((((((((.(((((((((((((.((((((((((((((((((((((((((((((((((((.(((.(((.....))).))).)))))))))))))))))))))))))))))))))))).))))))))))))).))))))))))).))))))))))).))))))))))...(((((.((.....)).))))).((((..((..(((((..........)))))...))..)))).	191	47.3	-160.2	1.3	1	0	0	1	0	0	1	0	2	0	1	3	4	1	2	0	0	0	3	0	0	1	0	0	1	0
236	471	PC-5p-2025761_4	CAAGTTGTACTCCCTCTGTAAACT	24	chr7B	+	531656819	531656960	agagagaatttgagcagctggctggccgcaccttccatctcgtCAAGTTGTACTCCCTCTGTAAACTaatataagagtgtttagatcactaaaatagtaatctagatgctcttatattagtTTACGGAGGGAGTACACTGTT	0						5'	New	gp4	.((((........((.(((....))).))........))))....((.(((((((((((((((((((((((((((((..(((((((.((((...)))).)))))))..)))))))))))))))))))))))))))))))...	94	40.1	-71.7	1.3	0	0	1	0	1	1	0	1	0	0	1	1	1	0	0	0	0	0	0	0	0	0	0	0	0	0
236	472	PC-3p-6262873_2	TTACGGAGGGAGTACACTGTT	21	chr7B	+	531656819	531656960	agagagaatttgagcagctggctggccgcaccttccatctcgtCAAGTTGTACTCCCTCTGTAAACTaatataagagtgtttagatcactaaaatagtaatctagatgctcttatattagtTTACGGAGGGAGTACACTGTT	0						3'	New	gp4	.((((........((.(((....))).))........))))....((.(((((((((((((((((((((((((((((..(((((((.((((...)))).)))))))..)))))))))))))))))))))))))))))))...	94	40.1	-71.7	1.3	1	0	0	0	0	0	0	0	0	0	0	0	0	0	0	0	0	0	0	0	0	0	0	0	1	0
237	473	PC-5p-544875_15	TCCTAAAATAAGTGTCGTGTC	21	chr7A	+	668558650	668558749	aatgctccctccgTCCTAAAATAAGTGTCGTGTCtttagttcaaatttattaaaatttaaacTAAAGCCACGACACTTATTTTGGGacggagggagtagt	0						5'	New	gp4	..((((((((((((((((((((((((((((((.((((((((.((((((....)))))).)))))))).))))))))))))))))))))))))))))))..	96	37	-67.7	1.8	0	2	1	2	1	0	0	1	1	0	0	0	0	0	0	1	0	1	0	0	0	0	1	0	0	2
237	474	PC-3p-14588385_1	TAAAGCCACGACACTTATTTTGGG	24	chr7A	+	668558650	668558749	aatgctccctccgTCCTAAAATAAGTGTCGTGTCtttagttcaaatttattaaaatttaaacTAAAGCCACGACACTTATTTTGGGacggagggagtagt	0						3'	New	gp4	..((((((((((((((((((((((((((((((.((((((((.((((((....)))))).)))))))).))))))))))))))))))))))))))))))..	96	37	-67.7	1.8	0	0	0	0	0	0	0	0	0	0	0	0	0	0	0	0	0	0	0	0	0	0	1	0	0	0
238	475	PC-5p-1486670_5	ATGCTCGCTGCACCTGAAAAGTCT	24	chr5A	+	458599255	458599384	gaatgaatatATGCTCGCTGCACCTGAAAAGTCTggcatccacatgccatgccaGACTTTTCAGGTGCAGCGAGCATAtattcttgccggccaggctttaagtgcgagacaagtttggaaccaaagacac	0						5'	New	gp4	....(((((((((((((((((((((((((((((((((((.........))))))))))))))))))))))))))))))))))).....(((((..(((...((.....)))))..)))..))........	79	48.5	-71.9	1.1	0	0	0	0	1	0	0	2	1	0	0	0	1	0	0	0	1	0	0	0	0	0	1	0	0	0
238	476	PC-3p-21051085_1	GACTTTTCAGGTGCAGCGAGCATA	24	chr5A	+	458599255	458599384	gaatgaatatATGCTCGCTGCACCTGAAAAGTCTggcatccacatgccatgccaGACTTTTCAGGTGCAGCGAGCATAtattcttgccggccaggctttaagtgcgagacaagtttggaaccaaagacac	0						3'	New	gp4	....(((((((((((((((((((((((((((((((((((.........))))))))))))))))))))))))))))))))))).....(((((..(((...((.....)))))..)))..))........	79	48.5	-71.9	1.1	0	0	0	0	0	0	0	0	0	1	0	1	0	0	0	0	0	0	0	0	0	0	0	1	0	0
239	477	PC-5p-348147_25	TCCGATCAGAAATAAGTGCCG	21	chr3D	-	472405046	472405159	tctaccgccgcggtactcccTCCGATCAGAAATAAGTGCCGtggttttacttcaaatttgaactaaaaccACGACACTTATTTCCGATCGGagggagtagtggaaagcggtttt	0						5'	New	gp4	...((((((((..((((((((((((((.((((((((((.((((((((((.((((....)))).)))))))))).)))))))))).)))))))))))))))))....)))))...	108	46.5	-66.7	1.3	1	0	3	7	4	1	1	2	2	1	0	1	1	0	1	3	0	0	2	1	0	2	1	0	1	0
239	478	PC-3p-672039_12	ACGACACTTATTTCCGATCGG	21	chr3D	-	472405046	472405159	tctaccgccgcggtactcccTCCGATCAGAAATAAGTGCCGtggttttacttcaaatttgaactaaaaccACGACACTTATTTCCGATCGGagggagtagtggaaagcggtttt	0						3'	New	gp4	...((((((((..((((((((((((((.((((((((((.((((((((((.((((....)))).)))))))))).)))))))))).)))))))))))))))))....)))))...	108	46.5	-66.7	1.3	0	0	2	2	1	1	0	0	0	0	0	1	0	2	0	1	1	0	1	1	0	0	1	0	0	0
240	479	PC-5p-4268114_2	GCCAAGTGTCACGCGCGGAGCACT	24	chr1B	-	91537649	91537743	agtcggggagcgctccgcgcgcGCCAAGTGTCACGCGCGGAGCACTcccgagacttttcggatgcgcTCCGCGCGTGACACTTGGCGCgcgcacg	0						5'	New	gp4	....(((......)))(((((((((((((((((((((((((((....(((((....)))))....)))))))))))))))))))))))))))...	76	71.6	-73.4	1.1	0	0	0	1	0	1	0	0	0	0	0	0	0	0	0	1	0	0	0	0	0	0	0	0	0	0
240	480	PC-3p-3675601_2	TCCGCGCGTGACACTTGGCGC	21	chr1B	-	91537649	91537743	agtcggggagcgctccgcgcgcGCCAAGTGTCACGCGCGGAGCACTcccgagacttttcggatgcgcTCCGCGCGTGACACTTGGCGCgcgcacg	0						3'	New	gp4	....(((......)))(((((((((((((((((((((((((((....(((((....)))))....)))))))))))))))))))))))))))...	76	71.6	-73.4	1.1	0	0	0	1	0	0	0	0	1	0	0	0	1	0	0	0	0	0	1	0	0	0	0	0	0	0
241	481	PC-5p-1786920_4	TGGGACGGGCTCTGGACTAAG	21	chr7A	+	120264510	120264709	cttagcttgccgtggcagcaacatgcccgctgcaggcaccagcgttctcatcgatcggTGGGACGGGCTCTGGACTAAGcctcctaagaaactcataatgttctctccggagtttgtcaggAAGCTTGGTCCAGAGCCTGTCccatcgaccggtgagaaagatggtgccctctgcggccctgttgtagccacgatgagct	0						5'	New	gp4	...(((((..((((((..(((((...((((....(((((((...(((((((((.((((((((((((((((((((((((((.((((...((((((...............))))))...)))).)))))))))))))))))))))))))).)))))))))...)))))))....))))...)))))..))))))..)))))	197	57.5	-126.6	1.1	1	1	0	0	0	0	0	3	0	1	2	1	0	0	0	0	0	0	0	0	0	0	0	0	1	1
241	482	PC-3p-2123246_4	AAGCTTGGTCCAGAGCCTGTC	21	chr7A	+	120264510	120264709	cttagcttgccgtggcagcaacatgcccgctgcaggcaccagcgttctcatcgatcggTGGGACGGGCTCTGGACTAAGcctcctaagaaactcataatgttctctccggagtttgtcaggAAGCTTGGTCCAGAGCCTGTCccatcgaccggtgagaaagatggtgccctctgcggccctgttgtagccacgatgagct	0						3'	New	gp4	...(((((..((((((..(((((...((((....(((((((...(((((((((.((((((((((((((((((((((((((.((((...((((((...............))))))...)))).)))))))))))))))))))))))))).)))))))))...)))))))....))))...)))))..))))))..)))))	197	57.5	-126.6	1.1	0	1	0	0	0	0	3	0	1	0	0	0	0	0	0	0	0	0	0	0	0	0	0	0	0	1
242	483	PC-5p-2241418_3	GACCCCTATCCAGCTTCTCCCAGA	24	chr7D	+	4178507	4178706	tgtttgctggacagatttatggcccagttatttttccagaatctggggattctcctagaatccGACCCCTATCCAGCTTCTCCCAGAatctttgagccccatttcttttacagttctatttagttaggctctaattagataggattgtaaaacaaatggagctcaaaGATTCTGAAAGAAGTTGGGTAGGGGttggattc	0						5'	New	gp4	.....(((((.((......))..)))))....(..((((...))))..)........((((((((((((((((((((((((..((((((((((((((.((((((.((((((((((((((((((((((...)))))))))))))))))))))).)))))).))))))))))))))..))))))))))))))))))))))))	143	41	-111.4	1.4	1	0	0	0	0	0	0	0	0	0	1	1	1	0	0	0	0	0	0	0	0	0	0	0	1	0
242	484	PC-3p-11539997_1	GATTCTGAAAGAAGTTGGGTAGGGG	25	chr7D	+	4178507	4178706	tgtttgctggacagatttatggcccagttatttttccagaatctggggattctcctagaatccGACCCCTATCCAGCTTCTCCCAGAatctttgagccccatttcttttacagttctatttagttaggctctaattagataggattgtaaaacaaatggagctcaaaGATTCTGAAAGAAGTTGGGTAGGGGttggattc	0						3'	New	gp4	.....(((((.((......))..)))))....(..((((...))))..)........((((((((((((((((((((((((..((((((((((((((.((((((.((((((((((((((((((((((...)))))))))))))))))))))).)))))).))))))))))))))..))))))))))))))))))))))))	143	41	-111.4	1.4	0	0	0	0	0	0	0	0	0	0	0	0	1	0	0	0	0	0	0	0	0	0	2	0	0	0
243	485	PC-5p-2947815_3	GACTTCTGTGCAGCTCTCAGCAAA	24	chr2B	+	49090806	49090978	tgagggacgctccaattttcaaaacatttgGACTTCTGTGCAGCTCTCAGCAAAaaagacaaatcggaggtctgtaaaaatgtgtactcatatactgttctggtcgatttgtcttttttACTGAGAGCTGCACAGAAGTCcaaatgttttgaaaattggagcgtacctcacgc	0						5'	New	gp4	(((((.((((((((((((((((((((((((((((((((((((((((((((.((((((((((((((((.((...(((....((((....)))))))....))..)))))))))))))))).)))))))))))))))))))))))))))))))))))))))))))).)))))...	170	41	-113.5	1.6	0	0	0	0	0	0	0	0	0	0	0	0	1	0	0	0	1	0	0	0	1	0	0	0	0	0
243	486	PC-3p-275542_34	ACTGAGAGCTGCACAGAAGTC	21	chr2B	+	49090806	49090978	tgagggacgctccaattttcaaaacatttgGACTTCTGTGCAGCTCTCAGCAAAaaagacaaatcggaggtctgtaaaaatgtgtactcatatactgttctggtcgatttgtcttttttACTGAGAGCTGCACAGAAGTCcaaatgttttgaaaattggagcgtacctcacgc	0						3'	New	gp4	(((((.((((((((((((((((((((((((((((((((((((((((((((.((((((((((((((((.((...(((....((((....)))))))....))..)))))))))))))))).)))))))))))))))))))))))))))))))))))))))))))).)))))...	170	41	-113.5	1.6	0	1	0	2	1	1	1	1	1	1	0	1	1	2	1	0	0	0	4	2	2	2	0	1	0	1
244	487	PC-5p-1985056_4	AAGACTAGAACCCTTAAATCCAAC	24	chr5D	-	44138665	44138863	atgggatgaaatgtgtgatatgtgaaatgacagttttaaaggttggggttgaggcaAAGACTAGAACCCTTAAATCCAACccttaaagtagtttaagggttggATTTGAGGTTCTAGTCTTTGCCCCtgtttttcaacccttaaaaatgccaaaaactggcatttctcaactcttaaaactgctttaagggtttaaggg	0						5'	New	gp4	..............................(((((((((..(((((((((((((((((((((((((.((((((((((((((((((((....))))))))))))))))))))))))))))))))))........)))))))....((((((((.....))))))))..))))..)))))))))((((((....)))))).	95	38.2	-87	1.1	1	0	0	0	0	0	0	0	0	0	1	0	5	0	0	0	0	0	0	0	0	0	0	0	1	0
244	488	PC-3p-2479759_3	ATTTGAGGTTCTAGTCTTTGCCCC	24	chr5D	-	44138665	44138863	atgggatgaaatgtgtgatatgtgaaatgacagttttaaaggttggggttgaggcaAAGACTAGAACCCTTAAATCCAACccttaaagtagtttaagggttggATTTGAGGTTCTAGTCTTTGCCCCtgtttttcaacccttaaaaatgccaaaaactggcatttctcaactcttaaaactgctttaagggtttaaggg	0						3'	New	gp4	..............................(((((((((..(((((((((((((((((((((((((.((((((((((((((((((((....))))))))))))))))))))))))))))))))))........)))))))....((((((((.....))))))))..))))..)))))))))((((((....)))))).	95	38.2	-87	1.1	2	0	0	0	1	0	1	1	0	0	0	2	2	2	3	0	0	0	0	0	0	0	0	0	2	0
245	489	PC-5p-447269_19	TTTGGACTTATGTGCAGCTCTC	22	chr2B	-	494162698	494162859	tgcgccctaattttcaaaacaTTTGGACTTATGTGCAGCTCTCagcaaaaaagacaaatcggaggtctgtaaaaatgtgtactgttcatatactgttttggtctgatttgtcttttttGCTGAGAGCTGCACATAAGTCCAAatgttttgaaaattggggcg	0						5'	New	gp4	..(((((((((((((((((((((((((((((((((((((((((((((((((((((((((((((...((...((((((((((.......))))).))))))))))))))))))))))))))))))))))))))))))))))))))))))))))))))))))))	160	38.3	-106.8	1.7	0	0	0	0	0	0	0	2	1	1	0	2	2	2	1	1	0	1	0	1	0	1	0	0	0	0
245	490	PC-3p-16041810_1	GCTGAGAGCTGCACATAAGTCCAA	24	chr2B	-	494162698	494162859	tgcgccctaattttcaaaacaTTTGGACTTATGTGCAGCTCTCagcaaaaaagacaaatcggaggtctgtaaaaatgtgtactgttcatatactgttttggtctgatttgtcttttttGCTGAGAGCTGCACATAAGTCCAAatgttttgaaaattggggcg	0						3'	New	gp4	..(((((((((((((((((((((((((((((((((((((((((((((((((((((((((((((...((...((((((((((.......))))).))))))))))))))))))))))))))))))))))))))))))))))))))))))))))))))))))))	160	38.3	-106.8	1.7	0	0	0	0	0	0	0	0	0	0	0	0	0	0	0	0	0	0	0	0	0	1	0	0	0	0
246	491	PC-5p-1639966_5	AAAGAGCTCACTTTGCCGTCTATA	24	chr1A	+	43515628	43515748	tagtacatacggcAAAGAGCTCACTTTGCCGTCTATAagaaaaaaacacagagggcaaagatctttgccgtctgcgttttttATTACAGACGGCAAAGAGAGCTctttgtcgtctgtaata	0						5'	New	gp4	...((((.((((((((((((((.(((((((((((.(((..(((((((.((((.((((((....)))))).)))).))))))).))).))))))))))).)))))))))))))).))))...	115	41.3	-71.5	1.4	1	0	0	1	0	0	0	1	0	0	1	0	1	0	0	0	1	0	0	0	0	0	0	0	1	0
246	492	PC-3p-24477133_1	ATTACAGACGGCAAAGAGAGCT	22	chr1A	+	43515628	43515748	tagtacatacggcAAAGAGCTCACTTTGCCGTCTATAagaaaaaaacacagagggcaaagatctttgccgtctgcgttttttATTACAGACGGCAAAGAGAGCTctttgtcgtctgtaata	0						3'	New	gp4	...((((.((((((((((((((.(((((((((((.(((..(((((((.((((.((((((....)))))).)))).))))))).))).))))))))))).)))))))))))))).))))...	115	41.3	-71.5	1.4	0	0	0	0	0	0	0	0	0	0	0	0	0	0	0	0	0	0	1	0	0	0	0	0	0	0
247	493	PC-5p-283124_33	TCTTCGTGTGATCTCCAATCT	21	chr6D	-	65406458	65406629	gggtaactTCTTCGTGTGATCTCCAATCTgatacttccggcgacgttcgccacggtactgaccggtttatgtaccgtcagttggcgccaggcagggtgacaaaagtggccggaagtaccagATTGGATGTCACACGAGGAAGttacccaggttcggtcctccggggaggagt	0						5'	New	gp4	(((((((((((((((((((..(((((((((.((((((((((.((..(((((.....((((((.(((......)))))))))..((.....))..))))).....)).)))))))))).)))))))))..)))))))))))))))))))........(((((....)))))..	148	55.8	-100.4	1	1	2	2	3	0	1	0	1	2	1	0	1	9	4	1	4	0	1	1	3	1	2	2	0	1	2
247	494	PC-3p-154488_70	ATTGGATGTCACACGAGGAAG	21	chr6D	-	65406458	65406629	gggtaactTCTTCGTGTGATCTCCAATCTgatacttccggcgacgttcgccacggtactgaccggtttatgtaccgtcagttggcgccaggcagggtgacaaaagtggccggaagtaccagATTGGATGTCACACGAGGAAGttacccaggttcggtcctccggggaggagt	0						3'	New	gp4	(((((((((((((((((((..(((((((((.((((((((((.((..(((((.....((((((.(((......)))))))))..((.....))..))))).....)).)))))))))).)))))))))..)))))))))))))))))))........(((((....)))))..	148	55.8	-100.4	1	2	4	13	11	0	3	7	2	8	8	1	4	7	5	5	5	4	1	4	2	5	2	1	4	2	4
248	495	PC-5p-6863204_2	ATTCTAACATGGTATCAGCTTCCT	24	chr7D	-	615895765	615895967	ctcttctgtacttgtgtgttatatatttgggcccattgtcttgcaatgtagatgtatgtgtcgtctttatcaATTCTAACATGGTATCAGCTTCCTagcccctgctaggAGTCTGATACCATGTGAGAGTTGAtgaagacgatagatatgttacattgcatgatagtatgtttgaatatagagcgcatggaacaacagagtcc	0						5'	New	gp4	...((((((..(..((((((.(((((((..((..((((((.((((((((.((..(((.(((((((((((((((((((.((((((((((((..(((((((....)))))))..)))))))))))).))))))))))))))))))).)))..)))))))))).))))))..))..))))))).))))))..)....))))))...	197	39.9	-105.9	1.3	0	0	0	0	0	1	0	1	0	0	1	0	0	0	0	0	0	0	0	0	0	0	1	0	0	0
248	496	PC-3p-14179039_1	AGTCTGATACCATGTGAGAGTTGA	24	chr7D	-	615895765	615895967	ctcttctgtacttgtgtgttatatatttgggcccattgtcttgcaatgtagatgtatgtgtcgtctttatcaATTCTAACATGGTATCAGCTTCCTagcccctgctaggAGTCTGATACCATGTGAGAGTTGAtgaagacgatagatatgttacattgcatgatagtatgtttgaatatagagcgcatggaacaacagagtcc	0						3'	New	gp4	...((((((..(..((((((.(((((((..((..((((((.((((((((.((..(((.(((((((((((((((((((.((((((((((((..(((((((....)))))))..)))))))))))).))))))))))))))))))).)))..)))))))))).))))))..))..))))))).))))))..)....))))))...	197	39.9	-105.9	1.3	0	0	0	0	0	1	0	0	1	0	0	0	0	0	0	0	0	0	0	0	0	0	0	0	0	0
249	497	PC-5p-133918_83	AGCAACACTCACCTTCTCCTCGTA	24	chr3D	-	444069297	444069495	tcttaggggcaatagccacgacgacttgtagcccttctctagcaaaagcaagacgcatcatcAGCAACACTCACCTTCTCCTCGTAggaccttatggtcccgatggctcagccatcccggtgctgctactatgactcattttcctttggtgccataggtcctacgATGAGACGGTGAGTGCTGCTGatggtgcgccacc	0						5'	New	gp4	....((((((.((((..........)))).)))))).(((.((....)).)))(((((((((((((.((((((((.((((.(((((((((((.((((..((((((((...(((.....)))...)))).................))))..))))))))))))))).)))).)))))))).))))))))))))).....	141	53.8	-93.4	0.9	8	12	27	25	25	10	12	16	22	15	22	14	27	8	20	13	17	6	7	4	9	10	12	15	8	12
249	498	PC-3p-224064_44	ATGAGACGGTGAGTGCTGCTG	21	chr3D	-	444069297	444069495	tcttaggggcaatagccacgacgacttgtagcccttctctagcaaaagcaagacgcatcatcAGCAACACTCACCTTCTCCTCGTAggaccttatggtcccgatggctcagccatcccggtgctgctactatgactcattttcctttggtgccataggtcctacgATGAGACGGTGAGTGCTGCTGatggtgcgccacc	0						3'	New	gp4	....((((((.((((..........)))).)))))).(((.((....)).)))(((((((((((((.((((((((.((((.(((((((((((.((((..((((((((...(((.....)))...)))).................))))..))))))))))))))).)))).)))))))).))))))))))))).....	141	53.8	-93.4	0.9	3	9	7	13	2	4	7	16	4	3	6	5	5	6	2	6	3	2	2	3	4	5	1	8	3	9
250	499	PC-5p-1032781_7	AACCCCATCTCTTTGCCATCTGCC	24	chr5B	+	534562091	534562171	tAACCCCATCTCTTTGCCATCTGCCagcaaatggcaaagaatctttgccgtCTGCTGGCAGATGGCAAAGAGGTGGggctg	0						5'	New	gp4	...((((((((((((((((((((((((((.(((((((((...))))))))).))))))))))))))))))))))))))...	75	53.1	-67.5	1.6	0	0	1	0	1	0	0	1	1	0	0	0	1	0	0	0	0	0	0	0	0	0	0	0	0	0
250	500	PC-3p-21985277_1	CTGCTGGCAGATGGCAAAGAGGTGG	25	chr5B	+	534562091	534562171	tAACCCCATCTCTTTGCCATCTGCCagcaaatggcaaagaatctttgccgtCTGCTGGCAGATGGCAAAGAGGTGGggctg	0						3'	New	gp4	...((((((((((((((((((((((((((.(((((((((...))))))))).))))))))))))))))))))))))))...	75	53.1	-67.5	1.6	0	0	0	0	0	0	0	0	0	0	0	0	0	0	0	0	0	0	0	0	0	1	0	0	0	0
251	501	PC-5p-8321976_1	TAGAATTGCCACTTGATATTTT	22	chr7B	+	187630575	187630768	cagttcttttgggtaattctcccagaattgaccccctccccagcttcttcTAGAATTGCCACTTGATATTTTtttacaattcctagctaattagaccttaactagctaggaattgtaaaAAAAGATGAAGTGGCAATTCTGGGggaagctggggaggaggtcaattctgggagaattgcccaaaagaactggcc	0						5'	New	gp4	(((((((((((((((((((((((((((((((((.(((((((((((((..(((((((((((((((.((.(((((((((((((((((((((.((((...)))).))))))))))))))))))))).)).)))))))))))))))..))))))))))))).)))))))))))))))))))))))))))))))))...	191	42.8	-151.6	1.8	0	0	0	0	0	0	0	0	0	0	0	0	1	0	0	0	0	0	0	0	0	0	0	0	0	0
251	502	PC-3p-257976_37	AAAAGATGAAGTGGCAATTCTGGG	24	chr7B	+	187630575	187630768	cagttcttttgggtaattctcccagaattgaccccctccccagcttcttcTAGAATTGCCACTTGATATTTTtttacaattcctagctaattagaccttaactagctaggaattgtaaaAAAAGATGAAGTGGCAATTCTGGGggaagctggggaggaggtcaattctgggagaattgcccaaaagaactggcc	0						3'	New	gp4	(((((((((((((((((((((((((((((((((.(((((((((((((..(((((((((((((((.((.(((((((((((((((((((((.((((...)))).))))))))))))))))))))).)).)))))))))))))))..))))))))))))).)))))))))))))))))))))))))))))))))...	191	42.8	-151.6	1.8	3	1	1	2	0	0	0	2	1	4	1	1	7	1	2	0	2	2	1	1	0	1	2	0	3	1
252	503	PC-5p-10205411_1	GGGCGAGACGTTGCAAAAGAGGCTA	25	chr7A	+	706445464	706445614	ttgGGGCGAGACGTTGCAAAAGAGGCTAaaagtgtgttttatacgtattgacagggaatctgaccggttgagccggcccaaccggtcagattccctgtcaatacgtataaaacacacttTTAGCCTCTTTTGCAACGTCTCGCctcaaact	0						5'	New	gp4	((((((((((((((((((((((((((((((((((((((((((((((((((((((((((((((((((((((........))))))))))))))))))))))))))))))))))))))))))))))))))))))))))))))))))))))...	148	47	-132.9	1.9	0	0	0	0	0	0	0	0	0	0	0	1	0	0	0	0	0	0	0	0	0	0	0	0	0	0
252	504	PC-3p-1205376_6	TTAGCCTCTTTTGCAACGTCTCGC	24	chr7A	+	706445464	706445614	ttgGGGCGAGACGTTGCAAAAGAGGCTAaaagtgtgttttatacgtattgacagggaatctgaccggttgagccggcccaaccggtcagattccctgtcaatacgtataaaacacacttTTAGCCTCTTTTGCAACGTCTCGCctcaaact	0						3'	New	gp4	((((((((((((((((((((((((((((((((((((((((((((((((((((((((((((((((((((((........))))))))))))))))))))))))))))))))))))))))))))))))))))))))))))))))))))))...	148	47	-132.9	1.9	0	0	1	0	0	0	0	0	0	0	0	1	3	1	1	0	0	0	0	0	0	0	0	0	0	0
253	505	PC-5p-21465538_1	TTATTCTAGAAGCCCAACCAAAAT	24	chr1D	-	79313516	79313661	ctatcccctacccagcTTATTCTAGAAGCCCAACCAAAATtttcattttagaagcctactagtcaagtcttaactactaggcttctaaaaaaataAATTTGGTTGGGCTTCTAGAATAAgctgggtagggggcagctttttgcagc	0						5'	New	gp4	...(((((((((((((((((((((((((((((((((((.((....(((((((((((((.((((.........)))).)))))))))))))....)).)))))))))))))))))))))))))))))))))))..((.....))...	129	40.4	-90.3	1.5	0	0	0	0	0	0	0	0	0	0	0	0	0	0	1	0	0	0	0	0	0	0	0	0	0	0
253	506	PC-3p-837163_9	AATTTGGTTGGGCTTCTAGAATAA	24	chr1D	-	79313516	79313661	ctatcccctacccagcTTATTCTAGAAGCCCAACCAAAATtttcattttagaagcctactagtcaagtcttaactactaggcttctaaaaaaataAATTTGGTTGGGCTTCTAGAATAAgctgggtagggggcagctttttgcagc	0						3'	New	gp4	...(((((((((((((((((((((((((((((((((((.((....(((((((((((((.((((.........)))).)))))))))))))....)).)))))))))))))))))))))))))))))))))))..((.....))...	129	40.4	-90.3	1.5	0	0	0	0	0	0	0	0	1	0	0	1	2	0	1	1	0	0	1	0	0	0	0	1	0	0
254	507	PC-5p-1112537_7	TCCGGAAATAAGTGTTGCTCA	21	chr2B	+	171459133	171459245	atctacttcctctgTCCGGAAATAAGTGTTGCTCAaacggatgtatctatatgtatttcagtgctagatacatccgTTTGAGCAACACTTGTTTCTGGacggagggagtactt	0						5'	New	gp4	...((((((((((((((((((((((((((((((((((((((((((((((...((((....))))))))))))))))))))))))))))))))))))))))))))))))))...	107	41.6	-82.3	1.7	1	0	1	1	1	0	1	1	0	0	0	0	0	3	0	1	0	2	0	0	1	1	0	0	1	0
254	508	PC-3p-2963300_3	TTTGAGCAACACTTGTTTCTGG	22	chr2B	+	171459133	171459245	atctacttcctctgTCCGGAAATAAGTGTTGCTCAaacggatgtatctatatgtatttcagtgctagatacatccgTTTGAGCAACACTTGTTTCTGGacggagggagtactt	0						3'	New	gp4	...((((((((((((((((((((((((((((((((((((((((((((((...((((....))))))))))))))))))))))))))))))))))))))))))))))))))...	107	41.6	-82.3	1.7	0	0	1	0	0	0	0	1	0	1	0	1	0	1	0	0	0	0	0	0	0	0	0	2	0	0
255	509	PC-5p-146436_75	TTCTCCCAGAATCGTCACTCC	21	chr7A	-	267056008	267056188	ttcttttcggcgattcttccagaatcgcccccctccccagcTTCTCCCAGAATCGTCACTCCatatttttttacaatcctatctagttaaggtctaattagctaggattgtaaaaaacataTGGAGTGGTGATTCTGGGAGAagctggggaggggggcgattctggtagaatcgcccaaaa	0						5'	New	gp4	...((((.(((((((((.((((((((((((((((((((((((((((((((((((..(((((((((((((((((((((((((.(((((((.....))))))).))))))))))))))).))))))))))..)))))))))))))))))))))))))))))))))))).))))))))).))))	178	45.9	-144	1.7	1	1	1	1	1	1	0	1	2	6	0	3	12	3	8	0	2	2	0	1	4	2	2	4	1	1
255	510	PC-3p-27410211_1	TGGAGTGGTTATTCTGGGAGA	21	chr7A	-	267056008	267056188	ttcttttcggcgattcttccagaatcgcccccctccccagcTTCTCCCAGAATCGTCACTCCatatttttttacaatcctatctagttaaggtctaattagctaggattgtaaaaaacataTGGAGTGGTGATTCTGGGAGAagctggggaggggggcgattctggtagaatcgcccaaaa	0						3'	New	gp4	...((((.(((((((((.((((((((((((((((((((((((((((((((((((..(((((((((((((((((((((((((.(((((((.....))))))).))))))))))))))).))))))))))..)))))))))))))))))))))))))))))))))))).))))))))).))))	178	45.9	-144	1.7	0	0	0	0	0	0	0	0	0	0	0	0	0	0	0	0	0	0	1	0	0	0	0	0	0	0
256	511	PC-5p-2117941_4	TTCGGCGGAGCAGCGTGCGACG	22	chr5B	-	469356890	469356980	gcggcgcggtggctatgTTCGGCGGAGCAGCGTGCGACGggccaagtcCTGCGCGCTCCTCCGTCGACCgtggctgccggcgacgcgcgca	0						5'	New	gp4	(((((((((..((((((.(((((((((.((((((((..(((.....))))))))))).))))))))).))))))..)))....))).))).	90	75.8	-61.6	0.9	0	0	0	0	0	0	0	0	0	1	0	0	0	1	0	1	0	0	0	0	0	0	2	1	0	0
256	512	PC-3p-831987_9	CTGCGCGCTCCTCCGTCGACC	21	chr5B	-	469356890	469356980	gcggcgcggtggctatgTTCGGCGGAGCAGCGTGCGACGggccaagtcCTGCGCGCTCCTCCGTCGACCgtggctgccggcgacgcgcgca	0						3'	New	gp4	(((((((((..((((((.(((((((((.((((((((..(((.....))))))))))).))))))))).))))))..)))....))).))).	90	75.8	-61.6	0.9	0	0	0	0	0	0	0	0	0	1	0	2	0	0	0	2	2	0	0	0	1	0	0	1	0	0
257	513	PC-5p-1060013_7	TGTTGGCCGAAGAGGGACTCT	21	chr2D	-	587275470	587275616	aacagtagagccggTGTTGGCCGAAGAGGGACTCTttggccaactgttggccgaaaagtcctttttggccagcggttggccgaaAAGTCCCTCTTCGGCCAACCGGaggccgacagggtgatacttttgatttttctgcattagggt	0						5'	New	gp4	....(((((.(((((..((((((((((((((((.(((((((((((((((((((((((....))))))))))))))))))))))).)))))))))))))))))))))..(((.....)))...............)))))........	96	53.7	-90.5	1.1	0	0	0	1	0	0	0	0	1	0	1	0	0	1	0	0	0	0	1	0	0	1	1	0	0	0
257	514	PC-3p-24145463_1	AAGTCCCTCTTCGGCCAACCGG	22	chr2D	-	587275470	587275616	aacagtagagccggTGTTGGCCGAAGAGGGACTCTttggccaactgttggccgaaaagtcctttttggccagcggttggccgaaAAGTCCCTCTTCGGCCAACCGGaggccgacagggtgatacttttgatttttctgcattagggt	0						3'	New	gp4	....(((((.(((((..((((((((((((((((.(((((((((((((((((((((((....))))))))))))))))))))))).)))))))))))))))))))))..(((.....)))...............)))))........	96	53.7	-90.5	1.1	0	0	0	0	0	0	0	0	0	0	0	0	0	0	0	0	0	0	0	1	0	0	0	0	0	0
258	515	PC-5p-11446528_1	TGTTAGCTGTGGGATCATTTA	21	chr3B	+	603606292	603606405	gatgatttggttaaaccattTGTTAGCTGTGGGATCATTTAacattccacggatcatcacggaatctcactggaatgttaAATGATCCCACAGCTAACAAAtgttcaaatcact	0						5'	New	gp4	..((((((((......(((((((((((((((((((((((((((((((((.(((((......).))))...))))))))))))))))))))))))))))))))).))))))))..	110	37.7	-61.1	1.4	0	0	0	0	0	0	0	0	0	0	0	0	0	0	0	0	0	0	0	0	0	0	0	0	0	0
258	516	PC-3p-512960_16	AATGATCCCACAGCTAACAAA	21	chr3B	+	603606292	603606405	gatgatttggttaaaccattTGTTAGCTGTGGGATCATTTAacattccacggatcatcacggaatctcactggaatgttaAATGATCCCACAGCTAACAAAtgttcaaatcact	0						3'	New	gp4	..((((((((......(((((((((((((((((((((((((((((((((.(((((......).))))...))))))))))))))))))))))))))))))))).))))))))..	110	37.7	-61.1	1.4	0	1	1	2	1	0	0	0	1	2	0	1	0	2	1	0	0	1	1	1	0	0	0	0	0	1
259	517	PC-5p-2337738_3	ACTGTTGGCTGAAGAGGGACTCTT	24	chr7B	-	688158382	688158521	aaaaatagagcgACTGTTGGCTGAAGAGGGACTCTTtggccaactgttggccgaaaagtattttttggccaacggttggccgaaaagtcctttttggccaacagttggccgaaaAGTCCCTCTTCGGCCAACAAGCGGCc	0						5'	New	gp4	..........((..(((((((((((((((((((.((((((((((((((((((((((((.(((((((((((((...))))))))))))).)))))))))))))))))))))))).)))))))))))))))))))..))...	127	50.7	-101	1.4	0	1	0	0	0	1	0	0	1	0	1	0	2	0	0	0	0	0	0	0	0	0	0	1	0	1
259	518	PC-3p-18703883_1	AGTCCCTCTTCGGCCAACAAGCGGC	25	chr7B	-	688158382	688158521	aaaaatagagcgACTGTTGGCTGAAGAGGGACTCTTtggccaactgttggccgaaaagtattttttggccaacggttggccgaaaagtcctttttggccaacagttggccgaaaAGTCCCTCTTCGGCCAACAAGCGGCc	0						3'	New	gp4	..........((..(((((((((((((((((((.((((((((((((((((((((((((.(((((((((((((...))))))))))))).)))))))))))))))))))))))).)))))))))))))))))))..))...	127	50.7	-101	1.4	0	0	0	0	0	0	2	0	0	0	0	0	1	0	0	0	0	0	0	0	0	0	0	0	0	0
260	519	PC-5p-4471923_2	TTGGACATTCGAGGAGCTCATG	22	chr2A	+	710360081	710360332	gtgaactctgcaaatttgtgtgaagtTTGGACATTCGAGGAGCTCATGgcaaaaaaggcaaaattaggcatgaacagtgcggtttaaaaagaaatctcacaccctgaaatttgtcttttTTGCCATGATCTACTTGAATGTCCaaactttacaaaattttgcacggaattcacgtataggagcatcttgcaccacattttttttggatttttccccctatttttattttattttattgttcatccctgggct	0						5'	New	gp4	(((((.((((((((....(((((((((((((((((((((.((.(((((((((((((((((((.(((((........(((.(((((......))))).)))..)))))..))))))))))))))))))).)).)))))))))))))))))))))....))))))..)).)))))..(((((.((.....))..............(((....))).))))).................(..((....))..).	173	36.5	-92.6	1	0	0	0	0	0	0	0	0	1	1	0	0	1	0	0	0	0	0	0	0	0	0	0	0	0	0
260	520	PC-3p-5547915_2	TTGCCATGATCTACTTGAATGTCC	24	chr2A	+	710360081	710360332	gtgaactctgcaaatttgtgtgaagtTTGGACATTCGAGGAGCTCATGgcaaaaaaggcaaaattaggcatgaacagtgcggtttaaaaagaaatctcacaccctgaaatttgtcttttTTGCCATGATCTACTTGAATGTCCaaactttacaaaattttgcacggaattcacgtataggagcatcttgcaccacattttttttggatttttccccctatttttattttattttattgttcatccctgggct	0						3'	New	gp4	(((((.((((((((....(((((((((((((((((((((.((.(((((((((((((((((((.(((((........(((.(((((......))))).)))..)))))..))))))))))))))))))).)).)))))))))))))))))))))....))))))..)).)))))..(((((.((.....))..............(((....))).))))).................(..((....))..).	173	36.5	-92.6	1	1	0	0	0	1	0	0	0	1	0	0	1	0	1	0	0	0	0	0	0	0	0	0	1	1	0
261	521	PC-5p-8975420_1	AGCAGATGGCAAAGAGTTTGGCAA	24	chr2A	+	133173180	133173360	caattttttgccatctgctagtggatggcaaataatctttgccatctgccAGCAGATGGCAAAGAGGTTGGCAAatcatgtggccgttaagagtgtaacggcatgcCAGCCCCACCTCTTTGCCATCTGCcagtagacggcaaagattctttgccatctgctagcagatggcaaagagatg	0						5'	New	gp4	...((((((((((((((((((..(((((((((.((((((((((.(((((..(((((((((((((((((.(((....(((...(((((((......))))))))))...)))..)))))))))))))))))..))))).)))))))))).)))))))))..))))))))))))))))))...	175	48.6	-118.7	1.3	0	0	0	0	0	0	0	0	0	0	0	0	0	0	0	0	0	1	0	0	0	0	0	0	0	0
261	522	PC-3p-693647_11	CAGCCCCACCTCTTTGCCATCTGC	24	chr2A	+	133173180	133173360	caattttttgccatctgctagtggatggcaaataatctttgccatctgccAGCAGATGGCAAAGAGGTTGGCAAatcatgtggccgttaagagtgtaacggcatgcCAGCCCCACCTCTTTGCCATCTGCcagtagacggcaaagattctttgccatctgctagcagatggcaaagagatg	0						3'	New	gp4	...((((((((((((((((((..(((((((((.((((((((((.(((((..(((((((((((((((((.(((....(((...(((((((......))))))))))...)))..)))))))))))))))))..))))).)))))))))).)))))))))..))))))))))))))))))...	175	48.6	-118.7	1.3	0	1	0	0	0	0	0	0	0	0	0	0	1	0	1	0	0	0	0	0	0	0	1	4	0	1
262	523	PC-5p-2509084_3	CTAAGTCAGTGTGCAACGCCTGAG	24	chr6D	+	347404531	347404748	tacactgtgcaacgcctgactgacaggcgatacacgcctggccagcgtcgcaccccgaactgcctaaaaattaCTAAGTCAGTGTGCAACGCCTGAGagctaggcgctacactgtatagtgtggcgcttaACTCTTAGGCGCTGCATATTGACTtagtaatttttcggatcatccgggtgcgacgctggctaggcgtgcagcgtctgtcagtcaggcg	0						5'	New	gp4	............(((((((((((((((((...(((((((((((((((((((((((.((....((.(((((((((((((((((((((((.((((((((((.(((((((((((((....))))))))))))).)))))))))).))))))))))))))))))))))).))....)).)))))))))))))))))))))))...)))))))))))))))))	206	54.6	-167.4	1.4	0	0	0	0	1	0	0	0	0	1	0	0	1	0	1	0	0	0	0	0	0	0	0	0	0	0
262	524	PC-3p-4191028_2	ACTCTTAGGCGCTGCATATTGACT	24	chr6D	+	347404531	347404748	tacactgtgcaacgcctgactgacaggcgatacacgcctggccagcgtcgcaccccgaactgcctaaaaattaCTAAGTCAGTGTGCAACGCCTGAGagctaggcgctacactgtatagtgtggcgcttaACTCTTAGGCGCTGCATATTGACTtagtaatttttcggatcatccgggtgcgacgctggctaggcgtgcagcgtctgtcagtcaggcg	0						3'	New	gp4	............(((((((((((((((((...(((((((((((((((((((((((.((....((.(((((((((((((((((((((((.((((((((((.(((((((((((((....))))))))))))).)))))))))).))))))))))))))))))))))).))....)).)))))))))))))))))))))))...)))))))))))))))))	206	54.6	-167.4	1.4	0	0	1	0	0	0	0	0	0	0	1	0	1	0	1	0	0	1	0	0	0	0	0	0	0	0
263	525	PC-5p-3829_4633	TGGTCTGTGTTTGTTTCAAAC	21	chr5D	-	83923095	83923229	tccgcgccctggagtctctggtTGGTCTGTGTTTGTTTCAAACaaggtggtcaggcgtacgtcctgtgcctctctttgttgctgcacctcgtTTGAGACGAAAACAGACCAACcggagtctcctggcatagcatc	0						5'	New	gp4	...(((((..((((.(((((((((((((((.((((((((((((.(((((..(((((....).)))).((...........))..))))).)))))))))))).))))))))))))))).)))).)))...))...	129	54.1	-69.5	1	80	304	161	261	167	101	65	88	94	129	60	116	181	136	236	188	120	77	149	111	106	128	107	231	80	304
263	526	PC-3p-27532_568	TTGAGACGAAAACAGACCAAC	21	chr5D	-	83923095	83923229	tccgcgccctggagtctctggtTGGTCTGTGTTTGTTTCAAACaaggtggtcaggcgtacgtcctgtgcctctctttgttgctgcacctcgtTTGAGACGAAAACAGACCAACcggagtctcctggcatagcatc	0						3'	New	gp4	...(((((..((((.(((((((((((((((.((((((((((((.(((((..(((((....).)))).((...........))..))))).)))))))))))).))))))))))))))).)))).)))...))...	129	54.1	-69.5	1	12	19	16	8	11	12	3	7	29	19	6	19	47	18	47	28	6	14	24	16	14	11	41	22	12	19
264	527	PC-5p-5253284_2	GAATTACTTGTCGCTCAACTGGAT	24	chr6B	+	632965914	632966029	ataatactttctccgtcccgGAATTACTTGTCGCTCAACTGGATgtttccagacgtattttagtgctagatacatccgcTTGAGCGTCAAGTAATTCCGAacggtgggagtataac	0						5'	New	gp4	...(((((..(.((((..((((((((((((.(((((((..((((((.((.((((........)).)).)).))))))..))))))).)))))))))))).)))).)..)))))...	110	44	-58.9	1.2	0	0	0	1	0	0	0	0	0	0	0	0	0	0	0	0	0	0	0	0	0	0	0	0	0	0
264	528	PC-3p-418196_20	TTGAGCGTCAAGTAATTCCGA	21	chr6B	+	632965914	632966029	ataatactttctccgtcccgGAATTACTTGTCGCTCAACTGGATgtttccagacgtattttagtgctagatacatccgcTTGAGCGTCAAGTAATTCCGAacggtgggagtataac	0						3'	New	gp4	...(((((..(.((((..((((((((((((.(((((((..((((((.((.((((........)).)).)).))))))..))))))).)))))))))))).)))).)..)))))...	110	44	-58.9	1.2	1	2	0	1	0	0	0	0	0	0	0	1	3	3	4	0	2	0	2	0	3	1	1	0	1	2
265	529	PC-5p-25787621_1	AATTTAGTTGATAAGCATGTCAAT	24	chr6A	-	61670864	61670981	tgtggcaatttatatacaggagggatggcaAATTTAGTTGATAAGCATGTCAATtcctcttcaatttgttttttgccagGGAATTGCCGTGCTTGTCAACTAAacttgtcatcctcac	0						5'	New	gp4	...................((.(((((((((.(((((((((((((((((.((((((((...(((........)))...)))))))).))))))))))))))))).)))))))))))..	97	39	-51.3	1.1	0	0	0	0	0	0	0	0	0	0	0	1	0	0	1	0	0	0	1	0	0	0	0	1	0	0
265	530	PC-3p-4615664_2	GGAATTGCCGTGCTTGTCAACTAA	24	chr6A	-	61670864	61670981	tgtggcaatttatatacaggagggatggcaAATTTAGTTGATAAGCATGTCAATtcctcttcaatttgttttttgccagGGAATTGCCGTGCTTGTCAACTAAacttgtcatcctcac	0						3'	New	gp4	...................((.(((((((((.(((((((((((((((((.((((((((...(((........)))...)))))))).))))))))))))))))).)))))))))))..	97	39	-51.3	1.1	0	0	1	0	0	0	0	0	0	0	0	0	1	0	0	0	0	0	0	1	0	0	0	0	0	0
266	531	PC-5p-83479_148	AGCTCTGCCGCAGCTGCCCGGACA	24	chr1A	+	564253064	564253249	ttcatgcaccctagcagataagatagatagtaataatgtgatttgactttgcattgcccgggcAGCTCTGCCGCAGCTGCCCGGACAgtgttacactGTTCGGGCAGTTGCGGTAGTGCTGctagtgcattgtaaattcagatcacatcattattatgtatcttattttttatagtttagcatttt	0						5'	New	gp4	...((((...(((..((((((((((.((((((((.(((((((((((.((((((.(((...((((((.(((((((((((((((((((((((...))))))))))))))))))))))).))))))...))).)))))).))))))))))).)))))))).))))))))))....)))....))))...	180	41.4	-106.1	1.4	6	6	4	2	4	4	3	19	1	4	6	4	4	11	7	1	0	0	4	0	0	1	8	4	6	6
266	532	PC-3p-142575_77	GTTCGGGCAGTTGCGGTAGTGCTG	24	chr1A	+	564253064	564253249	ttcatgcaccctagcagataagatagatagtaataatgtgatttgactttgcattgcccgggcAGCTCTGCCGCAGCTGCCCGGACAgtgttacactGTTCGGGCAGTTGCGGTAGTGCTGctagtgcattgtaaattcagatcacatcattattatgtatcttattttttatagtttagcatttt	0						3'	New	gp4	...((((...(((..((((((((((.((((((((.(((((((((((.((((((.(((...((((((.(((((((((((((((((((((((...))))))))))))))))))))))).))))))...))).)))))).))))))))))).)))))))).))))))))))....)))....))))...	180	41.4	-106.1	1.4	3	1	1	0	5	3	1	7	1	5	6	2	4	10	3	0	0	4	2	1	0	0	0	1	3	1
267	533	PC-5p-289641_32	TCCTGGCGCGCATCCGTTAAG	21	chr5B	+	163275609	163275766	tgcaccgttggtctgtTCCTGGCGCGCATCCGTTAAGgcggccataatccgttatggacgcatgtgcctggaggcagcgaatgctcatatccgccttaacggatgcgcgccaaggatgtatggtcgcctTAACGGATGCGCGCAAGGAACagatcgac	0						5'	New	gp4	......((((((((((((((.(((((((((((((((((((((((((((((....(((.(((...((((....))))...........((((((......)))))).)))))).)))).))))))))))))))))))))))))).))))))))))))))	152	57.6	-98.1	1.1	1	1	1	2	2	0	1	2	1	0	0	0	2	4	0	2	1	0	0	0	2	0	0	2	1	1
267	534	PC-3p-983650_8	TAACGGATGCGCGCAAGGAAC	21	chr5B	+	163275609	163275766	tgcaccgttggtctgtTCCTGGCGCGCATCCGTTAAGgcggccataatccgttatggacgcatgtgcctggaggcagcgaatgctcatatccgccttaacggatgcgcgccaaggatgtatggtcgcctTAACGGATGCGCGCAAGGAACagatcgac	0						3'	New	gp4	......((((((((((((((.(((((((((((((((((((((((((((((....(((.(((...((((....))))...........((((((......)))))).)))))).)))).))))))))))))))))))))))))).))))))))))))))	152	57.6	-98.1	1.1	0	0	1	2	0	0	0	1	0	1	0	0	0	0	1	1	0	1	0	0	0	0	0	0	0	0
268	535	PC-5p-18962673_1	AGAATCACCATTCCATATGTTTTT	24	chr5A	+	41391928	41392133	gttcttttgggcgattctactagaatcgcccccctccccagcttctcgtAGAATCACCATTCCATATGTTTTTttacaatcctagctaattagaccttaactagataggattgtaaaaaAAGTATGGGGTGGCGATTCTAGGAgaagctgcagaggggggcgattctgggagaatcgccgaaaagaactggcccttagtatgatga	0						5'	New	gp4	((((((((.(((((((((.(((((((((((((((((..(((((((((.(((((((.(((..((((((.((((((((((((((((.(((.((((...)))).))).))))))))))))))))))))))..))).))))))).)))))))))..))))))))))))))))).))))))))).))))))))..................	188	45.1	-130.1	1.4	0	0	0	0	0	0	0	0	0	0	0	0	0	0	0	0	0	0	0	0	0	0	0	0	0	0
268	536	PC-3p-5622962_2	AAGTATGGGGTGGCGATTCTAGGA	24	chr5A	+	41391928	41392133	gttcttttgggcgattctactagaatcgcccccctccccagcttctcgtAGAATCACCATTCCATATGTTTTTttacaatcctagctaattagaccttaactagataggattgtaaaaaAAGTATGGGGTGGCGATTCTAGGAgaagctgcagaggggggcgattctgggagaatcgccgaaaagaactggcccttagtatgatga	0						3'	New	gp4	((((((((.(((((((((.(((((((((((((((((..(((((((((.(((((((.(((..((((((.((((((((((((((((.(((.((((...)))).))).))))))))))))))))))))))..))).))))))).)))))))))..))))))))))))))))).))))))))).))))))))..................	188	45.1	-130.1	1.4	0	0	0	0	1	0	0	0	0	0	0	0	2	0	0	0	0	0	0	0	0	1	1	0	0	0
269	537	PC-5p-349162_25	AAAGAGCTCTCTTTGCCGTCTGCA	24	chr7B	-	36923803	36924048	gtcgggtagaaggcaaataaagggtttgctggcatcaacagacggcaaagaaaaactgacgggaaaatatactttgtcatctgcaagaaaaatcacagacggcAAAGAGCTCTCTTTGCCGTCTGCAacaaaaatcacagacggcaaagattctttgccgtctattttttttaacagacgacaaagattctttgccgtctgtgttttattttgcAGACGGTAAAGTGAGCTCTATGCCatatgtat	0						5'	New	gp4	.((..(((((.((((((.......(((((((...........)))))))......((....)).........)))))).)))))..))......(((...((((.(((((((.(((((((((((((((..((((.(((((((((((((((.((((((.(((((.((......)).))))).)))))).)))))))))))))))))))...))))))))))))))).))))))).))))...)))..	150	41.1	-110.4	1.1	1	1	2	0	0	1	2	3	1	3	6	3	6	1	3	0	1	1	1	0	0	0	3	2	1	1
269	538	PC-3p-821189_9	AGACGGTAAAGTGAGCTCTATGCC	24	chr7B	-	36923803	36924048	gtcgggtagaaggcaaataaagggtttgctggcatcaacagacggcaaagaaaaactgacgggaaaatatactttgtcatctgcaagaaaaatcacagacggcAAAGAGCTCTCTTTGCCGTCTGCAacaaaaatcacagacggcaaagattctttgccgtctattttttttaacagacgacaaagattctttgccgtctgtgttttattttgcAGACGGTAAAGTGAGCTCTATGCCatatgtat	0						3'	New	gp4	.((..(((((.((((((.......(((((((...........)))))))......((....)).........)))))).)))))..))......(((...((((.(((((((.(((((((((((((((..((((.(((((((((((((((.((((((.(((((.((......)).))))).)))))).)))))))))))))))))))...))))))))))))))).))))))).))))...)))..	150	41.1	-110.4	1.1	1	1	2	0	0	0	2	1	1	3	3	1	7	0	5	0	1	0	1	0	0	1	0	2	1	1
270	539	PC-5p-1639419_5	ACCTTCAGGAAGGACTGCATCT	22	chr7D	+	629609331	629609474	ttggccaagctggaggaatatctgcattggccACCTTCAGGAAGGACTGCATCAtctggaacgatagcgcgcagcttcacctggtgttcgtcaccagcgagttctagaggATGCAGTCTTTCCTCAAGGTGgccaatgggaagt	0						5'	New	gp4	(..((...))..).......(((.(((((((((((((.(((((((((((((((.((((((((...(((.....)))....((((((.....))))))...)))))))).))))))))))))))).))))))))))))))))...	121	53.5	-77.9	1	1	0	0	0	0	0	0	1	1	0	1	1	2	1	0	0	0	0	0	0	1	1	0	0	1	0
270	540	PC-3p-15810_1071	ATGCAGTCTTTCCTCAAGGTG	21	chr7D	+	629609331	629609474	ttggccaagctggaggaatatctgcattggccACCTTCAGGAAGGACTGCATCAtctggaacgatagcgcgcagcttcacctggtgttcgtcaccagcgagttctagaggATGCAGTCTTTCCTCAAGGTGgccaatgggaagt	0						3'	New	gp4	(..((...))..).......(((.(((((((((((((.(((((((((((((((.((((((((...(((.....)))....((((((.....))))))...)))))))).))))))))))))))).))))))))))))))))...	121	53.5	-77.9	1	25	27	57	37	54	76	56	66	41	40	54	51	25	43	46	9	19	8	37	17	13	27	13	30	25	27
271	541	PC-5p-100791_118	AGCACTACCACCGCTGCCCGGACA	24	chr4B	-	488642556	488642769	gggcgccctgaccggcttaaataggcggttccatgcatcctagcagataagatagttactaaaaatatgaattgactttgcactacccgggcAGCACTACCACCGCTGCCCGGACAgtgttacactgTCCGGACAGCTGTGGTAGTGTTACctgagcattgtaatctcaaatcatatatttattatctatcttatttttaatagttttgcactt	0						5'	New	gp4	((....)).(((((.((.....)).)))))...((((..(((..(((((((((((.((.((((.((((((.((((..(((((.....((((.(((((((((((.((((.((((((((((...)))))))))).)))).))))))))))).)))).....)))))..)))).)))))).)))).)).)))))))))))....)))...))))...	178	43	-92.8	1	2	3	1	1	4	7	1	6	0	1	2	3	4	14	13	1	0	1	6	1	0	1	4	4	2	3
271	542	PC-3p-926491_8	TCCGGACAGCTGTGGTAGTGTTAC	24	chr4B	-	488642556	488642769	gggcgccctgaccggcttaaataggcggttccatgcatcctagcagataagatagttactaaaaatatgaattgactttgcactacccgggcAGCACTACCACCGCTGCCCGGACAgtgttacactgTCCGGACAGCTGTGGTAGTGTTACctgagcattgtaatctcaaatcatatatttattatctatcttatttttaatagttttgcactt	0						3'	New	gp4	((....)).(((((.((.....)).)))))...((((..(((..(((((((((((.((.((((.((((((.((((..(((((.....((((.(((((((((((.((((.((((((((((...)))))))))).)))).))))))))))).)))).....)))))..)))).)))))).)))).)).)))))))))))....)))...))))...	178	43	-92.8	1	0	0	0	0	0	0	0	1	1	2	1	0	0	1	1	0	0	0	0	0	0	0	0	1	0	0
272	543	PC-5p-2379646_3	GTCACAGATTTGTCTAAATTT	21	chr2A	+	582951185	582951326	ataagcagtactccctccgtcccaaaaaagatGTCACAGATTTGTCTAAATTTagatgtatctttgcactaattagtgtctagatacattcaaATTTAGACAAATTTGAGACATccttttcggggcggagggagtagctatt	0						5'	New	gp4	...(((..(((((((((((((((.((((.((((((.(((((((((((((((((..((((((((..(((((....)))))..))))))))..))))))))))))))))).)))))).)))).))))))))))))))))))...	136	37.3	-84.6	1.6	0	0	1	0	0	0	0	0	0	0	0	0	0	0	0	0	0	0	0	0	0	0	0	2	0	0
272	544	PC-3p-2982036_3	ATTTAGACAAATTTGAGACAT	21	chr2A	+	582951185	582951326	ataagcagtactccctccgtcccaaaaaagatGTCACAGATTTGTCTAAATTTagatgtatctttgcactaattagtgtctagatacattcaaATTTAGACAAATTTGAGACATccttttcggggcggagggagtagctatt	0						3'	New	gp4	...(((..(((((((((((((((.((((.((((((.(((((((((((((((((..((((((((..(((((....)))))..))))))))..))))))))))))))))).)))))).)))).))))))))))))))))))...	136	37.3	-84.6	1.6	0	0	0	0	0	0	1	0	0	0	1	0	1	0	0	0	0	0	1	0	0	0	1	1	0	0
273	545	PC-5p-5123260_2	TTTGCACCATCTAGGTTCAGC	21	chr5A	+	371976581	371976735	catttgagttgcgcctttcTTTGCACCATCTAGGTTCAGCcaaaatatagcttttcctttgtactcctatgatcctatctagatctcaatgtgcaggttggtattacttTGGCTGAACCTGGATGGTGCAaagtcaggcttgcttctctcagttt	0						5'	New	gp4	...(((((..((((((..((((((((((((((((((((((((((.((..(((...(((..((((......((((.......)))).....)))))))..)))..)).))))))))))))))))))))))))))..))))..))....)))))...	149	42.6	-72.6	1.1	0	0	1	0	0	0	0	0	0	0	0	0	0	0	0	0	0	0	0	0	0	0	0	0	0	0
273	546	PC-3p-650900_12	TGGCTGAACCTGGATGGTGCA	21	chr5A	+	371976581	371976735	catttgagttgcgcctttcTTTGCACCATCTAGGTTCAGCcaaaatatagcttttcctttgtactcctatgatcctatctagatctcaatgtgcaggttggtattacttTGGCTGAACCTGGATGGTGCAaagtcaggcttgcttctctcagttt	0						3'	New	gp4	...(((((..((((((..((((((((((((((((((((((((((.((..(((...(((..((((......((((.......)))).....)))))))..)))..)).))))))))))))))))))))))))))..))))..))....)))))...	149	42.6	-72.6	1.1	0	2	2	0	0	0	0	0	0	0	1	0	0	0	1	0	0	0	0	0	0	0	2	1	0	2
274	547	PC-5p-102789_115	TGCCTTTGATCATAAGCCCCC	21	chr2B	-	94208195	94208303	acgttgatgTGCCTTTGATCATAAGCCCCCtgtgtgtcgctgacatgtgggaccggaccccacatgtcagtgacaTAAAGGGGGGCTTATGATCAAAGGcgcacgaacc	0						5'	New	gp4	..(((..((((((((((((((((((((((((.(((((((((((((((((((.......)))))))))))))))))))..))))))))))))))))))))))))..))).	106	54.1	-83.5	1.4	1	1	2	4	2	3	2	1	1	4	2	2	9	7	8	7	12	8	12	3	5	4	1	8	1	1
274	548	PC-3p-2983315_3	TAAAGAGGGGCTTATGATCAAAGG	24	chr2B	-	94208195	94208303	acgttgatgTGCCTTTGATCATAAGCCCCCtgtgtgtcgctgacatgtgggaccggaccccacatgtcagtgacaTAAAGGGGGGCTTATGATCAAAGGcgcacgaacc	0						3'	New	gp4	..(((..((((((((((((((((((((((((.(((((((((((((((((((.......)))))))))))))))))))..))))))))))))))))))))))))..))).	106	54.1	-83.5	1.4	0	1	0	1	0	0	0	1	0	0	1	2	4	0	0	0	0	0	0	0	0	0	1	0	0	1
275	549	PC-5p-20372440_1	AAAGACAGAAATACCCAATATCTT	24	chr5D	+	503279643	503279748	gattaagaagaaaaaaagattcaaaatAAAGACAGAAATACCCAATATCTTgctagaacaagatATTGGGTATTTCTGTCTTTtctttcttcaaaaattcttatat	0						5'	New	gp4	...((((((......((((........(((((((((((((((((((((((((......)))))))))))))))))))))))))....))))......))))))...	100	25.5	-43.4	1.6	0	0	0	0	0	0	0	0	0	0	0	0	0	0	0	0	0	0	1	0	0	0	0	0	0	0
275	550	PC-3p-11099_1587	ATTGGGTATTTCTGTCTTT	19	chr5D	+	503279643	503279748	gattaagaagaaaaaaagattcaaaatAAAGACAGAAATACCCAATATCTTgctagaacaagatATTGGGTATTTCTGTCTTTtctttcttcaaaaattcttatat	0						3'	New	gp4	...((((((......((((........(((((((((((((((((((((((((......)))))))))))))))))))))))))....))))......))))))...	100	25.5	-43.4	1.6	20	83	48	124	55	31	52	107	24	46	30	45	16	39	57	39	43	23	36	22	37	23	9	32	20	83
276	551	PC-5p-16769241_1	AGTGCTACCGCCGCTGTCCGGACA	24	chr6B	-	519746633	519746751	ataatatgatttcactttgcactgcccgggaAGTGCTACCGCCGCTGTCCGGACAgtgttacactGTCCGGACAGCTGTGGTAGTGTTATttgagtattgtaaactcagatcatatatt	0						5'	New	gp4	...(((((((((...((((((.(((.((...((..(((((((.(((((((((((((((...))))))))))))))).)))))))..))...)).))).))))))...)))))))))...	113	44.5	-60.1	1.1	0	0	0	0	0	0	0	0	0	0	0	0	0	0	0	1	0	0	0	0	0	0	0	0	0	0
276	552	PC-3p-1253218_6	ATCCGGACAGCTGTGGTAGTGTTAT	25	chr6B	-	519746633	519746751	ataatatgatttcactttgcactgcccgggaAGTGCTACCGCCGCTGTCCGGACAgtgttacactGTCCGGACAGCTGTGGTAGTGTTATttgagtattgtaaactcagatcatatatt	0						3'	New	gp4	...(((((((((...((((((.(((.((...((..(((((((.(((((((((((((((...))))))))))))))).)))))))..))...)).))).))))))...)))))))))...	113	44.5	-60.1	1.1	0	0	0	0	0	0	0	0	0	0	0	1	0	2	3	1	0	0	2	0	1	0	1	0	0	0
277	553	PC-5p-722890_11	ATACACATAGTAATGGCGCACTTT	24	chr5D	-	448649914	448650105	caggtgaaaagtgcgccattactaagtttgacccaggtttgacctagtcATACACATAGTAATGGCGCACTTTatataggtgcgccattactaagttgacatagtaatggcgcacctttacaaagTGCGCCATGACTATGTGTATGACTgggtcaaaccttggtcaaacttagtaatgacgcactttgcata	0						5'	New	gp4	...(((.((((((((.(((((((((((((((((.((((((((((((((((((((((((((.((((((((((((.((.((((((((((((((((........)))))))))))))))).)).)))))))))))).)))))))))))))))))))))))))).))))))))))))))))).)))))))).))).	188	42.7	-140.7	1.7	0	0	1	0	0	0	0	0	1	0	0	0	3	0	1	0	0	0	1	0	1	0	0	0	0	0
277	554	PC-3p-10912562_1	TGCGCCATGACTATGTGTATGACT	24	chr5D	-	448649914	448650105	caggtgaaaagtgcgccattactaagtttgacccaggtttgacctagtcATACACATAGTAATGGCGCACTTTatataggtgcgccattactaagttgacatagtaatggcgcacctttacaaagTGCGCCATGACTATGTGTATGACTgggtcaaaccttggtcaaacttagtaatgacgcactttgcata	0						3'	New	gp4	...(((.((((((((.(((((((((((((((((.((((((((((((((((((((((((((.((((((((((((.((.((((((((((((((((........)))))))))))))))).)).)))))))))))).)))))))))))))))))))))))))).))))))))))))))))).)))))))).))).	188	42.7	-140.7	1.7	0	0	0	0	0	0	0	0	0	0	0	0	0	0	0	0	0	0	0	0	0	0	0	0	0	0
278	555	PC-5p-18965394_1	TGAACGCAGAGGTTTGATGGGATC	24	chr6A	+	71701417	71701556	caactccgacagtggtggcccatgcaggtcttgcgtggTGAACGCAGAGGTTTGATGGGATCtctgatggacgtcagcgatcccaTCAAACCTCTGCGTTCACCAcactagatctgaatgggccaccactgtcggagatg	0						5'	New	gp4	...((((((((((((((((((((.(((((((...((((((((((((((((((((((((((((.(((((....))))).))))))))))))))))))))))))))))...))))))).))))))))))))))))))))...	134	55.7	-120	1.5	0	0	0	0	0	0	0	0	0	0	0	0	2	0	0	0	0	0	0	0	0	0	0	0	0	0
278	556	PC-3p-743576_10	TCAAACCTCTGCGTTCACCA	20	chr6A	+	71701417	71701556	caactccgacagtggtggcccatgcaggtcttgcgtggTGAACGCAGAGGTTTGATGGGATCtctgatggacgtcagcgatcccaTCAAACCTCTGCGTTCACCAcactagatctgaatgggccaccactgtcggagatg	0						3'	New	gp4	...((((((((((((((((((((.(((((((...((((((((((((((((((((((((((((.(((((....))))).))))))))))))))))))))))))))))...))))))).))))))))))))))))))))...	134	55.7	-120	1.5	0	0	0	2	1	0	0	2	1	0	0	0	1	0	2	0	0	0	0	1	0	1	0	0	0	0
279	557	PC-5p-1631988_5	GTTTAGTGACGCGAGGATGACAAC	24	chr6A	+	509283979	509284198	agagaaggaatctgatagcgctcgaaggtcaggtacgcgctaacgcgcacatggcaaatcgaacattttcgatggcaaGTTTAGTGACGCGAGGATGACAACtttagttagcaagtatgccaacttcattcttcagtttatttttaatagaaatagaaaattgcagtgtgtgtcAACTAACTTGTTATCCTTGCGTCActagaattgccatcgaaaacat	0						5'	New	gp4	.....................((((..((((.((..((((....)))))).))))...))))...(((((((((((((.((((((((((((((((((((((..((((((..((....(((........((((....((((((...))))))...))))....))).....))..)))))).)))))))))))))))))))))).)))))))))))))...	152	40.5	-83.9	0.9	0	0	2	1	0	0	0	0	0	0	2	0	4	0	0	0	0	0	1	1	0	0	0	0	0	0
279	558	PC-3p-3129676_3	AACTAACTTGTTATCCTTGCGTCA	24	chr6A	+	509283979	509284198	agagaaggaatctgatagcgctcgaaggtcaggtacgcgctaacgcgcacatggcaaatcgaacattttcgatggcaaGTTTAGTGACGCGAGGATGACAACtttagttagcaagtatgccaacttcattcttcagtttatttttaatagaaatagaaaattgcagtgtgtgtcAACTAACTTGTTATCCTTGCGTCActagaattgccatcgaaaacat	0						3'	New	gp4	.....................((((..((((.((..((((....)))))).))))...))))...(((((((((((((.((((((((((((((((((((((..((((((..((....(((........((((....((((((...))))))...))))....))).....))..)))))).)))))))))))))))))))))).)))))))))))))...	152	40.5	-83.9	0.9	0	0	1	0	0	1	0	0	1	0	2	1	4	0	0	1	0	0	0	0	0	0	0	5	0	0
280	559	PC-5p-219996_45	AGGGAGAAGCGCAGTGCTCACTTG	24	chr6B	-	48708074	48708161	acaatgaAGGGAGAAGCGCAGTGCTCACTTGcacgttggcctgaagctaagcaacGTGTAGGTGAGCATTGCGCCTCTCtttcatttt	0						5'	New	gp4	..((((((.(((((.(((((((((((((((((((((((((.....))....))))))))))))))))))))))).)))))))))))..	84	50	-53.1	1.2	4	0	1	0	1	3	0	2	1	1	3	2	1	3	4	0	1	0	2	1	0	0	2	2	4	0
280	560	PC-3p-9839363_1	GTGTAGGTGAGCATTGCGCCTCTC	24	chr6B	-	48708074	48708161	acaatgaAGGGAGAAGCGCAGTGCTCACTTGcacgttggcctgaagctaagcaacGTGTAGGTGAGCATTGCGCCTCTCtttcatttt	0						3'	New	gp4	..((((((.(((((.(((((((((((((((((((((((((.....))....))))))))))))))))))))))).)))))))))))..	84	50	-53.1	1.2	0	0	0	0	0	0	0	0	0	0	0	0	0	0	0	0	0	0	0	0	0	0	0	0	0	0
281	561	PC-5p-215908_46	ATGGTATGGGTCACTGTAAAGGTT	24	chr7D	-	180496411	180496499	gacttgatattaactagATGGTATGGGTCACTGTAAAGGTTtacattaaacctTTACAGTGACCCATACCATCTagttaatatcaaggt	0						5'	New	gp4	..(((((((((((((((((((((((((((((((((((((((((...)))))))))))))))))))))))))))))))))))))))))..	85	34.8	-68.5	2.2	2	0	1	0	1	2	0	1	2	1	5	0	3	1	3	2	0	0	0	0	0	0	3	7	2	0
281	562	PC-3p-12070021_1	TTACAGTGACCCATACCATCT	21	chr7D	-	180496411	180496499	gacttgatattaactagATGGTATGGGTCACTGTAAAGGTTtacattaaacctTTACAGTGACCCATACCATCTagttaatatcaaggt	0						3'	New	gp4	..(((((((((((((((((((((((((((((((((((((((((...)))))))))))))))))))))))))))))))))))))))))..	85	34.8	-68.5	2.2	0	0	0	0	0	0	0	0	0	0	0	0	0	0	0	0	0	0	0	0	0	0	0	0	0	0
282	563	PC-5p-487497_17	GAAGAGGTGCAATGCTCACGTTGCT	25	chr1D	+	45577219	45577357	tgaaGAAGAGGTGCAATGCTCACGTTGCTtagcttcaagccttgaggaataaggtagactgcatggagctatgtgcagtgcagtctacactattccgaaaggcttgaagcaaaTCAACGAGCATTGCGCCTCTTTTAta	0						5'	New	gp4	...((((((((((((((((((..((((.((.((((((((((((..((((((..(((((((((((...((.....)).)))))))))))..))))))..)))))))))))).)).))))))))))))))))))))))...	133	45.3	-85.1	1.4	0	0	0	0	2	1	0	0	0	0	1	0	2	1	2	0	0	0	2	0	0	0	0	2	0	0
282	564	PC-3p-10959058_1	TCAACGAGCATTGGGCCTCTTTTA	24	chr1D	+	45577219	45577357	tgaaGAAGAGGTGCAATGCTCACGTTGCTtagcttcaagccttgaggaataaggtagactgcatggagctatgtgcagtgcagtctacactattccgaaaggcttgaagcaaaTCAACGAGCATTGCGCCTCTTTTAta	0						3'	New	gp4	...((((((((((((((((((..((((.((.((((((((((((..((((((..(((((((((((...((.....)).)))))))))))..))))))..)))))))))))).)).))))))))))))))))))))))...	133	45.3	-85.1	1.4	0	0	0	0	0	0	0	0	0	0	1	0	0	0	0	0	0	0	0	0	0	0	0	0	0	0
283	565	PC-5p-93543_129	AAACTTTGGCAGTCCATCAGAACC	24	chr2A	+	56883440	56883665	gggccttacactatgttacttaccacacttaagttggatttcgcactgagaaacagctccaggcacttgaagccaattcacAAACTTTGGCAGTCCATCAGAACCatttgaaacgccatcagaaccatttgaaccacttgaagccaattcaagtttcaaatggTTCTGATGGACTGCCAAAGTTtgtgaattggcttcaagtgcctggagctgtttctcagtgcga	0						5'	New	gp4	......................(((.((....)))))...((((((((((((((((((((((((((((((((((((((((((((((((((((((((((((((((((((((((((....(((((....))))).....(((((.....)))))))))))))))))))))))))))))))))))))))))))))))))))))))))))))))))))))))))))))))	186	44.2	-151.6	1.5	11	12	19	21	20	6	16	7	17	17	12	15	40	12	16	6	14	12	18	9	4	11	27	18	11	12
283	566	PC-3p-379412_23	TTCTGATGGACTGCCAAAGTT	21	chr2A	+	56883440	56883665	gggccttacactatgttacttaccacacttaagttggatttcgcactgagaaacagctccaggcacttgaagccaattcacAAACTTTGGCAGTCCATCAGAACCatttgaaacgccatcagaaccatttgaaccacttgaagccaattcaagtttcaaatggTTCTGATGGACTGCCAAAGTTtgtgaattggcttcaagtgcctggagctgtttctcagtgcga	0						3'	New	gp4	......................(((.((....)))))...((((((((((((((((((((((((((((((((((((((((((((((((((((((((((((((((((((((((((....(((((....))))).....(((((.....)))))))))))))))))))))))))))))))))))))))))))))))))))))))))))))))))))))))))))))))	186	44.2	-151.6	1.5	6	2	2	4	3	1	4	8	4	8	3	2	10	10	3	0	3	2	5	2	2	8	1	7	6	2
284	567	PC-5p-5269967_2	TTTCACCCCTCGCTACTACTAAGC	24	chr7D	+	11803636	11803836	tacttactagtagcgcgggtttttatccctcgctactgctaagttgttagtagtagcgcggatTTTCACCCCTCGCTACTACTAAGCggtctctaccgtgccccccggaatatgccatAGTAGCAGTGAGGGGTATAAATCCgcgctactactaacaacttagcaatagcgaggggtaaaaacccacgctgctactaacta	0						5'	New	gp4	...(((.((((((((.(((((((((((((((((((.(((((((((((((((((((((((((((((..((((((((((.((((((.(((((....))))).......((......)).)))))).))))))))))..))))))))))))))))))))))))))))).))))))))))))))))))).)))))))).)))...	195	48.8	-136.3	1.4	0	0	0	0	0	0	0	0	0	0	0	1	7	0	0	0	0	0	0	0	0	0	0	0	0	0
284	568	PC-3p-4201882_2	AGTAGCAGTGAGGGGTATAAATCC	24	chr7D	+	11803636	11803836	tacttactagtagcgcgggtttttatccctcgctactgctaagttgttagtagtagcgcggatTTTCACCCCTCGCTACTACTAAGCggtctctaccgtgccccccggaatatgccatAGTAGCAGTGAGGGGTATAAATCCgcgctactactaacaacttagcaatagcgaggggtaaaaacccacgctgctactaacta	0						3'	New	gp4	...(((.((((((((.(((((((((((((((((((.(((((((((((((((((((((((((((((..((((((((((.((((((.(((((....))))).......((......)).)))))).))))))))))..))))))))))))))))))))))))))))).))))))))))))))))))).)))))))).)))...	195	48.8	-136.3	1.4	0	0	0	1	0	0	0	0	0	0	0	0	3	0	0	0	0	0	0	0	1	0	0	0	0	0
285	569	PC-5p-24579986_1	GTGCGTGTATCCCTAGGTCGTCAAT	25	chr5B	-	27504506	27504686	accagtacaatactacctctctctcagtttacaggacGTGCGTGTATCCCTAGGTCGTCAATttgaccaacataaactttggagtttctacttttaaaaggtatattttttgtgttatatagtttatattaggatgataaaATTGGCGACCTAGATATACGCGTAggacttgtaaactgaa	0						5'	New	gp4	.......................((((((((((((...(((((((((..(((((((((((((((..((((........))))...(((((....((((..(((((..........)))))..))))...))))).....)))))))))))))))..)))))))))...)))))))))))).	157	35.4	-58.7	0.9	0	0	0	1	0	0	1	0	1	1	0	0	0	0	0	0	0	0	0	0	0	0	0	0	0	0
285	570	PC-3p-27208586_1	ATTGGCGACCTAGATATACGCGTA	24	chr5B	-	27504506	27504686	accagtacaatactacctctctctcagtttacaggacGTGCGTGTATCCCTAGGTCGTCAATttgaccaacataaactttggagtttctacttttaaaaggtatattttttgtgttatatagtttatattaggatgataaaATTGGCGACCTAGATATACGCGTAggacttgtaaactgaa	0						3'	New	gp4	.......................((((((((((((...(((((((((..(((((((((((((((..((((........))))...(((((....((((..(((((..........)))))..))))...))))).....)))))))))))))))..)))))))))...)))))))))))).	157	35.4	-58.7	0.9	0	0	0	0	0	0	0	0	0	0	0	0	1	0	0	0	0	0	0	0	0	0	0	0	0	0
286	571	PC-5p-2241812_3	AGCTTCTTTCAGAATCGTCACTTT	24	chr7A	+	232582725	232582977	attcactcgtttcactccgtatgtatgtagtagtctatattagaatatttagaaagacttatagggccagttcttttgggcgattctcccagaatcgcccccctccctAGCTTCTTTCAGAATCGTCACTTTatatattttttacaatcctatctagttaaggtctaattatctaggattgtaaaaaatatATAGAGTAGTGATTCTGGGAGAAGCtggggagggggacgattctaggagaatcgccgaaaag	0						5'	New	gp4	........((((..((..((((..((((((....))))))....))))..))..))))..............(((((.(((((((((((.(((((((.(((((((((((((((((..((((((((..(((((((((((((((((((((((((..((((((.....))))))..)))))))))))))))))))))))))..))))))))..))))))))))))))))).))))))).))))))))))).)))))	181	39.1	-135.6	1.4	0	0	1	0	0	0	0	0	0	0	1	0	2	0	0	0	0	0	0	0	1	0	2	0	0	0
286	572	PC-3p-4970815_2	ATAGAGTAGTGATTCTGGGAGAAGA	25	chr7A	+	232582725	232582977	attcactcgtttcactccgtatgtatgtagtagtctatattagaatatttagaaagacttatagggccagttcttttgggcgattctcccagaatcgcccccctccctAGCTTCTTTCAGAATCGTCACTTTatatattttttacaatcctatctagttaaggtctaattatctaggattgtaaaaaatatATAGAGTAGTGATTCTGGGAGAAGCtggggagggggacgattctaggagaatcgccgaaaag	0						3'	New	gp4	........((((..((..((((..((((((....))))))....))))..))..))))..............(((((.(((((((((((.(((((((.(((((((((((((((((..((((((((..(((((((((((((((((((((((((..((((((.....))))))..)))))))))))))))))))))))))..))))))))..))))))))))))))))).))))))).))))))))))).)))))	181	39.1	-135.6	1.4	1	0	0	0	0	0	0	0	0	0	1	0	1	0	0	0	1	0	0	0	0	0	0	0	1	0
287	573	PC-5p-17984627_1	TGACCGCCCAACGGTTCCACCAT	23	chr5D	-	386862283	386862492	ccactgctcggccgacgccgcacgttgtccctgcgttcgaaacctccccaattgatactgtgccaTGACCGCCCAACGGTTCCACCATgcacattgtgccggtgccgaggctggctgcccaTGATGGAAACGTTGGGTGGTTgtggcacaatatgtatcggggaggcgtcaaacgtaggcacatcgtgtggtggggccgaccggtggcaa	0						5'	New	gp4	((((((.((((((..(((((((((.(((.((((((((.((..(((((((....((((((((((((..(((((((((((.(((((.((((..((....((((((......))))))))..)))).))))).)))))))))))..)))))))....))))))))))))..)).)))))))).))).))))))))).)))))).))))))...	207	61	-134.2	1	0	0	0	0	0	0	0	0	0	0	0	0	1	0	0	0	0	0	0	0	0	0	0	0	0	0
287	574	PC-3p-290414_32	TGATGGAAACGTTGGGTGGTT	21	chr5D	-	386862283	386862492	ccactgctcggccgacgccgcacgttgtccctgcgttcgaaacctccccaattgatactgtgccaTGACCGCCCAACGGTTCCACCATgcacattgtgccggtgccgaggctggctgcccaTGATGGAAACGTTGGGTGGTTgtggcacaatatgtatcggggaggcgtcaaacgtaggcacatcgtgtggtggggccgaccggtggcaa	0						3'	New	gp4	((((((.((((((..(((((((((.(((.((((((((.((..(((((((....((((((((((((..(((((((((((.(((((.((((..((....((((((......))))))))..)))).))))).)))))))))))..)))))))....))))))))))))..)).)))))))).))).))))))))).)))))).))))))...	207	61	-134.2	1	1	5	6	8	4	1	2	6	3	4	0	1	5	4	3	2	2	2	1	4	1	2	1	6	1	5
288	575	PC-5p-555847_14	GACTAGAACCCTCAAAGCCAACCC	24	chr7A	+	718313331	718313413	atagggacaaaGACTAGAACCCTCAAAGCCAACCCttaaactgctttaagggttGGATTTGAGGGTTCTAGTCTTGGCctcaa	0						5'	New	gp4	...(((...((((((((((((((((((.((((((((((((....)))))))))))).))))))))))))))))))..)))...	77	44.6	-53.1	1.4	0	3	2	0	1	1	0	0	2	3	0	1	3	0	0	0	0	0	0	1	1	0	1	2	0	3
288	576	PC-3p-2759230_3	GGATTTGAGGGTTCTAGTCTTGGC	24	chr7A	+	718313331	718313413	atagggacaaaGACTAGAACCCTCAAAGCCAACCCttaaactgctttaagggttGGATTTGAGGGTTCTAGTCTTGGCctcaa	0						3'	New	gp4	...(((...((((((((((((((((((.((((((((((((....)))))))))))).))))))))))))))))))..)))...	77	44.6	-53.1	1.4	1	0	0	0	0	0	0	0	0	2	0	0	0	0	0	0	0	0	0	1	0	0	0	0	1	0
289	577	PC-5p-10130872_1	TCTTTGTAGAGATTCCACCATGGA	24	chr1D	+	458883504	458883672	aaactattccctccgttcctaaatataagTCTTTGTAGAGATTCCACCATGGActacatacggatgtatatagatgcattttaagtgtagattcacccattttgttccgtatgtggtctATAGTGGAATCTCGTCAAAGACTTatatttaggaacggagggagtagctg	0						5'	New	gp4	...((((((((((((((((((((((((((((((((..((((((((((.((((((((((((((((.((((....)))).......(((......))).........)))))))))))))))).))))))))))..))))))))))))))))))))))))))))))))...	163	38.5	-102.3	1.6	0	0	0	0	0	0	0	0	0	0	0	0	0	0	0	0	0	0	0	0	0	0	0	0	0	0
289	578	PC-3p-1511386_5	ATAGTGGAATCTCGTCAAAGACTT	24	chr1D	+	458883504	458883672	aaactattccctccgttcctaaatataagTCTTTGTAGAGATTCCACCATGGActacatacggatgtatatagatgcattttaagtgtagattcacccattttgttccgtatgtggtctATAGTGGAATCTCGTCAAAGACTTatatttaggaacggagggagtagctg	0						3'	New	gp4	...((((((((((((((((((((((((((((((((..((((((((((.((((((((((((((((.((((....)))).......(((......))).........)))))))))))))))).))))))))))..))))))))))))))))))))))))))))))))...	163	38.5	-102.3	1.6	2	0	0	0	0	0	0	1	1	0	0	1	0	0	0	0	0	0	0	0	0	0	0	0	2	0
290	579	PC-5p-592696_13	ACATTCGAGGAGCTCATGGCAAA	23	chr5A	+	376848051	376848189	taaggtgtttggACATTCGAGGAGCTCATGGCAAAatagacaaaatcagatgtgaacagtaatgtttccaaaagtttctaggacgcttgaattttgtctttTTTTCATGAGTTCCTCGAATGCCcaaacttcaaccaat	0						5'	New	gp4	...(((((((((.((((((((((((((((((.((((.((((((((((((.((..((((....))))..))...(((.....)))..))).))))))))).)))))))))))))))))))))).))))))....)))...	133	37.4	-59.8	1.1	1	2	0	0	0	1	0	1	0	0	0	1	2	0	1	0	0	0	1	0	0	0	1	0	1	2
290	580	PC-3p-28518410_1	TTTTCATGAGTTCCTCGAATGCC	23	chr5A	+	376848051	376848189	taaggtgtttggACATTCGAGGAGCTCATGGCAAAatagacaaaatcagatgtgaacagtaatgtttccaaaagtttctaggacgcttgaattttgtctttTTTTCATGAGTTCCTCGAATGCCcaaacttcaaccaat	0						3'	New	gp4	...(((((((((.((((((((((((((((((.((((.((((((((((((.((..((((....))))..))...(((.....)))..))).))))))))).)))))))))))))))))))))).))))))....)))...	133	37.4	-59.8	1.1	0	0	0	0	0	0	0	0	0	0	0	0	0	0	1	0	0	0	0	0	0	0	0	0	0	0
291	581	PC-5p-432774_19	ACAGGCTGTACGAGGAAAACGACC	24	chr4A	-	436401163	436401327	aaaatggtgtgctgtagaagatggacacttttatgaACAGGCTGTACGAGGAAAACGACCgttggcttgaccaacgttagggatggaaatgatgacAACGGTCGTCTTCCTCGTACAGCCtgttcataaaagtttttaaaaagaaatgatgagcttgcgcattta	0						5'	New	gp4	......((((((.((...........(((((((((((((((((((((((((((.((((((((((.((((((....)))))).((....)).....)))))))))).)))))))))))))))))))))))))))((((.....))))......))..))))))...	107	41.8	-75.6	1.1	5	3	4	3	4	3	1	2	2	4	1	7	6	4	5	4	6	2	2	2	1	1	2	5	5	3
291	582	PC-3p-818127_9	AACGGTCGTCTTCCTCGTACAGCC	24	chr4A	-	436401163	436401327	aaaatggtgtgctgtagaagatggacacttttatgaACAGGCTGTACGAGGAAAACGACCgttggcttgaccaacgttagggatggaaatgatgacAACGGTCGTCTTCCTCGTACAGCCtgttcataaaagtttttaaaaagaaatgatgagcttgcgcattta	0						3'	New	gp4	......((((((.((...........(((((((((((((((((((((((((((.((((((((((.((((((....)))))).((....)).....)))))))))).)))))))))))))))))))))))))))((((.....))))......))..))))))...	107	41.8	-75.6	1.1	0	0	0	0	5	1	0	1	1	0	3	1	3	2	1	1	2	1	0	1	0	0	2	1	0	0
292	583	PC-5p-2310918_3	CAGCTTCTCCCAGAATCTTTGACC	24	chr2B	+	559174954	559175154	ataggcccagttcttttgccagaatctggggattctcccagaatctgacccctaccCAGCTTCTCCCAGAATCTTTGACCcccatttgttttacaatcctgtctaattagaccctaattagattctgggagGCTCAAAAATTCTGGGAGAAGTTgggttggggttggattctgggagaatctccagattctggcaaaaaaa	0						5'	New	gp4	.............((((((((((((((((((((((((((((((((..(((((.(((((((((((((((((((.(((((((((((.(((.....)))....((((((((((...))))))))))..)))).)).))))).))))))))))))))))))).)))))..))))))))))))))))))))))))))))))))...	185	45.3	-134	1.5	1	0	0	0	0	0	0	0	0	1	1	0	1	1	1	0	0	0	0	0	0	0	0	1	1	0
292	584	PC-3p-7930023_1	GCTCAAAAATTCTGGGAGAAGTT	23	chr2B	+	559174954	559175154	ataggcccagttcttttgccagaatctggggattctcccagaatctgacccctaccCAGCTTCTCCCAGAATCTTTGACCcccatttgttttacaatcctgtctaattagaccctaattagattctgggagGCTCAAAAATTCTGGGAGAAGTTgggttggggttggattctgggagaatctccagattctggcaaaaaaa	0						3'	New	gp4	.............((((((((((((((((((((((((((((((((..(((((.(((((((((((((((((((.(((((((((((.(((.....)))....((((((((((...))))))))))..)))).)).))))).))))))))))))))))))).)))))..))))))))))))))))))))))))))))))))...	185	45.3	-134	1.5	0	0	0	0	0	0	0	0	0	0	0	0	0	0	0	0	0	0	0	0	0	0	0	0	0	0
293	585	PC-5p-408947_21	ACTCCATCGAACACCACCTCC	21	chr7D	-	518672989	518673187	gaatctctttcctgatttgggacctccagtcgttagcaccgccagcacctcctACTCCATCGAACACCACCTCCatggcacccaggttcaaactatggactccttaaggacttgtgtgccaTGGAGGTGGTATTCGATGGAGgtggaggtgctgacggtgccaacgattggatgtcctaaatccggaaagagactcgtc	0						5'	New	gp4	((.(((((((((.((((((((((.((((((((((.((((((.((((((((((..((((((((((.((((((((((((((((.(((((((..................))))))).)))))))))))))))).))))))))))..)))))))))).)))))).)))))))))).)))))))))).))))))))).))...	196	53.3	-144.1	1.4	3	0	1	4	2	3	0	4	1	1	2	1	1	1	1	3	1	1	2	4	2	1	3	5	3	0
293	586	PC-3p-180112_57	TGGAGGTGGTATTCGATGGAG	21	chr7D	-	518672989	518673187	gaatctctttcctgatttgggacctccagtcgttagcaccgccagcacctcctACTCCATCGAACACCACCTCCatggcacccaggttcaaactatggactccttaaggacttgtgtgccaTGGAGGTGGTATTCGATGGAGgtggaggtgctgacggtgccaacgattggatgtcctaaatccggaaagagactcgtc	0						3'	New	gp4	((.(((((((((.((((((((((.((((((((((.((((((.((((((((((..((((((((((.((((((((((((((((.(((((((..................))))))).)))))))))))))))).))))))))))..)))))))))).)))))).)))))))))).)))))))))).))))))))).))...	196	53.3	-144.1	1.4	1	2	1	4	2	3	4	4	2	2	5	1	3	2	1	2	2	2	2	1	1	1	0	4	1	2
294	587	PC-5p-1844609_4	GAAACACGAACCGAGACAAAAGGG	24	chr3A	-	466782752	466782902	aggcagagtttgagaaattggtcttttagtctcggtttGAAACACGAACCGAGACAAAAGGGcatcacacactttagtctaatcttgactaaaggatgcgATGCCCTTTTGTCCTGATTCGTGTctcaaaccggaactaaaggggccattt	0						5'	New	gp4	.(((.....(..(....)..).((((((((..((((((((.(((((((.(..((((((((((((((.((..((((((((.......))))))))..)).))))))))))))))..).))))))).))))))))..)))))))).)))....	121	43.7	-80	1.2	0	0	0	0	0	0	0	1	0	0	1	0	2	0	0	0	0	0	1	0	1	0	0	0	0	0
294	588	PC-3p-4870350_2	ATGCCCTTTTGTCCTGATTCGTGT	24	chr3A	-	466782752	466782902	aggcagagtttgagaaattggtcttttagtctcggtttGAAACACGAACCGAGACAAAAGGGcatcacacactttagtctaatcttgactaaaggatgcgATGCCCTTTTGTCCTGATTCGTGTctcaaaccggaactaaaggggccattt	0						3'	New	gp4	.(((.....(..(....)..).((((((((..((((((((.(((((((.(..((((((((((((((.((..((((((((.......))))))))..)).))))))))))))))..).))))))).))))))))..)))))))).)))....	121	43.7	-80	1.2	0	0	0	0	0	0	0	0	0	1	0	0	1	0	0	0	0	0	0	0	0	0	1	1	0	0
295	589	PC-5p-321998_28	ATTGTCTCTCAGACGGATGTA	21	chr4B	-	7046425	7046545	aaattaccaccccctcggtctcatattaATTGTCTCTCAGACGGATGTAtctagacgcatttcagtgctagATACATCCGTTCGAGCGACGATTAatatgggacagacggagtagtagagt	0						5'	New	gp4	...((((.((.((.((.(((((((((((((((((.(((..((((((((((((((.(((......)))))))))))))))))..))).))))))))))))))))).)).)).)).))))...	115	44.6	-65.2	1.2	3	0	2	3	2	1	0	1	2	0	0	2	2	1	0	0	0	1	2	0	1	0	1	2	3	0
295	590	PC-3p-3106836_3	ATACATCCGTTCGAGCGACGATTA	24	chr4B	-	7046425	7046545	aaattaccaccccctcggtctcatattaATTGTCTCTCAGACGGATGTAtctagacgcatttcagtgctagATACATCCGTTCGAGCGACGATTAatatgggacagacggagtagtagagt	0						3'	New	gp4	...((((.((.((.((.(((((((((((((((((.(((..((((((((((((((.(((......)))))))))))))))))..))).))))))))))))))))).)).)).)).))))...	115	44.6	-65.2	1.2	1	0	0	0	0	0	0	0	0	0	0	0	2	0	0	0	0	0	0	0	0	1	0	2	1	0
296	591	PC-5p-479849_17	ACCTTGGTCAAACTTAGTAATGGC	24	chr5D	-	522673685	522673886	tagtaatgcctcactcccacacccaccgtgcgccataactatgtgcatgactgggtcaaACCTTGGTCAAACTTAGTAATGGCgcactttgcataggtgcgccattactatgtcagacttagtaatggcgcacctatacaaaGTGTGCCATTACTAACTTTGACCAaggtttgaccaagtcatacacatagtaatggcacac	0						5'	New	gp4	...........................(((.(((((.((((((((.((((((.((((((((((((((((((.(((((((((((((((((((.((((((((((((((((((.(.....).)))))))))))))))))).))))))))))))))))))).)))))))))))))))))).)))))).)))))))).))))).)))	175	45.5	-129	1.4	0	0	0	0	0	0	0	0	0	0	1	1	3	1	2	0	1	0	1	2	2	0	2	0	0	0
296	592	PC-3p-5204001_2	GTGTGCCATTACTAACTTTGACCA	24	chr5D	-	522673685	522673886	tagtaatgcctcactcccacacccaccgtgcgccataactatgtgcatgactgggtcaaACCTTGGTCAAACTTAGTAATGGCgcactttgcataggtgcgccattactatgtcagacttagtaatggcgcacctatacaaaGTGTGCCATTACTAACTTTGACCAaggtttgaccaagtcatacacatagtaatggcacac	0						3'	New	gp4	...........................(((.(((((.((((((((.((((((.((((((((((((((((((.(((((((((((((((((((.((((((((((((((((((.(.....).)))))))))))))))))).))))))))))))))))))).)))))))))))))))))).)))))).)))))))).))))).)))	175	45.5	-129	1.4	1	0	0	0	0	0	0	0	0	0	0	0	1	0	0	0	0	0	0	0	0	0	0	1	1	0
297	593	PC-5p-2417398_3	AGCTTTTCCCAGAATCTTTGAGCC	24	chr1B	-	660003458	660003684	gagcctgtcgtggaatttggaaacccataaggcccagttcttttgccagaatctggggattctctcagaatccgatctctacccAGCTTTTCCCAGAATCTTTGAGCCccatttgttttataatcctgtctaattagaccctcactagataggattgtaaaacaaaTGAGGTTCAAAGATTCTAGGAGAAgctgggtaggggtcgaattctgggagaatccccagat	0						5'	New	gp4	....(((.((.((((((.((....((....)))).))))))..)).))).(((((((((((((((((((((.(((((((((((((((((((((.((((((((((((((.(((((((((((((((((((((((.............))))))))))))))))))))))).)))))))))))))).))))))))))))))))))))).)))))))))))))))))))))	177	44.5	-140.1	1.4	0	0	0	1	0	0	0	0	0	2	0	1	2	0	1	0	0	0	0	0	0	0	1	0	0	0
297	594	PC-3p-27612101_1	TGAGGTTCAAAGATTCTAGGAGAA	24	chr1B	-	660003458	660003684	gagcctgtcgtggaatttggaaacccataaggcccagttcttttgccagaatctggggattctctcagaatccgatctctacccAGCTTTTCCCAGAATCTTTGAGCCccatttgttttataatcctgtctaattagaccctcactagataggattgtaaaacaaaTGAGGTTCAAAGATTCTAGGAGAAgctgggtaggggtcgaattctgggagaatccccagat	0						3'	New	gp4	....(((.((.((((((.((....((....)))).))))))..)).))).(((((((((((((((((((((.(((((((((((((((((((((.((((((((((((((.(((((((((((((((((((((((.............))))))))))))))))))))))).)))))))))))))).))))))))))))))))))))).)))))))))))))))))))))	177	44.5	-140.1	1.4	0	0	0	1	0	0	0	0	0	0	0	0	0	1	0	0	0	0	0	0	0	0	1	0	0	0
298	595	PC-5p-168489_63	CTTCAGAAGAGCATGTCATTT	21	chr4D	-	319243347	319243565	gggagggggtggcatttgcgaacgttttgatggcagttttagtttgtcagggggtgtcagtttCTTCAGAAGAGCATGTCATTTtctggaatgaaggctcaaaactgccatcctcccagaaAATGCCGTGTTGTTCTGAAAGAaactgccacccccgatacaactaaaactgccaggaaaaacgtatgaaatgccatgctctcccagcaaacggtcgcc	0						5'	New	gp4	(((((((..((((((((.(..(((((((..((((((((((((((((((.(((((((.((((((((((((((.((((((.((((((((((...((.(((........))).))...)))))))))).)))))).))))).))))))))).))))))))))).))))))))))))))...)))))))..)))))))))..))))))).((........)).	205	48.4	-122.6	1.2	1	2	7	3	1	3	4	0	2	7	1	5	0	2	4	5	2	1	1	1	0	1	1	2	1	2
298	596	PC-3p-153067_71	AATGCCGTGTTGTTCTGAAAGA	22	chr4D	-	319243347	319243565	gggagggggtggcatttgcgaacgttttgatggcagttttagtttgtcagggggtgtcagtttCTTCAGAAGAGCATGTCATTTtctggaatgaaggctcaaaactgccatcctcccagaaAATGCCGTGTTGTTCTGAAAGAaactgccacccccgatacaactaaaactgccaggaaaaacgtatgaaatgccatgctctcccagcaaacggtcgcc	0						3'	New	gp4	(((((((..((((((((.(..(((((((..((((((((((((((((((.(((((((.((((((((((((((.((((((.((((((((((...((.(((........))).))...)))))))))).)))))).))))).))))))))).))))))))))).))))))))))))))...)))))))..)))))))))..))))))).((........)).	205	48.4	-122.6	1.2	4	23	15	9	18	6	4	8	7	21	4	16	11	7	24	10	14	5	8	5	8	2	5	9	4	23
299	597	PC-5p-439608_19	TTACCCAGCTTCTTCCAGAAT	21	chr2B	+	707594931	707595096	ggggatttttctagaatccaacccTTACCCAGCTTCTTCCAGAATatttgagcctcatttgttttacagtcctatctagttagggtctaattagacaggattataaaacaaatgaggctCAAAGATTCTGAAAGAAGCTGGGTaggagtcggattctaggagaatc	0						5'	New	gp4	...((((((((((((((((.((.(((((((((((((((.((((((.((((((((((((((((((((.((((((.(((((((((...))))))))).)))))).)))))))))))))))))))).)))))).))))))))))))))).)).))))))))))))))))	163	39.8	-105.8	1.6	3	2	0	3	1	0	1	1	3	2	1	2	3	1	1	0	0	1	4	0	0	1	1	3	3	2
299	598	PC-3p-3839009_2	CAAAGATTCTGAAAGAAGCTGGGT	24	chr2B	+	707594931	707595096	ggggatttttctagaatccaacccTTACCCAGCTTCTTCCAGAATatttgagcctcatttgttttacagtcctatctagttagggtctaattagacaggattataaaacaaatgaggctCAAAGATTCTGAAAGAAGCTGGGTaggagtcggattctaggagaatc	0						3'	New	gp4	...((((((((((((((((.((.(((((((((((((((.((((((.((((((((((((((((((((.((((((.(((((((((...))))))))).)))))).)))))))))))))))))))).)))))).))))))))))))))).)).))))))))))))))))	163	39.8	-105.8	1.6	0	1	0	0	0	0	0	0	0	0	1	1	0	0	0	0	1	1	0	0	0	0	0	1	0	1
300	599	PC-5p-3883599_2	CCGTCTGCTTGCATCTCTACC	21	chr5B	+	538715738	538715883	tgtttactttctgttcatggaccatcgcggacatgcagacaCCGTCTGCTTGCATCTCTACCgtgcccaactacagtggtacgtccatccatggTAGAGATGTAAGCAGACGATGtccgcaagtccgcgacggtccaagaacataa	0						5'	New	gp4	...........(((((.((((((.((((((((.(((.((((.(((((((((((((((((((((((..........((((.....)))).))))))))))))))))))))))).)))).))).)))))))).)))))).)))))...	132	51.4	-88.5	1.2	0	0	0	1	0	0	0	0	0	0	0	0	0	0	0	0	1	1	1	0	0	1	1	0	0	0
300	600	PC-3p-5051318_2	TAGAGATGTAAGCAGACGATG	21	chr5B	+	538715738	538715883	tgtttactttctgttcatggaccatcgcggacatgcagacaCCGTCTGCTTGCATCTCTACCgtgcccaactacagtggtacgtccatccatggTAGAGATGTAAGCAGACGATGtccgcaagtccgcgacggtccaagaacataa	0						3'	New	gp4	...........(((((.((((((.((((((((.(((.((((.(((((((((((((((((((((((..........((((.....)))).))))))))))))))))))))))).)))).))).)))))))).)))))).)))))...	132	51.4	-88.5	1.2	0	0	0	0	0	0	1	0	0	0	0	1	0	0	0	1	1	0	0	0	1	0	1	1	0	0
301	601	PC-5p-143784_76	AGAATCCGACTCCTACTCAGC	21	chr3B	+	422552848	422553013	attctacaccttcatcattaggcctagttcttttgccagaatctgggaattctcccAGAATCCGACTCCTACTCAGCttctaccagaatttcagattctgagagaagcTGGTTAGGAGTCGGATTCTGGaagaatcaccagattctgcaaaagaactgggccttat	0						5'	New	gp4	...................((((((((((((((((.((((((((((..(((((.(((((((((((((((((..((((((((..(((((((...)))))))..))))))))..))))))))))))))))).)))))..))))))))))))))))))))))))))...	144	44	-107.2	1.5	1	6	5	9	7	2	0	5	2	2	2	4	2	3	2	2	1	0	0	2	0	1	1	4	1	6
301	602	PC-3p-1652866_4	TGGTTAGGAGTCGGATTCTGG	21	chr3B	+	422552848	422553013	attctacaccttcatcattaggcctagttcttttgccagaatctgggaattctcccAGAATCCGACTCCTACTCAGCttctaccagaatttcagattctgagagaagcTGGTTAGGAGTCGGATTCTGGaagaatcaccagattctgcaaaagaactgggccttat	0						3'	New	gp4	...................((((((((((((((((.((((((((((..(((((.(((((((((((((((((..((((((((..(((((((...)))))))..))))))))..))))))))))))))))).)))))..))))))))))))))))))))))))))...	144	44	-107.2	1.5	0	0	0	1	1	0	2	0	2	0	0	2	2	1	1	1	0	0	0	1	0	1	1	0	0	0
302	603	PC-5p-191321_53	GTAGGTGAGACCCGTCCTGATGGA	24	chr1A	+	303582742	303582893	gtatatgagaccagatctcacggttaGTAGGTGAGACCCGTCCTGATGGAtgacacgtggcttttaagtgggggtgggggatgctttgtgatttgtgaatgccacatgtcatccATCAGGATGGGTCTCACGTGAGAcctggtctcatagaa	0						5'	New	gp4	...(((((((((((.((((((.........(((((((((((((((((((((((((.(((((.((((........(..((....))..).......)))).))))).))))))))))))))))))))))))))))))).)))))))))))...	146	50	-88.3	1.2	2	1	1	2	0	2	3	0	2	2	3	2	2	1	3	2	2	0	3	0	0	1	1	3	2	1
302	604	PC-3p-16769298_1	ATCAGGATGGGTCTCACGTGAGA	23	chr1A	+	303582742	303582893	gtatatgagaccagatctcacggttaGTAGGTGAGACCCGTCCTGATGGAtgacacgtggcttttaagtgggggtgggggatgctttgtgatttgtgaatgccacatgtcatccATCAGGATGGGTCTCACGTGAGAcctggtctcatagaa	0						3'	New	gp4	...(((((((((((.((((((.........(((((((((((((((((((((((((.(((((.((((........(..((....))..).......)))).))))).))))))))))))))))))))))))))))))).)))))))))))...	146	50	-88.3	1.2	0	0	0	0	0	0	0	0	0	0	1	0	0	0	0	0	0	0	0	0	0	0	0	0	0	0
303	605	PC-5p-9320969_1	TGACCAAGTTTACCCGAACCAA	22	chr1D	+	385132544	385132695	gggtgTGACCAAGTTTACCCGAACCAAtagttgcgagggtgacttaaaaaaaacccttatagaattaaaacatggacaaataagagcacaattgaagggttttttaagtcgccctcgcaACTGTTGGTTCGGGTAACTTGGtcacaccccct	0						5'	New	gp4	(((((((((((((.((((((((((((((((((((((((((((((((((((..((((((.............((......)).............)))))))))))))))))))))))))))))))))))))))))))))))))))))))...	149	43.4	-96.9	1.5	0	0	0	1	0	0	0	0	0	0	0	0	0	0	1	0	0	0	1	0	0	0	0	0	0	0
303	606	PC-3p-1957335_4	ACTGTTGGTTCGGGTAACTTGG	22	chr1D	+	385132544	385132695	gggtgTGACCAAGTTTACCCGAACCAAtagttgcgagggtgacttaaaaaaaacccttatagaattaaaacatggacaaataagagcacaattgaagggttttttaagtcgccctcgcaACTGTTGGTTCGGGTAACTTGGtcacaccccct	0						3'	New	gp4	(((((((((((((.((((((((((((((((((((((((((((((((((((..((((((.............((......)).............)))))))))))))))))))))))))))))))))))))))))))))))))))))))...	149	43.4	-96.9	1.5	0	1	1	2	0	0	0	0	0	0	0	1	1	0	1	1	0	0	0	1	0	0	0	1	0	1
304	607	PC-5p-1648343_4	TGACGCGTCACTTGGTGCTGCA	22	chr6B	-	716955735	716955895	atgatgcaagtgcTGACGCGTCACTTGGTGCTGCAtttaacacaggaagagcagagcaccggttcctctgaatgccaaagcagatggatttggcaagagcagtaaacgccttcctgtgttaAATGCAGCACCAAGTGACGCGtcagcacttgcatcatact	0						5'	New	gp4	(((((((((((((((((((((((((((((((((((((((((((((((((.((.((((....))))..(((..(((((((.........)))))))....))).....)))))))))))))))))))))))))))))))))))))))))))))))))))...	158	49.7	-113.2	1.4	0	0	1	0	0	1	0	0	0	0	0	0	0	0	0	0	0	0	0	0	0	0	1	0	0	0
304	608	PC-3p-988871_8	AATGCAGCACCAAGTGACGCG	21	chr6B	-	716955735	716955895	atgatgcaagtgcTGACGCGTCACTTGGTGCTGCAtttaacacaggaagagcagagcaccggttcctctgaatgccaaagcagatggatttggcaagagcagtaaacgccttcctgtgttaAATGCAGCACCAAGTGACGCGtcagcacttgcatcatact	0						3'	New	gp4	(((((((((((((((((((((((((((((((((((((((((((((((((.((.((((....))))..(((..(((((((.........)))))))....))).....)))))))))))))))))))))))))))))))))))))))))))))))))))...	158	49.7	-113.2	1.4	0	2	1	0	0	0	0	1	1	1	0	0	1	0	0	1	0	0	0	0	0	0	0	0	0	2
305	609	PC-5p-1585570_5	ATCTCACTTTGCCGTCTGCAGAAC	24	chr4A	-	718545715	718545901	tgatcaatcctcgtggtgtgttttctttttgccgactacaaaacaaaatacagacggcaaacATCTCACTTTGCCGTCTGCAGAACaaattaacaaacgacaaagtctatatgggttgttattgtTTTGGTAGACGGCAAAGTGAGCAGtttgttgtttgtatttcatttggcagacggcgaagtct	0						5'	New	gp4	....((..((....))..))......((((((((.((.((((...((((((((((..(((((..((((((((((((((((((((((((..((((((....((.........))..))))))))))))).)))))))))))))))))..)))))..))))))))))..))))..)).))))))))...	158	40.1	-72.9	1	1	0	0	0	0	0	0	0	1	0	0	0	1	0	2	0	0	1	0	1	0	0	0	0	1	0
305	610	PC-3p-8132039_1	TTTGGTAGACGGCAAAGTGAGCAG	24	chr4A	-	718545715	718545901	tgatcaatcctcgtggtgtgttttctttttgccgactacaaaacaaaatacagacggcaaacATCTCACTTTGCCGTCTGCAGAACaaattaacaaacgacaaagtctatatgggttgttattgtTTTGGTAGACGGCAAAGTGAGCAGtttgttgtttgtatttcatttggcagacggcgaagtct	0						3'	New	gp4	....((..((....))..))......((((((((.((.((((...((((((((((..(((((..((((((((((((((((((((((((..((((((....((.........))..))))))))))))).)))))))))))))))))..)))))..))))))))))..))))..)).))))))))...	158	40.1	-72.9	1	0	0	0	1	0	1	1	0	0	0	0	0	0	0	0	0	0	0	0	0	0	0	0	0	0	0
306	611	PC-5p-319632_28	GACTAGAACCCTCAAACCCAACCC	24	chr2A	-	644886821	644886904	acaggggcaaaGACTAGAACCCTCAAACCCAACCCttaaactgctttaagggTTGGATTTGAGGGTTCTAGTCTttgcctcaac	0						5'	New	gp4	...((((((((((((((((((((((((.((((((((((((....)))))))))))).))))))))))))))))))))))))...	78	46.4	-63.3	1.6	1	0	2	0	2	0	1	3	0	0	0	0	3	0	0	1	2	0	0	2	0	0	0	2	1	0
306	612	PC-3p-19500340_1	TTGGATTTGAGGGTTCTAGTCT	22	chr2A	-	644886821	644886904	acaggggcaaaGACTAGAACCCTCAAACCCAACCCttaaactgctttaagggTTGGATTTGAGGGTTCTAGTCTttgcctcaac	0						3'	New	gp4	...((((((((((((((((((((((((.((((((((((((....)))))))))))).))))))))))))))))))))))))...	78	46.4	-63.3	1.6	0	0	0	0	0	0	0	0	0	0	0	0	1	0	0	0	0	0	0	0	0	0	0	0	0	0
307	613	PC-5p-289225_32	AAGTGGAACCAGAAGTGGAGG	21	chr1D	-	144197903	144197999	cggcggagAAGTGGAACCAGAAGTGGAGGtcaacatattacacgcaggcatcacctgtaatatgttgaccTCCACTTCTGGTTCCACTTCtccgcca	0						5'	New	gp4	.((((((((((((((((((((((((((((((((((((((....(((((.....))))))))))))))))))))))))))))))))))))))))))).	95	51.5	-82.6	1.7	1	0	1	2	2	1	0	2	1	3	0	0	2	2	2	0	0	3	1	2	0	1	0	1	1	0
307	614	PC-3p-932788_8	TCCACTTCTGGTTCCACTTC	20	chr1D	-	144197903	144197999	cggcggagAAGTGGAACCAGAAGTGGAGGtcaacatattacacgcaggcatcacctgtaatatgttgaccTCCACTTCTGGTTCCACTTCtccgcca	0						3'	New	gp4	.((((((((((((((((((((((((((((((((((((((....(((((.....))))))))))))))))))))))))))))))))))))))))))).	95	51.5	-82.6	1.7	0	0	0	0	2	0	0	0	0	1	0	0	0	0	2	0	0	0	1	0	0	0	0	2	0	0
308	615	PC-5p-8665063_1	AATATACTTGTTCTAAAAATGGAT	24	chr5B	-	294097298	294097452	tcggaggggtatgttttttctcaaatcatgttcttcctccgttcgaaaaAATATACTTGTTCTAAAAATGGATaaaatagatgtatctataactaaaataagtctaaatACATTCATTTTTGGGACAAGTATTtcgggatggagggagtccacaa	0						5'	New	gp4	...(((..(.......)..)))......((..(((((((((((((((.....(((((((((((((((((((((...(((((....))))).(((......)))........)))))))))))))))))))))))))).))))))))))..))...	124	32.9	-53.8	1.1	0	0	0	0	0	0	0	0	0	0	0	0	0	0	1	0	0	0	0	0	0	0	0	0	0	0
308	616	PC-3p-709114_11	ACATTCATTTTTGGGACAAGTATT	24	chr5B	-	294097298	294097452	tcggaggggtatgttttttctcaaatcatgttcttcctccgttcgaaaaAATATACTTGTTCTAAAAATGGATaaaatagatgtatctataactaaaataagtctaaatACATTCATTTTTGGGACAAGTATTtcgggatggagggagtccacaa	0						3'	New	gp4	...(((..(.......)..)))......((..(((((((((((((((.....(((((((((((((((((((((...(((((....))))).(((......)))........)))))))))))))))))))))))))).))))))))))..))...	124	32.9	-53.8	1.1	2	1	1	1	2	2	1	4	1	3	5	1	1	1	5	0	3	0	0	0	0	0	1	0	2	1
309	617	PC-5p-102559_115	ACGACACAAGCAGCAACTCTC	21	chr7B	+	184920416	184920568	tcgttccaggaacaggaACGACACAAGCAGCAACTCTCcaaacacattagttgttgctactgaagtttagaagaagttcagtgtgatattatttcacgattcacaaatgtgtTCAGAGAGTTGTTGCTTGTGTcgttccccttactggaggag	0						5'	New	gp4	((.((((((.....((((((((((((((((((((((((..((((((((.((.......((((((.(((....))).))))))((((.......)))).....)).))))))))..)))))))))))))))))))))))).....)))))))).	152	42.5	-75.2	1.2	0	5	8	7	1	0	5	3	0	5	0	0	3	5	2	2	3	2	2	2	4	2	1	2	0	5
309	618	PC-3p-742378_10	TCAGAGAGTTGTTGCTTGTGT	21	chr7B	+	184920416	184920568	tcgttccaggaacaggaACGACACAAGCAGCAACTCTCcaaacacattagttgttgctactgaagtttagaagaagttcagtgtgatattatttcacgattcacaaatgtgtTCAGAGAGTTGTTGCTTGTGTcgttccccttactggaggag	0						3'	New	gp4	((.((((((.....((((((((((((((((((((((((..((((((((.((.......((((((.(((....))).))))))((((.......)))).....)).))))))))..)))))))))))))))))))))))).....)))))))).	152	42.5	-75.2	1.2	1	2	1	2	3	1	0	0	2	0	1	0	1	2	0	0	1	0	1	1	0	0	0	0	1	2
310	619	PC-5p-339022_26	AATGACATCCGAGGAGAACTG	21	chrUn	-	94876845	94877016	atgttagagaggcttgccaagtttggtggtcaAATGACATCCGAGGAGAACTGtaaaaaaacaaaattacaaaattttggtcaaacagtgcacgtacattttgagtaattttgtcttttttgtaTAGAGCTCCTCAGATGTCATTTGaccacgaatatttgcaagcctctct	0						5'	New	gp4	.....(((((((((((.(((((((.((((((((((((((((.((((((..((((((((((((((((((((..........(((((..(((....)))..)))))))))))))))..))))).)))))..)))))).)))))))))))))))).)).))))))))))))))))	167	36.6	-80.4	1.3	1	0	0	0	1	1	1	1	0	2	0	0	2	2	2	1	1	2	1	1	0	3	0	1	1	0
310	620	PC-3p-21913823_1	TAGAGCTCCTCAGATGTCATTTG	23	chrUn	-	94876845	94877016	atgttagagaggcttgccaagtttggtggtcaAATGACATCCGAGGAGAACTGtaaaaaaacaaaattacaaaattttggtcaaacagtgcacgtacattttgagtaattttgtcttttttgtaTAGAGCTCCTCAGATGTCATTTGaccacgaatatttgcaagcctctct	0						3'	New	gp4	.....(((((((((((.(((((((.((((((((((((((((.((((((..((((((((((((((((((((..........(((((..(((....)))..)))))))))))))))..))))).)))))..)))))).)))))))))))))))).)).))))))))))))))))	167	36.6	-80.4	1.3	0	0	0	0	0	0	0	0	0	0	0	0	0	0	1	0	0	0	0	0	0	0	0	0	0	0
311	621	PC-5p-531012_15	AGAGTAGACCCTGCAAAGCCGACT	24	chr7D	-	392625068	392625321	attgttgtattgtgtcggtatcgatattttttctaaataattattttgtagtgtggatgattgttgtttttgtgtgctgtgctattgatatttgcggacggcggcgtcggcgcaAGAGTAGACCCTGCAAAGCCGACTcgtaaaaaagtatatttcatgaatatccttttATATGAGTCTGTTTTGTAGGGTCTgtctctatggccgtccacatcagcccgtaaagttatttttccacgacgcgttttacgagt	0						5'	New	gp4	....(((((.(((((((..................((((((((((..........))))))))))..((((..(.((((.((...........))(((((((.(((....))).(((((((((((((((((((.((((((((.(((((.((((((...)))))).))))).)))))))).))))))))))))))).))))...)))))))....)))).)..))))...........)))))))...)))))..	86	40.2	-88.4	0.9	0	0	0	0	2	0	0	1	0	1	1	1	3	0	0	1	3	2	1	0	0	0	1	4	0	0
311	622	PC-3p-1283298_6	ATATGAGTCTGTTTTGTAGGGTCT	24	chr7D	-	392625068	392625321	attgttgtattgtgtcggtatcgatattttttctaaataattattttgtagtgtggatgattgttgtttttgtgtgctgtgctattgatatttgcggacggcggcgtcggcgcaAGAGTAGACCCTGCAAAGCCGACTcgtaaaaaagtatatttcatgaatatccttttATATGAGTCTGTTTTGTAGGGTCTgtctctatggccgtccacatcagcccgtaaagttatttttccacgacgcgttttacgagt	0						3'	New	gp4	....(((((.(((((((..................((((((((((..........))))))))))..((((..(.((((.((...........))(((((((.(((....))).(((((((((((((((((((.((((((((.(((((.((((((...)))))).))))).)))))))).))))))))))))))).))))...)))))))....)))).)..))))...........)))))))...)))))..	86	40.2	-88.4	0.9	1	1	1	0	0	0	0	0	1	2	1	0	15	1	3	0	1	0	0	0	2	0	2	1	1	1
312	623	PC-5p-1405282_5	AGAGCTAGGCGCTGCACTGTATAG	24	chr5B	-	318172886	318173072	cctaAGAGCTAGGCGCTGCACTGTATAGtgtggcgcctagctctcaggcgctgcactagtggttgcactacaaaatgaagcaaccactagtgcaacgcctagaagctaggcgctacactgtATAGTGTGGCGCCTAGCTCTTAGGcgctgcacactgacttagtaattttcggatcacacgggtgcg	0						5'	New	gp4	((((((((((((((((..((((((((((((((((((((((((((.(((((.(((((((((((((((.............))))))))))))))).))))))).))))))))))))))))))))))))..))))))))))))))))....((((.(((.....((.(((....))).)).))))))).	145	53.5	-128.9	1.3	0	0	2	1	0	0	0	0	0	0	0	0	0	0	0	0	0	0	0	0	0	0	0	0	0	0
312	624	PC-3p-372866_23	ATAGTGTGGCGCCTAGCTCTTAGG	24	chr5B	-	318172886	318173072	cctaAGAGCTAGGCGCTGCACTGTATAGtgtggcgcctagctctcaggcgctgcactagtggttgcactacaaaatgaagcaaccactagtgcaacgcctagaagctaggcgctacactgtATAGTGTGGCGCCTAGCTCTTAGGcgctgcacactgacttagtaattttcggatcacacgggtgcg	0						3'	New	gp4	((((((((((((((((..((((((((((((((((((((((((((.(((((.(((((((((((((((.............))))))))))))))).))))))).))))))))))))))))))))))))..))))))))))))))))....((((.(((.....((.(((....))).)).))))))).	145	53.5	-128.9	1.3	0	2	0	0	0	0	0	1	1	0	1	2	0	2	2	0	0	1	1	0	0	1	2	2	0	2
313	625	PC-5p-1305422_6	TCAGTAAATTGGTTCTTGTCA	21	chr2A	-	529977	530185	catgtttgctgccacgtttatatttacagtggaatactccgtagtatcatttacttaacttgtatgctgTCAGTAAATTGGTTCTTGTCAttaacactgttctcatatggtaccaatgttaatgAGAAGAACCAATTTACTGACCGcatacaagttaagaaaatgatactacgaagtattccactgtaaatataaacgtggcagcaaac	0						5'	New	gp4	...(((((((((((((((((((((((((((((((((((.(((((((((((((.((((((((((((((.((((((((((((((((((.(((((((((.((...((....))...)).))))))))).)))))))))))))))))).)))))))))))))).))))))))))))).)))))))))))))))))))))))))))))))))))	206	34.9	-141.8	1.9	0	0	0	1	1	1	0	0	1	2	0	2	0	2	4	1	1	0	1	0	2	2	2	2	0	0
313	626	PC-3p-13217333_1	AGAAGAACCAATTTACTGACCT	22	chr2A	-	529977	530185	catgtttgctgccacgtttatatttacagtggaatactccgtagtatcatttacttaacttgtatgctgTCAGTAAATTGGTTCTTGTCAttaacactgttctcatatggtaccaatgttaatgAGAAGAACCAATTTACTGACCGcatacaagttaagaaaatgatactacgaagtattccactgtaaatataaacgtggcagcaaac	0						3'	New	gp4	...(((((((((((((((((((((((((((((((((((.(((((((((((((.((((((((((((((.((((((((((((((((((.(((((((((.((...((....))...)).))))))))).)))))))))))))))))).)))))))))))))).))))))))))))).)))))))))))))))))))))))))))))))))))	206	34.9	-141.8	1.9	0	0	0	0	0	0	0	0	0	0	0	0	0	0	0	0	0	0	0	0	0	0	0	0	0	0
314	627	PC-5p-3056226_3	ATCTGGATCTAAGTTTCTCAGTCA	24	chr4B	+	132321901	132322043	tttggttttcttgtctctaaaatacccATCTGGATCTAAGTTTCTCAGTCAttttagagacaacaacaacccttgttgttgtctctaaaatgACTGAGAAACTTAGGTCCAGAtgggtataaacttgacagaatataacttct	0						5'	New	gp4	...(((((((.((((......(((((((((((((((((((((((((((((((((((((((((((((((.....)))))))))))))))))))))))))))))))))))))))))))))))......)))))))...))))...	137	35	-87.9	1.8	0	0	1	0	1	0	1	0	0	0	0	0	1	0	0	0	0	0	0	0	0	0	0	0	0	0
314	628	PC-3p-22756837_1	ACTGAGAAACTTAGGTCCAGA	21	chr4B	+	132321901	132322043	tttggttttcttgtctctaaaatacccATCTGGATCTAAGTTTCTCAGTCAttttagagacaacaacaacccttgttgttgtctctaaaatgACTGAGAAACTTAGGTCCAGAtgggtataaacttgacagaatataacttct	0						3'	New	gp4	...(((((((.((((......(((((((((((((((((((((((((((((((((((((((((((((((.....)))))))))))))))))))))))))))))))))))))))))))))))......)))))))...))))...	137	35	-87.9	1.8	0	0	0	0	0	0	0	0	0	0	0	0	0	0	0	0	0	0	0	0	0	0	0	0	0	0
315	629	PC-5p-1025881_7	TGATCTTAGCACTTGTCCTCA	21	chr6B	+	128921169	128921315	tttgcctagctctgtcgctaagcctttTGATCTTAGCACTTGTCCTCAcaaactttagtgtcattgttagtccacttttcgccagtgctaaggtgatatGAGGGTACGTGCTAAGATTAAAaaacttagtgtccgatgctatgctag	0						5'	New	gp4	...((.((((((...(((((((..(((((((((((((((.(..(((((...(((((((..(...((..((....))...))...)..)))))))....)))))..).)))))))))))))))..)))))))...)).)))).))...	141	42.2	-56.4	0.9	0	0	0	0	0	0	0	0	3	0	0	0	0	0	0	0	1	0	0	0	0	0	0	0	0	0
315	630	PC-3p-7827681_1	GAGGGTACGTGCTAAGATTAAA	22	chr6B	+	128921169	128921315	tttgcctagctctgtcgctaagcctttTGATCTTAGCACTTGTCCTCAcaaactttagtgtcattgttagtccacttttcgccagtgctaaggtgatatGAGGGTACGTGCTAAGATTAAAaaacttagtgtccgatgctatgctag	0						3'	New	gp4	...((.((((((...(((((((..(((((((((((((((.(..(((((...(((((((..(...((..((....))...))...)..)))))))....)))))..).)))))))))))))))..)))))))...)).)))).))...	141	42.2	-56.4	0.9	0	0	0	0	1	0	0	0	0	0	0	0	0	0	0	0	0	1	0	0	0	0	0	0	0	0
316	631	PC-5p-24492488_1	ACTAACGGCGCACTGCCTGGTATG	24	chr5B	-	489826390	489826548	ggcgcatggtcttacatACTAACGGCGCACTGCCTGGTATGccattagtacactagatactaatgacgcaccagtgatgcaccattagtaaaaaatactagtggcgtgctactaatggcgcACCGGTAGTGCGCCATTAGTAGGCaaaaccggtgcgcc	0						5'	New	gp4	((((((((((......((((((.(((((((((((.(((..(((((((((((((.........((.((......)).))...(((((((((.....))))))))).))).))))))))))..)))))))))))))).))))))......)))).))))))	159	50.3	-80	1	0	0	0	0	0	0	0	0	0	0	0	1	1	0	0	0	0	0	0	0	0	0	0	0	0	0
316	632	PC-3p-590892_13	ACCGGTAGTGCGCCATTAGTAGGC	24	chr5B	-	489826390	489826548	ggcgcatggtcttacatACTAACGGCGCACTGCCTGGTATGccattagtacactagatactaatgacgcaccagtgatgcaccattagtaaaaaatactagtggcgtgctactaatggcgcACCGGTAGTGCGCCATTAGTAGGCaaaaccggtgcgcc	0						3'	New	gp4	((((((((((......((((((.(((((((((((.(((..(((((((((((((.........((.((......)).))...(((((((((.....))))))))).))).))))))))))..)))))))))))))).))))))......)))).))))))	159	50.3	-80	1	0	1	0	0	0	2	0	0	0	0	0	2	2	0	0	0	1	1	0	0	0	0	1	0	0	1
317	633	PC-5p-20490568_1	GACCCATACCCAGCTTCTTCCAGA	24	chr7B	+	144105325	144105522	cagaatccGACCCATACCCAGCTTCTTCCAGAatctttaagctccatttgttttacaatcctgtctaattagaccctaactagataggattgtaaaacaaatgaggctcaaagattctgGGAGAAGCTGTGTCGGGGTTGGATtctgggagaatccccagattctagcaaaagaattgggccttagagtgggggagaa	0						5'	New	gp4	(((((((((((((..((.((((((((((((((((((((.(((..(((((((((((((((((((((((.((((...)))).)))))))))))))))))))))))..))).)))))))))))))))))))).))..)))))))))))))......(((((..((((((((...........))..)))))).)))))...	147	43.9	-114.8	1.3	0	0	0	0	0	0	0	0	0	0	0	1	0	0	0	0	0	0	0	0	0	0	0	0	0	0
317	634	PC-3p-1821759_4	GGAGAAGCTGTGTCGGGGTTGGAT	24	chr7B	+	144105325	144105522	cagaatccGACCCATACCCAGCTTCTTCCAGAatctttaagctccatttgttttacaatcctgtctaattagaccctaactagataggattgtaaaacaaatgaggctcaaagattctgGGAGAAGCTGTGTCGGGGTTGGATtctgggagaatccccagattctagcaaaagaattgggccttagagtgggggagaa	0						3'	New	gp4	(((((((((((((..((.((((((((((((((((((((.(((..(((((((((((((((((((((((.((((...)))).)))))))))))))))))))))))..))).)))))))))))))))))))).))..)))))))))))))......(((((..((((((((...........))..)))))).)))))...	147	43.9	-114.8	1.3	0	0	0	0	0	0	1	0	1	0	3	1	2	0	1	0	0	2	0	2	0	0	0	0	0	0
318	635	PC-5p-19241769_1	ATAGTTCCTCCGTCCGAAAAAACT	24	chr4B	-	82608249	82608397	ctgattacttaccacATAGTTCCTCCGTCCGAAAAAACTtatctcctcaatgaatgtatctagcatcaagttagtgcttgatatatttatttgaggaacaagcttgggacaagATTTTTCAAACGGAGGGAGTATGAcgcagtaataca	0						5'	New	gp4	...((((((.....((((.(((((((((..((((((.(((.(((((((((((((((((((.(((((.......))))).)))))))))))).)))))..........)).))).))))))..))))))))).))))....))))))...	143	37.6	-53.5	1	0	0	0	0	0	0	0	0	0	0	0	0	1	0	0	0	0	0	0	0	0	0	0	0	0	0
318	636	PC-3p-3352180_2	ATTTTTCAAACGGAGGGAGTATGA	24	chr4B	-	82608249	82608397	ctgattacttaccacATAGTTCCTCCGTCCGAAAAAACTtatctcctcaatgaatgtatctagcatcaagttagtgcttgatatatttatttgaggaacaagcttgggacaagATTTTTCAAACGGAGGGAGTATGAcgcagtaataca	0						3'	New	gp4	...((((((.....((((.(((((((((..((((((.(((.(((((((((((((((((((.(((((.......))))).)))))))))))).)))))..........)).))).))))))..))))))))).))))....))))))...	143	37.6	-53.5	1	0	1	0	0	0	0	0	0	0	1	0	0	0	2	0	0	0	0	0	0	0	0	0	0	0	1
319	637	PC-5p-6176050_2	AAATCAATTGTCGCAGCTTTA	21	chr2A	-	574962185	574962276	agtactccctccaatccAAATCAATTGTCGCAGCTTTAgtacaaagttttgtactaAAGCTGCGACAATTGATTTGGatcagagggagtagc	0						5'	New	gp4	..(((((((((..(((((((((((((((((((((((((((((((....)))))))))))))))))))))))))))))))..)))))))))..	88	41.3	-67.9	1.8	0	0	0	0	1	0	0	0	2	0	0	0	0	1	0	0	0	0	0	0	0	0	0	0	0	0
319	638	PC-3p-846736_9	AAGCTGCGACAATTGATTTGG	21	chr2A	-	574962185	574962276	agtactccctccaatccAAATCAATTGTCGCAGCTTTAgtacaaagttttgtactaAAGCTGCGACAATTGATTTGGatcagagggagtagc	0						3'	New	gp4	..(((((((((..(((((((((((((((((((((((((((((((....)))))))))))))))))))))))))))))))..)))))))))..	88	41.3	-67.9	1.8	0	2	0	1	0	0	0	1	0	0	0	1	1	0	0	1	0	0	0	0	0	0	0	0	0	2
320	639	PC-5p-536262_15	AATGACGGACGACCAGAAGCACTC	24	chr3B	+	22079411	22079590	ggtgggtaattatttacaacttcaagggcacttttAATGACGGACGACCAGAAGCACTCcgtgctttattagtagggaaagatataatatctttaccttatctttacctactaataaagcaAATAGTGCTTCTGCCCGTCCGTCAttaaaaatgcccttgaagttggcaataattaccca	0						5'	New	gp4	..((((((((((((..((((((((((((((.(((((((((((((((..((((((((((...(((((((((((((((.(((((((..............))))))).)))))))))))))))...))))))))))..))))))))))))))).))))))))))))))..))))))))))))	178	38.3	-111.5	1.6	0	0	2	0	1	1	0	1	1	1	1	1	5	1	0	0	0	1	1	0	0	0	2	0	0	0
320	640	PC-3p-1643236_4	AATAGTGCTTCTGCCCGTCCGTCA	24	chr3B	+	22079411	22079590	ggtgggtaattatttacaacttcaagggcacttttAATGACGGACGACCAGAAGCACTCcgtgctttattagtagggaaagatataatatctttaccttatctttacctactaataaagcaAATAGTGCTTCTGCCCGTCCGTCAttaaaaatgcccttgaagttggcaataattaccca	0						3'	New	gp4	..((((((((((((..((((((((((((((.(((((((((((((((..((((((((((...(((((((((((((((.(((((((..............))))))).)))))))))))))))...))))))))))..))))))))))))))).))))))))))))))..))))))))))))	178	38.3	-111.5	1.6	0	1	1	0	0	0	0	0	0	0	1	0	0	0	0	0	0	0	0	0	0	0	0	0	0	1
321	641	PC-5p-104742_112	AGAAAGCAATGTCAGAGGAGTT	22	chr7B	-	672656660	672656855	tgcattattgatctggttattactcaagAGAAAGCAATGTCAGAGGAGTTttaggaacagtctgaagagaagctgattatttatatttgaggagagtttatattcagactgctgttgaagcTCATCTGGCATTGCTTTCTCttgaagtgtagtctcattattaatgcacttgcccttagtaatgctgtcagagttg	0						5'	New	gp4	.((((((((((...(((......(((((((((((((((((((((.(((((((((...(((((((((...(((((.....((((....))))...)))))...)))))))))...))))))))).))))))))))))))))))))).(((((.............)))))..))).))))))))))...........	122	37.2	-78	1.1	9	10	9	12	10	10	4	7	5	13	2	12	12	9	17	4	6	12	9	4	5	5	7	6	9	10
321	642	PC-3p-38312_382	TCATCTGGCATTGCTTTCTC	20	chr7B	-	672656660	672656855	tgcattattgatctggttattactcaagAGAAAGCAATGTCAGAGGAGTTttaggaacagtctgaagagaagctgattatttatatttgaggagagtttatattcagactgctgttgaagcTCATCTGGCATTGCTTTCTCttgaagtgtagtctcattattaatgcacttgcccttagtaatgctgtcagagttg	0						3'	New	gp4	.((((((((((...(((......(((((((((((((((((((((.(((((((((...(((((((((...(((((.....((((....))))...)))))...)))))))))...))))))))).))))))))))))))))))))).(((((.............)))))..))).))))))))))...........	122	37.2	-78	1.1	38	53	56	49	47	37	21	45	60	46	27	44	123	60	63	52	22	17	62	26	28	41	27	39	38	53
322	643	PC-5p-1717641_4	AATGGCGCACCACCTGGGAGATGC	24	chr3B	+	71111756	71111971	agggaaagaagtagggaaaatgagtgggtaggtgtggttgtccaaaatatcttgttggggtcccaggttactAATGGCGCACCACCTGGGAGATGCgccattagtaaccctggttactaatggcgcaTCTGCAGGTGGTGCGTCATTGGTAgttttgcagaaaagtaaaatatatatatatatatatatatatatatactaatggcgcactgtgac	0						5'	New	gp4	.............((((........(((((....(((....)))...)))))........))))...(((((((((((((((((((((..((((((((((((((((((....)))))))))))))))))).)))))))))))))))))))))..(..(((....((....((((((((((((....))))))))))))......))...)))..).	85	42.1	-96.4	1.1	0	0	0	0	1	0	0	2	1	0	0	0	3	0	1	0	0	0	0	0	1	0	0	1	0	0
322	644	PC-3p-21855698_1	TCTGCAGGTGGTGCGTCATTGGTA	24	chr3B	+	71111756	71111971	agggaaagaagtagggaaaatgagtgggtaggtgtggttgtccaaaatatcttgttggggtcccaggttactAATGGCGCACCACCTGGGAGATGCgccattagtaaccctggttactaatggcgcaTCTGCAGGTGGTGCGTCATTGGTAgttttgcagaaaagtaaaatatatatatatatatatatatatatatactaatggcgcactgtgac	0						3'	New	gp4	.............((((........(((((....(((....)))...)))))........))))...(((((((((((((((((((((..((((((((((((((((((....)))))))))))))))))).)))))))))))))))))))))..(..(((....((....((((((((((((....))))))))))))......))...)))..).	85	42.1	-96.4	1.1	0	0	0	0	0	0	0	0	0	0	0	0	0	0	0	0	0	0	0	0	0	0	0	0	0	0
323	645	PC-5p-680738_11	TGTCGTGTGGATGGCAATTTC	21	chr3B	+	122574348	122574522	accatggcaaatcaaacgcttttgatggtcaattatgtTGTCGTGTGGATGGCAATTTCggttagcaagcatgccaaatcctgagaaaaatgatttggcatgcttgctaaaaCAAATTGCCTTTCTCACGACAacataatttgccataaaaaaacgtttgattgtacattcctgt	0						5'	New	gp4	...(((...(((((((((.((((.((((..(((((((((((((((.(((.((((((((...(((((((((((((((((((...........)))))))))))))))))))...)))))))).))).)))))))))))))))..))))..)))).)))))))))...)))......	166	37.7	-86.6	1.3	1	2	4	1	0	2	0	1	1	2	0	2	2	0	2	1	1	2	1	1	0	1	1	0	1	2
323	646	PC-3p-1306068_6	CAAATTGCCTTTCTCACGACA	21	chr3B	+	122574348	122574522	accatggcaaatcaaacgcttttgatggtcaattatgtTGTCGTGTGGATGGCAATTTCggttagcaagcatgccaaatcctgagaaaaatgatttggcatgcttgctaaaaCAAATTGCCTTTCTCACGACAacataatttgccataaaaaaacgtttgattgtacattcctgt	0						3'	New	gp4	...(((...(((((((((.((((.((((..(((((((((((((((.(((.((((((((...(((((((((((((((((((...........)))))))))))))))))))...)))))))).))).)))))))))))))))..))))..)))).)))))))))...)))......	166	37.7	-86.6	1.3	1	0	0	0	0	2	1	1	0	0	0	0	0	0	2	0	1	1	0	1	1	0	0	2	1	0
324	647	PC-5p-3711978_2	ATCCGACCGCTACCCAGCTTCTCT	24	chr6B	+	648076082	648076275	ttctcccagaATCCGACCGCTACCCAGCTTCTCTcagaatatttgttttacaatcctatgtagttatagtctaattagataggactgtaaattaaatgaagctcaaagattctgggAGAAGCTGAGTAGGGTTGGATTCTaggagaatccccagattctggcaaaagaactgggcctaagtaatgtgacgcgaa	0						5'	New	gp4	((((((.(((((((((((.((((.((((((((((((((((.((((.((((((.((((((.((((((.....)))))).)))))).))))))............)))).)))))))))))))))).))))))))))))))).))))))..(((((.((((......)))))))))....................	147	41.2	-88.5	1.1	0	0	0	0	0	1	0	0	0	1	0	0	1	0	0	0	0	1	0	0	0	0	0	0	0	0
324	648	PC-3p-4396246_2	AGAAGCTGAGTAGGGTTGGATTCT	24	chr6B	+	648076082	648076275	ttctcccagaATCCGACCGCTACCCAGCTTCTCTcagaatatttgttttacaatcctatgtagttatagtctaattagataggactgtaaattaaatgaagctcaaagattctgggAGAAGCTGAGTAGGGTTGGATTCTaggagaatccccagattctggcaaaagaactgggcctaagtaatgtgacgcgaa	0						3'	New	gp4	((((((.(((((((((((.((((.((((((((((((((((.((((.((((((.((((((.((((((.....)))))).)))))).))))))............)))).)))))))))))))))).))))))))))))))).))))))..(((((.((((......)))))))))....................	147	41.2	-88.5	1.1	0	0	1	1	1	0	0	0	2	0	2	1	3	0	0	0	0	1	2	0	1	0	0	0	0	0
325	649	PC-5p-69277_186	GGGCGCAGTTGGGTCACTGACAGG	24	chr2B	+	184408684	184408823	gtacttgcctggcaatttccttttcttgcccccctgacgtactgcaGGGCGCAGTTGGGTCACTGACAGGtgggccaacttgctttcgggcccacctgtcAGTGGCCCAACTGCGCCCTGCAgtacgtcagaggagcctc	0						5'	New	gp4	......((..(((((..........))))).(((((((((((((((((((((((((((((((((((((((((((((............))))))))))))))))))))))))))))))))))))))))))).)).))...	103	60.7	-106	1.2	8	13	3	6	8	4	1	2	3	12	6	3	2	3	10	8	6	5	1	3	1	3	1	4	8	13
325	650	PC-3p-6378851_2	AGTGGCCCAACTGCGCCCTGCA	22	chr2B	+	184408684	184408823	gtacttgcctggcaatttccttttcttgcccccctgacgtactgcaGGGCGCAGTTGGGTCACTGACAGGtgggccaacttgctttcgggcccacctgtcAGTGGCCCAACTGCGCCCTGCAgtacgtcagaggagcctc	0						3'	New	gp4	......((..(((((..........))))).(((((((((((((((((((((((((((((((((((((((((((((............))))))))))))))))))))))))))))))))))))))))))).)).))...	103	60.7	-106	1.2	0	0	0	0	0	0	0	0	0	0	0	2	0	0	0	0	0	0	0	0	0	0	0	0	0	0
326	651	PC-5p-27769738_1	TATGCGGTTTTTATTACAGACGGC	24	chr4A	-	647059727	647059814	ctttgctttgccgTATGCGGTTTTTATTACAGACGGCaaagagcactcTTTGCCGTCTGTAATAAAAACCGCatacagcaaagtactt	0						5'	New	gp4	...((((((((.((((((((((((((((((((((((((((((....)))))))))))))))))))))))))))))).))))))))...	82	42	-63	1.7	0	0	0	0	0	0	0	0	1	1	0	0	0	0	0	0	0	0	0	0	0	0	0	0	0	0
326	652	PC-3p-2323127_3	TTTGCCGTCTGTAATAAAAACCGC	24	chr4A	-	647059727	647059814	ctttgctttgccgTATGCGGTTTTTATTACAGACGGCaaagagcactcTTTGCCGTCTGTAATAAAAACCGCatacagcaaagtactt	0						3'	New	gp4	...((((((((.((((((((((((((((((((((((((((((....)))))))))))))))))))))))))))))).))))))))...	82	42	-63	1.7	0	0	0	0	0	1	0	0	0	0	0	0	2	0	0	0	0	0	0	0	1	0	0	0	0	0
327	653	PC-5p-4331200_2	GCCGATGACACTGTGCTGATCTAA	24	chr7B	+	504494388	504494572	accgagccgtcacagccctggcacgcacgctcaaacaattaatacagtattatgtcaGCCGATGACACTGTGCTGATCTAAttctgaTTAGATCAGCACAGTGTCATCGGCtgacataataatgtttgccacaccatcaattttgaaagtacctttttcagagcacgagccgaggatggtatcat	0						5'	New	gp4	...((((((((...((....))......((((...........(((.(((((((((((((((((((((((((((((((((((....))))))))))))))))))))))))))))))))))).)))...............(((((((((.....)))))))))...))))....)))))).))..	82	44.9	-87.6	1.1	1	0	0	0	1	1	0	0	0	0	1	0	0	0	0	0	1	0	0	0	0	0	0	0	1	0
327	654	PC-3p-1599652_5	TTAGATCAGCACAGTGTCATCGGC	24	chr7B	+	504494388	504494572	accgagccgtcacagccctggcacgcacgctcaaacaattaatacagtattatgtcaGCCGATGACACTGTGCTGATCTAAttctgaTTAGATCAGCACAGTGTCATCGGCtgacataataatgtttgccacaccatcaattttgaaagtacctttttcagagcacgagccgaggatggtatcat	0						3'	New	gp4	...((((((((...((....))......((((...........(((.(((((((((((((((((((((((((((((((((((....))))))))))))))))))))))))))))))))))).)))...............(((((((((.....)))))))))...))))....)))))).))..	82	44.9	-87.6	1.1	1	0	0	0	0	0	1	0	0	0	3	1	2	0	2	0	1	0	1	0	0	0	0	0	1	0
328	655	PC-5p-186010_55	ACACCGGGAGTCATAGAACTTGCA	24	chr5B	+	419764817	419764991	gaaacgtatatcatatatatagaggtaaatACACCGGGAGTCATAGAACTTGCAtgtgacggtcagtttggtgcataaacttgcaaaatacatgtttctggtcttcaaacttgcgcgagcgtgcaaatacggtgtAAGTTCTATAACTCCCGGTGTATTtacctcatatacgtag	0						5'	New	gp4	...((((((((..........((((((((((((((((((((.(((((((((((((.(((.(..(((.....((((......))))............)))..).)))...((((((....)))))).....))))))))))))).))))))))))))))))))))))))))))..	170	40	-79.2	1.1	2	0	3	0	1	0	2	3	2	1	1	2	5	1	4	1	1	3	4	0	1	0	4	1	2	0
328	656	PC-3p-20295829_1	AAGTTCTATAACTCCCGGTGTATT	24	chr5B	+	419764817	419764991	gaaacgtatatcatatatatagaggtaaatACACCGGGAGTCATAGAACTTGCAtgtgacggtcagtttggtgcataaacttgcaaaatacatgtttctggtcttcaaacttgcgcgagcgtgcaaatacggtgtAAGTTCTATAACTCCCGGTGTATTtacctcatatacgtag	0						3'	New	gp4	...((((((((..........((((((((((((((((((((.(((((((((((((.(((.(..(((.....((((......))))............)))..).)))...((((((....)))))).....))))))))))))).))))))))))))))))))))))))))))..	170	40	-79.2	1.1	0	0	0	0	0	0	0	0	0	0	0	0	1	0	0	1	0	0	0	0	0	0	0	0	0	0
329	657	PC-5p-2579415_3	ACTTAGTCTTGGCACTATAAATT	23	chr5B	-	374449000	374449253	tcaggagagccaacaaacatggccctctaattggaagcatttttgctcatgtgtagagttttagttccaacaatattacactcataatcagatcttacaaaccacttttgcaaACTTAGTCTTGGCACTATAAATTtaaaatgtgcatgtgaaaatatgctcattataaATTTGTAGTGTTCGGATTGAGTTTataatagtcgttctaagatttgtttgtgaacatagtaatattgttaaaataaggttcttgt	0						5'	New	gp4	....(((((((.............(((((....((.(((....))))).....))))).....(((..(((((((((((..((((((.(((((((((..(((.(((.((..(((((((((((..((((((((((((((.((((.((((((....)))))).)))).))))))))))))))..)))))))))))..)).))).))).))))))))).)))))).....)))))))))))..)))..)))))))..	180	31.5	-89.8	1.1	0	0	0	0	1	1	1	2	0	0	0	1	0	1	2	1	0	0	0	0	1	1	0	0	0	0
329	658	PC-3p-9499533_1	ATTTGTAGCGTTCGGATTGAGTTT	24	chr5B	-	374449000	374449253	tcaggagagccaacaaacatggccctctaattggaagcatttttgctcatgtgtagagttttagttccaacaatattacactcataatcagatcttacaaaccacttttgcaaACTTAGTCTTGGCACTATAAATTtaaaatgtgcatgtgaaaatatgctcattataaATTTGTAGTGTTCGGATTGAGTTTataatagtcgttctaagatttgtttgtgaacatagtaatattgttaaaataaggttcttgt	0						3'	New	gp4	....(((((((.............(((((....((.(((....))))).....))))).....(((..(((((((((((..((((((.(((((((((..(((.(((.((..(((((((((((..((((((((((((((.((((.((((((....)))))).)))).))))))))))))))..)))))))))))..)).))).))).))))))))).)))))).....)))))))))))..)))..)))))))..	180	31.5	-89.8	1.1	0	0	0	0	0	0	0	0	0	0	0	1	1	0	0	0	0	0	1	0	0	0	0	0	0	0
330	659	PC-5p-1324002_6	GGAGGCGCAGTGCTCACCTACATG	24	chr2B	+	764850545	764850712	cctgagtgtagaggcgatgaaggGGAGGCGCAGTGCTCACCTACATGttgcttagcttcaagccttgaggaacatagctccgtgcagtctacatgatttcctcaaggcctgaagctaagcaacgTGCAGGTGGGCATTGCGCCTTTTtttaataacttattacaactc	0						5'	New	gp4	...(((((((((((..((.(((..((((((((((((((((((.(((((((((((((((((.(((((((((((....((.....)).(((.....)))))))))))))).))))))))))))))))).))))))))))))))))))..))).))..))).))))).)))	165	48.8	-97.8	1.2	0	0	0	1	0	1	0	0	0	0	1	0	2	1	1	0	0	0	0	0	0	0	0	0	0	0
330	660	PC-3p-19287642_1	TGCAGGTGGGCATTGCGCCTTTT	23	chr2B	+	764850545	764850712	cctgagtgtagaggcgatgaaggGGAGGCGCAGTGCTCACCTACATGttgcttagcttcaagccttgaggaacatagctccgtgcagtctacatgatttcctcaaggcctgaagctaagcaacgTGCAGGTGGGCATTGCGCCTTTTtttaataacttattacaactc	0						3'	New	gp4	...(((((((((((..((.(((..((((((((((((((((((.(((((((((((((((((.(((((((((((....((.....)).(((.....)))))))))))))).))))))))))))))))).))))))))))))))))))..))).))..))).))))).)))	165	48.8	-97.8	1.2	0	0	0	0	0	0	0	0	0	0	0	0	1	0	0	0	0	0	0	0	0	0	0	0	0	0
331	661	PC-5p-935184_8	AGATGTCATGTAGGTCCTCAAACT	24	chr6A	+	601875407	601875572	gtaggtcctcgaactatttcgaAGATGTCATGTAGGTCCTCAAACTatgaaaagtgtcatctaaatcctcaaaaatctttgaactgtaataagtgtgtatatatgtgacacctccgaaatagTTTAAGGACCTACATGACACCTttgaaatagtttgaggatcagg	0						5'	New	gp4	...(((((((((((((((((((((.(((((((((((((((.(((((((.....(((((((........(((((....)))))(((......)))..........))))))).......))))))).))))))))))))))).)))))))))))))))))))))...	160	36.7	-77.4	1.3	0	1	0	0	0	0	0	0	2	0	0	0	0	1	1	2	0	1	0	2	0	1	0	0	0	1
331	662	PC-3p-7518812_1	TTTAAGGACCTACATGACACCT	22	chr6A	+	601875407	601875572	gtaggtcctcgaactatttcgaAGATGTCATGTAGGTCCTCAAACTatgaaaagtgtcatctaaatcctcaaaaatctttgaactgtaataagtgtgtatatatgtgacacctccgaaatagTTTAAGGACCTACATGACACCTttgaaatagtttgaggatcagg	0						3'	New	gp4	...(((((((((((((((((((((.(((((((((((((((.(((((((.....(((((((........(((((....)))))(((......)))..........))))))).......))))))).))))))))))))))).)))))))))))))))))))))...	160	36.7	-77.4	1.3	0	0	0	0	0	0	0	0	0	1	0	0	0	0	0	0	0	0	0	0	0	0	0	0	0	0
332	663	PC-5p-1974709_4	AATTATGTTGTCACGAGCATG	21	chr2B	+	716811262	716811453	aatctgatgtcagatttttaagaatggcaaatctgatgctcgggatgagaAATTATGTTGTCACGAGCATGtcaatgtccttcagcaagcatggcaaatcctggcaaaaagctgagcggaaattgccaTGCTCGTGTAAACATAATTTGcaatccgagcgtcagtttgtcatgcttaaaaatctgacgtcag	0						5'	New	gp4	...(((((((((((((((((((.((((((((.(((((((((((..((..((((((((((..((((((((((.((((.(((((((((.....((.((.....)).))....)))))).))).)))).))))))))))..)))))))))).))..))))))))))))))))))).)))))))))))))))))))	189	41.7	-104.8	1.3	0	0	0	0	0	0	0	0	0	0	0	0	1	1	3	0	1	0	2	0	0	1	0	1	0	0
332	664	PC-3p-4198897_2	TGCTCGTGTAAACATAATTTG	21	chr2B	+	716811262	716811453	aatctgatgtcagatttttaagaatggcaaatctgatgctcgggatgagaAATTATGTTGTCACGAGCATGtcaatgtccttcagcaagcatggcaaatcctggcaaaaagctgagcggaaattgccaTGCTCGTGTAAACATAATTTGcaatccgagcgtcagtttgtcatgcttaaaaatctgacgtcag	0						3'	New	gp4	...(((((((((((((((((((.((((((((.(((((((((((..((..((((((((((..((((((((((.((((.(((((((((.....((.((.....)).))....)))))).))).)))).))))))))))..)))))))))).))..))))))))))))))))))).)))))))))))))))))))	189	41.7	-104.8	1.3	0	0	0	0	0	0	0	0	1	0	0	0	0	0	2	0	0	0	0	0	0	0	0	0	0	0
333	665	PC-5p-401683_21	GAGGCCTTTAGTACCGGTTGGTGG	24	chr1B	-	440617478	440617607	aaactttggggtggcagcgcGAGGCCTTTAGTACCGGTTGGTGGctccaaccggtactaaagatcaccctttagtaccggttggaGCCACCAACCGGTACTAAAGGCCTgctcttcccgcctcttggcct	0						5'	New	gp4	...((..(((((((.((.((.(((((((((((((((((((((((((((((((((((((((((......))))))))))))))))))))))))))))))))))))))))))).))..)))))))..))...	124	56.9	-102.8	1.4	0	0	1	0	0	0	0	0	0	0	0	0	4	0	1	0	0	0	2	1	0	0	1	2	0	0
333	666	PC-3p-4460739_2	GCCACCAACCGGTACTAAAGGCCT	24	chr1B	-	440617478	440617607	aaactttggggtggcagcgcGAGGCCTTTAGTACCGGTTGGTGGctccaaccggtactaaagatcaccctttagtaccggttggaGCCACCAACCGGTACTAAAGGCCTgctcttcccgcctcttggcct	0						3'	New	gp4	...((..(((((((.((.((.(((((((((((((((((((((((((((((((((((((((((......))))))))))))))))))))))))))))))))))))))))))).))..)))))))..))...	124	56.9	-102.8	1.4	0	0	0	0	0	0	0	0	0	0	0	0	0	0	0	0	0	0	0	0	0	0	0	0	0	0
334	667	PC-5p-1647528_4	TCTCCCAGAATCGCCACTACA	21	chr5A	-	391546853	391547038	tcttttcggcgattctcccagaatcgcccccttccccagctTCTCCCAGAATCGCCACTACAtattttttttacaatcctatctagttaaggtctaattagctaggattgtaaaaaacataTGGAGTGATGATTCTGGGAGAagctggggaggggggcgattctggtagaaacgcccaaaagaact	0						5'	New	gp4	((((((.((((.((((.((((((((((((((((((((((((((((((((((((..((((.(((((.(((((((((((((((.(((((((.....))))))).))))))))))))))).))))).))))..)))))))))))))))))))))))))))))))))))).)))).)))).))))))...	183	45.2	-134	1.6	1	1	1	1	0	0	0	0	0	0	0	0	0	0	0	0	0	0	0	0	0	0	0	0	1	1
334	668	PC-3p-642713_12	TGGAGTGATGATTCTGGGAGA	21	chr5A	-	391546853	391547038	tcttttcggcgattctcccagaatcgcccccttccccagctTCTCCCAGAATCGCCACTACAtattttttttacaatcctatctagttaaggtctaattagctaggattgtaaaaaacataTGGAGTGATGATTCTGGGAGAagctggggaggggggcgattctggtagaaacgcccaaaagaact	0						3'	New	gp4	((((((.((((.((((.((((((((((((((((((((((((((((((((((((..((((.(((((.(((((((((((((((.(((((((.....))))))).))))))))))))))).))))).))))..)))))))))))))))))))))))))))))))))))).)))).)))).))))))...	183	45.2	-134	1.6	1	0	0	0	0	0	0	0	1	0	1	2	2	1	0	0	0	0	0	0	0	0	0	2	1	0
335	669	PC-5p-2003210_4	GGTGCAGTTGGGTCACTGACAGGT	24	chr1D	-	87096334	87096487	ggactcggctcccctgacgtactgcagGGTGCAGTTGGGTCACTGACAGGTgggccaacttgctttcgggcccACCTGTCAGTGGCCCAACTGCACCctgcagtacgtcagaggagcgagaagaccaggggggagagcagagacagaagagaga	0						5'	New	gp4	...(((.(((((.(((((((((((((((((((((((((((((((((((((((((((............))))))))))))))))))))))))))))))))))))))))))).))))).......((....))..................))).	110	61.7	-111.9	1.2	1	0	0	0	0	0	1	0	0	0	0	0	0	1	1	0	0	0	0	0	0	0	0	0	1	0
335	670	PC-3p-680362_11	ACCTGTCAGTGGCCCAACTGCACC	24	chr1D	-	87096334	87096487	ggactcggctcccctgacgtactgcagGGTGCAGTTGGGTCACTGACAGGTgggccaacttgctttcgggcccACCTGTCAGTGGCCCAACTGCACCctgcagtacgtcagaggagcgagaagaccaggggggagagcagagacagaagagaga	0						3'	New	gp4	...(((.(((((.(((((((((((((((((((((((((((((((((((((((((((............))))))))))))))))))))))))))))))))))))))))))).))))).......((....))..................))).	110	61.7	-111.9	1.2	0	0	0	0	0	0	0	0	0	0	1	1	1	0	1	1	0	0	0	0	0	0	2	0	0	0
336	671	PC-5p-638735_12	TATTGGTAGCTTTGTGTTCTT	21	chr3D	+	141662596	141662725	caaagatatgcatattTATTGGTAGCTTTGTGTTCTTcatacaactacagcaagttgggggactgaaaggctttgttgttgtatgtatgtaTGAAGAACACAAAGCTACCAATaaatttgcatatctgat	0						5'	New	gp4	...(((((((((.((((((((((((((((((((((((((((((((((((((((..(..((..((....))))..))))))))).)).)))))))))))))))))))))))))))))).)))))))))...	124	34.6	-71	1.6	0	0	1	0	1	2	0	1	0	2	0	2	1	0	0	2	0	0	0	0	2	0	0	0	0	0
336	672	PC-3p-9095574_1	TGAAGAACACAAAGCTACCAAT	22	chr3D	+	141662596	141662725	caaagatatgcatattTATTGGTAGCTTTGTGTTCTTcatacaactacagcaagttgggggactgaaaggctttgttgttgtatgtatgtaTGAAGAACACAAAGCTACCAATaaatttgcatatctgat	0						3'	New	gp4	...(((((((((.((((((((((((((((((((((((((((((((((((((((..(..((..((....))))..))))))))).)).)))))))))))))))))))))))))))))).)))))))))...	124	34.6	-71	1.6	0	0	0	0	0	0	0	1	0	0	0	0	0	0	0	0	0	0	0	0	0	0	0	0	0	0
337	673	PC-5p-320378_28	ACTTGGTAGCAAAGCTGACAT	21	chr1D	+	470481236	470481411	cagtatatatcaatctagaactgagggtcgtgacaACTTGGTAGCAAAGCTGACATtttgtctgttatgcttgacgccattggactataatttcttctggattcaagtgcagcagagatTGTAAGCTCTGCTACCAAGTTgttgtggtccacagttcaagtttggtatgtacagtc	0						5'	New	gp4	..(((((((((((.((.((((((.((..((..((((((((((((((.((((.(((.((..((((((..((((((..(((..(((........)))..)))..))))))..)))))))).))).)))).))))))))))))))..))..)).)))))).)).)))))))))))....	170	41.5	-88.2	1.2	2	3	4	2	6	2	2	1	3	4	0	2	6	5	6	1	2	2	3	2	4	1	0	1	2	3
337	674	PC-3p-66333_196	TGTAAGCTCTGCTACCAAGTT	21	chr1D	+	470481236	470481411	cagtatatatcaatctagaactgagggtcgtgacaACTTGGTAGCAAAGCTGACATtttgtctgttatgcttgacgccattggactataatttcttctggattcaagtgcagcagagatTGTAAGCTCTGCTACCAAGTTgttgtggtccacagttcaagtttggtatgtacagtc	0						3'	New	gp4	..(((((((((((.((.((((((.((..((..((((((((((((((.((((.(((.((..((((((..((((((..(((..(((........)))..)))..))))))..)))))))).))).)))).))))))))))))))..))..)).)))))).)).)))))))))))....	170	41.5	-88.2	1.2	9	19	13	12	15	9	5	7	10	11	10	11	16	8	12	8	4	4	4	4	3	7	1	8	9	19
338	675	PC-5p-15188512_1	TACTCTGATGGATGACACGTGACA	24	chr2A	+	36005852	36006069	gctagcaggtgagaccTACTCTGATGGATGACACGTGACAttcataaatcataaagcatctaatttctcttccccttgattttaagtgagggatggggtagatgctttgtgatttgtaaATGTCACGTATCATCCATCATGGTgggtctcatatgctagcccacgagacctggtctcatataattcttttgcataaattggaccgccgcaaagagatg	0						5'	New	gp4	(((((((..((((((((((..((((((((((.((((((((((.(((((((((((((((((((....((((..(((((..........)))))..))))))))))))))))))))))).)))))))))).))))))))))..))))))))))..)))))))....(((((...))))).....((..((((((...............))))))..)).	160	42.7	-110.1	1.2	0	0	0	0	0	0	0	0	0	0	0	0	0	1	0	0	0	0	0	0	0	0	0	0	0	0
338	676	PC-3p-5882065_2	ATGTCACGTATCATCCATCATGGT	24	chr2A	+	36005852	36006069	gctagcaggtgagaccTACTCTGATGGATGACACGTGACAttcataaatcataaagcatctaatttctcttccccttgattttaagtgagggatggggtagatgctttgtgatttgtaaATGTCACGTATCATCCATCATGGTgggtctcatatgctagcccacgagacctggtctcatataattcttttgcataaattggaccgccgcaaagagatg	0						3'	New	gp4	(((((((..((((((((((..((((((((((.((((((((((.(((((((((((((((((((....((((..(((((..........)))))..))))))))))))))))))))))).)))))))))).))))))))))..))))))))))..)))))))....(((((...))))).....((..((((((...............))))))..)).	160	42.7	-110.1	1.2	0	0	0	0	0	0	0	0	0	0	0	0	3	0	0	0	0	0	0	0	0	0	1	0	0	0
339	677	PC-5p-3008472_3	AGCCTTTAATCGCGGTTCGTAGAG	24	chr7D	-	574705596	574705723	agaaccgggactgaAGCCTTTAATCGCGGTTCGTAGAGgcgcgactagggggggtctttagccgcgcatatttagtcccgattgcacagccgggactaaAGACCTTTGCGAACCGGGACTAAAggcct	0						5'	New	gp4	...............(((((((.((.(((((((((((((((((.(((..((...))..))).)))))...((((((((((..(....)..))))))))))...)))))))))))).)).)))))))..	111	56.2	-62.3	0.9	0	1	1	0	1	0	0	1	0	0	0	0	1	0	1	0	0	0	0	0	0	0	0	0	0	1
339	678	PC-3p-5370561_2	AGACCTTTGCGAACCGGGACTAAA	24	chr7D	-	574705596	574705723	agaaccgggactgaAGCCTTTAATCGCGGTTCGTAGAGgcgcgactagggggggtctttagccgcgcatatttagtcccgattgcacagccgggactaaAGACCTTTGCGAACCGGGACTAAAggcct	0						3'	New	gp4	...............(((((((.((.(((((((((((((((((.(((..((...))..))).)))))...((((((((((..(....)..))))))))))...)))))))))))).)).)))))))..	111	56.2	-62.3	0.9	0	0	0	0	0	0	0	0	0	0	0	0	2	1	0	0	0	0	1	0	1	0	0	0	0	0
340	679	PC-5p-627731_13	AAGTCAGTGTGCAACGCCTAAGAG	24	chr2B	-	770335601	770335857	tgacccttttatgtaccgcctgacaactagacgtcacactacattgtgcaacgcctgactgacaggcgctacacgtctggccagcgtcacactccggactgcctgaaaattgctAAGTCAGTGTGCAACGCCTAAGAGctaggcgttacactatatagtgtagcgcctagtgtctagtcgttgcactacatctacaagcggccactagtgcagcgcctagctcTTAGGCTCTGCACAACGACTTAGCaattttcagg	0						5'	New	gp4	...........((((.((((((.((..(((.(((..(((......)))..))).)))..)).)))))).)))).((((((..((.......))))))))..((((((((((((((((((..((((((..((((((((((((((((((.(((((..((((((((((.((((...)))).))))))))))...((......))....))))).))))))))))))))))))..))))))..))))))))))))))))))	156	51.4	-125	0.9	2	1	0	0	0	0	0	0	2	0	0	2	9	0	1	1	1	0	0	0	1	0	1	0	2	1
340	680	PC-3p-1353241_5	TTAGGCTCTGCACAACGACTTAGC	24	chr2B	-	770335601	770335857	tgacccttttatgtaccgcctgacaactagacgtcacactacattgtgcaacgcctgactgacaggcgctacacgtctggccagcgtcacactccggactgcctgaaaattgctAAGTCAGTGTGCAACGCCTAAGAGctaggcgttacactatatagtgtagcgcctagtgtctagtcgttgcactacatctacaagcggccactagtgcagcgcctagctcTTAGGCTCTGCACAACGACTTAGCaattttcagg	0						3'	New	gp4	...........((((.((((((.((..(((.(((..(((......)))..))).)))..)).)))))).)))).((((((..((.......))))))))..((((((((((((((((((..((((((..((((((((((((((((((.(((((..((((((((((.((((...)))).))))))))))...((......))....))))).))))))))))))))))))..))))))..))))))))))))))))))	156	51.4	-125	0.9	0	0	0	0	1	0	0	0	1	0	1	0	2	1	0	0	0	0	2	0	0	0	0	0	0	0
341	681	PC-5p-6221939_2	CTTGTGTTTTCCCCTTGTGTT	21	chr7D	+	184173600	184173810	gagtgaattttgtccattagagtgttcttCTTGTGTTTTCCCCTTGTGTTcttggtgttcttcaaatccacctccaattcgtgaacgtcgtgccacataattggaggtggatttgaggaAGAACACAAGGGGAAAACACAAGAagaacactctaatggacaagattcactccaagtactcctcaaatcacaagcaatgcaagaggtgcatc	0						5'	New	gp4	((((((((((((((((((((((((((((((((((((((((((((((((((((......(((((((((((((((((((((.(((.((...))..)))..)))))))))))))))))))))))))))))))))))))))))))))))))))))))))))))))))))))))))...((((..((...((........))...))..))))...	171	42.7	-131.7	1.5	0	0	0	0	0	1	0	0	1	1	0	0	0	0	0	0	0	0	0	0	0	0	0	1	0	0
341	682	PC-3p-1242088_6	AGAACACAAGGGGAAAACACAAGA	24	chr7D	+	184173600	184173810	gagtgaattttgtccattagagtgttcttCTTGTGTTTTCCCCTTGTGTTcttggtgttcttcaaatccacctccaattcgtgaacgtcgtgccacataattggaggtggatttgaggaAGAACACAAGGGGAAAACACAAGAagaacactctaatggacaagattcactccaagtactcctcaaatcacaagcaatgcaagaggtgcatc	0						3'	New	gp4	((((((((((((((((((((((((((((((((((((((((((((((((((((......(((((((((((((((((((((.(((.((...))..)))..)))))))))))))))))))))))))))))))))))))))))))))))))))))))))))))))))))))))))...((((..((...((........))...))..))))...	171	42.7	-131.7	1.5	1	0	0	1	0	0	0	0	0	1	0	0	1	0	2	0	0	0	0	0	1	0	0	0	1	0
342	683	PC-5p-2035521_4	ACCAACGAGACCGACTATGGCGGG	24	chr4D	-	509438541	509438786	tgcttcaactttgatcataaatttaACCAACGAGACCGACTATGGCGGGagcaaaagttatatcagtgaatttgtattcaaaagaagttttcaattatataaattttttttccgtcACAGTCGGTCTCGTTGGTTAAACTaatggtcaaagttggacctcgaaaagcgcgggcgcactatattttggaatggagggagtagtatcacatttttcattagttcgtttactgtgtgtgcgcgcgacgt	0						5'	New	gp4	...(((((((((((((((...((((((((((((((((((((.(((((((((.(((((((((((...((((......(((....)))...))))...)))).)))))))))))))))).))))))))))))))))))))...))))))))))))))).........(((((.((((((.((((....(((((((..((..................))..)))))))...)))))))))).)).)))	153	39	-98.1	1	0	0	0	0	1	0	0	1	0	0	0	1	0	1	1	0	0	0	0	0	0	0	0	0	0	0
342	684	PC-3p-1398979_5	ACAGTCGGTCTCGTTGGTTAAACT	24	chr4D	-	509438541	509438786	tgcttcaactttgatcataaatttaACCAACGAGACCGACTATGGCGGGagcaaaagttatatcagtgaatttgtattcaaaagaagttttcaattatataaattttttttccgtcACAGTCGGTCTCGTTGGTTAAACTaatggtcaaagttggacctcgaaaagcgcgggcgcactatattttggaatggagggagtagtatcacatttttcattagttcgtttactgtgtgtgcgcgcgacgt	0						3'	New	gp4	...(((((((((((((((...((((((((((((((((((((.(((((((((.(((((((((((...((((......(((....)))...))))...)))).)))))))))))))))).))))))))))))))))))))...))))))))))))))).........(((((.((((((.((((....(((((((..((..................))..)))))))...)))))))))).)).)))	153	39	-98.1	1	0	0	0	0	0	0	0	0	0	0	0	1	2	0	1	0	0	0	1	0	0	0	1	0	0	0
343	685	PC-5p-694865_11	TGACTCTACATAACTGCCCGGCAG	24	chr1B	+	2028095	2028202	tcatatctaatattgtgataTGACTCTACATAACTGCCCGGCAGtacactgtctggcagtgtactgGCCCGGCAGTTACGTAAAGTCACAtcacactattaaatatgt	0						5'	New	gp4	.(((((.(((((.((((((.(((((.(((.((((((((.((((((((((((.....)))))))))).)).)))))))).))).))))).)))))).))))).))))).	106	41.7	-58	1.3	0	0	1	0	0	0	0	2	1	0	0	1	2	1	1	0	1	1	1	0	1	0	1	3	0	0
343	686	PC-3p-22226556_1	GCCCGGCAGTTACGTAAAGTCACA	24	chr1B	+	2028095	2028202	tcatatctaatattgtgataTGACTCTACATAACTGCCCGGCAGtacactgtctggcagtgtactgGCCCGGCAGTTACGTAAAGTCACAtcacactattaaatatgt	0						3'	New	gp4	.(((((.(((((.((((((.(((((.(((.((((((((.((((((((((((.....)))))))))).)).)))))))).))).))))).)))))).))))).))))).	106	41.7	-58	1.3	0	0	0	0	0	0	0	0	0	0	1	0	0	0	0	0	0	0	0	0	0	0	0	0	0	0
344	687	PC-5p-6167745_2	TAGACACTAATGGCGCATTATACA	24	chr2A	+	770213164	770213286	actagaaaacaggctatagatgataTAGACACTAATGGCGCATTATACAtgcggtgcgccactactatatagtaatggtgcaccTATACATAGTGCGCCATTGGTATCtaaaatagtaatggc	0						5'	New	gp4	............(((((........((((.((((((((((((((((..(((.(((((((((.((((....)))).))))))))))))..)))))))))))))))).))))........)))))	85	39.8	-52.4	1.1	0	0	0	0	0	0	0	0	0	0	0	0	1	0	0	0	0	0	0	0	0	0	0	0	0	0
344	688	PC-3p-19961935_1	TATACATAGTGCGCCATTGGTATC	24	chr2A	+	770213164	770213286	actagaaaacaggctatagatgataTAGACACTAATGGCGCATTATACAtgcggtgcgccactactatatagtaatggtgcaccTATACATAGTGCGCCATTGGTATCtaaaatagtaatggc	0						3'	New	gp4	............(((((........((((.((((((((((((((((..(((.(((((((((.((((....)))).))))))))))))..)))))))))))))))).))))........)))))	85	39.8	-52.4	1.1	0	0	0	0	0	0	0	0	0	0	0	0	2	0	1	0	0	0	0	0	0	0	1	0	0	0
345	689	PC-5p-27566602_1	ATCTTGAAGGATGACACGTGGCAT	24	chr4B	-	149001722	149001927	tagcaggtgagacccATCTTGAAGGATGACACGTGGCATttgcaaatcacaaagcatctaccccaacccccacctgaaatcaggggggggggagattagatgctttgtaatttgtgAATGCCACATGTCATTCATCAGGGcgagtctcacctggtttatatgagacctggtctatataatttttttccgtccgggacaaaggagcc	0						5'	New	gp4	...((((((((((...((((((.((((((((.((((((((..(((((.((((((((((((.(((..(((((.((((....))))))))))))....)))))))))))).)))))..)))))))).)))))))).))))))...))))))))))..((((((.((((...))))))))))((((.((((....)))).)))).....	150	47.6	-105.6	1.1	0	0	0	0	0	0	0	0	1	0	0	0	1	0	0	0	0	0	1	0	0	0	0	0	0	0
345	690	PC-3p-835822_9	AATGCCACATGTCATTCATCAGGG	24	chr4B	-	149001722	149001927	tagcaggtgagacccATCTTGAAGGATGACACGTGGCATttgcaaatcacaaagcatctaccccaacccccacctgaaatcaggggggggggagattagatgctttgtaatttgtgAATGCCACATGTCATTCATCAGGGcgagtctcacctggtttatatgagacctggtctatataatttttttccgtccgggacaaaggagcc	0						3'	New	gp4	...((((((((((...((((((.((((((((.((((((((..(((((.((((((((((((.(((..(((((.((((....))))))))))))....)))))))))))).)))))..)))))))).)))))))).))))))...))))))))))..((((((.((((...))))))))))((((.((((....)))).)))).....	150	47.6	-105.6	1.1	0	0	0	0	0	0	0	0	0	1	0	0	4	0	0	0	0	2	0	0	0	0	1	0	0	0
346	691	PC-3p-457656_18	ATGTAGTCACCATTTAAAACCTCT	24	chr2A	+	118248187	118248369	aacatattttgtactccctccgttcttaaatatttgtctttctagaaattttaaatggtcactacatatagatgtatatagacatattttagagtgtagattcactcattttactctgtATGTAGTCACCATTTAAAACCTCTagaaagacaaatatttaggaaaggaggaagtaatatgcat	0						3'	New	gp4	..(((((....((((.(((((.((((((((((((((((((((((((..(((((((((((.((((((((((((.(((..((((.....))))(((((......)))))....))))))))))))))).)))))))))))..)))))))))))))))))))))))).))))).)))))))))...	178	29	-83.2	1.6	2	0	1	0	0	0	0	0	1	2	1	1	3	0	1	0	0	0	0	0	1	0	0	0	2	0
347	692	PC-3p-923209_8	TGAACTGAGAAGGGTCCGAGG	21	chr7A	-	516875545	516875701	tttatcagggttgcaaatttggaacctaaatggtaccctccgacccttcttagttcaaccaaaagaactgtgaattctgaatttttttagttcatttagtTGAACTGAGAAGGGTCCGAGGgtaccccgaggttccaaatttggatccttagatttt	0						3'	New	gp4	...(((((((((.((((((((((((((....(((((((((.((((((((((((((((((.(((.((((((.(((........)))..)))))).))).)))))))))))))))))).)))))))))...))))))))))))))))))))..)))...	151	39.5	-85	1.4	0	1	0	1	1	0	1	0	0	1	0	3	2	1	1	0	2	1	0	1	1	0	0	1	0	1
348	693	PC-3p-618979_13	ATGGCAAAGAGGTGGGGCTACTGG	24	chr2B	+	742368728	742368841	aggggaggagatagtccgacttctttgccatcagccagcggatggcaaaggcccacatctttgccatcagcccgcggctggcagATGGCAAAGAGGTGGGGCTACTGGgccatt	0						3'	New	gp4	...((...((.((((((.((((((((((((((.((((((.(((((((((((......)))))))))))........)))))).)))))))))))))).))))))))...))...	108	59.6	-63.5	0.9	1	0	2	1	1	0	0	0	0	1	1	0	1	0	0	0	0	1	0	0	0	0	1	0	1	0
349	694	PC-3p-691066_11	ACTATGTGTATGACTGGGTCAAAC	24	chr1B	-	603469791	603469961	cgccattactaagtttgaccaaggtttgacccagtcatacacatagttatggcacactttgtaaaggtgcgccattactatgtcaacttagtaatgacgcacctatacaaagtgtgtcattACTATGTGTATGACTGGGTCAAACcttggtcaaatttagtaatggcgcac	0						3'	New	gp4	(((((((((((((((((((((((((((((((((((((((((((((((.(((((((((((((((.(((((((.((((((((........)))))))).))))))).))))))))))))))).)))))))))))))))))))))))))))))))))))))))))))))))...	168	40.9	-132.9	1.9	0	0	1	1	0	0	0	0	1	0	0	0	2	0	0	0	0	0	1	0	0	0	0	0	0	0
350	695	PC-3p-750728_10	AAATTTGGTTGGGCTTCTAGAATA	24	chr5A	-	43750231	43750435	gctagcttttttgggcttccaaaataatttgccccctacccagcttattctagaagcccaaccaaaattttctttttagaagcctactagtcaagtctcaactactaggcttctaaaaaatAAATTTGGTTGGGCTTCTAGAATAagctaggtagggggcatctttttgcagcttattctagaagccaccaaaagaactagccct	0						3'	New	gp4	(((((.((((((((((((((((((.....(((((((((((.(((((((((((((((((((((((((.(((..((((((((((((((.((((.........)))).))))))))))))))..)))))))))))))))))))))))))))).)))))))))))...)))))............))))))..))))))).)))))...	202	40	-112.5	1.4	0	0	0	0	1	0	0	0	2	0	0	1	3	0	0	0	0	1	0	1	0	1	0	0	0	0
351	696	PC-3p-2227435_3	ATGTAGTCTACCCGGTGAAATCTC	24	chr1B	+	543184207	543184431	gaagcttagtactccctccgtacctaaatataagtctttgtagagatttcactataaactacatacagatgtatatagatgcattttaaatgtggattcattcattttgctccgtATGTAGTCTACCCGGTGAAATCTCtacaaagacttacatttaggaacggagggagtaatttgcagaaatcctcaatattctttggcaaggggtgcgcggaatctgttaga	0						3'	New	gp4	.........((((((((((((.(((((((.(((((((((((((((((((((((.((.(((((((((..((((((....)))))).......(..((.........))..)...))))))))).))...))))))))))))))))))))))).))))))).))))))))))))....(((((..(((....((..((((...))))..))...))).)))))....	163	37.8	-94.1	1.1	0	0	0	1	0	0	0	1	0	0	1	0	2	0	1	0	0	0	0	0	0	0	0	0	0	0
352	697	PC-5p-299572_31	ACATTCGTGGAAGTCCTGGCA	21	chr1B	+	215820508	215820714	tataaaaaattggtggcaaactttgaccaatgttttgagtgcttgccaagtttcataaggaaatgACATTCGTGGAAGTCCTGGCAaaaaaatgaaattttggagcattaatttttgtttttttgccacgacttccacgaatatcattccctcatgaaacttggcaagcactcaaaacattggtcaaagtttcacaccaattttttt	0						5'	New	gp4	...((((((((((((..(((((((((((((((((((((((((((((((((((((((.(((.(((((.(((((((((((((.(((((((((((..(((...............)))..))))))))))).))))))))))))).))))).))).)))))))))))))))))))))))))))))))))))))))..)))))))))))).	203	34.8	-130.4	1.8	1	4	2	6	2	0	1	1	0	4	0	1	3	0	3	1	0	0	0	0	1	1	0	0	1	4
353	698	PC-5p-4778295_2	AGTTCACTTTGCTGTCTGTAATAT	24	chr7B	+	714827608	714827774	ttttctttgccgtctgcctttcgtattacagacggcaaatAGTTCACTTTGCTGTCTGTAATATaaaaggcagatggcaaagattttttgacgtctgcgttttatattacagacagcaaagtgagctattcgccgtctttaacacaaaaggcagacggcaaagattt	0						5'	New	gp4	...((((((((((((((((((.((.(((.(((((((.(((((((((((((((((((((((((((((((.(((((((.(((((...))))).))))))).))))))))))))))))))))))))))))))).))))))).))).)).))))))))))))))))))...	161	39.5	-113	1.7	0	0	0	0	1	0	0	0	0	0	0	0	1	0	0	0	0	0	0	0	1	0	0	0	0	0
354	699	PC-3p-379303_23	TTTTTGAACAGGTCGCATTTC	21	chr3D	-	372625056	372625227	cacatgtgtgtaatttttcagggcaaaatacgttgaaatgagggctgtgcaaaaaagacaactgtgaggctttttaacacatgatactattcatcctcccaagccatgaatttgtctTTTTTGAACAGGTCGCATTTCaacgtgtttcaccctgaaattttagatacataca	0						3'	New	gp4	...((((((.(((..((((((((..(((((((((((((((.(..((((.((((((((((((......(((((........((((......))))......)))))......)))))))))))).))))..).)))))))))))))))..))))))))..))).))))))...	166	37.2	-69.7	1.1	0	0	4	3	0	1	0	0	0	1	0	0	1	0	0	0	0	0	0	0	0	0	0	1	0	0
355	700	PC-5p-736578_10	AAATCATTTGGACATTTGAGGAGC	24	chr5A	-	22728545	22728720	aaaatttgatacgtgaggtccgccccaaatttcAAATCATTTGGACATTTGAGGAGCtctcggcaaaaaagacaaattgggggtctgtaaaaatgtttactgtttaggtattgttttagcctgatttgtcttctttgctgagagctgctcatatatccaaatgacttgaaatttgg	0						5'	New	gp4	............(((.....))).(((((((((((.(((((((((.((.((((.(((((((((((((.(((((((((..((...(((....((((..((.....))..))))....)))))..))))))))).))))))))))))).)))).)).))))))))).)))))))))))	152	37.5	-76.4	1.2	1	0	4	0	0	0	0	0	1	0	0	0	0	0	0	0	0	0	0	0	0	0	0	0	1	0
356	701	PC-5p-597359_13	ACTCTAATGGCGCATCAGAAGGTG	24	chr3A	+	39034407	39034495	tagtttcaACTCTAATGGCGCATCAGAAGGTGgtgcccattagtatatactaatggcgcaccacttgtctggtgcaccattagtgtcaa	0						5'	New	gp4	........((.(((((((.(((((((((((((((((((((((((....)))))))).))))))))).)))))))).))))))).))...	78	44.9	-51.4	1.3	0	0	0	0	0	2	0	0	0	0	0	0	3	1	0	0	0	1	0	0	0	0	2	0	0	0
357	702	PC-3p-2631870_3	TTTTTGCGAGAGTTGCTCAGT	21	chr4B	+	562354261	562354440	gcgtgagtcgacccaaattttatcttttttggatatctgagcagctctcagcaaaaaagacaaatcggatcaaaacagtacatgaacagtagattattttacagatcccgaatttgtctTTTTTGCGAGAGTTGCTCAGTtgtccaaataatttaaaaattgaagcggacttcacgcggc	0						3'	New	gp4	((((((((((...(((.(((((..((.((((((((.(((((((((((((.(((((((((((((((((((((......((......)).(((((....))))).))).))).)))))))))))))))))))))))))))).)))))))).))..))))).)))...)).))).)))))...	177	38.3	-80.8	1.2	0	1	0	0	0	0	0	0	0	0	0	0	0	0	0	0	0	0	0	0	0	1	0	0	0	1
358	703	PC-3p-750656_10	TCTCAGATCCAAGGGCTGCTAT	22	chr3B	+	763879992	763880133	gagagcccttggatctgagatcgaacggttgcatggcgtgattctagacctatgggttaatatcctatcctggagggttattattcaaattttcagcaatttagcatgtaaccatttgaTCTCAGATCCAAGGGCTGCTATc	0						3'	New	gp4	.((((((((((((((((((((((((.(((((((((((.(((.(((((....(((((.......))))).))))).((.......))......))))).......))))))))).)))))))))))))))))))))).))...	138	43	-64.9	1.1	0	0	1	0	1	0	1	0	0	0	0	0	1	0	0	0	0	0	2	0	0	0	0	1	0	0
359	704	PC-5p-610925_13	ACTAGTGGCGCACCGTGTGTCTGG	24	chr3B	+	740877281	740877370	aaaatACTAGTGGCGCACCGTGTGTCTGGtgcgccattagtgtcttccacactaatggcacatcaacaaatggtgcgccattaatatata	0						5'	New	gp4	...(((.((((((((((((((.(((.(((((.(((((((((((.....))))))))))).)))))))).)))))))))))))).)))...	84	44.4	-51.9	1.3	0	0	0	0	0	0	0	0	0	0	0	0	5	0	1	0	0	0	0	0	1	0	1	0	0	0
360	705	PC-5p-714900_11	TTTGGACATTCGTGGAGCTCG	21	chr3D	+	140413237	140413360	gaagTTTGGACATTCGTGGAGCTCGtgaaaaaaaatgtgggtgtctaagaaaattttgaaaaacaacactattcacacgtgattttacaatttttgccacgagctcctcgaatgcccaagcatt	0						5'	New	gp4	...((((((.((((((.((((((((((..(((((.(((((((((.....................)))))..(((....)))...)))).)))))..)))))))))).)))))).))))))...	118	38.7	-46.2	1	0	0	2	0	0	1	2	1	0	1	0	0	0	1	0	0	0	0	3	1	0	0	0	0	0	0
361	706	PC-5p-1435797_5	TTAACTAATAAGACCGACTGCAGC	24	chr2D	-	643018330	643018484	gctttaactctgactataaaTTAACTAATAAGACCGACTGCAGCgggaataaaaattataccagtgaattcgtattcaaaaaagttttaattatataatttttttctcccgctacagtcagtcttgttggttaaattcatgatcaaagttgaatc	0						5'	New	gp4	..(((((((.(((..((((.((((((((((((((.(((((.(((((((..((((((((((....(((((....)))))...............))))))))))...))))))).))))).)))))))))))))).)).))..))).)))))))..	151	30.3	-53.3	1.1	2	1	0	0	2	2	0	0	0	0	1	0	1	1	2	0	0	2	1	0	0	0	0	2	2	1
362	707	PC-5p-813410_9	ATCATTTGGACATCTGAGGAGCT	23	chr1D	+	368676113	368676303	atggtgaggtatacaatttgacgtgtgaggtccgcttcaatttttaaATCATTTGGACATCTGAGGAGCTctcagcaaaaaagacaaattgagggtctgtgaaaaagtttactgttcatgtactattttggcccgatttgtctttttttctgagagctgctcatatatccaaatgagttgaaatttggagc	0						5'	New	gp4	..((.....(((((........)))))....))(((((((.((((((.(((((((((.((.((((.(((((((((.((((((((((((((..(((((.(((((....))))).((......))......))))))))))))))))))).))))))))).)))).)).))))))))).)))))).)))))))	158	37.7	-76	1.1	1	2	0	0	1	0	0	0	0	1	0	0	2	0	0	0	1	1	0	0	0	0	1	0	1	2
363	708	PC-5p-899798_8	AACTCGTTTGGACATTTGAGC	21	chr3D	-	172378483	172378661	tggtagataattaggtgcgtgaggtgcgctgcaaaaattAACTCGTTTGGACATTTGAGCaagtctgtgcaaaaaagacaaatttttcacagaccccgattttgtcttttttgcacagacttgctcaaatgtccaaacgagttgatttttgcagcgcacctcacgcacctaattatcta	0						5'	New	gp4	...(((((((((((((((((((((((((((((((((((((((((((((((((((((((((((((((((((((((((((((((..................)))))))))))))))))))))))))))))))))))))))))))))))))))))))))))))))))))))))))))))))	176	40.8	-141.7	1.9	0	1	2	0	0	0	0	0	0	2	0	0	0	1	0	0	0	0	0	0	0	0	0	0	0	1
364	709	PC-5p-897699_8	ATTAATGGCGCACCGTGGCATAGT	24	chr5A	-	554977131	554977253	ttcgttttttgcaaaactATTAATGGCGCACCGTGGCATAGTgcgccattactagtttaaactagtaatggtgcactctgccacggtgcgtcattagtatatttttttttgcaaaactactaa	0						5'	New	gp4	...((.((((((((((.(((((((((((((((((((((.(((((((((((((((((....))))))))))))))))).))))))))))))))))))))).......))))))))))..))...	117	38.2	-74	1.6	0	1	0	1	0	0	0	0	0	0	0	0	1	0	1	0	1	0	1	0	0	0	0	0	0	1
365	710	PC-3p-180289_57	TCTCAGATCCAAGGGCTGCT	20	chr6B	-	686039538	686039681	ccgagagcccttggatctgagatcgaacagttgcatggcgtgattctagacctatgggtgaatatcctatcctggagggtcattccataaatttttagcaacttagcacgcgaccatttgaTCTCAGATCCAAGGGCTGCTagc	0						3'	New	gp4	...((((((((((((((((((((((((..(((((...((......(((((..(((((((((...(((......)))...))).))))))....))))).......))..)))))..)))))))))))))))))))))).))...	138	47.9	-65.9	1	3	3	0	2	2	1	4	0	2	4	0	2	1	0	0	1	1	0	0	1	1	2	1	2	3	3
366	711	PC-5p-207016_48	TTATATTGTACGCCCTTCGTC	21	chr5A	+	230845538	230845638	ctgtctcccttgTTATATTGTACGCCCTTCGTCttaaaataagtgtatagttgagacacttattttggggcagagggagtacaatataataagggagagga	0						5'	New	gp4	...((((((((((((((((((((.((((..(((..(((((((((((.........)))))))))))..)))..)))).))))))))))))))))))))...	95	39.6	-57.8	1.4	0	2	6	4	0	0	0	2	1	0	2	0	2	1	1	1	1	1	0	0	1	1	0	1	0	2
367	712	PC-3p-1332179_6	CATTAGTGTGCAGAGGGAGT	20	chr3A	+	137579541	137579663	cacatgagattagatatgtactacctctgtacactaatataagacgtttttgcagttcaatttgaactgcaaaaatgtcttaCATTAGTGTGCAGAGGGAGTacatgttaacgatttcatatc	0						3'	New	gp4	...((((((((.((((((((((.(((((((((((((((.(((((((((((((((((((.....))))))))))))))))))).))))))))))))))).))))))))))...))))))))...	117	34.1	-72.1	1.7	0	1	3	0	1	1	2	1	1	0	0	2	1	1	0	0	0	0	0	0	0	1	0	0	0	1
368	713	PC-3p-1578450_5	TTTTATCCCATTGCAGTCGGTC	22	chr1A	+	28923859	28924017	tgctttaactttgaccgtaaatttaactatcaagatcgattgcggcgggagcaaaaattatgtcagtgaattcgtattccaaagaagttttcaattatacaattTTTTATCCCATTGCAGTCGGTCtcgttggttaaatttatgatcaaagttaaacct	0						3'	New	gp4	...(((((((((((.((((((((((((((...((((((((((((..((((..(((((((.(((...((((......(((....)))...))))...))).)))))))..))))..))))))))))))...)))))))))))))).)))))))))))...	153	33.3	-58.6	1.1	1	0	0	0	0	0	0	4	0	0	1	1	0	1	0	0	1	0	1	1	0	1	0	0	1	0
369	714	PC-3p-685795_11	TTGGTCGACAAGTAATATGAA	21	chr4A	-	552899885	552900005	aaaatctactccatccgattcatattacttgtcgctcaaacagatgtatctagcactgaaatacgtctagatacatccgtTTGGTCGACAAGTAATATGAAtcggagaagctgtagatgtc	0						3'	New	gp4	...((((((....(((((((((((((((((((((..(((((.(((((((((((.((........))))))))))))).)))))..)))))))))))))))))))))......))))))...	115	38.8	-65.2	1.4	0	0	1	1	0	1	2	1	0	0	0	0	1	2	3	0	0	1	2	1	0	1	0	0	0	0
370	715	PC-5p-833218_9	ACTGTAAATGACATGGCACTGGCT	24	chr2D	+	487273120	487273314	aagtagtacactcttttgatatactattatacatgttggctataaaatggACTGTAAATGACATGGCACTGGCTtatagccagcagctggctatactattaaccatgctctaatagtatagccagctgccggctacaagccaatgccgtgtcatctacagcccatcttatagccaacatgtacaataatagatca	0						5'	New	gp4	................((((.((.((((.((((((((((((((((.((((.(((((.(((((((((((.((((((.(((((.(((((((((((((((((((.........))))))))))))))))))).))))).)))))).))))))))))).))))).)))).)))))))))))))))).)))).)).))))	179	40	-112.9	1.4	1	1	0	0	1	1	0	0	0	1	0	0	0	1	3	0	0	0	1	0	0	0	0	0	1	1
371	716	PC-3p-2905194_3	TTTTTGAGACAAGCAATTCCGAAC	24	chr2A	+	51039621	51039742	tactccctccgtttgaaattacttgtcacagaaatgaatgtatttagacgtattttagttctagatacatccaTTTTTGAGACAAGCAATTCCGAACggagggactactagctgccagttga	0						3'	New	gp4	...((((((((((((.((((.((((((.((((((((.((((((((((((........).))))))))))).)))))))).)))))).)))).))))))))))))....((((.....)))).	101	38.5	-54.3	1.2	0	0	0	1	0	0	1	3	0	0	0	1	1	0	0	0	0	1	0	0	0	0	2	0	0	0
372	717	PC-5p-1475389_5	TCAAGACCAATTGCGGCGGGG	21	chr5A	+	17230976	17231195	cataattttactaatactccctccattccataatatagtgcttcctctatctctgtgcttcaactttgaccgtaaatttaactaTCAAGACCAATTGCGGCGGGGgcaaaaattatatcagtgaattcgtattcgaaagaagttttcaattatataattttttctcccgtcgcagttggtctcgttggttaaatttatggtcaaagttggacctcgggaa	0						5'	New	gp4	.................((((.......((((..((((........))))...)))).((((((((((((((((((((((((((...(((((((((((((((((((.(((((((((((...((((......(((....)))...))))...))))))))))).)))))))))))))))))))...))))))))))))))))))))))))))....)))).	153	36.8	-95	1.2	0	1	0	1	1	0	0	2	0	0	0	0	0	0	0	1	0	0	0	1	0	1	1	0	0	1
373	718	PC-5p-636293_12	TGCGCTGCCCTGTGAGTCTGC	21	chr2B	+	740822129	740822212	tgTGCGCTGCCCTGTGAGTCTGCtcggcctttaaggcctgtaattacacacctgtggcctatcaggcccacagggcagcgcccc	0						5'	New	gp4	...(((((((((((((.(((((...((((....(((..(((....)))..)))..))))...))))).)))))))))))))...	78	61.9	-49.7	1	0	0	1	0	0	0	1	1	0	0	0	0	1	0	2	0	0	0	1	0	0	1	0	0	0	0
374	719	PC-5p-575316_14	TATAGAAATGCCCTTCCGTAC	21	chr5D	-	125592159	125592312	ccgttaggtgcgctTATAGAAATGCCCTTCCGTACattttccgtccagtcaaaggcctttgactgttagatttttctacacgcgcacttaacggtcaaaggccttttgactggacggaaaatgtacggaagggtatttctataagcgcacttaa	0						5'	New	gp4	...((((((((((((((((((((((((((((((((((((((((((((((((((((((((((((((((((..................)))))))))))))))).))))))))))))))))))))))))))))))))))))))))))))))))))	151	44.8	-114.5	1.7	0	0	0	3	2	0	0	0	0	0	0	2	0	0	0	2	0	1	0	1	1	0	0	0	0	0
375	720	PC-5p-1494349_5	AATTTAGCCAACGAGACCGACTGT	24	chr1B	+	87735478	87735695	aaaatcctggggctagacggtactccctccatttcaaaatatagtgcgtccgcgctttccaaggtccaactttaaccataAATTTAGCCAACGAGACCGACTGTggcatgagaaaaaattatataattgaaaacttcttttaaatacgaattcactggtataacttttgcttccgccgcagtcggtctcgttggttaaatttatggtgaaagttgaag	0						5'	New	gp4	.....(((.(((...((.((....)).)).............(((((....))))).))).)))..(((((((.(((((((((((((((((((((((((((((((((..(((.((((.((((((...((((...(((..........)))))))...)))))).)))).)))..))))))))))))))))))))))))))))))))).)))))))...	149	39.9	-89.9	1	2	1	0	0	0	4	1	0	2	0	1	3	3	0	0	0	1	0	0	0	0	1	1	0	2	1
376	721	PC-5p-719454_11	TGTACCCCTCACTACTACTAT	21	chr6B	-	14717115	14717277	tcaacttagtagtagcgcgggttTGTACCCCTCACTACTACTATggcatgtcccaggagggcacggtagagaccgcttagtagtagcgcgggttaaaaacccgcgctactagtatcaacttagtagtagtgaggggtaaaaacccgcgctacaagtaagtagc	0						5'	New	gp4	...(((((...(((((((((((((.((((((((((((((((((.....(((((.....)))))((((....))))..((.((((((((((((((...)))))))))))))).))......)))))))))))))))))).)))))))))))))...)))))...	157	50.3	-96.5	1.2	0	1	1	1	0	0	0	0	0	0	0	0	0	0	1	1	0	0	0	1	0	0	0	0	0	1
377	722	PC-5p-23810626_1	TTCTGGCTGGTGCACCATTACTG	23	chr5B	-	314153532	314153618	aacattagtggcgcaccTTCTGGCTGGTGCACCATTACTAgttacaACTAGTAATGGCGCACCACCAGCAgatgcgccattagtatg	0						5'	New	gp4	...((((((((((((.((.((((.((((((.(((((((((((....))))))))))).)))))))))).)).))))))))))))...	81	49.4	-54.9	1.3	0	0	0	0	0	0	0	0	0	0	0	0	0	0	0	0	0	0	0	0	0	0	1	0	0	0
378	723	PC-3p-942023_8	AGACTGCAAAGAACTGGCTGACGG	24	chr7D	-	316921082	316921219	ctgacggcaaatatgacctttgccatcagccaattctttgccgtttgttttctgtaagctgacggctgagaccttctttgctgtcagctagcAGACTGCAAAGAACTGGCTGACGGcaaagatcctgattcccgtagt	0						3'	New	gp4	...((((..(((..((.(((((((.(((((((.((((((((.(((((((.......((((((((((..((.....))..))))))))))))))))).)))))))).))))))).))))))).))...))).))))...	132	48.6	-67.8	1	0	1	0	0	0	0	0	0	0	0	0	1	3	0	1	0	0	0	1	0	1	0	0	2	0	1
379	724	PC-5p-979834_8	AAACATTTGGACTTCTGTGCAGC	23	chr7A	+	696406909	696407065	gctccaattttcaAAACATTTGGACTTCTGTGCAGCtttcagcaaaaaaaaaacaaatcagaggtctgtaaaaatgtgcactgttcatatattgttctggtctgatttgtcttttttgctgagagctgcacagaagtccaaatgttttgaaaattgg	0						5'	New	gp4	...((((((((((((((((((((((((((((((((((((((((((((((...((((((((((........((.(((((.......))))).)).......)))))))))).))))))))))))))))))))))))))))))))))))))))))))))	154	35.7	-87.8	1.6	1	0	0	0	0	0	0	0	0	0	1	2	2	1	0	1	0	0	0	1	0	1	0	1	1	0
380	725	PC-3p-3172016_2	ATGAGACAAGTAATATGGATTGGA	24	chr7B	-	603673033	603673120	ctccctccgatccatattattattcttaaatttgtataaatgtacgtatgtagacaaatATGAGACAAGTAATATGGATTGGAggaag	0						3'	New	gp4	...((((((((((((((((((..(((((.((((((....(((....)))....)))))).)))))..))))))))))))))))))...	82	31.8	-36.5	1.3	0	0	0	0	1	1	0	0	0	0	1	0	1	0	1	0	0	0	2	0	0	1	0	1	0	0
381	726	PC-5p-1243387_6	AAGGTTTGACCCAGTCATACACAT	24	chr7D	-	563157202	563157412	tagtaatggcgcactttgtataggtgtgccattactatgtttgcaaagtgcggcattagtaagtttgaccAAGGTTTGACCCAGTCATACACATagttatggcgcactttgtaaaggtgcgccattactatgtcaacttagtaatggcgcacctatacaaagtgcgccattactatgtgtataactgggtcaaaccttggtcaaactttgt	0						5'	New	gp4	((((((((((((((((.....))))))))))))))))....(((........))).....(((((((((((((((((((((((((.(((((((((((.(((((((((((((((.((((((((((((((((........)))))))))))))))).))))))))))))))).))))))))))).)))))))))))))))))))))))))...	148	41.7	-145.3	1.7	1	0	0	0	0	0	0	0	0	0	0	0	4	1	1	1	0	0	1	0	0	0	2	0	1	0
382	727	PC-5p-488414_17	AATAACTATTCCTCACCCAGGGCG	24	chr4A	+	374271132	374271236	gggggatgaagAATAACTATTCCTCACCCAGGGCGacgaatagcgcgaccctatagtgttactattcatcacccagggtgcagaataagttattcttcatccgag	0						5'	New	gp4	...(((((((((((((((((((..(((((.(((.((.(((((((((.........)))...)))))).)).))).)))))..)))).)))))))))))))))...	99	47.6	-50.1	1	1	0	0	2	0	1	0	1	3	1	1	1	1	1	2	0	0	1	1	0	0	0	0	0	1	0
383	728	PC-5p-810573_9	TCTGCAGCTTCTCCTAGAATC	21	chr7A	+	602101854	602102022	tcggcgattctcccagaattgccccccTCTGCAGCTTCTCCTAGAATCgccactccatatttttttacaatcctatctagttaaggtctaattagctaggattgtaaaaaacatatggagtgatgattctaggagaagctggggaggggggcgattctgatagaattgc	0						5'	New	gp4	...((((((((..((((((((((((((((..(((((((((((((((((..(((((((((((((((((((((((((.(((((((.....))))))).))))))))))))))).))))))))))..)))))))))))))))))..))))))))))))))))..))))))))	166	44.4	-118.1	1.6	0	0	2	1	0	0	0	0	0	0	1	2	0	0	0	1	1	1	1	0	0	0	1	0	0	0
384	729	PC-3p-553635_15	AGGGATAGATTGTTGCAAT	19	chr1A	-	32638686	32638857	tcgaggataacaagatggggtttatttcatattgcatgaatttatctctctacatcatgtaatcttgcttaaggcattattaaaaacagagtaacaccttaaggaagatgacatgatgtagAGGGATAGATTCTTGCAATatgataaaaccccatcttgttatcctcgatgg	0						3'	New	gp4	(((((((((((((((((((((((...((((((((((.(((((((((((((((((((((((.(((((.(((((((..(((((........)))))..))))))).))))).))))))))))))))))))))))).))))))))))..)))))))))))))))))))))))...	169	34.9	-109.5	1.8	0	0	0	0	0	0	0	0	0	1	0	0	0	0	0	4	2	1	3	0	0	3	0	0	0	0
385	730	PC-5p-569255_14	TGGTTGAACTTGTCCATAGCA	21	chr5A	+	692568857	692568951	TGGTTGAACTTGTCCATAGCAtcagccatcccgcggttcaactgcggtagctgccacccttgtgcatgatggttgatgctatggataaattccac	0						5'	New	gp4	..((.(((.(((((((((((((((((((((((((((.....))))))....(((((....)).))).))))))))))))))))))))).))).))	93	50.5	-48.3	1	0	0	0	0	1	0	0	1	1	0	0	1	1	3	2	0	1	0	0	0	1	0	0	0	0	0
386	731	PC-3p-535019_15	ACTAATCCGCGGTTCTTTCACCCA	24	chr1B	+	14216877	14216990	ataatgagttattacatcatgggggaaagaaccgcggattagtttcaagtggatgtccatccacttgaaACTAATCCGCGGTTCTTTCACCCAatgatataataatatcatcat	0						3'	New	gp4	...(((((((((((.(((((.(((((((((((((((((((((((((((((((((....)))))))))))))))))))))))))))))).))).))))).))))))).))))...	108	37.7	-72.1	1.7	1	0	0	0	0	0	0	0	0	0	1	0	2	0	2	0	1	1	0	0	0	0	1	2	1	0
387	732	PC-5p-401315_21	AGTTAGTAATGGCGCACCGTGGGA	24	chr2A	+	33767962	33768035	AGTTAGTAATGGCGCACCGTGGGAgtggtgcaccattagtagttcaccacacccacggtgcgccattactagtt	0						5'	New	gp4	..(((((((((((((((((((((.((((((.((........)).)))))).)))))))))))))))))))))..	70	52.7	-53.1	1.4	0	0	0	1	1	0	0	0	0	0	0	3	3	1	3	0	0	2	1	0	0	0	0	1	0	0
388	733	PC-5p-26924_584	GGTGATGGGATGGGTCATTTCGGT	24	chr4D	-	225373064	225373151	gtgtcgatgttaaattaGGTGATGGGATGGGTCATTTCGGTcaaatgaccgaaatgccccattccctcagctaatttaacctcgaggt	0						5'	New	gp4	...((((.((((((((((.(((.((((((((.((((((((((....)))))))))).)))))))).))).)))))))))).))))...	82	45.5	-51.8	1.3	16	10	16	7	16	30	12	27	8	20	32	24	19	20	42	9	15	9	22	11	3	4	12	26	16	10
389	734	PC-5p-3558609_2	CTTTGATGGATGACACGTGGCATT	24	chr1B	-	606187635	606187845	tatacatacatgcatgcacgggaaataatgctatgtgaccaggtctcatataattcgggtgagacccaCTTTGATGGATGACACGTGGCATTtacaaatcacaaagcatctaccccatcccccacctgaaatcagaggaggagagattagatgacttgtgagttgtgaatgccacatgtcatccatcagtatgggtctcacccgaattata	0						5'	New	gp4	......(((((((((............)))).)))))...........((((((((((((((((((((..(((((((((((((.(((((((((((((.((((((..((((((.....(((.((..(((....))).)).))).....))))))..)))))).))))))))))))).)))))))))))))..))))))))))))))))))))	163	44.1	-111	1.2	1	0	0	0	0	1	0	0	1	0	0	0	1	0	1	1	0	0	0	0	0	0	0	1	1	0
390	735	PC-3p-2843773_3	ATTGCCATGCTTATCAACTAAACT	24	chr6B	-	101727445	101727645	tatgattttcccatggcaaatcgaaagcttttttttggcaatttatatacacgagatgacaagtttagttggcaagcatgacaattccgtcttcagtttgttgtttgccagaaaATTGCCATGCTTATCAACTAAACTtgtcatccttgcgttaactaagttgccataaaaagacgtttgatttgccatgggcaaatccca	0						3'	New	gp4	...(((((.((((((((((((((((..((((((..((((((((((...((.((((((((((((((((((((..(((((((.(((((...(((.(((........)))..))).))))).)))))))..))))))))))))))))).))).))....)))))))))).))))))...)))))))))))))))).)))))...	195	37.3	-93.4	1.2	1	0	0	0	0	0	0	0	0	0	0	1	3	1	0	0	0	1	0	0	0	0	0	0	1	0
391	736	PC-5p-1441990_5	TTAGTCCCGATTTGTGTCT	19	chr6B	-	10590176	10590383	agtcccggttcaaatgagccctttagtctcggtttgagacacgaaccgagactaaagggtggtgtgccctTTAGTCCCGATTTGTGTCTcaaaccgggactaaaggttagacctttagtctcggtttgagacacaaaccgggactaaagggtgtgatgccctttagtcccgattcgtgtctcaaaccgggactaaagggcccattttc	0						5'	New	gp4	...........(((((.((((((((((((((((((((((((((((.((.(((((((((((..(..((((((((((((((.((((((((((((((((((((((((((.....)))))))))))))))))))))))))).))))))))))))))..)..))))))))))).)).)))))))))))))))))))))))))))).)))))..	195	50	-154.8	1.5	0	2	0	2	1	0	0	0	0	0	1	0	0	0	1	0	1	0	0	0	0	0	0	0	0	2
392	737	PC-3p-877744_9	TGGCGCACTGTGTCTGGATGC	21	chr2D	-	631421001	631421170	ttggacaggcgcactagttaaaatttttttttgatactaatggcgtaccctgggacaggtgcgccattactagttacaactagtaaTGGCGCACTGTGTCTGGATGCgccattagtatgtttggacaggcgcactagttaaaaaaaattatactaatggcgcaccctgcg	0						3'	New	gp4	..((....((((..((((...((((((((((..((((((((((((((.((..((((((((((((((((((((((....))))))))))))))))).))))))).)))))))))))))).....(((((.....)).)))))))))))))..))))...))))..))....	85	44.1	-75.2	1	0	0	0	0	0	0	0	0	1	0	0	0	2	0	0	0	0	0	0	1	0	0	0	0	0	0
393	738	PC-5p-1530286_5	AGCTCTTAGGCGCTGCACTAGTGG	24	chr7A	+	504851022	504851245	caccccaaactgcctaaaaattgctaagtcattgtgcagagcctacgagctaggcactgcactatatagtgtggcgcctAGCTCTTAGGCGCTGCACTAGTGGttgcactacaaaatgaagcaaccactagtgcaatgcctagaagctaggcgccacactgtatagtgtggcgcctagctctcaggcgctgcacactgacttagtaattttcggatcacatggg	0						5'	New	gp4	...((((......(..(((((((((((((((.(((((((.((((..(((((((((.(..((((((((((((((((((((((((..(((((..(((((((((((((((.............)))))))))))))))..)))))..))))))))))))))))))))))))..).)))))))))..)))).))))))).)))))))))))))))..)......))))	221	50.4	-156.7	1.4	0	0	1	0	0	1	0	0	0	1	0	0	0	0	1	1	0	0	0	0	0	0	0	0	0	0
394	739	PC-5p-1482918_5	TAGCTTTAAGCCTTGAGGGATA	22	chr2B	-	775399576	775399733	agtgcagagaggatgcagaagaggctcaatgctaacatgcacgttgctTAGCTTTAAGCCTTGAGGGATAgggtagactgcacggagctatgtgcagtgcagtttacactattccgaaaggcttgaagctaattaacgagcattgcgcctctttttta	0						5'	New	gp4	..((((.......))))((((((((.(((((((........((((..(((((((((((((((..(((((((.(((((((((((...((.....)).))))))))))).)))))))..)))))))))))))))..))))))))))).))))))))....	137	46.2	-80.2	1.1	0	0	0	0	1	0	1	0	0	1	0	0	2	2	1	1	0	0	1	0	0	0	0	3	0	0
395	740	PC-3p-1373949_5	AACAAAGTGGACTCAAAGATT	21	chr5B	+	162353402	162353599	tttgccagaatctggggattctcccagaatctaacccctacccagtttctcccaaaatctttgagccccatttgttttacaatcctatctagttagggtctaattatataggattgtaaAACAAAGTGGACTCAAAGATTctgggagaagctgggtaggagtcggattctgggagaatccctagattctggcaaaaga	0						3'	New	gp4	(((((((((((((((((((((((((((((((..((.((((((((((((((((((.((((((((((.((..((((((((((((((((((.(((((((...))))))).))))))))))))))))))..)).)))))))))).)))))))))))))))))).))..)))))))))))))))))))))))))))))))...	195	42.4	-146	1.7	0	0	0	1	1	0	0	0	2	0	0	0	3	0	1	0	1	0	0	0	0	1	0	0	0	0
396	741	PC-3p-1340231_6	ACTAACCTCACACACACGCAGGCA	24	chr7D	-	9208704	9208799	ccgggggtgtgtttttgtgtgtgtgagacgttagtaatggcgcaccctcactggtgcgccattACTAACCTCACACACACGCAGGCAcacccccac	0						3'	New	gp4	..(((((((((..(..(((((((((((..(((((((((((((((((......))))))))))))))))))))))))))))..)..)))))))))..	92	57.3	-72.7	1.3	0	0	0	0	1	0	0	0	2	1	0	1	1	1	0	0	0	0	0	0	0	0	1	1	0	0
397	742	PC-5p-391117_22	GACATTCGTGGAAGTCGCGGC	21	chr5D	+	215152882	215153091	attctaaaaaatcttggtggcaaactttgagcaatgttttgagtgcttgccaagtttcataagggaatGACATTCGTGGAAGTCGCGGCaaaaaaaatcaatgctccaaaatttcatttttttaccacgacttccacgaatgccattcccttatgaaacttggcaagcactcaaaacattgctcaaagtttgccaccaatttttttttag	0						5'	New	gp4	...((((((((..((((((((((((((((((((((((((((((((((((((((((((((((((((((((.(((((((((((((((.((.(((((((...(((........)))...))))))).)).))))))))))))))).))))))))))))))))))))))))))))))))))))))))))))))))))))))))...))))))))	207	37.1	-142.5	1.8	0	1	1	1	1	0	0	0	1	0	0	0	0	0	0	1	1	0	3	1	0	1	0	2	0	1
398	743	PC-3p-2598072_3	ATGAGACAGAGGGAGTATGTGCGA	24	chr6B	-	522530074	522530199	agactcgtatgtactccctctgtcccacaatataagacatttttacaagctgttaaatgtcttatattATGAGACAGAGGGAGTATGTGCGAgcaccgatggatcgattgggacagagaaagagac	0						3'	New	gp4	...((((((..(((((((((((((.((.((((((((((((((..((.....)).)))))))))))))).)).)))))))))))))..))))))..(((((......)))))...............	90	42.1	-59.6	1.1	0	1	0	1	0	2	0	0	0	1	1	3	3	0	1	1	0	1	0	0	0	1	1	0	0	1
399	744	PC-3p-60918_217	TTGCTCCCACCACAGTCGGTC	21	chr4A	-	94752692	94752885	gcgtccatgttttttgaagttcaactttaactataaatttgatcaacgagactgactacggcgggaacaaaatttatataattgaaaagttcttttgaatacgaattcattggtataaattTTGCTCCCACCACAGTCGGTCtcattggttaaatttatggttaaagttgaagtgcgggaaccaaggacgcact	0						3'	New	gp4	((((((.((.(((..(...(((((((((((((((((((((((((((.((((((((((..((.((((.((((((((((((...((((..((((....)))).....))))...)))))))))))).)))).))..)))))))))).)))))))))))))))))))))))))))...)..))).)).))))))...	191	36.1	-93.1	1.3	9	1	8	2	4	16	6	9	2	3	9	8	8	7	4	7	2	8	7	4	4	10	0	11	9	1
400	745	PC-5p-1579534_5	ATCGTTAGACGTGTAGCGCTTAGC	24	chr2D	+	12911945	12912110	accaatggtcgagttccacgtcctctcaatgacgcaacatatatactacttagtccaATCGTTAGACGTGTAGCGCTTAGCtggctgcctctgtcacctgggccacttgtcctgggccatgatggaggcagccaggtaagcgctacgcgtctcatgattggacaca	0						5'	New	gp4	............(((...((((........)))).)))..............((((((((((.((((((((((((((((.(((((((((((..(((..(((.(((.......))).))))))..))))))))))).)))))))))))))))).))))))))))...	111	53	-91.2	1	0	1	2	3	0	1	0	0	0	0	2	0	5	1	0	0	0	0	1	0	0	0	0	1	0	1
401	746	PC-3p-4643597_2	TGGGTCATCTATTTTGGAACGAGG	24	chr1A	-	550597629	550597758	aaaggggtcagtgctactccctccgtttctaaatagatgacccaactttatattaaatttagtataaagtTGGGTCATCTATTTTGGAACGAGGgagtagctagaagagcctagggagtgttgtagcagt	0						3'	New	gp4	...(((.((...((((((((((.((((((.(((((((((((((((((((((((((....))))))))))))))))))))))))).)))))))))))))))).....)).)))..................	109	40.8	-68.6	1.3	1	0	0	1	0	0	0	0	0	1	2	0	0	1	0	0	0	0	0	0	0	0	1	0	1	0
402	747	PC-5p-62331_211	AGATGGAGGGGTGGGTGGCGG	21	chr5D	-	116970602	116970789	ttggctggtggctgaaatgaaatcggggagggagaggggtggcggtgcAGATGGAGGGGTGGGTGGCGGtgctggatgcgacagaaatccagaatttagggtccctaaattttgtgacttatgtcctgtccgccgctgccactcacatctccctctgcgccatcatccctccctcctcgattttagcc	0						5'	New	gp4	(..((.....))..)..((((((((((((((((..((((((..((((((((.((((..(((((((((((((..((((..((((.((.(((((((((((((...))))))))))).)).)).))))..))))..)))))))))))))..)))).))))))))..))))))))))))))))))))))...	168	56.9	-113.1	1.1	7	5	8	8	8	5	2	8	2	4	13	4	8	10	13	9	4	4	6	0	5	3	1	14	7	5
403	748	PC-5p-306309_30	TGCATCGTCTGGAACTTGCCG	21	chr7D	-	629614004	629614170	accgctaggtcgtcactacggggttctccatgccctccgccttgatgaaggccTGCATCGTCTGGAACTTGCCGgtgatgaacgccaggtcatgctgcgtgctatcgcaccggcgagttccaaatgatgcagggcttcctcgaggtggccaatgcgggttcccctct	0						5'	New	gp4	(((....))).........((((..((((((.....(((((((((.((((.((((((((((.(((((((((((((((.(((.((((((......))).)))...)))))))))))))))))).)))))))))).)))).)))))))))...))).)))..))))...	145	60.5	-93.7	0.9	0	2	2	2	2	1	1	1	2	0	2	3	1	2	1	2	0	0	3	0	0	0	1	1	0	2
404	749	PC-5p-2420836_3	AGGGACTCTTTGGCCAACGGTTGG	24	chr1B	-	469176140	469176256	aggtgttggctgaagaccacttttcggcctaccattggccgaagAGGGACTCTTTGGCCAACGGTTGGccgaaaagtcctttttggccaatggttggccaaaaagttcctcttcggg	0						5'	New	gp4	.((((..(((((((((....))))))))))))).....(((((((((((((.((((((((((..(((((((((((....)))))))))))..)))))))))).))))))))))))).	78	53	-73.3	1.2	0	0	0	0	0	0	0	0	0	0	0	1	0	1	0	0	0	0	0	0	0	0	0	0	0	0
405	750	PC-5p-877404_9	AAATTTCAGCTCATTTGGACA	21	chr2B	+	180058080	180058234	ttaggtccttgtcAAATTTCAGCTCATTTGGACAtctgagcagctctcagaaaaaaaatacaaaattggggtatgtgaaaaagtttactattcggaaccgatttttttctgagagctgctcggatgtccaaatgcgctgaaatttggcacggacc	0						5'	New	gp4	...(((((.((((((((((((((.(((((((((((((((((((((((((((((((((.................(((((....)))))...(((....)))))))))))))))))))))))))))))))))))).)))))))))))))).)))))	152	40.6	-92.6	1.5	0	0	1	0	1	0	0	0	0	1	0	0	1	0	0	1	0	0	1	0	0	0	0	0	0	0
406	751	PC-3p-2703272_3	AATTGTAGTGTTCGGATTGAGTT	23	chr5A	-	419366012	419366183	ccaacaatattacactcataatcaatcttacaaaccacttttgcaaacttagtcttggcactataaatttaaaatgtgcatgtgaaatatgctcattataaATTTGTAGTGTTCGGATTGAGTTtataatagtcgttctaagatttgtttgtgaacatagtaatattgttaa	0						3'	New	gp4	..(((((((((((..((((((.((((((((..(((.(((.((..(((((((((((..((((((((((((((.((((.((((((...)))))).)))).))))))))))))))..)))))))))))..)).))).))).))))))).).)))))).....)))))))))))..	168	27.9	-62.5	1.3	0	1	0	0	2	0	0	0	0	2	0	0	2	2	0	0	0	0	1	0	0	0	0	0	0	1
407	752	PC-3p-230891_42	GGTTGGTGCAGTTAAGGCG	19	chr3D	-	587828011	587828122	cagcttcattgacttactgctcctgcctttgcgtccatgacaggtgggcccaacaggtcggtggcccacctgtcatgcagccaaaGGCTGGTGCAGTTAAGGCGagagggcg	0						3'	New	gp4	..(((...(((.((((((((.((.(((((((.((.(((((((((((((((..((......)))))))))))))))))..))))))))).)).))))).))).)))...))).	109	59.8	-62.3	0.9	0	0	1	5	0	0	0	0	0	2	0	0	2	4	4	0	0	0	0	12	11	0	0	0	0	0
408	753	PC-3p-566922_14	TTTCGGCATGCACCACATGCA	21	chr1A	-	582824627	582824770	ctaaacatgacttagattaaagtgatgcaacatgtggtgcatgccgaaagtaatactaaccctaacttgatcaagtttggattgcactacTTTCGGCATGCACCACATGCAtcttgccttcacttcaatccaatccatgttcat	0						3'	New	gp4	...((((((..((.((((.((((((.((((((((((((((((((((((((((....(((.((.(((((....))))).)).)))...))))))))))))))))))))))....))))..)))))).)))).))..))))))...	138	40.3	-64.9	1.1	1	1	1	0	2	0	2	3	1	1	1	0	0	0	0	0	0	0	0	0	0	0	0	0	1	1
409	754	PC-3p-3095744_3	ATTTCAGAACCGGGACTAAAGGCT	24	chr7D	-	48255452	48255562	cagcggccacgtggagggcctttagtcccggttcgaaggggggcctttagtaccgtcccttttgttccgATTTCAGAACCGGGACTAAAGGCTctctaaaacccggactaa	0						3'	New	gp4	...(((.....((((((((((((((((((((((((((((((((............)))))..........)))).)))))))))))))))))))))))....)))......	102	55.9	-56	0.9	1	1	0	0	0	0	0	0	0	0	0	0	4	0	0	0	0	1	0	1	0	0	0	0	1	1
410	755	PC-3p-217541_45	AACTATTATGGTACAGAGGGA	21	chr7B	-	60366419	60366511	gtaatactccctctgtaccgtaatagttgtcgctggagtagctgaacttcagctactccagcgacAACTATTATGGTACAGAGGGAgtatatg	0						3'	New	gp4	...(((((((((((((((((((((((((((((((((((((((((.....)))))))))))))))))))))))))))))))))))))))))...	87	45.2	-80.7	1.9	2	2	0	1	1	1	3	3	2	0	1	1	0	0	1	2	1	0	0	1	1	3	0	1	2	2
411	756	PC-3p-56874_236	TGCTCCCACCACAGTCGGTCT	21	chr6B	-	405058464	405058647	cctgcatttttcaagaactaagtttgaccagaaatttaaccaacaagaccgattgcggcgggagcaaacaatgtaccactaaattcgtatttttgataataatcagtggtacaattttTGCTCCCACCACAGTCGGTCTtgttgactaaatttatgatcaaacttaaatttcggaaaatgtgag	0						3'	New	gp4	...(((((((((.(((..(((((((((.((.(((((((..(((((((((((((((.((.(((((((((...(((((((((....(((......)))........)))))))))...))))))))).)).)))))))))))))))..))))))).)).)))))))))..))).)))))))))...	178	36.4	-83.9	1.3	5	9	8	8	13	7	6	12	3	4	11	6	5	4	3	3	7	3	6	2	3	7	0	7	5	9
412	757	PC-3p-1474391_5	ACACCGTACAGTACTGCAAAGGAT	24	chr2B	-	504677962	504678082	accgggttgagatcctctgcagtaccgtatggtgatgtagtgtggatgacatgtggggccaggtcccacatagccatgactgtacaACACCGTACAGTACTGCAAAGGATcctaacccatc	0						3'	New	gp4	...(((((..((((((.((((((((.((((((((.((((((((((.....((((((((.....))))))))..)))).)))..))).)))))))).)))))))).))))))..)))))...	115	52.1	-67.6	1.1	1	2	0	1	0	0	0	1	0	1	1	0	1	0	1	0	1	0	0	0	0	0	0	0	1	2
413	758	PC-3p-720114_11	AAATGGGGCTCAAAGATTCTAGG	23	chr1D	+	52186284	52186488	gccagaatctggggattctcctagaatccgacccctacccagcttctcccagaatctttgagctccatttgttttacaatcccatctaattagaccctaactagataggattgtgaaacAAATGGGGCTCAAAGATTCTAGGagaaagctgggtaggggtcggattctaggagaatccccagattctgacaaaagaactgggcct	0						3'	New	gp4	..(((((((((((((((((((((((((((((((((((((((((((((((.((((((((((((((((((((((((((((((((.(((((.((((...)))).))))).)))))))))))))))))))))))))))))))).)))).))))))))))))))))))))))))))))))))))))))))))).................	186	46.3	-159.6	1.7	2	0	0	0	1	0	0	1	0	2	0	0	2	0	0	0	0	1	0	0	0	0	0	0	2	0
414	759	PC-5p-338789_26	AGCTCTGCCGCAGTTGCCCGGACA	24	chr2A	-	161586682	161586896	tatataggcagattcatgcaccctagcagataagatagatagtaataatgtgatttgactttgcattgcccgggcAGCTCTGCCGCAGTTGCCCGGACAgaacactgtccgggcagctgcggtagtgctgctagtgcattgtaaattcagatcacatcattattacatatcttatttttgataatttagcattttatgcaaagtttgtttattaa	0						5'	New	gp4	...(((..((((((..((((.....((((((((((((..(((((((.(((((((((((.((((((.(((...((((((.(((((((((((((((((((((....))))))))))))))))))))).))))))...))).)))))).))))))))))).)))))))..))))))))))...........))......)))).))))))..)))...	209	39.5	-108	1.3	0	1	1	1	0	2	1	2	1	0	2	0	3	4	2	1	1	1	3	2	0	0	1	0	0	1
415	760	PC-3p-1707308_4	CATTTAATTTGGATCAGAGGG	21	chr5B	-	707412358	707412424	acatactccttacgatccaaattaaatgacaagctgcatCATTTAATTTGGATCAGAGGGagtaata	0						3'	New	gp4	...((((((((..((((((((((((((((.........))))))))))))))))..))))))))...	61	34.3	-30.5	1.3	0	2	0	0	0	0	0	0	0	0	0	0	0	0	0	0	0	0	0	0	0	0	0	0	0	2
416	761	PC-5p-338858_26	TAAGTAGTTGTAGAGATTCCA	21	chr7D	-	18930328	18930567	aatagctcccgaacaatacatttgctcctaggatcatagtatatatgtttctgttttcaaaatctgaaacttcttaaagatgtactccctccgttcctcctaaataTAAGTAGTTGTAGAGATTCCActatggaccacatacggatgaaaatgagtgaatctacactcaaaaaacccgtatgtggttcatagtggaatctctacaaagacttatatttacgaacggaggtagtatgtaat	0						5'	New	gp4	..........((.(((.....))).)).(((((.((((.....)))).))))).(((((.....)))))..........(..((((.(((((((((....(((((((((((..(((((((((((((((((((((((((((((((.......((((((......))))))......)))))))))))))))))))))))))))))))..))))))))))).))))))))).))))..)...	158	35.8	-103.6	1.2	1	2	0	2	1	0	0	0	3	0	0	0	1	1	1	1	0	3	0	1	0	2	0	0	1	2
417	762	PC-3p-1535531_5	TATACTGACCTGTCATGGCGATTA	24	chr6D	-	209457891	209457959	atttaaacgctatgacacggtcattatagagataaatgtctcTATACTGACCTGTCATGGCGATTAtat	0						3'	New	gp4	...(((.((((((((((.(((((.(((((((((....))))))))).))))))))))))))).)))...	63	34.8	-35.8	1.5	0	0	0	0	1	1	3	0	0	0	1	0	1	0	0	0	0	0	1	0	0	0	0	1	0	0
418	763	PC-5p-3051711_3	AAACTTGTCTCTCGAATGGATGTA	24	chr5D	+	437977416	437977545	ttatctggcatggcatctactcccttcatccgaaaAAACTTGTCTCTCGAATGGATGTAtttagcaccaagttagtgctagatacatccatttgagggacaagctttttcggacggagggagtacgcggt	0						5'	New	gp4	............((...((((((((((.(((((((((.(((((((((((((((((((((((((((((.......))))))))))))))))))))))))))))).))))))))).)))))))))).))...	115	45.4	-79.3	1.3	1	1	0	0	0	0	1	0	1	1	0	1	1	0	1	0	0	0	1	0	0	0	0	0	1	1
419	764	PC-5p-601936_13	ACTAGTAATGGCGCACCTGTCGGA	24	chr1A	-	288987997	288988165	gacacagtgcgccattactagttgtaACTAGTAATGGCGCACCTGTCGGAaagtgtgccactaatgttgttttttaattatattttttattcctttttttgcaaaactactaacggcgcactgttccaccgtgcgccattactagtttaaactagtaatggcgcactgt	0						5'	New	gp4	...((((((((((((((((((((..(((((((((((((((((..((.((((((((((((......((.(((((.............................))))).))....)))))))).)))))).)))))))))))))))))..))))))))))))))))))))	166	40.2	-84.2	1.2	0	0	0	0	0	0	1	0	0	0	0	0	3	0	2	0	0	0	0	0	1	1	0	0	0	0
420	765	PC-5p-1130296_7	AATCACATTTGTGGAAGTCGTGGC	24	chr2D	-	574379499	574379652	agcttgcaaaatttcatcatgaAATCACATTTGTGGAAGTCGTGGCaaaaaataccaatgccccaaaatgctttcaaaagtagtattttcagagcactaaaattttttgccacgccttccacgaatgtgattccatgacaaatctttgcaaaca	0						5'	New	gp4	...(((((((..((..(((((.(((((((((((((((((.(((((((((((((.....(((...((((((((.........))))))))....))).....))))))))))))).))))))))))))))))).)))))..))..)))))))...	148	36.4	-65.9	1.2	1	0	0	0	0	0	0	0	0	0	0	1	2	0	0	0	0	0	1	0	0	0	0	0	1	0
421	766	PC-5p-766152_10	ATACTAATGGCGCACCCTGGGACA	24	chr3D	-	558118092	558118214	atgtttggacaggcgcactagttaaaaaaaaattgATACTAATGGCGCACCCTGGGACAggtgcgtcattactagttacaactagtaatggcgcactatgtctggatgcgccattagtatgtt	0						5'	New	gp4	.......(((((.....)).)))............((((((((((((((.((..((((((((((((((((((((((....))))))))))))))))).))))))).))))))))))))))...	85	43.1	-59.4	1.1	0	0	0	0	2	0	0	0	1	1	0	1	0	0	0	0	0	0	1	0	0	0	2	0	0	0
422	767	PC-3p-2366880_3	GATTCTGAAAGAAGCTGGGGAGGG	24	chr6A	-	81100531	81100700	ggtgattcttccagaatcgccccctccccaacttctcccagaatcgccactccatatatttttacaatcctatctagttaaggtataattagctaggattgtaaaaaacatatggagtggtGATTCTGAAAGAAGCTGGGGAGGGgggcgattctggtagaatcgcccaa	0						3'	New	gp4	(((((((((.((((((((((((((((((((.(((((..(((((((((((((((((((.((((((((((((((.(((((((.....))))))).))))))))))))))..)))))))))))))))))))..))))).))))))))))).))))))))).)))))))))...	167	44.7	-120.5	1.6	0	1	0	1	0	1	0	0	0	0	0	0	1	0	0	0	0	0	1	0	0	0	0	0	0	1
423	768	PC-3p-6146576_2	TCAAGGTCCCTGGCGGTAGGCTGT	24	chr4A	-	614450048	614450210	tggcggtagtttatgacagtctatcatcacggtcctttggcgatagggttgcatgccttaccgtaattttttcctaagtatgaaactcagtgatgtttggcggtagggatgtttcctaccgTCAAGGTCCCTGGCGGTAGGCTGTtacaccctactgccatga	0						3'	New	gp4	(((((((((....((((((((((((..((.((..((((((((.(((((..((((.(((((((((.......((((.(((.....))).)).))......))))))))))))).))))).))))))))..))))..))))))))))))....)))))))))...	160	48.5	-76.4	1	1	1	0	0	0	0	0	0	0	0	0	0	0	0	1	0	0	0	0	0	0	0	0	0	1	1
424	769	PC-5p-2405190_3	ACATGGCATGTGAGGCATCATCCT	24	chr3A	+	90291941	90292167	attttttttctttttaaacacccgcctcctgaagaggatcttgcttccccatctgaatctactttttctgttatccgatcctACATGGCATGTGAGGCATCATCCTggagcttgcatAGCTCCAGGATGATGCCTCACATGccatgtaggatcggataatagaaaaggtagattcggatagggaagcagaatccttttcaggaggcgggtgcttagagagaaaaagt	0						5'	New	gp4	...((((((((((((((.(((((((((((((((((((((..((((((((.((((((((((((((((((((((((((((((((((((((((((((((((((((((((((((((.....)))))))))))))))))))))))))))))))))))))))))))))))))))))))))))))).))))))))..))))))))))))))))))))).)))))))))))))).	223	44.5	-193.4	1.9	0	0	0	0	1	1	0	0	1	0	0	1	0	0	1	1	0	0	0	0	0	1	0	1	0	0
425	770	PC-3p-153889_70	AAGCCGTCGGCATACCTGCGCC	22	chrUn	-	424236786	424236897	tcaggggacgacatgtggcgcaggtatgccgacggcttggccgtcggcatagatggaaatctatgccgacggccAAGCCGTCGGCATACCTGCGCCacgtgtcatccccggc	0						3'	New	gp4	...(((((.(((((((((((((((((((((((((((((((((((((((((((((....))))))))))))))))))))))))))))))))))))))))))))).)))))...	106	64.3	-114.8	1.6	2	5	1	3	3	3	2	5	4	1	4	1	0	1	1	0	1	1	0	0	1	3	0	1	2	5
426	771	PC-5p-151451_71	GATACTAATGGCGCACCCTGGGCC	24	chr7A	+	75483004	75483139	tttttGATACTAATGGCGCACCCTGGGCCaggtgcgccattagtagtttcagctctaatggcgtatcagaaggtggtgcgccattagtatatactaatggcgcaccgcttgtctggtgcgccattagtgtcaatcc	0						5'	New	gp4	...(((((((((((((((((((..((((..(((((((((((((.(((....))))))))))))))))...((((((((((((((((((....)))))))))))))))))))))))))))))))))))))))))...	130	50	-90.9	1.3	1	4	3	1	3	1	2	3	2	1	1	2	8	2	2	1	0	1	1	0	2	1	4	1	1	4
427	772	PC-3p-674676_12	ATCCTGCAATATAGGCCGTCCGAT	24	chr5D	-	191173651	191173798	atcggacggcctatattgcaggatggcaggcacaccatcatcaccaactctgttttttataagagtgtattttatccctactcttataaaaagcatagtcggtgatgatcgtgtgcctaccATCCTGCAATATAGGCCGTCCGATcta	0						3'	New	gp4	((((((((((((((((((((((((((.((((((((.(((((((((.(((.(((((((((((((((((...........))))))))))))))))).))).))))))))).)))))))).))))))))))))))))))))))))))...	145	43.9	-105.8	1.6	0	0	1	0	1	0	0	0	1	1	0	0	1	0	2	1	0	0	1	0	0	0	0	0	0	0
428	773	PC-5p-965820_8	AGAGCTCACTTTGCCGTCTGCAAA	24	chr5D	-	276486258	276486420	aaaaaaaagacaggcggcaaAGAGCTCACTTTGCCGTCTGCAAAaaaatcacacggcaaatattctttgccgtttgtatttttttggcacacggcaaagaatctttgccgtctgtgtttgttttggctgacggcaaagtgagctctttgttgtctatcttttt	0						5'	New	gp4	...(((((((.((((..(((((((((((((((((((((.((.((((...(((((((((((.((((((((((((.(((.........))).)))))))))))).))))))))..)))....)))).)).)))))))))))))))))))))..)))).)))))))	160	41.1	-94	1.4	1	0	1	0	0	0	0	0	0	0	0	1	1	0	0	0	0	2	0	0	0	0	0	0	1	0
429	774	PC-3p-514864_16	ATGTTGCCTCCACTTGAATCTAAT	24	chr6B	-	131589686	131589825	gaaggtggattaggttcaagtggaggcaatatgtggtgcatgtcagaagtatactactaatccaaacttgatctagtttggactagtagtactttcgatgtgcacaacATGTTGCCTCCACTTGAATCTAATccgccagc	0						3'	New	gp4	...(((((((((((((((((((((((((((((((.(((((..((..((((..(((((((.((((((((......)))))))).)))))))))))..))..))))).)))))))))))))))))))))))))))))))...	134	42.9	-94.7	1.6	1	0	0	0	2	0	0	1	0	1	1	0	2	1	0	0	0	0	0	0	2	1	0	1	1	0
430	775	PC-5p-387853_22	AGAATCTTTGCCGTCTGCTGGCAG	24	chr4D	+	146406829	146407013	agatagcctcacctctttgccgtctgccagcagatggcaaAGAATCTTTGCCGTCTGCTGGCAGacggtaaagaggtggggctggtgcaccgttacaccactggacccctcccacctctttgccgtctgccagctgatggcaaagattctttgccatccgctggcagacggcaaagaattggctg	0						5'	New	gp4	...(((((.....((((((((((((((((((.(((((((((((((((((((((((.(((((((((((((((((((((((((..(((.((..((......)))).)))..))))))))))))))))))))))))).))))))))))))))))))))))).))))))))))))))))))...)))))	182	56.8	-145.9	1.4	1	0	0	0	1	1	0	0	0	1	0	1	1	1	1	1	2	0	2	1	0	0	2	1	1	0
431	776	PC-3p-2314132_3	TAATTTAGAACGGAGAGAGTAGCT	24	chr6A	-	28422503	28422671	gccaggtactccctccgttctgaattacttgtatgtatctagatgtattttaattctagatacatccatttttacgacatattttaattctagatacatccatttttacgacaagTAATTTAGAACGGAGAGAGTAGCTgcgtgcacggagtccctgtgaagcacgcgc	0						3'	New	gp4	...((.(((((.((((((((((((((((((((((((((((((((((((((.......)))))))........................)))))))))))...........)))))))))))))))))))).))))).))((((((((((.....))))...))))))..	136	39.6	-66.3	1	0	1	0	0	1	0	0	0	1	0	0	0	2	0	0	0	0	0	0	0	0	0	2	0	0	1
432	777	PC-3p-892050_8	AAGGTTGAGACATTTATTTTGGAA	24	chr4A	-	646253991	646254092	aaatactcccctgtcctaaaataaatgtctcaactttgtattaactgtagtacgaagttgtactAAGGTTGAGACATTTATTTTGGAAcggagggagtacaa	0						3'	New	gp4	...(((((((((((.((((((((((((((((((((((((((.((((.........)))))))).)))))))))))))))))))))).)))).)))))))...	96	35.3	-50.5	1.4	0	0	1	0	0	0	1	0	0	1	1	1	0	0	0	1	0	1	1	0	0	0	0	0	0	0
433	778	PC-3p-584931_14	AGCATGGCGCCCTAGCCCCGAACG	24	chr6D	+	81745319	81745464	agagcatgacgcctcgggctagggcgtcatggtagcgacatctagcatgacgccccggtctaggccgtcatgccaaatagcatgacgtcctagcccggggcgtcatgctatctAGCATGGCGCCCTAGCCCCGAACGtcatgcaaa	0						3'	New	gp4	...((((((((..((((((((((((((((((.(((.......((((((((((((((((.(((((.((((((((......)))))))).))))).)))))))))))))))).))).)))))))))))))))).)).))))))))...	140	60.3	-108.9	1.2	1	0	0	2	0	0	0	1	0	0	1	0	2	2	0	0	0	0	1	0	0	0	0	1	1	0
434	779	PC-5p-86999_141	TTGGCCCGTAGCAAGCCGACT	21	chr5B	+	116672377	116672544	agaaaaatggccacatgcacctagttggcccaccgcaggccgattggcttccagTTGGCCCGTAGCAAGCCGACTagactaattggttcgcagcaagccaattagtcccagtcggcttgctgcgggccgactggaagccaatcggcctgcggtgggccgactaggctc	0						5'	New	gp4	......(((....)))...((((((((((((((((((((((((((((((((((((((((((((((((((((((((.((((((((((((.......))))))))))))..))))))))))))))))))))))))))))))))))))))))))))))))))))))))...	146	60.1	-146.5	1.5	6	8	6	6	8	2	7	3	3	1	2	4	8	0	3	7	1	2	2	4	4	6	5	9	6	8
435	780	PC-5p-227405_43	TGTGAAACACTGTGTGAGAGA	21	chr6B	+	475022595	475022738	tgacgatgatgccttcatgtggagTGTGAAACACTGTGTGAGAGAagtcataagtgtgaaacactctccgatgatgatgacgaagctgcaaacacttatgacttctcccagacagtgtttcacactccaccagcagcaccgacg	0						5'	New	gp4	...((.((.(((......(((((((((((((((((((.((.((((((((((((((((....((..((.((..........)).)).))...)))))))))))))))).)).)))))))))))))))))))..))).)).))...	138	47.9	-67.9	1	2	1	0	1	2	0	1	0	1	1	0	2	0	2	1	1	0	0	3	2	1	2	0	4	2	1
436	781	PC-3p-1168137_6	AAGGCTAAGGTCGACTACTGGCA	23	chr7B	+	622205521	622205668	cgactgctggcagtcggccttaggctttataagttcagtctttccgtcattcgactatggcgactggatttcgcaaaccggtgggggcacgctgagtgcacccactgggtgtagtccccAAGGCTAAGGTCGACTACTGGCAgtcggc	0						3'	New	gp4	(((((((..(.((((((((((((.(((...((((((((((.....(((((......))))))))))))))).(((..((((((((.((((.....)))).)))))))).))).......))).)))))))))))).)..)))))))..	146	57.4	-79.4	0.9	2	0	0	0	0	0	0	1	0	0	0	1	0	0	0	0	0	0	0	0	1	0	0	0	2	0
437	782	PC-5p-719543_11	AGTAGTAGCGAGGGGTATAAAACC	24	chr2D	+	42773929	42774008	tAGTAGTAGCGAGGGGTATAAAACCgcgctactactatcaacttagtagtagcgcgggtttatacccctcgctactagta	0						5'	New	gp4	((.(((((((((((((((((((.((((((((((((((......)))))))))))))).))))))))))))))))))).))	80	46.2	-62.2	1.7	0	0	0	0	0	0	0	1	0	1	0	0	1	0	2	0	1	1	1	0	0	0	1	0	0	0
438	783	PC-5p-450385_19	TCATAAGCCCCCCTTTGTGT	20	chr3A	-	709960091	709960175	ntcgaTCATAAGCCCCCCTTTGTGTcactgacatgtgggaccggaccccacatatcagtgacacaaaggggggcttatgattaaa	0						5'	New	gp4	...((((((((((((((((((((((((((((.(((((((.......))))))).))))))))))))))))))))))))))))...	79	49.4	-66.3	1.6	0	0	0	2	0	0	1	2	0	1	1	1	0	0	4	1	2	0	2	1	2	0	0	0	0	0
439	784	PC-5p-134395_83	TAAATTAACTGATGGGATGGG	21	chr4D	+	392300341	392300437	tgtcttgatgtTAAATTAACTGATGGGATGGGtcatcctggtcaaattacctttgacctggatgatccatcccatgagttaatttaacctcgaggtc	0						5'	New	gp4	..((((((.((((((((((((.((((((((((((((((.(((((((.....))))))).)))))))))))))))).)))))))))))).))))))..	93	41.2	-61.8	1.5	3	1	3	2	1	7	4	1	2	5	1	6	2	2	3	3	2	3	3	3	2	3	3	0	3	1
440	785	PC-5p-6648982_2	ACTTTCTCTGTCACATAATGTAAG	24	chr4B	+	633138983	633139128	caattaagaagggtcgatgtcaatcctttttgttgatcgatactttcattccatgtACTTTCTCTGTCACATAATGTAAGacgttttttgacattacactagtgtcaaaaaatgttctatattatgggacggaaagagtaacaaac	0						5'	New	gp4	.......(((((((((((..(((......)))...)))))).)))))......((((((((.((((((.(((((((((..((((((((((((((((...))))))))))))))))..))))))))).)))))).)))))).))...	90	33.6	-54	1.1	1	1	1	0	0	0	0	0	0	1	0	1	1	1	0	0	0	0	0	0	0	0	1	0	1	1
441	786	PC-5p-400313_21	GCTTTAGTCCCGGTTGGCCTGGCC	24	chr1D	+	404280689	404280790	ggGCTTTAGTCCCGGTTGGCCTGGCCgaccgggactaaaggtcctcaggctggcccgaaggcctttagtcgcggttggccagaccaaccgggactaaaggtt	0						5'	New	gp4	...((((((((((((((((.(((((((((((.(((((((((((.((.((....)).)).))))))))))).))))))))))).))))))))))))))))...	96	62.7	-80.4	1.3	1	1	0	0	0	0	1	1	0	0	0	1	1	1	1	0	0	0	0	1	1	0	3	0	1	1
442	787	PC-3p-2394008_3	TTTGCTCCCGCCATAGTCGGTCTC	24	chr6D	-	123784292	123784470	gaggtccaactttgaccataaatttaaccaacgagaccgactgcggcgggagaaaacattatataattgaaaacctctattgaatacgaattcactggtataactTTTGCTCCCGCCATAGTCGGTCTCattggttaaatttatggccaaatttgaggcacgggaatagaggaagcact	0						3'	New	gp4	...((((((.((((.((((((((((((((((.((((((((((..((((((((.(((..((((((...((((....((....)).......))))...))))))..))).))))))))..)))))))))).)))))))))))))))).)))).))).)))....................	156	41.3	-73.9	1	0	0	0	0	1	1	0	1	0	1	0	0	1	0	0	0	1	1	0	0	0	0	0	0	0	0
443	788	PC-3p-587558_14	AATGTCAGTGGCCCAACTGCGCC	23	chr7A	-	293303548	293303693	ctcgtggagtaaacaaagtggactcggctcccctgacgtactgcagggcgcagttgggccactgacaggtgggccAATGTCAGTGGCCCAACTGCGCCctgcagtacgtcagaggagcctcgtccaaacaaagtaggcttcacaca	0						3'	New	gp4	...(((((((..((....(((((..((((((.(((((((((((((((((((((((((((((((((((((....))..))))))))))))))))))))))))))))))))))).))))))..)))))......))..)))))))...	140	58.9	-112.6	1.3	0	0	1	2	1	3	0	0	0	3	0	0	0	0	3	1	0	1	2	0	0	0	0	0	0	0
444	789	PC-3p-173773_60	TGAGCATCAACTAATTCCGGACT	23	chr6A	+	503707701	503707775	aaatactccctctgtacggaattagttgacgctcaccgtgTGAGCATCAACTAATTCCGGACTgagggagtaacg	0						3'	New	gp4	...(((((((((.((.(((((((((((((.((((((...)))))).))))))))))))).)).)))))))))...	69	48	-47.5	1.3	1	4	1	1	5	0	0	0	2	1	0	2	2	3	2	3	4	2	1	1	0	2	5	0	1	4
445	790	PC-5p-548710_15	ACAAAAATTATTCCACCACTCACC	24	chr4A	+	226466441	226466589	aactACAAAAATTATTCCACCACTCACCatctaccttggttggtgagatttttgaattgagccctactccctcctttccggtttatagggctcaattcaaaaatctcaccaaccaaggtagatggtcagtggtggaataatttttgtac	0						5'	New	gp4	...(((((((((((((((((((((.(((((((((((((((((((((((((((((((((((((((((...((........))....))))))))))))))))))))))))))))))))))))))))).))))))))))))))))))))).	145	40.3	-108.6	1.8	0	0	1	0	0	0	0	1	0	1	0	0	2	3	2	0	0	1	0	0	0	0	0	0	0	0
446	791	PC-3p-707276_11	TTTGGTGTGAGCTCCTCGGAT	21	chr1D	-	46629057	46629262	atgttcaagcttcttgcaaaatttcagtaaaaaaatacaatcagaggagctctcggcaaaaagaaaaacaaaatcaatgttcaaagttttgtgcactgtttgggcattgaattttttttttTTTGGTGTGAGCTCCTCGGATgttgtttttggctgaaattttgtaagaagctcaaacattagatgaagtttgttgtctcaaaatt	0						3'	New	gp4	(((((..(((((((((((((((((((((..(((((((..(((.(((((((((.(..((((((((((((..((.((((((..((((((.......)))..)))..)))))).))))))))))))))..).))))))))).)))..))))))).)))))))))))))))))))))..))))).(((..(......)..))).......	180	32.5	-80.5	1.2	0	4	0	2	0	0	1	2	0	0	0	1	1	0	1	3	0	0	0	0	0	0	0	0	0	4
447	792	PC-3p-67500_192	AGGCCCACAGGGTAGCGTGCA	21	chr7D	-	626337891	626337984	aactttgcacgctgccctgtgagcctgcctagccttatgggcctgcatatccacgcccaaggacgagcAGGCCCACAGGGTAGCGTGCAaatat	0						3'	New	gp4	...((((((((((((((((((.((((((....(((..(((((.((......)).))))))))....)))))).))))))))))))))))))...	88	58.5	-61.2	1.1	6	7	8	6	5	3	3	9	6	6	4	4	4	12	9	3	4	7	6	4	0	4	3	4	6	7
448	793	PC-5p-500552_16	AAGCCTTTCGGAATAGTGTAGACT	24	chr6D	+	18519814	18519948	aaaaagaggcgcaatgcgcgttgatttgcttcAAGCCTTTCGGAATAGTGTAGACTgcactgcacatagctcgatgcagtctaccttattcctcaaggcttgaagctaagcaacgtgagcattgcgcctcttctt	0						5'	New	gp4	...((((((((((((((((((((....((((((((((((..((((((..((((((((((..((.....))....))))))))))..))))))..))))))))))))....))))))..))))))))))))))...	129	47.4	-81.2	1.3	1	0	0	0	0	0	0	0	0	1	0	2	9	0	0	0	0	0	0	0	0	0	0	0	1	0
449	794	PC-5p-996385_8	TTAACTATCGAGACTGATTGCGGC	24	chr4A	+	476346770	476346956	ctataatgtagtgcttcctctatccatatgcttcaactttgaccgtaaatTTAACTATCGAGACTGATTGCGGCgggaacaaaaattatatcagtgaattcgcattcgaaagaagttttcaattatatgatttttttctcccgccgcagttggtctcgttggttaaattgatggtcaaagttgaacc	0						5'	New	gp4	.......((((........))))........(((((((((((((((.((((((((((.((((((..((((((((((((..(((((((((((...((((...((.(((....))))).))))...)))))))))))...))))))))))))..)))))).)))))))))).)))))))))))))))..	154	37.4	-87.2	1.2	2	1	1	1	2	0	0	6	5	1	0	3	2	0	2	1	2	2	2	2	0	0	2	1	2	1
450	795	PC-5p-4601737_2	GGTCATTTGGACATCTGAGGAGCT	24	chr7A	+	14727030	14727182	acagctccaatttttaGGTCATTTGGACATCTGAGGAGCTgtcagcaaaaaagacaaatcgtgtcagaacagtaatttgttttacagaccgcgaatttatcatttttgtcaagagttgctcagatgtccaattgatttgaaaattggagcaga	0						5'	New	gp4	...(((((((((((((..(((.(((((((((((((.((((....(((((((.((.(((((((((((((((((....)))))))...)).)))).)))).)).)))))))....)))).))))))))))))).)))..)))))))))))))...	147	37.3	-70	1.2	0	0	0	0	1	1	0	1	0	0	0	0	2	0	0	0	0	1	1	0	0	0	0	1	0	0
451	796	PC-3p-2508308_3	TTGCTGTCTGTAGTATAAAAAGCA	24	chr6A	+	576053524	576053744	tgtcgtctgtttttttattacaaacgataaatctcatactttactgtctataaaataaaatacagacatcaaagtctttgacgtctgcgttttttattacaggcagcaaagtatgagatTTGCTGTCTGTAGTATAAAAAGCAgacggcaaagacatactttgccgtctgtataaaaaacgcagacggcaaacaagaagccccgcggatcgatgacatggc	0						3'	New	gp4	((((((((((((((((((((((.((..(((((((((((((((.((((((.(((...((((..(((((.(((((...))))).)))))..))))...))).)))))).)))))))))))))))..)).))))))).))))))))))))))).........((((((((((((.........))))))))))))......(((...((......))....)))	150	38	-90.2	1.1	0	0	0	0	0	0	0	0	0	0	0	1	1	1	2	0	1	0	1	1	0	0	1	0	0	0
452	797	PC-3p-277412_34	GTCAGTGGCCCAACTGCGCC	20	chr4B	+	67921563	67921719	ctcccctgacgtactgcagggcgcagttgagtcactaacaggtgggccaacttgctttcgggcccacctGTCAGTGGCCCAACTGCGCCctgcagtacgtcagaggagcctcgtccggcagagggggaggggcagcagaggagtgaagtcgggggcg	0						3'	New	gp4	(((((((((((((((((((((((((((((.((((((.(((((((((((............))))))))))).)))))).))))))))))))))))))))))))....(((((..((........))..))))).................)))))..	98	65.6	-104.3	1	0	0	3	3	0	0	1	0	0	1	1	1	1	1	0	2	0	1	1	0	0	1	0	2	0	0
453	798	PC-3p-554813_15	TTAATTTCCCTCTATAAGCGCATC	24	chr5B	-	687149160	687149313	gccatattgagctcctctgaaaatgaaaatagatgcccttatatagggaaattcgcctaaattcatacggatttcgtttgaaattcgttatgaatttaagTTAATTTCCCTCTATAAGCGCATCtatgctcatttctgagtagttttttatatt	0						3'	New	gp4	...(((..(((((.(((.(.((((((..((((((((.((((((.(((((((((..(.((((((((((((((((((....)))))))).)))))))))).)..))))))))).)))))).))))))))..))))))).))).)))))..)))...	148	32.5	-64.3	1.3	0	0	1	0	0	0	1	0	0	0	0	1	1	0	2	0	0	1	0	1	0	0	3	0	0	0
[truncated: 1,328 more rows]
[truncated: 47 more columns]
