# Supplementary material for: Integrate Small RNA and Degradome Sequencing to Reveal Drought Memory Response in Wheat (Triticum aestivum L.)
Source: Int J Mol Sci. 2022 May 25;23(11):5917. doi: 10.3390/ijms23115917 (PMC9180835; doi:10.3390/ijms23115917)
Supplement: Supplementary file 1 [file ijms-23-05917-s001.zip › ijms-1728728-supplementary/Supplementary Files/Supplementary Tables/Table S5.xlsx]

## Sheet: Table_S5
Table S5 Overview of degradome sequencing reads from raw data to mapping sequences
Sample	CG(number)	CG(ratio)	DD(number)	DD(ratio)	DM(number)	DM(ratio)	Sum(number)	Sum(ratio)
Raw Reads	13073380	/	21403089	/	18744014	/	53220483	/
reads < 15nt after removing 3 adaptor	56479	0.43%	93360	0.44%	83701	0.45%	233540	0.44%
Mappable Reads	13016901	99.57%	21309729	99.56%	18660313	99.55%	52986943	99.56%
Unique Raw Reads	5845397	/	7518469	/	8128225	/	17229208	/
Unique reads < 15nt after removing 3 adaptor	27585	0.47%	33231	0.44%	37821	0.47%	78593	0.46%
Unique Mappable Reads	5817812	99.53%	7485238	99.56%	8090404	99.53%	17150615	99.54%
Transcript Mapped Reads	10215169	78.14%	16560151	77.37%	14852579	79.24%	41627899	78.22%
Unique Transcript Mapped Reads	4436688	75.90%	5543443	73.73%	5959291	73.32%	12159979	70.58%
Number of input Transcript	133744	/	133744	/	133744	/	133744	/
Number of Coverd Transcript	111585	83.43%	113975	85.22%	114460	85.58%	119330	89.22%
