# Supplementary material for: Integrate Small RNA and Degradome Sequencing to Reveal Drought Memory Response in Wheat (Triticum aestivum L.)
Source: Int J Mol Sci. 2022 May 25;23(11):5917. doi: 10.3390/ijms23115917 (PMC9180835; doi:10.3390/ijms23115917)
Supplement: Supplementary file 1 [file ijms-23-05917-s001.zip › ijms-1728728-supplementary/Supplementary Files/Supplementary Tables/Table S6.xlsx]

## Sheet: Additional file 1
Additional file 1. The expression patterns of 64 drought memory-related miRNAs
miRNA ID	Normalized value mean									DM_0h/CG_0h			DM_1h/CG_1h			DM_6h/CG_6h			DM_12h/CG_12h
	DM_0h	CG_0h	DM_1h	CG_1h	DM_6h	CG_6h	DM_12h	CG_12h		log2(fold_change)	pvaluet		log2(fold_change)	pvaluet		log2(fold_change)	pvaluet		log2(fold_change)	pvaluet
PC-3p-123288_92	11.4346	4.04179	9.99636	4.95403	3.14173	4.9871	1.83645	6.71165		1.50034	0.0344		1.0128	0.054		-0.666643	0.461		-1.86975	0.0138
PC-3p-210687_47	0.508222	2.58051	0.804006	3.77861	2.55739	3.95717	0.460611	4.14869		-2.34412	0.0704		-2.23258	0.0716		-0.629795	0.602		-3.17103	0.0226
PC-3p-224262_44	0	0.271956	0	4.32624	0	2.70561	0	3.41316		-inf	0.423		-inf	0.0438		-inf	0.0555		-inf	0.166
PC-3p-325338_28	0.308911	1.30653	1.31319	0.276028	1.15003	1.30573	0.299148	0.434385		-2.08048	0.28		2.25019	0.0431		-0.183181	0.858		-0.538116	0.812
PC-3p-5049_3565	89.9989	106.401	85.7234	165.728	85.5465	141.966	51.3321	135.055		-0.241539	0.582		-0.951055	0.0319		-0.730762	0.305		-1.39561	0.205
PC-5p-248524_38	3.23948	1.9854	4.48734	1.63251	4.12826	0.990752	3.85215	1.91139		0.706338	0.258		1.45877	0.206		2.05894	0.0458		1.01105	0.139
PC-5p-3829_4633	148.448	157.575	155.888	79.7322	167.073	94.4433	148.35	143.858		-0.0860737	0.867		0.967272	0.00022		0.822956	0.0627		0.0443553	0.86
PC-5p-69560_185	8.41555	3.03772	2.68535	11.964	4.21001	5.53538	0.478397	4.40154		1.47007	0.333		-2.15551	0.276		-0.39486	0.251		-3.20173	0.0038
tae-MIR1130b-p5_2ss4AG21GA	0.999278	1.03457	-	-	-	-	0	0.896752		-0.0500799	0.972		-	-		-	-		-inf	0.0302
tae-MIR1137a-p3_1ss8CT	536.291	328.312	419.981	325.749	437.37	325.846	373.916	287.138		0.707949	0.214		0.366565	0.123		0.424661	0.193		0.380967	0.034
tae-miR1432-5p	106.14	298.561	145.292	277.313	97.9391	218.4	63.83	368.417		-1.49206	0.0567		-0.932556	0.0755		-1.15701	0.00827		-2.52904	0.0479
tae-MIR1432-p5_2ss6TG19AC_1	2.60722	9.79586	4.84113	13.0665	4.25152	12.0949	4.77338	12.8416		-1.90966	0.111		-1.43245	0.0629		-1.50834	0.00356		-1.42774	0.065
tae-MIR1432-p5_2ss6TG19AC_2	2.60722	9.79586	4.84113	13.0665	4.25152	12.0949	4.77338	12.8416		-1.90966	0.111		-1.43245	0.0629		-1.50834	0.00356		-1.42774	0.065
tae-MIR159-p5	109.652	90.4831	71.0772	132.85	15.8738	41.0725	10.8988	42.6417		0.277208	0.48		-0.902342	0.151		-1.37152	0.0196		-1.96809	0.0681
tae-miR160a_L+1R-1	1.60456	3.0676	2.1465	4.40538	3.30166	2.88143	2.2569	3.04481		-0.934937	0.0173		-1.03728	0.00753		0.19641	0.754		-0.432014	0.453
tae-MIR160b-p5_2ss6TG19AC	0.817133	3.14217	0.333395	2.62243	1.8697	0.990752	0.939008	3.00676		-1.94312	0.103		-2.9756	0.0997		0.916211	0.537		-1.679	0.0274
tae-MIR160e-p3_2ss6TG19AC_2	101.117	281.038	151.034	160.532	179.775	207.453	152.646	184.037		-1.47474	0.057		-0.0879825	0.797		-0.206595	0.037		-0.269804	0.46
tae-MIR160f-p5_2ss6TG19AC	1.10888	0.696615	0.804006	0.402213	1.78668	0.557457	0.939008	2.88119		0.670667	0.58		0.999247	0.527		1.68035	0.03		-1.61746	0.325
tae-miR164a-5p	1498.64	2132.05	2187.43	1615.17	2459.9	1536.46	2678.04	1710.73		-0.508591	0.341		0.43755	0.453		0.678993	0.03		0.646568	0.358
tae-miR164b-5p_L+1	6.81557	5.89906	8.15469	4.98887	9.34364	4.72503	6.98611	4.03849		0.20835	0.571		0.708917	0.104		0.983662	0.00421		0.790674	0.234
tae-MIR166g-p3_2ss6TG19AC	1.53655	1.22278	0.842582	0.552055	0	0.990752	0.598296	1.73927		0.329533	0.806		0.610005	0.705		-inf	0.0239		-1.53955	0.333
tae-miR167a-3p_L-1_1ss23CT	21.9084	51.1197	19.7805	70.7286	32.6086	48.2337	20.0729	41.2013		-1.2224	0.0258		-1.83821	0.0322		-0.564788	0.311		-1.03744	0.0673
tae-MIR167a-p5_2ss6TG19AC	12.3559	24.6503	8.87935	23.5177	13.1235	18.6785	8.86533	14.3003		-0.99641	0.092		-1.40522	0.0415		-0.509226	0.285		-0.689795	0.445
tae-miR169	16.0428	43.2839	16.199	18.847	20.1566	29.3986	6.42446	23.5182		-1.43191	0.0374		-0.218429	0.489		-0.544497	0.164		-1.87213	0.0228
tae-miR169a-5p	61.1254	129.428	53.5654	118.466	39.592	146.816	36.5156	83.2313		-1.08231	0.162		-1.14509	0.0227		-1.89072	0.00538		-1.18861	0.0514
tae-miR169b_R-1	27.0838	97.7701	41.8382	64.8691	38.2001	62.6976	21.3205	69.1867		-1.85196	0.0267		-0.632711	0.0905		-0.714832	0.213		-1.69826	0.0122
tae-miR169c-5p	16.0428	43.2839	16.199	18.847	20.1566	29.3986	6.42446	23.5182		-1.43191	0.0374		-0.218429	0.489		-0.544497	0.164		-1.87213	0.0228
tae-miR169d-5p	928.904	2145.68	1180.91	1312	1281.44	1556.17	753.815	1610.59		-1.20783	0.0897		-0.151859	0.466		-0.280233	0.496		-1.09531	0.0427
tae-miR169e-5p	65.5396	108.569	64.8278	76.0248	81.1537	75.2592	39.5217	88.7778		-0.728167	0.119		-0.229857	0.226		0.108789	0.617		-1.16755	0.0258
tae-miR169e-5p	65.5396	108.569	64.8278	76.0248	81.1537	75.2592	39.5217	88.7778		-0.728167	0.119		-0.229857	0.226		0.108789	0.617		-1.16755	0.0258
tae-MIR169f-p5_2ss6TG19AC	2.09627	3.29487	0	1.97984	0.297569	1.89068	0.956793	1.94705		-0.652395	0.39		-inf	0.0127		-2.66761	0.394		-1.02501	0.433
tae-miR169h-5p	16.0428	43.2839	16.199	18.847	20.1566	29.3986	6.42446	23.5182		-1.43191	0.0374		-0.218429	0.489		-0.544497	0.164		-1.87213	0.0228
tae-miR169h-5p_R-1	27.0838	97.7701	41.8382	64.8691	38.2001	62.6976	21.3205	69.1867		-1.85196	0.0267		-0.632711	0.0905		-0.714832	0.213		-1.69826	0.0122
tae-miR169i-5p_1ss9GA	249.946	730.385	261.69	411.84	292.645	552.958	177.775	467.228		-1.54704	0.0187		-0.654226	0.0537		-0.918019	0.0273		-1.39407	0.0185
tae-MIR169n-p3_1ss7TC	-	-	2.37014	0	1.15003	0	-	-		-	-		inf	0.337		inf	0.0285		-	-
tae-MIR169o-p5_2ss6TG19AC	14.6476	65.9599	20.19	38.3116	27.08	43.2632	15.3349	39.3831		-2.17093	0.0174		-0.924142	0.0478		-0.675915	0.354		-1.36076	0.0905
tae-MIR169-p3_1ss8AG	0.308911	2.46968	0.509187	2.6603	1.78605	2.24801	1.0678	1.99213		-2.99906	0.00882		-2.38532	0.0339		-0.33188	0.714		-0.899668	0.467
tae-miR171a	1452.48	3194.8	1507.95	3257.76	1572.71	2181.17	1117.51	2439.13		-1.13721	0.0105		-1.1113	0.0231		-0.471852	0.114		-1.12608	0.198
tae-miR171b	1452.48	3194.8	1507.95	3257.76	1572.71	2181.17	1117.51	2439.13		-1.13721	0.0105		-1.1113	0.0231		-0.471852	0.114		-1.12608	0.198
tae-MIR171c-p3_2ss6TG19AC	3.74771	9.66002	3.60618	11.0938	6.38681	10.9616	3.03304	8.3484		-1.36602	0.0151		-1.62121	0.0174		-0.779294	0.0886		-1.46073	0.185
tae-miR171f_1ss20CT	771.436	3621.85	1050.15	3200.83	849.018	2515.22	536.933	2700.92		-2.23111	0.0416		-1.60785	0.115		-1.56682	0.0999		-2.33064	0.0358
tae-MIR1862d-p3_1ss20TC	1.01644	3.15787	1.84277	2.31518	2.93671	1.28156	2.29706	1.17759		-1.63542	0.326		-0.329248	0.793		1.1963	0.0136		0.963952	0.108
tae-MIR2916-p3_1ss12TC	4820.21	4821.68	4391.99	7914.16	11572.6	5231.98	16858.5	6438.62		-0.000440841	0.999		-0.84956	0.103		1.14528	0.389		1.38865	0.0155
tae-miR396c-5p	5311.76	4480.74	7050.66	3155.29	8468.89	4043.83	7813.39	4475.66		0.245452	0.547		1.15998	0.174		1.06645	0.0144		0.803847	0.338
tae-miR408_L-1	88.2626	17.1246	188.482	12.9119	76.6454	13.4372	95.87	18.8237		2.36573	0.156		3.86766	0.166		2.51196	0.234		2.34853	0.00568
tae-MIR5067-p5_2ss6TG19AC_1	5.16937	6.28139	3.11739	4.69723	1.4476	6.087	1.83645	5.0811		-0.281096	0.691		-0.591474	0.269		-2.07207	0.0886		-1.46822	0.00552
tae-MIR5067-p5_2ss6TG19AC_2	5.16937	6.28139	3.11739	4.69723	1.4476	6.087	1.83645	5.0811		-0.281096	0.691		-0.591474	0.269		-2.07207	0.0886		-1.46822	0.00552
tae-MIR5067-p5_2ss6TG19AC_3	5.16937	6.28139	3.11739	4.69723	1.4476	6.087	1.83645	5.0811		-0.281096	0.691		-0.591474	0.269		-2.07207	0.0886		-1.46822	0.00552
tae-MIR5067-p5_2ss6TG19AC_4	5.16937	6.28139	3.11739	4.69723	1.4476	6.087	1.83645	5.0811		-0.281096	0.691		-0.591474	0.269		-2.07207	0.0886		-1.46822	0.00552
tae-miR5181b_L+1R-1	0.308911	0.254206	0	1.57763	0.678158	0.290811	-	-		0.281193	0.898		-inf	0.015		1.22154	0.639		-	-
tae-MIR530a-p5_2ss6TG19AC_1	2.53195	20.3271	4.49064	14.316	10.5566	11.9066	4.5098	19.0646		-3.00508	0.0269		-1.67263	0.0493		-0.173614	0.737		-2.07976	0.00669
tae-MIR530a-p5_2ss6TG19AC_2	2.53195	20.3271	4.49064	14.316	10.5566	11.9066	4.5098	19.0646		-3.00508	0.0269		-1.67263	0.0493		-0.173614	0.737		-2.07976	0.00669
tae-MIR530-p5	116.176	369.948	139.398	293.988	258.163	367.353	226.767	474.539		-1.67101	0.0176		-1.07654	0.0237		-0.508882	0.0597		-1.06532	0.0575
tae-miR531_L-2	62.5943	40.4028	107.037	54.8702	80.8906	44.5339	105.867	63.5483		0.631573	0.143		0.964009	0.0481		0.861068	0.315		0.736327	0.461
tae-MIR531-p3	23.6058	19.2718	27.1087	26.0877	25.9988	18.0635	32.9554	24.4278		0.292648	0.417		0.0553815	0.848		0.525363	0.00196		0.431993	0.448
tae-MIR6197-p5_2ss15AT19GA	48.8408	47.055	36.3583	50.8907	44.8913	51.7966	33.9317	46.0052		0.0537392	0.842		-0.485116	0.0241		-0.206423	0.425		-0.439163	0.192
tae-MIR7775-p5_2ss6TG19AC	0.262695	0.543913	0	0.98992	1.54015	0.266646	-	-		-1.04999	0.674		-inf	0.0127		2.53008	0.497		-	-
tae-MIR818b-p3_2ss6TG19AC	0	0.271956	1.64659	0.402213	1.15003	0	-	-		-inf	0.423		2.03345	0.073		inf	0.0285		-	-
tae-MIR9660-p3	7.63406	11.4572	6.8426	9.51179	6.3453	8.48681	3.39753	9.45466		-0.585733	0.189		-0.475173	0.545		-0.419533	0.443		-1.47654	0.02
tae-miR9662a-3p	48407.7	59305.6	43865.5	57340.4	36236.8	53029.1	34723.4	53363.7		-0.292933	0.178		-0.386465	0.232		-0.54933	0.141		-0.61995	0.0117
tae-miR9675-3p	331.223	336.483	303.877	287.755	325.701	301.179	189.368	364.409		-0.022729	0.961		0.078645	0.853		0.112927	0.813		-0.944368	0.0339
tae-miR9676-5p	1684.11	933.175	1588.86	938.654	1611.71	1015.69	1910.82	889.475		0.85177	0.0193		0.75933	0.0528		0.666129	0.0985		1.10317	0.00252
tae-MIR9676-p3_1ss21GA	469.737	396.226	514.992	283.967	545.912	298.454	723.694	390.471		0.245532	0.522		0.858825	0.0872		0.871159	0.0543		0.890164	0.0254
tae-miR9778	2782.59	2193.14	1919.59	3384.48	1968.39	2158.74	949.006	2262.45		0.343426	0.556		-0.81814	0.123		-0.133176	0.722		-1.2534	0.153

## Sheet: Additional file 2
Additional file 2.The degradome sequence results of 64 drought memory-related miRNAs
SmallRNA	SmallRNA_seq	Transcript	TranscriptAnnotation	GO_Term	KEGG_pathways	KOG_Description	Symbol	AlignmentScore	AlignmentRange	DegradomeDetection	CG_TPB	DD_TPB	DM_TPB	pvaluechi_square_nxn	DegradomeCleavageSite	CG_DegradomeReadNumber_Raw	CG_DegradomeReadNumber_Normalize	DD_DegradomeReadNumber_Raw	DD_DegradomeReadNumber_Normalize	DM_DegradomeReadNumber_Raw	DM_DegradomeReadNumber_Normalize	CG_DegradomeCategory	DD_DegradomeCategory	DM_DegradomeCategory	CG_Degradome_Pvalue	DD_Degradome_Pvalue	DM_Degradome_Pvalue
PC-3p-123288_92	CTTTTGCTGAGAGCTCGTCAGA	TraesCS2A02G514100.2	-	-	-	[S]Function unknown	-	4	583-604	Y	16.9981	0	0	4.59e-06	595	2	0.222222					2			0.891
PC-3p-123288_92	CTTTTGCTGAGAGCTCGTCAGA	TraesCS2A02G514100.1	-	-	-	[S]Function unknown	-	4	546-567	Y	16.9981	0	0	4.59e-06	558	2	0.222222					2			0.891
PC-3p-123288_92	CTTTTGCTGAGAGCTCGTCAGA	TraesCS2A02G514100.3	-	-	-	[S]Function unknown	-	4	645-666	Y	16.9981	0	0	4.59e-06	657	2	0.222222					2			0.891
PC-3p-210687_47	AAGGGTGGACTTTCTCATACT	TraesCS7D02G012900.1	-	GO:0043531(ADP binding)	-	[S]Function unknown	-	4	930-950	Y	76.4913	0	0	9.54e-25	941	2	1					2			0.92
PC-3p-210687_47	AAGGGTGGACTTTCTCATACT	TraesCS7A02G016300.1	-	GO:0043531(ADP binding)	-	[S]Function unknown	-	4	1169-1189	Y	76.4913	0	0	9.54e-25	1180	2	1					2			0.92
PC-3p-224262_44	CAGCTCGGCCGTCGTGTG	TraesCS6A02G000400.1	-	GO:0051287(NAD binding);GO:0055114(oxidation-reduction process);GO:0016616(oxidoreductase activity, acting on the CH-OH group of donors, NAD or NADP as acceptor);GO:0016491(oxidoreductase activity)	-	[C]Energy production and conversion	-	4	503-520	Y	0	38.9352	26.6752	5.18e-11	511			2	0.833333	1	0.5		3	4		1	1
PC-3p-224262_44	CAGCTCGGCCGTCGTGTG	TraesCS2D02G123200.1	-	GO:0003779(actin binding)	-	[S]Function unknown	-	4	767-783	Y	0	31.1482	53.3504	1.63e-16	774			2	0.666667	3	1		2	2		1	1
PC-3p-224262_44	CAGCTCGGCCGTCGTGTG	TraesCS5A02G386900.1	-	GO:0005975(carbohydrate metabolic process);GO:0030246(carbohydrate binding);GO:0003824(catalytic activity)	-	[S]Function unknown	-	3.5	1003-1020	Y	0	31.1482	53.3504	1.63e-16	1011			2	0.666667	3	1		2	2		1	1
PC-3p-224262_44	CAGCTCGGCCGTCGTGTG	TraesCS4D02G035700.1	-	GO:0016787(hydrolase activity)	-	[S]Function unknown	-	4	1095-1112	Y	152.983	0	0	9.09e-49	1103	2	2					2			1
PC-3p-224262_44	CAGCTCGGCCGTCGTGTG	TraesCS5D02G396700.1	-	GO:0005975(carbohydrate metabolic process);GO:0030246(carbohydrate binding);GO:0003824(catalytic activity)	-	[S]Function unknown	-	3.5	1066-1083	Y	0	31.1482	53.3504	1.63e-16	1074			2	0.666667	3	1		2	2		1	1
PC-3p-224262_44	CAGCTCGGCCGTCGTGTG	TraesCS5B02G391800.1	-	GO:0005975(carbohydrate metabolic process);GO:0030246(carbohydrate binding);GO:0003824(catalytic activity)	-	[S]Function unknown	-	3.5	1019-1036	Y	0	31.1482	53.3504	1.63e-16	1027			2	0.666667	3	1		2	2		1	1
PC-3p-224262_44	CAGCTCGGCCGTCGTGTG	TraesCS1A02G035600.1	-	-	-	[S]Function unknown	-	3.5	793-810	Y	0	140.167	0	4.33e-68	801			6	3				2			1
PC-3p-325338_28	TTGTGCTGCCCGCGCTCTTCA	TraesCS1D02G088700.1	-	-	-	[S]Function unknown	-	4	3374-3394	Y	229.474	0	53.3504	5.12e-46	3385	3	3			1	1	2		4	0.964		0.998
PC-3p-325338_28	TTGTGCTGCCCGCGCTCTTCA	TraesCS6D02G212400.1	Phenylalanine ammonia-lyase [Source:UniProtKB/TrEMBL;Acc:A0A1D6B7C8]	GO:0005737(cytoplasm);GO:0003824(catalytic activity);GO:0006559(L-phenylalanine catabolic process);GO:0016841(ammonia-lyase activity);GO:0045548(phenylalanine ammonia-lyase activity);GO:0009800(cinnamic acid biosynthetic process);GO:0016829(lyase activity);GO:0009698(phenylpropanoid metabolic process)	ko00940(Phenylpropanoid biosynthesis);ko00360(Phenylalanine metabolism)	[E]Amino acid transport and metabolism	-	4	1913-1934	Y	0	7.78704	71.1338	7.47e-34	1924			1	0.166667	8	1.33333		4	2		0.997	0.99
PC-3p-325338_28	TTGTGCTGCCCGCGCTCTTCA	TraesCS6D02G212400.3	Phenylalanine ammonia-lyase [Source:UniProtKB/TrEMBL;Acc:A0A1D6B7C8]	GO:0005737(cytoplasm);GO:0003824(catalytic activity);GO:0006559(L-phenylalanine catabolic process);GO:0016841(ammonia-lyase activity)	ko00940(Phenylpropanoid biosynthesis);ko00360(Phenylalanine metabolism)	[E]Amino acid transport and metabolism	-	4	1913-1934	Y	0	7.78704	71.1338	7.47e-34	1924			1	0.166667	8	1.33333		4	2		0.997	0.99
PC-3p-325338_28	TTGTGCTGCCCGCGCTCTTCA	TraesCS6A02G222800.1	-	GO:0005737(cytoplasm);GO:0003824(catalytic activity);GO:0006559(L-phenylalanine catabolic process);GO:0016841(ammonia-lyase activity)	ko00940(Phenylpropanoid biosynthesis);ko00360(Phenylalanine metabolism)	[E]Amino acid transport and metabolism	-	4	1747-1768	Y	0	7.78704	71.1338	7.47e-34	1758			1	0.166667	8	1.33333		4	2		0.997	0.99
PC-3p-325338_28	TTGTGCTGCCCGCGCTCTTCA	TraesCS6D02G212400.2	Phenylalanine ammonia-lyase [Source:UniProtKB/TrEMBL;Acc:A0A1D6B7C8]	GO:0005737(cytoplasm);GO:0003824(catalytic activity);GO:0006559(L-phenylalanine catabolic process);GO:0016841(ammonia-lyase activity)	ko00940(Phenylpropanoid biosynthesis);ko00360(Phenylalanine metabolism)	[E]Amino acid transport and metabolism	-	4	1154-1175	Y	0	7.78704	71.1338	7.47e-34	1165			1	0.166667	8	1.33333		4	2		0.997	0.99
PC-3p-5049_3565	TGCAGTCTTTCCTCAAGGTGG	TraesCS4A02G206400.1	Fructose-bisphosphate aldolase [Source:UniProtKB/TrEMBL;Acc:W5DTC2]	GO:0003824(catalytic activity);GO:0006096(glycolytic process);GO:0004332(fructose-bisphosphate aldolase activity);GO:0016829(lyase activity)	ko00710(Carbon fixation in photosynthetic organisms);ko00010(Glycolysis / Gluconeogenesis);ko00051(Fructose and mannose metabolism);ko00030(Pentose phosphate pathway);ko00680(Methane metabolism)	[G]Carbohydrate transport and metabolism	-	4	112-132	Y	76.4913	46.7222	53.3504	0.407	123	2	1	2	1	2	1	3	3	3	0.178	0.297	0.297
PC-3p-5049_3565	TGCAGTCTTTCCTCAAGGTGG	TraesCS4D02G107400.1	Fructose-bisphosphate aldolase [Source:UniProtKB/TrEMBL;Acc:W5ETU1]	GO:0003824(catalytic activity);GO:0006096(glycolytic process);GO:0004332(fructose-bisphosphate aldolase activity);GO:0016829(lyase activity)	ko00710(Carbon fixation in photosynthetic organisms);ko00010(Glycolysis / Gluconeogenesis);ko00051(Fructose and mannose metabolism);ko00030(Pentose phosphate pathway);ko00680(Methane metabolism)	[G]Carbohydrate transport and metabolism	-	4	93-113	Y	76.4913	140.167	53.3504	1.5e-12	104	2	1	4	3	2	1	3	2	3	0.178	0.95	0.297
PC-5p-248524_38	TGGTTGGTCTCTGTTCATTTC	TraesCS6D02G272600.1	-	GO:0004190(aspartic-type endopeptidase activity);GO:0006508(proteolysis)	-	[O]Posttranslational modification, protein turnover, chaperones	-	4	1665-1686	Y	89.2399	77.8704	0	4.53e-15	1677	3	1.16667	4	1.66667			2	2		0.907	0.959
PC-5p-248524_38	TGGTTGGTCTCTGTTCATTTC	TraesCS6A02G291200.1	-	GO:0016021(integral component of membrane);GO:0004190(aspartic-type endopeptidase activity);GO:0006508(proteolysis);GO:0016787(hydrolase activity);GO:0016020(membrane);GO:0008233(peptidase activity)	-	[O]Posttranslational modification, protein turnover, chaperones	-	4	1493-1514	Y	89.2399	31.1482	26.6752	6.52e-06	1505	3	1.16667	2	0.666667	1	0.5	2	3	4	0.907	0.315	0.987
PC-5p-248524_38	TGGTTGGTCTCTGTTCATTTC	TraesCS6B02G321200.1	-	GO:0004190(aspartic-type endopeptidase activity);GO:0006508(proteolysis)	-	[O]Posttranslational modification, protein turnover, chaperones	-	4	1672-1693	Y	127.486	77.8704	26.6752	3.68e-08	1684	4	1.66667	4	1.66667	1	0.5	2	2	4	0.907	0.959	0.987
PC-5p-3829_4633	TGGTCTGTGTTTGTTTCAAAC	TraesCS1D02G445300.1	ATP-dependent Clp protease proteolytic subunit [Source:UniProtKB/TrEMBL;Acc:A0A1D5SUC2]	GO:0004252(serine-type endopeptidase activity);GO:0006508(proteolysis)	-	[O]Posttranslational modification, protein turnover, chaperones	-	3.5	966-986	Y	0	0	106.701	2.58e-60	977					2	2			2			0.393
PC-5p-69560_185	TCATCTTGAGGAAGGACTGCA	TraesCS6B02G230000.1	-	-	-	[K]Transcription	-	1.5	1195-1215	Y	95.6141	11.6806	0	1.42e-23	1206	5	1.25	1	0.25			2	4		0.237	0.371
PC-5p-69560_185	TCATCTTGAGGAAGGACTGCA	TraesCS6D02G184500.2	-	-	-	[K]Transcription	-	2.5	985-1005	Y	95.6141	11.6806	0	1.42e-23	996	5	1.25	1	0.25			2	4		0.363	0.539
PC-5p-69560_185	TCATCTTGAGGAAGGACTGCA	TraesCS6D02G184500.1	-	-	-	[K]Transcription	-	2.5	985-1005	Y	95.6141	11.6806	0	1.42e-23	996	5	1.25	1	0.25			2	4		0.363	0.539
PC-5p-69560_185	TCATCTTGAGGAAGGACTGCA	TraesCS6A02G198600.1	-	-	-	[K]Transcription	-	1	1054-1074	Y	95.6141	11.6806	0	1.42e-23	1065	5	1.25	1	0.25			2	4		0.254	0.395
tae-MIR160b-p5_2ss6TG19AC	TGCCTGGTTCCCTGTATGCCA	TraesCS7D02G436800.1	Auxin response factor [Source:UniProtKB/TrEMBL;Acc:A0A1D6CM59]	GO:0006351(transcription, DNA-templated);GO:0005634(nucleus);GO:0003677(DNA binding);GO:0006355(regulation of transcription, DNA-templated);GO:0009725(response to hormone);GO:0009734(auxin-activated signaling pathway);GO:0005515(protein binding)	-	[K]Transcription	-	2	1910-1930	Y	9701.65	7576.79	6624.34	0.153	1921	507	126.833	648	162.167	496	124.167	0	0	0	0.0363	0.0397	0.0395
tae-MIR160b-p5_2ss6TG19AC	TGCCTGGTTCCCTGTATGCCA	TraesCS7B02G346700.2	Auxin response factor [Source:UniProtKB/TrEMBL;Acc:A0A1D6C1P2]	GO:0005634(nucleus);GO:0003677(DNA binding);GO:0006355(regulation of transcription, DNA-templated);GO:0009725(response to hormone);GO:0005515(protein binding)	-	[K]Transcription	-	2	1294-1314	Y	9701.65	7576.79	6624.34	0.153	1305	507	126.833	648	162.167	496	124.167	0	0	0	0.0363	0.0397	0.0395
tae-MIR160b-p5_2ss6TG19AC	TGCCTGGTTCCCTGTATGCCA	TraesCS2D02G376600.1	Auxin response factor [Source:UniProtKB/TrEMBL;Acc:A0A1D5UQG9]	GO:0006351(transcription, DNA-templated);GO:0005634(nucleus);GO:0003677(DNA binding);GO:0006355(regulation of transcription, DNA-templated);GO:0009725(response to hormone);GO:0009734(auxin-activated signaling pathway);GO:0005515(protein binding)	-	[K]Transcription	-	3	1405-1425	Y	2090.76	950.019	1102.57	5.64e-41	1416	82	27.3333	61	20.3333	62	20.6667	0	0	0	0.00904	0.0099	0.00985
tae-MIR160b-p5_2ss6TG19AC	TGCCTGGTTCCCTGTATGCCA	TraesCS2B02G397300.1	Auxin response factor [Source:UniProtKB/TrEMBL;Acc:A0A1D6RL08]	GO:0006351(transcription, DNA-templated);GO:0005634(nucleus);GO:0003677(DNA binding);GO:0006355(regulation of transcription, DNA-templated);GO:0009725(response to hormone);GO:0009734(auxin-activated signaling pathway);GO:0005515(protein binding)	-	[K]Transcription	-	3	1551-1571	Y	2090.76	950.019	1102.57	5.64e-41	1562	82	27.3333	61	20.3333	62	20.6667	0	0	0	0.00904	0.0099	0.00985
tae-MIR160b-p5_2ss6TG19AC	TGCCTGGTTCCCTGTATGCCA	TraesCS6A02G222300.1	Auxin response factor [Source:UniProtKB/TrEMBL;Acc:A0A341WTT9]	GO:0005634(nucleus);GO:0003677(DNA binding);GO:0006355(regulation of transcription, DNA-templated);GO:0009725(response to hormone)	-	[K]Transcription	-	2	1332-1352	Y	2167.25	1440.6	1369.33	0.000242	1343	85	28.3333	92	30.8333	77	25.6667	0	0	0	0.0363	0.0397	0.0395
tae-MIR160b-p5_2ss6TG19AC	TGCCTGGTTCCCTGTATGCCA	TraesCS2A02G380300.1	-	GO:0005634(nucleus);GO:0003677(DNA binding);GO:0006355(regulation of transcription, DNA-templated);GO:0009725(response to hormone);GO:0005515(protein binding)	-	[K]Transcription	-	3	1520-1540	Y	2090.76	950.019	1102.57	5.64e-41	1531	82	27.3333	61	20.3333	62	20.6667	0	0	0	0.00904	0.0099	0.00985
tae-MIR160b-p5_2ss6TG19AC	TGCCTGGTTCCCTGTATGCCA	TraesCS6D02G212700.1	Auxin response factor [Source:UniProtKB/TrEMBL;Acc:A0A341XPG8]	GO:0005634(nucleus);GO:0003677(DNA binding);GO:0006355(regulation of transcription, DNA-templated);GO:0009725(response to hormone);GO:0005515(protein binding)	-	[K]Transcription	-	2	1557-1577	Y	2167.25	1417.24	1369.33	3.99e-05	1568	85	28.3333	91	30.3333	77	25.6667	0	0	0	0.0363	0.0397	0.0395
tae-MIR160b-p5_2ss6TG19AC	TGCCTGGTTCCCTGTATGCCA	TraesCS1A02G156600.1	Auxin response factor [Source:UniProtKB/TrEMBL;Acc:A0A1D5RTK2]	GO:0006351(transcription, DNA-templated);GO:0005634(nucleus);GO:0003677(DNA binding);GO:0006355(regulation of transcription, DNA-templated);GO:0009725(response to hormone);GO:0009734(auxin-activated signaling pathway);GO:0005515(protein binding)	-	[K]Transcription	-	2	1329-1349	Y	19122.8	13019.9	13639.9	2.34e-37	1340	750	250	836	278.667	767	255.667	0	0	0	0.0363	0.0397	0.0395
tae-MIR160b-p5_2ss6TG19AC	TGCCTGGTTCCCTGTATGCCA	TraesCS6B02G258800.1	Auxin response factor [Source:UniProtKB/TrEMBL;Acc:A0A1D6AKX2]	GO:0006351(transcription, DNA-templated);GO:0005634(nucleus);GO:0003677(DNA binding);GO:0006355(regulation of transcription, DNA-templated);GO:0009725(response to hormone);GO:0009734(auxin-activated signaling pathway);GO:0005515(protein binding)	-	[K]Transcription	-	2	1500-1520	Y	2167.25	1440.6	1369.33	0.000242	1511	85	28.3333	92	30.8333	77	25.6667	0	0	0	0.0363	0.0397	0.0395
tae-MIR160b-p5_2ss6TG19AC	TGCCTGGTTCCCTGTATGCCA	TraesCS7A02G446900.1	Auxin response factor [Source:UniProtKB/TrEMBL;Acc:A0A1D6BQA8]	GO:0006351(transcription, DNA-templated);GO:0005634(nucleus);GO:0003677(DNA binding);GO:0006355(regulation of transcription, DNA-templated);GO:0009725(response to hormone);GO:0009734(auxin-activated signaling pathway);GO:0005515(protein binding)	-	[K]Transcription	-	2	1705-1725	Y	9676.15	7592.36	6588.77	0.0596	1716	506	126.5	647	162.5	494	123.5	0	0	0	0.0363	0.0397	0.0395
tae-MIR160b-p5_2ss6TG19AC	TGCCTGGTTCCCTGTATGCCA	TraesCS1B02G173700.1	Auxin response factor [Source:UniProtKB/TrEMBL;Acc:A0A1D5SG93]	GO:0006351(transcription, DNA-templated);GO:0005634(nucleus);GO:0003677(DNA binding);GO:0006355(regulation of transcription, DNA-templated);GO:0009725(response to hormone);GO:0009734(auxin-activated signaling pathway);GO:0005515(protein binding)	-	[K]Transcription	-	2	1925-1945	Y	19122.8	13019.9	13639.9	2.34e-37	1936	750	250	836	278.667	767	255.667	0	0	0	0.0363	0.0397	0.0395
tae-MIR160b-p5_2ss6TG19AC	TGCCTGGTTCCCTGTATGCCA	TraesCS7B02G346700.1	Auxin response factor [Source:UniProtKB/TrEMBL;Acc:A0A1D6C1P2]	GO:0006351(transcription, DNA-templated);GO:0005634(nucleus);GO:0003677(DNA binding);GO:0006355(regulation of transcription, DNA-templated);GO:0009725(response to hormone);GO:0009734(auxin-activated signaling pathway);GO:0005515(protein binding)	-	[K]Transcription	-	2	1753-1773	Y	9701.65	7576.79	6624.34	0.153	1764	507	126.833	648	162.167	496	124.167	0	0	0	0.0363	0.0397	0.0395
tae-MIR160b-p5_2ss6TG19AC	TGCCTGGTTCCCTGTATGCCA	TraesCS1D02G155100.1	Auxin response factor [Source:UniProtKB/TrEMBL;Acc:A0A1D5SVE0]	GO:0006351(transcription, DNA-templated);GO:0005634(nucleus);GO:0003677(DNA binding);GO:0006355(regulation of transcription, DNA-templated);GO:0009725(response to hormone);GO:0009734(auxin-activated signaling pathway);GO:0005515(protein binding)	-	[K]Transcription	-	2	1749-1769	Y	19122.8	13019.9	13639.9	2.34e-37	1760	750	250	836	278.667	767	255.667	0	0	0	0.0363	0.0397	0.0395
tae-miR1432-5p	TCAGGAGAGATGACACCGACG	TraesCS7B02G150600.1	Calcium-transporting ATPase [Source:UniProtKB/TrEMBL;Acc:A0A341YSV0]	GO:0016021(integral component of membrane);GO:0005516(calmodulin binding);GO:0005524(ATP binding);GO:0016020(membrane);GO:0000166(nucleotide binding);GO:0005388(calcium-transporting ATPase activity);GO:0016787(hydrolase activity);GO:0099132(ATP hydrolysis coupled cation transmembrane transport);GO:0006811(ion transport);GO:0006816(calcium ion transport);GO:0070588(calcium ion transmembrane transp…	-	[P]Inorganic ion transport and metabolism	-	1.5	257-277	Y	38.2457	14.0167	0	7.23e-07	268	5	0.5	3	0.3			2	2		0.996	0.999
tae-miR1432-5p	TCAGGAGAGATGACACCGACG	TraesCS6D02G142400.3	Calcium-transporting ATPase [Source:UniProtKB/TrEMBL;Acc:A0A1D6BC12]	GO:0016021(integral component of membrane);GO:0005516(calmodulin binding);GO:0005524(ATP binding);GO:0016020(membrane);GO:0000166(nucleotide binding);GO:0005388(calcium-transporting ATPase activity);GO:0070588(calcium ion transmembrane transport)	-	[P]Inorganic ion transport and metabolism	-	1	170-191	Y	24.6472	30.629	0	2.11e-06	182	3	0.322222	6	0.655556			2	2		0.872	0.938
tae-miR1432-5p	TCAGGAGAGATGACACCGACG	TraesCS6A02G152700.2	Calcium-transporting ATPase [Source:UniProtKB/TrEMBL;Acc:A0A1D6AEQ6]	GO:0016021(integral component of membrane);GO:0005516(calmodulin binding);GO:0005524(ATP binding);GO:0016020(membrane);GO:0000166(nucleotide binding);GO:0005388(calcium-transporting ATPase activity);GO:0016787(hydrolase activity);GO:0099132(ATP hydrolysis coupled cation transmembrane transport);GO:0006811(ion transport);GO:0006816(calcium ion transport);GO:0070588(calcium ion transmembrane transp…	-	[P]Inorganic ion transport and metabolism	-	1	239-260	Y	65.0176	26.8653	0	1.08e-10	251	4	0.85	5	0.575			2	2		0.872	0.938
tae-miR1432-5p	TCAGGAGAGATGACACCGACG	TraesCS6D02G142400.2	Calcium-transporting ATPase [Source:UniProtKB/TrEMBL;Acc:A0A1D6BC12]	GO:0016021(integral component of membrane);GO:0005516(calmodulin binding);GO:0005524(ATP binding);GO:0016020(membrane);GO:0000166(nucleotide binding);GO:0005388(calcium-transporting ATPase activity);GO:0070588(calcium ion transmembrane transport)	-	[P]Inorganic ion transport and metabolism	-	1	298-319	Y	16.9981	35.3012	0	6.26e-09	310	2	0.222222	7	0.755556			2	2		0.872	0.938
tae-miR1432-5p	TCAGGAGAGATGACACCGACG	TraesCS6B02G180700.4	Calcium-transporting ATPase [Source:UniProtKB/TrEMBL;Acc:A0A1D6AZF3]	GO:0016021(integral component of membrane);GO:0005516(calmodulin binding);GO:0005524(ATP binding);GO:0016020(membrane);GO:0000166(nucleotide binding);GO:0005388(calcium-transporting ATPase activity);GO:0070588(calcium ion transmembrane transport)	-	[P]Inorganic ion transport and metabolism	-	1.5	225-246	Y	43.77	52.8221	0	1.92e-10	237	5	0.572222	10	1.13056			2	2		0.996	0.999
tae-miR1432-5p	TCAGGAGAGATGACACCGACG	TraesCS7D02G252900.5	Calcium-transporting ATPase [Source:UniProtKB/TrEMBL;Acc:A0A341YWH3]	GO:0016021(integral component of membrane);GO:0005516(calmodulin binding);GO:0005524(ATP binding);GO:0016020(membrane);GO:0000166(nucleotide binding);GO:0005388(calcium-transporting ATPase activity);GO:0016787(hydrolase activity);GO:0099132(ATP hydrolysis coupled cation transmembrane transport);GO:0006811(ion transport);GO:0006816(calcium ion transport);GO:0070588(calcium ion transmembrane transp…	-	[P]Inorganic ion transport and metabolism	-	2	396-416	Y	22.9474	18.6889	0	0.000295	407	3	0.3	4	0.4			2	2		0.775	0.866
tae-miR1432-5p	TCAGGAGAGATGACACCGACG	TraesCS7B02G150600.3	Calcium-transporting ATPase [Source:UniProtKB/TrEMBL;Acc:A0A341YSV0]	GO:0016021(integral component of membrane);GO:0005516(calmodulin binding);GO:0005524(ATP binding);GO:0016020(membrane);GO:0000166(nucleotide binding);GO:0005388(calcium-transporting ATPase activity);GO:0070588(calcium ion transmembrane transport)	-	[P]Inorganic ion transport and metabolism	-	1.5	257-277	Y	22.9474	14.0167	0	0.000564	268	3	0.3	3	0.3			2	2		0.996	0.999
tae-miR1432-5p	TCAGGAGAGATGACACCGACG	TraesCS7D02G252900.3	Calcium-transporting ATPase [Source:UniProtKB/TrEMBL;Acc:A0A341YWH3]	GO:0016021(integral component of membrane);GO:0005516(calmodulin binding);GO:0005524(ATP binding);GO:0016020(membrane);GO:0000166(nucleotide binding);GO:0005388(calcium-transporting ATPase activity);GO:0070588(calcium ion transmembrane transport)	-	[P]Inorganic ion transport and metabolism	-	2	396-416	Y	22.9474	18.6889	0	0.000295	407	3	0.3	4	0.4			2	2		0.775	0.866
tae-miR1432-5p	TCAGGAGAGATGACACCGACG	TraesCS7A02G254400.6	Calcium-transporting ATPase [Source:UniProtKB/TrEMBL;Acc:A0A1D6DD87]	GO:0016021(integral component of membrane);GO:0005524(ATP binding);GO:0016020(membrane);GO:0000166(nucleotide binding);GO:0005388(calcium-transporting ATPase activity);GO:0016787(hydrolase activity);GO:0099132(ATP hydrolysis coupled cation transmembrane transport);GO:0006811(ion transport);GO:0006816(calcium ion transport);GO:0070588(calcium ion transmembrane transport)	-	[P]Inorganic ion transport and metabolism	-	1.5	159-179	Y	15.2983	9.34445	0	0.00682	170	2	0.2	2	0.2			2	2		0.996	0.999
tae-miR1432-5p	TCAGGAGAGATGACACCGACG	TraesCS7B02G104500.1	-	GO:0005525(GTP binding);GO:0003924(GTPase activity);GO:0000166(nucleotide binding)	-	[S]Function unknown	-	4	2123-2142	Y	50.9942	0	0	9.69e-17	2133	2	0.666667					2			0.932
tae-miR1432-5p	TCAGGAGAGATGACACCGACG	TraesCS7B02G150600.2	Calcium-transporting ATPase [Source:UniProtKB/TrEMBL;Acc:A0A341YSV0]	GO:0016021(integral component of membrane);GO:0005516(calmodulin binding);GO:0005524(ATP binding);GO:0016020(membrane);GO:0000166(nucleotide binding);GO:0005388(calcium-transporting ATPase activity);GO:0070588(calcium ion transmembrane transport)	-	[P]Inorganic ion transport and metabolism	-	1.5	257-277	Y	30.5965	14.0167	0	2.94e-05	268	4	0.4	3	0.3			0	1		0.0775	0.0474
tae-miR1432-5p	TCAGGAGAGATGACACCGACG	TraesCS6B02G180700.2	Calcium-transporting ATPase [Source:UniProtKB/TrEMBL;Acc:A0A1D6AZF3]	GO:0016021(integral component of membrane);GO:0005516(calmodulin binding);GO:0005524(ATP binding);GO:0016020(membrane);GO:0000166(nucleotide binding);GO:0005388(calcium-transporting ATPase activity);GO:0070588(calcium ion transmembrane transport)	-	[P]Inorganic ion transport and metabolism	-	1.5	225-246	Y	43.77	52.8221	0	1.92e-10	237	5	0.572222	10	1.13056			2	2		0.996	0.999
tae-miR1432-5p	TCAGGAGAGATGACACCGACG	TraesCS1A02G435100.1	-	GO:0005509(calcium ion binding)	-	[D]Cell cycle control, cell division, chromosome partitioning ;[T]Signal transduction mechanisms ;[Z]Cytoskeleton	-	1.5	151-171	Y	57.3685	23.3611	0	1.44e-09	162	3	0.75	2	0.5			2	2		0.996	0.999
tae-miR1432-5p	TCAGGAGAGATGACACCGACG	TraesCS7A02G254400.2	Calcium-transporting ATPase [Source:UniProtKB/TrEMBL;Acc:A0A1D6DD87]	GO:0016021(integral component of membrane);GO:0005516(calmodulin binding);GO:0005524(ATP binding);GO:0016020(membrane);GO:0000166(nucleotide binding);GO:0005388(calcium-transporting ATPase activity);GO:0070588(calcium ion transmembrane transport)	-	[P]Inorganic ion transport and metabolism	-	1.5	181-201	Y	15.2983	9.34445	0	0.00682	192	2	0.2	2	0.2			2	2		0.996	0.999
tae-miR1432-5p	TCAGGAGAGATGACACCGACG	TraesCS6B02G180700.5	Calcium-transporting ATPase [Source:UniProtKB/TrEMBL;Acc:A0A1D6AZF3]	GO:0016021(integral component of membrane);GO:0005516(calmodulin binding);GO:0005524(ATP binding);GO:0016020(membrane);GO:0000166(nucleotide binding);GO:0005388(calcium-transporting ATPase activity);GO:0016787(hydrolase activity);GO:0099132(ATP hydrolysis coupled cation transmembrane transport);GO:0006811(ion transport);GO:0006816(calcium ion transport);GO:0070588(calcium ion transmembrane transp…	-	[P]Inorganic ion transport and metabolism	-	1.5	225-246	Y	43.77	52.8221	0	1.92e-10	237	5	0.572222	10	1.13056			2	2		0.996	0.999
tae-miR1432-5p	TCAGGAGAGATGACACCGACG	TraesCS7D02G252900.4	Calcium-transporting ATPase [Source:UniProtKB/TrEMBL;Acc:A0A341YWH3]	GO:0016021(integral component of membrane);GO:0005516(calmodulin binding);GO:0005524(ATP binding);GO:0016020(membrane);GO:0000166(nucleotide binding);GO:0005388(calcium-transporting ATPase activity);GO:0070588(calcium ion transmembrane transport)	-	[P]Inorganic ion transport and metabolism	-	2	396-416	Y	22.9474	18.6889	0	0.000295	407	3	0.3	4	0.4			2	2		0.775	0.866
tae-miR1432-5p	TCAGGAGAGATGACACCGACG	TraesCS7D02G252900.2	Calcium-transporting ATPase [Source:UniProtKB/TrEMBL;Acc:A0A341YWH3]	GO:0016021(integral component of membrane);GO:0005516(calmodulin binding);GO:0005524(ATP binding);GO:0016020(membrane);GO:0000166(nucleotide binding);GO:0005388(calcium-transporting ATPase activity);GO:0070588(calcium ion transmembrane transport)	-	[P]Inorganic ion transport and metabolism	-	2	396-416	Y	22.9474	18.6889	0	0.000295	407	3	0.3	4	0.4			2	2		0.775	0.866
tae-miR1432-5p	TCAGGAGAGATGACACCGACG	TraesCS7A02G254400.5	Calcium-transporting ATPase [Source:UniProtKB/TrEMBL;Acc:A0A1D6DD87]	GO:0016021(integral component of membrane);GO:0005516(calmodulin binding);GO:0005524(ATP binding);GO:0016020(membrane);GO:0000166(nucleotide binding);GO:0005388(calcium-transporting ATPase activity);GO:0070588(calcium ion transmembrane transport)	-	[P]Inorganic ion transport and metabolism	-	1.5	172-192	Y	15.2983	14.0167	0	0.00281	183	2	0.2	3	0.3			2	2		0.996	0.999
tae-miR1432-5p	TCAGGAGAGATGACACCGACG	TraesCS7A02G254400.3	Calcium-transporting ATPase [Source:UniProtKB/TrEMBL;Acc:A0A1D6DD87]	GO:0016021(integral component of membrane);GO:0005516(calmodulin binding);GO:0005524(ATP binding);GO:0016020(membrane);GO:0000166(nucleotide binding);GO:0005388(calcium-transporting ATPase activity);GO:0070588(calcium ion transmembrane transport)	-	[P]Inorganic ion transport and metabolism	-	1.5	181-201	Y	22.9474	9.34445	0	0.000291	192	3	0.3	2	0.2			2	2		0.996	0.999
tae-miR1432-5p	TCAGGAGAGATGACACCGACG	TraesCS6B02G180700.6	Calcium-transporting ATPase [Source:UniProtKB/TrEMBL;Acc:A0A1D6AZF3]	GO:0016021(integral component of membrane);GO:0005516(calmodulin binding);GO:0005524(ATP binding);GO:0016020(membrane);GO:0000166(nucleotide binding);GO:0005388(calcium-transporting ATPase activity);GO:0016787(hydrolase activity);GO:0099132(ATP hydrolysis coupled cation transmembrane transport);GO:0006811(ion transport);GO:0006816(calcium ion transport);GO:0070588(calcium ion transmembrane transp…	-	[P]Inorganic ion transport and metabolism	-	1.5	225-246	Y	43.77	52.8221	0	1.92e-10	237	5	0.572222	10	1.13056			2	2		0.996	0.999
tae-miR1432-5p	TCAGGAGAGATGACACCGACG	TraesCS6A02G152700.1	Calcium-transporting ATPase [Source:UniProtKB/TrEMBL;Acc:A0A1D6AEQ6]	GO:0016021(integral component of membrane);GO:0005516(calmodulin binding);GO:0005524(ATP binding);GO:0016020(membrane);GO:0000166(nucleotide binding);GO:0005388(calcium-transporting ATPase activity);GO:0070588(calcium ion transmembrane transport)	-	[P]Inorganic ion transport and metabolism	-	1	239-260	Y	65.0176	26.8653	0	1.08e-10	251	4	0.85	5	0.575			2	2		0.872	0.938
tae-miR1432-5p	TCAGGAGAGATGACACCGACG	TraesCS7B02G150600.6	Calcium-transporting ATPase [Source:UniProtKB/TrEMBL;Acc:A0A341YSV0]	GO:0016021(integral component of membrane);GO:0005516(calmodulin binding);GO:0005524(ATP binding);GO:0016020(membrane);GO:0000166(nucleotide binding);GO:0005388(calcium-transporting ATPase activity);GO:0016787(hydrolase activity);GO:0099132(ATP hydrolysis coupled cation transmembrane transport);GO:0006811(ion transport);GO:0006816(calcium ion transport);GO:0070588(calcium ion transmembrane transp…	-	[P]Inorganic ion transport and metabolism	-	1.5	257-277	Y	30.5965	18.6889	0	4.66e-05	268	4	0.4	4	0.4			2	2		0.996	0.999
tae-miR1432-5p	TCAGGAGAGATGACACCGACG	TraesCS7B02G150600.5	Calcium-transporting ATPase [Source:UniProtKB/TrEMBL;Acc:A0A341YSV0]	GO:0016021(integral component of membrane);GO:0005516(calmodulin binding);GO:0005524(ATP binding);GO:0016020(membrane);GO:0000166(nucleotide binding);GO:0005388(calcium-transporting ATPase activity);GO:0070588(calcium ion transmembrane transport)	-	[P]Inorganic ion transport and metabolism	-	1.5	257-277	Y	38.2457	14.0167	0	7.23e-07	268	5	0.5	3	0.3			2	2		0.996	0.999
tae-miR1432-5p	TCAGGAGAGATGACACCGACG	TraesCS1A02G435200.1	-	GO:0016021(integral component of membrane);GO:0005509(calcium ion binding);GO:0016020(membrane)	-	[D]Cell cycle control, cell division, chromosome partitioning ;[T]Signal transduction mechanisms ;[Z]Cytoskeleton	-	1.5	98-118	Y	229.474	140.167	0	3.23e-33	109	4	3	3	3			2	2		0.996	0.999
tae-miR1432-5p	TCAGGAGAGATGACACCGACG	TraesCS7A02G254400.4	Calcium-transporting ATPase [Source:UniProtKB/TrEMBL;Acc:A0A1D6DD87]	GO:0016021(integral component of membrane);GO:0005516(calmodulin binding);GO:0005524(ATP binding);GO:0016020(membrane);GO:0000166(nucleotide binding);GO:0005388(calcium-transporting ATPase activity);GO:0070588(calcium ion transmembrane transport)	-	[P]Inorganic ion transport and metabolism	-	1.5	181-201	Y	7.64913	9.34445	0	0.0189	192	1	0.1	2	0.2			4	2		1	0.999
tae-miR1432-5p	TCAGGAGAGATGACACCGACG	TraesCS7D02G252900.1	Calcium-transporting ATPase [Source:UniProtKB/TrEMBL;Acc:A0A341YWH3]	GO:0016021(integral component of membrane);GO:0005516(calmodulin binding);GO:0005524(ATP binding);GO:0016020(membrane);GO:0000166(nucleotide binding);GO:0005388(calcium-transporting ATPase activity);GO:0070588(calcium ion transmembrane transport)	-	[P]Inorganic ion transport and metabolism	-	2	396-416	Y	22.9474	14.0167	0	0.000564	407	3	0.3	3	0.3			2	2		0.775	0.866
tae-miR1432-5p	TCAGGAGAGATGACACCGACG	TraesCS1D02G444200.1	-	GO:0005509(calcium ion binding)	-	[D]Cell cycle control, cell division, chromosome partitioning ;[T]Signal transduction mechanisms ;[Z]Cytoskeleton	-	3.5	41-61	Y	133.86	23.3611	0	1.51e-29	52	5	1.75	2	0.5			2	2		0.662	0.769
tae-miR1432-5p	TCAGGAGAGATGACACCGACG	TraesCS1B02G470900.1	-	GO:0016021(integral component of membrane);GO:0005509(calcium ion binding);GO:0016020(membrane)	-	[D]Cell cycle control, cell division, chromosome partitioning ;[T]Signal transduction mechanisms ;[Z]Cytoskeleton	-	3.5	189-209	Y	57.3685	23.3611	0	1.44e-09	200	3	0.75	2	0.5			2	2		0.662	0.769
tae-miR1432-5p	TCAGGAGAGATGACACCGACG	TraesCS6B02G180700.3	Calcium-transporting ATPase [Source:UniProtKB/TrEMBL;Acc:A0A1D6AZF3]	GO:0016021(integral component of membrane);GO:0005516(calmodulin binding);GO:0005524(ATP binding);GO:0016020(membrane);GO:0000166(nucleotide binding);GO:0005388(calcium-transporting ATPase activity);GO:0016787(hydrolase activity);GO:0099132(ATP hydrolysis coupled cation transmembrane transport);GO:0006811(ion transport);GO:0006816(calcium ion transport);GO:0070588(calcium ion transmembrane transp…	-	[P]Inorganic ion transport and metabolism	-	1.5	225-246	Y	43.77	52.8221	0	1.92e-10	237	5	0.572222	10	1.13056			2	2		0.996	0.999
tae-miR1432-5p	TCAGGAGAGATGACACCGACG	TraesCS6B02G180700.1	Calcium-transporting ATPase [Source:UniProtKB/TrEMBL;Acc:A0A1D6AZF3]	GO:0016021(integral component of membrane);GO:0005516(calmodulin binding);GO:0005524(ATP binding);GO:0016020(membrane);GO:0000166(nucleotide binding);GO:0005388(calcium-transporting ATPase activity);GO:0070588(calcium ion transmembrane transport)	-	[P]Inorganic ion transport and metabolism	-	1.5	225-246	Y	43.77	48.1499	0	1.95e-09	237	5	0.572222	9	1.03056			2	2		0.996	0.999
tae-miR1432-5p	TCAGGAGAGATGACACCGACG	TraesCS1B02G471000.1	-	GO:0005509(calcium ion binding)	-	[D]Cell cycle control, cell division, chromosome partitioning ;[T]Signal transduction mechanisms ;[Z]Cytoskeleton	-	3.5	83-103	Y	57.3685	23.3611	0	1.44e-09	94	3	0.75	2	0.5			2	2		0.662	0.769
tae-miR1432-5p	TCAGGAGAGATGACACCGACG	TraesCS7B02G150600.4	Calcium-transporting ATPase [Source:UniProtKB/TrEMBL;Acc:A0A341YSV0]	GO:0016021(integral component of membrane);GO:0005516(calmodulin binding);GO:0005524(ATP binding);GO:0016020(membrane);GO:0000166(nucleotide binding);GO:0005388(calcium-transporting ATPase activity);GO:0016787(hydrolase activity);GO:0099132(ATP hydrolysis coupled cation transmembrane transport);GO:0006811(ion transport);GO:0006816(calcium ion transport);GO:0070588(calcium ion transmembrane transp…	-	[P]Inorganic ion transport and metabolism	-	1.5	257-277	Y	15.2983	9.34445	0	0.00682	268	2	0.2	2	0.2			2	2		0.996	0.999
tae-miR1432-5p	TCAGGAGAGATGACACCGACG	TraesCS6D02G142400.1	Calcium-transporting ATPase [Source:UniProtKB/TrEMBL;Acc:A0A1D6BC12]	GO:0016021(integral component of membrane);GO:0005516(calmodulin binding);GO:0005524(ATP binding);GO:0016020(membrane);GO:0000166(nucleotide binding);GO:0005388(calcium-transporting ATPase activity);GO:0016787(hydrolase activity);GO:0099132(ATP hydrolysis coupled cation transmembrane transport);GO:0006811(ion transport);GO:0006816(calcium ion transport);GO:0070588(calcium ion transmembrane transp…	-	[P]Inorganic ion transport and metabolism	-	1	170-191	Y	24.6472	35.3012	0	1.35e-07	182	3	0.322222	7	0.755556			2	2		0.872	0.938
tae-miR1432-5p	TCAGGAGAGATGACACCGACG	TraesCS7A02G254400.1	Calcium-transporting ATPase [Source:UniProtKB/TrEMBL;Acc:A0A1D6DD87]	GO:0016021(integral component of membrane);GO:0005516(calmodulin binding);GO:0005524(ATP binding);GO:0016020(membrane);GO:0000166(nucleotide binding);GO:0005388(calcium-transporting ATPase activity);GO:0016787(hydrolase activity);GO:0099132(ATP hydrolysis coupled cation transmembrane transport);GO:0006811(ion transport);GO:0006816(calcium ion transport);GO:0070588(calcium ion transmembrane transp…	-	[P]Inorganic ion transport and metabolism	-	1.5	181-201	Y	15.2983	9.34445	0	0.00682	192	2	0.2	2	0.2			2	2		0.996	0.999
tae-miR164a-5p	TGGAGAAGCAGGGCACGTGCT	TraesCS7D02G452500.1	-	GO:0005634(nucleus);GO:0003677(DNA binding);GO:0006355(regulation of transcription, DNA-templated)	-	[S]Function unknown	-	1	839-859	Y	382.457	362.097	386.79	3.68e-07	850	20	5	31	7.75	29	7.25	0	0	0	0.0635	0.0693	0.069
tae-miR164a-5p	TGGAGAAGCAGGGCACGTGCT	TraesCS7B02G364600.1	-	GO:0005634(nucleus);GO:0003677(DNA binding);GO:0006355(regulation of transcription, DNA-templated)	-	[S]Function unknown	-	1	901-921	Y	382.457	362.097	386.79	3.68e-07	912	20	5	31	7.75	29	7.25	2	2	2	0.988	0.997	0.998
tae-miR164a-5p	TGGAGAAGCAGGGCACGTGCT	TraesCS5D02G059700.2	NAC transcription factor [Source:UniProtKB/TrEMBL;Acc:T2BAM9]	GO:0005634(nucleus);GO:0003677(DNA binding);GO:0006355(regulation of transcription, DNA-templated)	-	[S]Function unknown	-	1	744-764	Y	688.422	918.87	764.689	2.31e-31	755	54	9	118	19.6667	86	14.3333	0	0	0	0.0635	0.0693	0.069
tae-miR164a-5p	TGGAGAAGCAGGGCACGTGCT	TraesCS7A02G305200.1	-	GO:0005634(nucleus);GO:0003677(DNA binding);GO:0006355(regulation of transcription, DNA-templated)	-	[S]Function unknown	-	2.5	746-766	Y	1415.09	1004.53	1075.9	0.000305	757	38	18.5	48	21.5	44	20.1667	2	2	2	0.492	0.599	0.607
tae-miR164a-5p	TGGAGAAGCAGGGCACGTGCT	TraesCS7A02G464800.1	-	GO:0005634(nucleus);GO:0003677(DNA binding);GO:0006355(regulation of transcription, DNA-templated)	-	[S]Function unknown	-	1	845-865	Y	382.457	362.097	386.79	3.68e-07	856	20	5	31	7.75	29	7.25	0	0	0	0.0635	0.0693	0.069
tae-miR164a-5p	TGGAGAAGCAGGGCACGTGCT	TraesCS5B02G054200.2	NAC transcription factor 6A [Source:UniProtKB/TrEMBL;Acc:A0A088AX61]	GO:0005634(nucleus);GO:0003677(DNA binding);GO:0006355(regulation of transcription, DNA-templated)	-	[S]Function unknown	-	1	783-803	Y	688.422	918.87	764.689	2.31e-31	794	54	9	118	19.6667	86	14.3333	0	0	0	0.0635	0.0693	0.069
tae-miR164a-5p	TGGAGAAGCAGGGCACGTGCT	TraesCS5D02G059700.1	NAC transcription factor [Source:UniProtKB/TrEMBL;Acc:T2BAM9]	GO:0005634(nucleus);GO:0003677(DNA binding);GO:0006355(regulation of transcription, DNA-templated)	-	[S]Function unknown	-	1	741-761	Y	688.422	918.87	764.689	2.31e-31	752	54	9	118	19.6667	86	14.3333	0	0	0	0.0635	0.0693	0.069
tae-miR164a-5p	TGGAGAAGCAGGGCACGTGCT	TraesCS5A02G049100.1	-	GO:0003677(DNA binding);GO:0006355(regulation of transcription, DNA-templated)	-	[S]Function unknown	-	1	786-806	Y	688.422	918.87	764.689	2.31e-31	797	54	9	118	19.6667	86	14.3333	0	0	0	0.0635	0.0693	0.069
tae-miR164a-5p	TGGAGAAGCAGGGCACGTGCT	TraesCS7B02G205600.1	-	GO:0005634(nucleus);GO:0003677(DNA binding);GO:0006355(regulation of transcription, DNA-templated)	-	[S]Function unknown	-	2.5	759-779	Y	267.72	280.333	248.968	0.000154	770	10	3.5	18	6	14	4.66667	2	2	2	0.492	0.599	0.607
tae-miR164a-5p	TGGAGAAGCAGGGCACGTGCT	TraesCS7D02G451700.1	-	GO:0005634(nucleus);GO:0003677(DNA binding);GO:0006355(regulation of transcription, DNA-templated)	-	[S]Function unknown	-	1	864-884	Y	688.422	794.278	586.854	9.82e-15	875	9	9	17	17	11	11	0	0	2	0.0635	0.0693	0.998
tae-miR164a-5p	TGGAGAAGCAGGGCACGTGCT	TraesCS5A02G049100.2	-	GO:0003677(DNA binding);GO:0006355(regulation of transcription, DNA-templated);GO:0005634(nucleus)	-	[S]Function unknown	-	1	789-809	Y	688.422	918.87	764.689	2.31e-31	800	54	9	118	19.6667	86	14.3333	0	0	0	0.0635	0.0693	0.069
tae-miR164a-5p	TGGAGAAGCAGGGCACGTGCT	TraesCS7B02G365300.1	-	GO:0005634(nucleus);GO:0003677(DNA binding);GO:0006355(regulation of transcription, DNA-templated)	-	[S]Function unknown	-	1	900-920	Y	382.457	362.097	386.79	3.68e-07	911	20	5	31	7.75	29	7.25	0	2	0	0.0635	0.997	0.069
tae-miR164a-5p	TGGAGAAGCAGGGCACGTGCT	TraesCS5D02G137900.1	-	GO:0005576(extracellular region);GO:0008283(cell population proliferation);GO:0008083(growth factor activity);GO:0010469(regulation of signaling receptor activity)	-	[S]Function unknown	-	4	163-183	Y	101.988	171.315	142.268	7.83e-11	174	4	1.33333	11	3.66667	8	2.66667	2	2	2	0.995	0.999	0.999
tae-miR164a-5p	TGGAGAAGCAGGGCACGTGCT	TraesCS5B02G054200.1	NAC transcription factor 6A [Source:UniProtKB/TrEMBL;Acc:A0A088AX61]	GO:0005634(nucleus);GO:0003677(DNA binding);GO:0006355(regulation of transcription, DNA-templated)	-	[S]Function unknown	-	1	780-800	Y	688.422	918.87	764.689	2.31e-31	791	54	9	118	19.6667	86	14.3333	0	0	0	0.0635	0.0693	0.069
tae-miR164a-5p	TGGAGAAGCAGGGCACGTGCT	TraesCS2B02G343600.1	-	GO:0003677(DNA binding);GO:0006355(regulation of transcription, DNA-templated);GO:0005634(nucleus)	-	[S]Function unknown	-	3	769-789	Y	535.439	654.111	248.968	3.56e-35	780	21	7	42	14	14	4.66667	0	0	0	0.021	0.0229	0.0228
tae-miR164a-5p	TGGAGAAGCAGGGCACGTGCT	TraesCS7D02G302000.1	-	GO:0005634(nucleus);GO:0003677(DNA binding);GO:0006355(regulation of transcription, DNA-templated)	-	[S]Function unknown	-	2.5	719-739	Y	1300.35	957.806	1022.55	0.000209	730	37	17	47	20.5	43	19.1667	2	2	2	0.492	0.599	0.607
tae-miR164a-5p	TGGAGAAGCAGGGCACGTGCT	TraesCS2D02G324700.1	RNAC1 transcription factor [Source:UniProtKB/TrEMBL;Acc:A0A1D5UHY0]	GO:0005634(nucleus);GO:0003677(DNA binding);GO:0006355(regulation of transcription, DNA-templated)	-	[S]Function unknown	-	3	728-748	Y	535.439	654.111	248.968	3.56e-35	739	21	7	42	14	14	4.66667	0	0	0	0.021	0.0229	0.0228
tae-miR164a-5p	TGGAGAAGCAGGGCACGTGCT	TraesCS7A02G464100.1	-	GO:0005634(nucleus);GO:0003677(DNA binding);GO:0006355(regulation of transcription, DNA-templated)	-	[S]Function unknown	-	1	876-896	Y	0	93.4445	0	1.23e-45	887			2	2				2			0.997
tae-miR164a-5p	TGGAGAAGCAGGGCACGTGCT	TraesCS2A02G338300.1	-	GO:0005634(nucleus);GO:0003677(DNA binding);GO:0006355(regulation of transcription, DNA-templated)	-	[S]Function unknown	-	3	768-788	Y	535.439	654.111	248.968	3.56e-35	779	21	7	42	14	14	4.66667	0	0	0	0.021	0.0229	0.0228
tae-miR164b-5p_L+1	CTGGAGAAGCAGGGCACGTGCA	TraesCS5A02G049100.1	-	GO:0003677(DNA binding);GO:0006355(regulation of transcription, DNA-templated)	-	[S]Function unknown	-	2	786-807	Y	12.7486	0	17.7835	5.87e-05	798	1	0.166667			2	0.333333	4		2	0.907		0.872
tae-miR164b-5p_L+1	CTGGAGAAGCAGGGCACGTGCA	TraesCS5B02G054200.2	NAC transcription factor 6A [Source:UniProtKB/TrEMBL;Acc:A0A088AX61]	GO:0005634(nucleus);GO:0003677(DNA binding);GO:0006355(regulation of transcription, DNA-templated)	-	[S]Function unknown	-	2	783-804	Y	12.7486	0	17.7835	5.87e-05	795	1	0.166667			2	0.333333	4		2	0.907		0.872
tae-miR164b-5p_L+1	CTGGAGAAGCAGGGCACGTGCA	TraesCS5A02G049100.2	-	GO:0003677(DNA binding);GO:0006355(regulation of transcription, DNA-templated);GO:0005634(nucleus)	-	[S]Function unknown	-	2	789-810	Y	12.7486	0	17.7835	5.87e-05	801	1	0.166667			2	0.333333	4		2	0.907		0.872
tae-miR164b-5p_L+1	CTGGAGAAGCAGGGCACGTGCA	TraesCS5D02G059700.1	NAC transcription factor [Source:UniProtKB/TrEMBL;Acc:T2BAM9]	GO:0005634(nucleus);GO:0003677(DNA binding);GO:0006355(regulation of transcription, DNA-templated)	-	[S]Function unknown	-	2	741-762	Y	12.7486	0	17.7835	5.87e-05	753	1	0.166667			2	0.333333	4		2	0.907		0.872
tae-miR164b-5p_L+1	CTGGAGAAGCAGGGCACGTGCA	TraesCS7D02G302000.1	-	GO:0005634(nucleus);GO:0003677(DNA binding);GO:0006355(regulation of transcription, DNA-templated)	-	[S]Function unknown	-	3.5	719-740	Y	25.4971	140.167	17.7835	7.75e-39	731	1	0.333333	6	3	1	0.333333	4	2	4	0.578	0.519	0.628
tae-miR164b-5p_L+1	CTGGAGAAGCAGGGCACGTGCA	TraesCS5B02G054200.1	NAC transcription factor 6A [Source:UniProtKB/TrEMBL;Acc:A0A088AX61]	GO:0005634(nucleus);GO:0003677(DNA binding);GO:0006355(regulation of transcription, DNA-templated)	-	[S]Function unknown	-	2	780-801	Y	12.7486	0	17.7835	5.87e-05	792	1	0.166667			2	0.333333	4		2	0.907		0.872
tae-miR164b-5p_L+1	CTGGAGAAGCAGGGCACGTGCA	TraesCS5D02G059700.2	NAC transcription factor [Source:UniProtKB/TrEMBL;Acc:T2BAM9]	GO:0005634(nucleus);GO:0003677(DNA binding);GO:0006355(regulation of transcription, DNA-templated)	-	[S]Function unknown	-	2	744-765	Y	12.7486	0	17.7835	5.87e-05	756	1	0.166667			2	0.333333	4		2	0.907		0.872
tae-miR164b-5p_L+1	CTGGAGAAGCAGGGCACGTGCA	TraesCS7A02G305200.1	-	GO:0005634(nucleus);GO:0003677(DNA binding);GO:0006355(regulation of transcription, DNA-templated)	-	[S]Function unknown	-	3.5	746-767	Y	25.4971	140.167	17.7835	7.75e-39	758	1	0.333333	6	3	1	0.333333	4	2	4	0.578	0.519	0.628
tae-miR164b-5p_L+1	CTGGAGAAGCAGGGCACGTGCA	TraesCS6A02G286000.1	-	-	-	[S]Function unknown	-	4	1082-1104	Y	0	0	26.6752	1.27e-15	1095					1	0.5			4			0.993
tae-miR167a-3p_L-1_1ss23CT	ATCGTGCTGTGACAGTTTCACT	TraesCS7B02G320100.2	Heavy metal transporting P1B-ATPase 2 [Source:UniProtKB/TrEMBL;Acc:A0A060A663]	GO:0016021(integral component of membrane);GO:0046872(metal ion binding);GO:0030001(metal ion transport);GO:0005886(plasma membrane);GO:0000166(nucleotide binding);GO:0019829(cation-transporting ATPase activity);GO:0006812(cation transport);GO:0010043(response to zinc ion);GO:0046686(response to cadmium ion);GO:0009506(plasmodesma);GO:0005524(ATP binding);GO:0016787(hydrolase activity);GO:0099132…	-	[P]Inorganic ion transport and metabolism	-	3.5	3032-3053	Y	0	40.0476	15.243	3.22e-12	3044			6	0.857143	2	0.285714		2	2		0.819	0.825
tae-miR167a-3p_L-1_1ss23CT	ATCGTGCTGTGACAGTTTCACT	TraesCS7D02G412400.3	Heavy metal transporting P1B-ATPase 2 [Source:UniProtKB/TrEMBL;Acc:A0A060A6M6]	GO:0016021(integral component of membrane);GO:0000166(nucleotide binding);GO:0019829(cation-transporting ATPase activity);GO:0006812(cation transport);GO:0016787(hydrolase activity);GO:0099132(ATP hydrolysis coupled cation transmembrane transport);GO:0016020(membrane)	-	[P]Inorganic ion transport and metabolism	-	3.5	3050-3071	Y	0	40.0476	15.243	3.22e-12	3062			6	0.857143	2	0.285714		2	2		0.819	0.825
tae-miR167a-3p_L-1_1ss23CT	ATCGTGCTGTGACAGTTTCACT	TraesCS7D02G412400.2	Heavy metal transporting P1B-ATPase 2 [Source:UniProtKB/TrEMBL;Acc:A0A060A6M6]	GO:0016021(integral component of membrane);GO:0000166(nucleotide binding);GO:0019829(cation-transporting ATPase activity);GO:0006812(cation transport)	-	[P]Inorganic ion transport and metabolism	-	3.5	2680-2701	Y	0	40.0476	15.243	3.22e-12	2692			6	0.857143	2	0.285714		2	2		0.819	0.825
tae-miR167a-3p_L-1_1ss23CT	ATCGTGCTGTGACAGTTTCACT	TraesCS7B02G320100.1	Heavy metal transporting P1B-ATPase 2 [Source:UniProtKB/TrEMBL;Acc:A0A060A663]	GO:0016021(integral component of membrane);GO:0046872(metal ion binding);GO:0030001(metal ion transport);GO:0000166(nucleotide binding);GO:0019829(cation-transporting ATPase activity);GO:0006812(cation transport)	-	[P]Inorganic ion transport and metabolism	-	3.5	2957-2978	Y	0	40.0476	15.243	3.22e-12	2969			6	0.857143	2	0.285714		2	2		0.819	0.825
tae-miR167a-3p_L-1_1ss23CT	ATCGTGCTGTGACAGTTTCACT	TraesCS7D02G412400.4	Heavy metal transporting P1B-ATPase 2 [Source:UniProtKB/TrEMBL;Acc:A0A060A6M6]	GO:0016021(integral component of membrane);GO:0000166(nucleotide binding);GO:0019829(cation-transporting ATPase activity);GO:0006812(cation transport);GO:0016787(hydrolase activity);GO:0099132(ATP hydrolysis coupled cation transmembrane transport);GO:0016020(membrane)	-	[P]Inorganic ion transport and metabolism	-	3.5	2911-2932	Y	0	40.0476	15.243	3.22e-12	2923			6	0.857143	2	0.285714		2	2		0.819	0.825
tae-miR167a-3p_L-1_1ss23CT	ATCGTGCTGTGACAGTTTCACT	TraesCS7B02G320100.4	Heavy metal transporting P1B-ATPase 2 [Source:UniProtKB/TrEMBL;Acc:A0A060A663]	GO:0016021(integral component of membrane);GO:0000166(nucleotide binding);GO:0019829(cation-transporting ATPase activity);GO:0006812(cation transport)	-	[P]Inorganic ion transport and metabolism	-	3.5	3333-3354	Y	0	40.0476	15.243	3.22e-12	3345			6	0.857143	2	0.285714		2	2		0.819	0.825
tae-miR167a-3p_L-1_1ss23CT	ATCGTGCTGTGACAGTTTCACT	TraesCS7D02G412400.1	Heavy metal transporting P1B-ATPase 2 [Source:UniProtKB/TrEMBL;Acc:A0A060A6M6]	GO:0016021(integral component of membrane);GO:0046872(metal ion binding);GO:0030001(metal ion transport);GO:0005886(plasma membrane);GO:0000166(nucleotide binding);GO:0019829(cation-transporting ATPase activity);GO:0006812(cation transport);GO:0010043(response to zinc ion);GO:0046686(response to cadmium ion);GO:0009506(plasmodesma);GO:0005524(ATP binding);GO:0016787(hydrolase activity);GO:0099132…	-	[P]Inorganic ion transport and metabolism	-	3.5	2969-2990	Y	0	40.0476	15.243	3.22e-12	2981			6	0.857143	2	0.285714		2	2		0.819	0.825
tae-miR169a-5p	TAGCCAAGGATGATTTGCCTGTG	TraesCS4D02G289600.1	CCAAT-box transcription factor complex WHAP6 [Source:UniProtKB/TrEMBL;Acc:Q6Q1C5]	GO:0003700(DNA-binding transcription factor activity);GO:0003677(DNA binding);GO:0006355(regulation of transcription, DNA-templated);GO:0016602(CCAAT-binding factor complex)	-	[K]Transcription	-	3	978-1000	Y	1262.11	1004.53	560.179	2.21e-21	991	33	16.5	43	21.5	21	10.5	0	0	0	0.012	0.0132	0.0131
tae-miR169a-5p	TAGCCAAGGATGATTTGCCTGTG	TraesCS6B02G366100.1	CCAAT-binding transcription factor B [Source:UniProtKB/TrEMBL;Acc:W5GL75]	GO:0003700(DNA-binding transcription factor activity);GO:0006355(regulation of transcription, DNA-templated)	-	[K]Transcription	-	4	735-757	Y	63.7428	58.4028	62.2421	0.135	748	3	0.833333	4	1.25	4	1.16667	0	0	0	0.0117	0.0128	0.0127
tae-miR169a-5p	TAGCCAAGGATGATTTGCCTGTG	TraesCS6A02G335400.1	CCAAT-binding transcription factor B [Source:UniProtKB/TrEMBL;Acc:W5GA07]	GO:0003700(DNA-binding transcription factor activity);GO:0006355(regulation of transcription, DNA-templated)	-	[K]Transcription	-	4	931-953	Y	254.971	81.7639	222.293	5.22e-18	944	8	3.33333	5	1.75	10	4.16667	0	2	0	0.0117	0.656	0.0127
tae-miR169a-5p	TAGCCAAGGATGATTTGCCTGTG	TraesCS5D02G383000.1	-	GO:0003700(DNA-binding transcription factor activity);GO:0006355(regulation of transcription, DNA-templated)	-	[K]Transcription	-	3	1091-1113	Y	956.141	397.139	506.828	3.81e-24	1104	25	12.5	17	8.5	19	9.5	0	0	0	0.012	0.0132	0.0131
tae-miR169a-5p	TAGCCAAGGATGATTTGCCTGTG	TraesCS5B02G028500.1	-	GO:0003700(DNA-binding transcription factor activity);GO:0003677(DNA binding);GO:0006355(regulation of transcription, DNA-templated);GO:0016602(CCAAT-binding factor complex)	-	[K]Transcription	-	4	1283-1305	Y	1198.36	373.778	391.236	4.88e-73	1296	47	15.6667	24	8	22	7.33333	0	0	0	0.0117	0.0128	0.0127
tae-miR169a-5p	TAGCCAAGGATGATTTGCCTGTG	TraesCS6B02G366100.2	CCAAT-binding transcription factor B [Source:UniProtKB/TrEMBL;Acc:W5GL75]	GO:0003700(DNA-binding transcription factor activity);GO:0006355(regulation of transcription, DNA-templated)	-	[K]Transcription	-	4	926-948	Y	63.7428	58.4028	62.2421	0.135	939	3	0.833333	4	1.25	4	1.16667	2	0	0	0.546	0.0128	0.0127
tae-miR169a-5p	TAGCCAAGGATGATTTGCCTGTG	TraesCS5B02G028500.2	-	GO:0003700(DNA-binding transcription factor activity);GO:0003677(DNA binding);GO:0006355(regulation of transcription, DNA-templated);GO:0016602(CCAAT-binding factor complex)	-	[K]Transcription	-	4	775-797	Y	1198.36	373.778	391.236	4.88e-73	788	47	15.6667	24	8	22	7.33333	0	0	0	0.0117	0.0128	0.0127
tae-miR169a-5p	TAGCCAAGGATGATTTGCCTGTG	TraesCS5A02G373500.1	-	GO:0003700(DNA-binding transcription factor activity);GO:0006355(regulation of transcription, DNA-templated)	-	[K]Transcription	-	3	1218-1240	Y	956.141	397.139	506.828	3.81e-24	1231	25	12.5	17	8.5	19	9.5	0	0	0	0.012	0.0132	0.0131
tae-miR169a-5p	TAGCCAAGGATGATTTGCCTGTG	TraesCS4B02G290400.1	CCAAT-binding transcription factor B [Source:UniProtKB/TrEMBL;Acc:Q6Q1C7]	GO:0003700(DNA-binding transcription factor activity);GO:0003677(DNA binding);GO:0006355(regulation of transcription, DNA-templated);GO:0016602(CCAAT-binding factor complex)	-	[K]Transcription	-	3	1020-1042	Y	1262.11	1004.53	560.179	2.21e-21	1033	33	16.5	43	21.5	21	10.5	0	0	0	0.012	0.0132	0.0131
tae-miR169c-5p	TAGCCAAGGATGACTTGCCTA	TraesCS5D02G383000.1	-	GO:0003700(DNA-binding transcription factor activity);GO:0006355(regulation of transcription, DNA-templated)	-	[K]Transcription	-	4	1093-1113	Y	956.141	397.139	506.828	3.81e-24	1104	25	12.5	17	8.5	19	9.5	0	0	0	0.037	0.0404	0.0402
tae-miR169c-5p	TAGCCAAGGATGACTTGCCTA	TraesCS4D02G033700.1	-	GO:0003700(DNA-binding transcription factor activity);GO:0003677(DNA binding);GO:0006355(regulation of transcription, DNA-templated);GO:0016602(CCAAT-binding factor complex)	-	[K]Transcription	-	4	1105-1125	Y	2600.7	2616.44	1920.61	3.71e-24	1116	34	34	56	56	36	36	0	2	2	0.037	0.967	0.969
tae-miR169c-5p	TAGCCAAGGATGACTTGCCTA	TraesCS2D02G179600.1	-	GO:0003700(DNA-binding transcription factor activity);GO:0003677(DNA binding);GO:0006355(regulation of transcription, DNA-templated);GO:0016602(CCAAT-binding factor complex)	-	[K]Transcription	-	4	1233-1253	Y	1051.76	1074.61	978.09	2e-14	1244	55	13.75	92	23	73	18.3333	0	0	0	0.037	0.0404	0.0402
tae-miR169c-5p	TAGCCAAGGATGACTTGCCTA	TraesCS6B02G366100.2	CCAAT-binding transcription factor B [Source:UniProtKB/TrEMBL;Acc:W5GL75]	GO:0003700(DNA-binding transcription factor activity);GO:0006355(regulation of transcription, DNA-templated)	-	[K]Transcription	-	3	928-948	Y	63.7428	58.4028	62.2421	0.135	939	3	0.833333	4	1.25	4	1.16667	2	0	0	0.638	0.0164	0.0164
tae-miR169c-5p	TAGCCAAGGATGACTTGCCTA	TraesCS2D02G179600.3	-	GO:0003700(DNA-binding transcription factor activity);GO:0003677(DNA binding);GO:0006355(regulation of transcription, DNA-templated);GO:0016602(CCAAT-binding factor complex)	-	[K]Transcription	-	4	2416-2436	Y	1051.76	1074.61	978.09	2e-14	2427	55	13.75	92	23	73	18.3333	0	0	0	0.037	0.0404	0.0402
tae-miR169c-5p	TAGCCAAGGATGACTTGCCTA	TraesCS2B02G198700.1	-	GO:0003700(DNA-binding transcription factor activity);GO:0003677(DNA binding);GO:0006355(regulation of transcription, DNA-templated);GO:0016602(CCAAT-binding factor complex)	-	[K]Transcription	-	4	1029-1049	Y	1051.76	1074.61	960.307	1.38e-13	1040	55	13.75	92	23	72	18	0	0	0	0.037	0.0404	0.0402
tae-miR169c-5p	TAGCCAAGGATGACTTGCCTA	TraesCS6A02G335400.1	CCAAT-binding transcription factor B [Source:UniProtKB/TrEMBL;Acc:W5GA07]	GO:0003700(DNA-binding transcription factor activity);GO:0006355(regulation of transcription, DNA-templated)	-	[K]Transcription	-	3	933-953	Y	254.971	81.7639	222.293	5.22e-18	944	8	3.33333	5	1.75	10	4.16667	0	2	0	0.015	0.746	0.0164
tae-miR169c-5p	TAGCCAAGGATGACTTGCCTA	TraesCS6D02G315300.1	-	GO:0003700(DNA-binding transcription factor activity);GO:0006355(regulation of transcription, DNA-templated)	-	[K]Transcription	-	4	1139-1159	Y	229.474	35.0417	186.726	1.48e-26	1150	7	3	2	0.75	8	3.5	0	2	0	0.037	0.967	0.0402
tae-miR169c-5p	TAGCCAAGGATGACTTGCCTA	TraesCS4D02G289600.1	CCAAT-box transcription factor complex WHAP6 [Source:UniProtKB/TrEMBL;Acc:Q6Q1C5]	GO:0003700(DNA-binding transcription factor activity);GO:0003677(DNA binding);GO:0006355(regulation of transcription, DNA-templated);GO:0016602(CCAAT-binding factor complex)	-	[K]Transcription	-	4	980-1000	Y	1262.11	1004.53	560.179	2.21e-21	991	33	16.5	43	21.5	21	10.5	0	0	0	0.037	0.0404	0.0402
tae-miR169c-5p	TAGCCAAGGATGACTTGCCTA	TraesCS6B02G366100.1	CCAAT-binding transcription factor B [Source:UniProtKB/TrEMBL;Acc:W5GL75]	GO:0003700(DNA-binding transcription factor activity);GO:0006355(regulation of transcription, DNA-templated)	-	[K]Transcription	-	3	737-757	Y	63.7428	58.4028	62.2421	0.135	748	3	0.833333	4	1.25	4	1.16667	0	0	0	0.015	0.0164	0.0164
tae-miR169c-5p	TAGCCAAGGATGACTTGCCTA	TraesCS5A02G373500.1	-	GO:0003700(DNA-binding transcription factor activity);GO:0006355(regulation of transcription, DNA-templated)	-	[K]Transcription	-	4	1220-1240	Y	956.141	397.139	506.828	3.81e-24	1231	25	12.5	17	8.5	19	9.5	0	0	0	0.037	0.0404	0.0402
tae-miR169c-5p	TAGCCAAGGATGACTTGCCTA	TraesCS4B02G290400.1	CCAAT-binding transcription factor B [Source:UniProtKB/TrEMBL;Acc:Q6Q1C7]	GO:0003700(DNA-binding transcription factor activity);GO:0003677(DNA binding);GO:0006355(regulation of transcription, DNA-templated);GO:0016602(CCAAT-binding factor complex)	-	[K]Transcription	-	4	1022-1042	Y	1262.11	1004.53	560.179	2.21e-21	1033	33	16.5	43	21.5	21	10.5	0	0	0	0.037	0.0404	0.0402
tae-miR169c-5p	TAGCCAAGGATGACTTGCCTA	TraesCS5A02G029900.1	-	GO:0003700(DNA-binding transcription factor activity);GO:0003677(DNA binding);GO:0006355(regulation of transcription, DNA-templated);GO:0016602(CCAAT-binding factor complex)	-	[K]Transcription	-	3.5	1336-1356	Y	1198.36	373.778	391.236	4.88e-73	1347	47	15.6667	24	8	22	7.33333	0	2	2	0.00269	0.216	0.221
tae-miR169c-5p	TAGCCAAGGATGACTTGCCTA	TraesCS2D02G179600.2	-	GO:0003700(DNA-binding transcription factor activity);GO:0003677(DNA binding);GO:0006355(regulation of transcription, DNA-templated);GO:0016602(CCAAT-binding factor complex)	-	[K]Transcription	-	4	1196-1216	Y	1051.76	1074.61	978.09	2e-14	1207	55	13.75	92	23	73	18.3333	0	0	0	0.037	0.0404	0.0402
tae-miR169d-5p	CAGCCAAGGATGACTTGCCGG	TraesCS6D02G315300.1	-	GO:0003700(DNA-binding transcription factor activity);GO:0006355(regulation of transcription, DNA-templated)	-	[K]Transcription	-	2.5	1139-1159	Y	229.474	35.0417	186.726	1.48e-26	1150	7	3	2	0.75	8	3.5	0	2	0	0.0167	0.782	0.0182
tae-miR169d-5p	CAGCCAAGGATGACTTGCCGG	TraesCS5B02G028500.1	-	GO:0003700(DNA-binding transcription factor activity);GO:0003677(DNA binding);GO:0006355(regulation of transcription, DNA-templated);GO:0016602(CCAAT-binding factor complex)	-	[K]Transcription	-	4	1285-1305	Y	1198.36	373.778	391.236	4.88e-73	1296	47	15.6667	24	8	22	7.33333	0	0	0	0.0571	0.0624	0.0621
tae-miR169d-5p	CAGCCAAGGATGACTTGCCGG	TraesCS2A02G030300.2	Exocyst subunit Exo70 family protein [Source:UniProtKB/TrEMBL;Acc:A0A1D5TPD3]	GO:0016021(integral component of membrane);GO:0015031(protein transport);GO:0000145(exocyst);GO:0006887(exocytosis);GO:0016020(membrane)	-	[S]Function unknown	-	3.5	1369-1390	Y	25.4971	15.5741	0	0.000246	1381	2	0.333333	2	0.333333			2	2		0.836	0.913
tae-miR169d-5p	CAGCCAAGGATGACTTGCCGG	TraesCS6A02G335400.1	CCAAT-binding transcription factor B [Source:UniProtKB/TrEMBL;Acc:W5GA07]	GO:0003700(DNA-binding transcription factor activity);GO:0006355(regulation of transcription, DNA-templated)	-	[K]Transcription	-	3	933-953	Y	254.971	81.7639	222.293	5.22e-18	944	8	3.33333	5	1.75	10	4.16667	0	2	0	0.00904	0.561	0.00985
tae-miR169d-5p	CAGCCAAGGATGACTTGCCGG	TraesCS2A02G030900.1	Exocyst subunit Exo70 family protein [Source:UniProtKB/TrEMBL;Acc:A0A1D5TQ32]	GO:0016021(integral component of membrane);GO:0015031(protein transport);GO:0000145(exocyst);GO:0006887(exocytosis);GO:0016020(membrane)	-	[S]Function unknown	-	2.5	1418-1439	Y	25.4971	15.5741	0	0.000246	1430	2	0.333333	2	0.333333			2	2		0.677	0.782
tae-miR169d-5p	CAGCCAAGGATGACTTGCCGG	TraesCS2B02G198700.1	-	GO:0003700(DNA-binding transcription factor activity);GO:0003677(DNA binding);GO:0006355(regulation of transcription, DNA-templated);GO:0016602(CCAAT-binding factor complex)	-	[K]Transcription	-	3.5	1029-1049	Y	1051.76	1074.61	960.307	1.38e-13	1040	55	13.75	92	23	72	18	0	0	0	0.0265	0.029	0.0289
tae-miR169d-5p	CAGCCAAGGATGACTTGCCGG	TraesCS6B02G366100.1	CCAAT-binding transcription factor B [Source:UniProtKB/TrEMBL;Acc:W5GL75]	GO:0003700(DNA-binding transcription factor activity);GO:0006355(regulation of transcription, DNA-templated)	-	[K]Transcription	-	3	737-757	Y	63.7428	58.4028	62.2421	0.135	748	3	0.833333	4	1.25	4	1.16667	0	0	0	0.00904	0.0099	0.00985
tae-miR169d-5p	CAGCCAAGGATGACTTGCCGG	TraesCS2D02G179600.2	-	GO:0003700(DNA-binding transcription factor activity);GO:0003677(DNA binding);GO:0006355(regulation of transcription, DNA-templated);GO:0016602(CCAAT-binding factor complex)	-	[K]Transcription	-	3.5	1196-1216	Y	1051.76	1074.61	978.09	2e-14	1207	55	13.75	92	23	73	18.3333	0	0	0	0.0265	0.029	0.0289
tae-miR169d-5p	CAGCCAAGGATGACTTGCCGG	TraesCS4B02G290400.1	CCAAT-binding transcription factor B [Source:UniProtKB/TrEMBL;Acc:Q6Q1C7]	GO:0003700(DNA-binding transcription factor activity);GO:0003677(DNA binding);GO:0006355(regulation of transcription, DNA-templated);GO:0016602(CCAAT-binding factor complex)	-	[K]Transcription	-	2.5	1022-1042	Y	1262.11	1004.53	560.179	2.21e-21	1033	33	16.5	43	21.5	21	10.5	0	0	0	0.0167	0.0183	0.0182
tae-miR169d-5p	CAGCCAAGGATGACTTGCCGG	TraesCS2D02G179600.1	-	GO:0003700(DNA-binding transcription factor activity);GO:0003677(DNA binding);GO:0006355(regulation of transcription, DNA-templated);GO:0016602(CCAAT-binding factor complex)	-	[K]Transcription	-	3.5	1233-1253	Y	1051.76	1074.61	978.09	2e-14	1244	55	13.75	92	23	73	18.3333	0	0	0	0.0265	0.029	0.0289
tae-miR169d-5p	CAGCCAAGGATGACTTGCCGG	TraesCS2B02G042900.1	Exocyst subunit Exo70 family protein [Source:UniProtKB/TrEMBL;Acc:A0A1D6RMQ9]	GO:0016021(integral component of membrane);GO:0015031(protein transport);GO:0000145(exocyst);GO:0006887(exocytosis);GO:0016020(membrane)	-	[S]Function unknown	-	3.5	1430-1451	Y	25.4971	15.5741	0	0.000246	1442	2	0.333333	2	0.333333			2	2		0.836	0.913
tae-miR169d-5p	CAGCCAAGGATGACTTGCCGG	TraesCS2A02G030300.1	Exocyst subunit Exo70 family protein [Source:UniProtKB/TrEMBL;Acc:A0A1D5TPD3]	GO:0000145(exocyst);GO:0006887(exocytosis)	-	[S]Function unknown	-	3.5	1270-1291	Y	25.4971	15.5741	0	0.000246	1282	2	0.333333	2	0.333333			2	2		0.836	0.913
tae-miR169d-5p	CAGCCAAGGATGACTTGCCGG	TraesCS5B02G028500.2	-	GO:0003700(DNA-binding transcription factor activity);GO:0003677(DNA binding);GO:0006355(regulation of transcription, DNA-templated);GO:0016602(CCAAT-binding factor complex)	-	[K]Transcription	-	4	777-797	Y	1198.36	373.778	391.236	4.88e-73	788	47	15.6667	24	8	22	7.33333	0	0	0	0.0571	0.0624	0.0621
tae-miR169d-5p	CAGCCAAGGATGACTTGCCGG	TraesCS2A02G030900.2	Exocyst subunit Exo70 family protein [Source:UniProtKB/TrEMBL;Acc:A0A1D5TQ32]	GO:0016021(integral component of membrane);GO:0015031(protein transport);GO:0000145(exocyst);GO:0006887(exocytosis);GO:0016020(membrane)	-	[S]Function unknown	-	2.5	1319-1340	Y	25.4971	15.5741	0	0.000246	1331	2	0.333333	2	0.333333			2	2		0.677	0.782
tae-miR169d-5p	CAGCCAAGGATGACTTGCCGG	TraesCS6B02G366100.2	CCAAT-binding transcription factor B [Source:UniProtKB/TrEMBL;Acc:W5GL75]	GO:0003700(DNA-binding transcription factor activity);GO:0006355(regulation of transcription, DNA-templated)	-	[K]Transcription	-	3	928-948	Y	63.7428	58.4028	62.2421	0.135	939	3	0.833333	4	1.25	4	1.16667	2	0	0	0.456	0.0099	0.00985
tae-miR169d-5p	CAGCCAAGGATGACTTGCCGG	TraesCS2B02G044600.1	Exocyst subunit Exo70 family protein [Source:UniProtKB/TrEMBL;Acc:A0A1D6RMH5]	GO:0016021(integral component of membrane);GO:0015031(protein transport);GO:0000145(exocyst);GO:0006887(exocytosis);GO:0016020(membrane)	-	[S]Function unknown	-	3.5	1419-1440	Y	25.4971	15.5741	0	0.000246	1431	2	0.333333	2	0.333333			2	2		0.836	0.913
tae-miR169d-5p	CAGCCAAGGATGACTTGCCGG	TraesCS4D02G289600.1	CCAAT-box transcription factor complex WHAP6 [Source:UniProtKB/TrEMBL;Acc:Q6Q1C5]	GO:0003700(DNA-binding transcription factor activity);GO:0003677(DNA binding);GO:0006355(regulation of transcription, DNA-templated);GO:0016602(CCAAT-binding factor complex)	-	[K]Transcription	-	2.5	980-1000	Y	1262.11	1004.53	560.179	2.21e-21	991	33	16.5	43	21.5	21	10.5	0	0	0	0.0167	0.0183	0.0182
tae-miR169d-5p	CAGCCAAGGATGACTTGCCGG	TraesCS5A02G373500.1	-	GO:0003700(DNA-binding transcription factor activity);GO:0006355(regulation of transcription, DNA-templated)	-	[K]Transcription	-	4	1220-1240	Y	956.141	397.139	506.828	3.81e-24	1231	25	12.5	17	8.5	19	9.5	0	0	0	0.0571	0.0624	0.0621
tae-miR169d-5p	CAGCCAAGGATGACTTGCCGG	TraesCS2D02G179600.3	-	GO:0003700(DNA-binding transcription factor activity);GO:0003677(DNA binding);GO:0006355(regulation of transcription, DNA-templated);GO:0016602(CCAAT-binding factor complex)	-	[K]Transcription	-	3.5	2416-2436	Y	1051.76	1074.61	978.09	2e-14	2427	55	13.75	92	23	73	18.3333	0	0	0	0.0265	0.029	0.0289
tae-miR169d-5p	CAGCCAAGGATGACTTGCCGG	TraesCS5D02G383000.1	-	GO:0003700(DNA-binding transcription factor activity);GO:0006355(regulation of transcription, DNA-templated)	-	[K]Transcription	-	4	1093-1113	Y	956.141	397.139	506.828	3.81e-24	1104	25	12.5	17	8.5	19	9.5	0	0	0	0.0571	0.0624	0.0621
tae-miR169d-5p	CAGCCAAGGATGACTTGCCGG	TraesCS4D02G033700.1	-	GO:0003700(DNA-binding transcription factor activity);GO:0003677(DNA binding);GO:0006355(regulation of transcription, DNA-templated);GO:0016602(CCAAT-binding factor complex)	-	[K]Transcription	-	4	1105-1125	Y	2600.7	2616.44	1920.61	3.71e-24	1116	34	34	56	56	36	36	0	2	2	0.0571	0.995	0.996
tae-miR169e-5p	CAGCCAAGGATGACTTGCCGA	TraesCS6B02G366100.1	CCAAT-binding transcription factor B [Source:UniProtKB/TrEMBL;Acc:W5GL75]	GO:0003700(DNA-binding transcription factor activity);GO:0006355(regulation of transcription, DNA-templated)	-	[K]Transcription	-	3	736-757	Y	63.7428	58.4028	62.2421	0.135	748	3	0.833333	4	1.25	4	1.16667	0	0	0	0.00904	0.0099	0.00985
tae-miR169e-5p	CAGCCAAGGATGACTTGCCGA	TraesCS2B02G198700.1	-	GO:0003700(DNA-binding transcription factor activity);GO:0003677(DNA binding);GO:0006355(regulation of transcription, DNA-templated);GO:0016602(CCAAT-binding factor complex)	-	[K]Transcription	-	3.5	1029-1049	Y	1051.76	1074.61	960.307	1.38e-13	1040	55	13.75	92	23	72	18	0	0	0	0.0265	0.029	0.0289
tae-miR169e-5p	CAGCCAAGGATGACTTGCCGA	TraesCS2D02G179600.2	-	GO:0003700(DNA-binding transcription factor activity);GO:0003677(DNA binding);GO:0006355(regulation of transcription, DNA-templated);GO:0016602(CCAAT-binding factor complex)	-	[K]Transcription	-	3.5	1196-1216	Y	1051.76	1074.61	978.09	2e-14	1207	55	13.75	92	23	73	18.3333	0	0	0	0.0265	0.029	0.0289
tae-miR169e-5p	CAGCCAAGGATGACTTGCCGA	TraesCS6B02G366100.2	CCAAT-binding transcription factor B [Source:UniProtKB/TrEMBL;Acc:W5GL75]	GO:0003700(DNA-binding transcription factor activity);GO:0006355(regulation of transcription, DNA-templated)	-	[K]Transcription	-	3	927-948	Y	63.7428	58.4028	62.2421	0.135	939	3	0.833333	4	1.25	4	1.16667	2	0	0	0.456	0.0099	0.00985
tae-miR169e-5p	CAGCCAAGGATGACTTGCCGA	TraesCS2D02G179600.1	-	GO:0003700(DNA-binding transcription factor activity);GO:0003677(DNA binding);GO:0006355(regulation of transcription, DNA-templated);GO:0016602(CCAAT-binding factor complex)	-	[K]Transcription	-	3.5	1233-1253	Y	1051.76	1074.61	978.09	2e-14	1244	55	13.75	92	23	73	18.3333	0	0	0	0.0265	0.029	0.0289
tae-miR169e-5p	CAGCCAAGGATGACTTGCCGA	TraesCS4B02G290400.1	CCAAT-binding transcription factor B [Source:UniProtKB/TrEMBL;Acc:Q6Q1C7]	GO:0003700(DNA-binding transcription factor activity);GO:0003677(DNA binding);GO:0006355(regulation of transcription, DNA-templated);GO:0016602(CCAAT-binding factor complex)	-	[K]Transcription	-	3.5	1022-1042	Y	1262.11	1004.53	560.179	2.21e-21	1033	33	16.5	43	21.5	21	10.5	0	0	0	0.0265	0.029	0.0289
tae-miR169e-5p	CAGCCAAGGATGACTTGCCGA	TraesCS6A02G335400.1	CCAAT-binding transcription factor B [Source:UniProtKB/TrEMBL;Acc:W5GA07]	GO:0003700(DNA-binding transcription factor activity);GO:0006355(regulation of transcription, DNA-templated)	-	[K]Transcription	-	3	932-953	Y	254.971	81.7639	222.293	5.22e-18	944	8	3.33333	5	1.75	10	4.16667	0	2	0	0.00904	0.561	0.00985
tae-miR169e-5p	CAGCCAAGGATGACTTGCCGA	TraesCS2A02G030900.2	Exocyst subunit Exo70 family protein [Source:UniProtKB/TrEMBL;Acc:A0A1D5TQ32]	GO:0016021(integral component of membrane);GO:0015031(protein transport);GO:0000145(exocyst);GO:0006887(exocytosis);GO:0016020(membrane)	-	[S]Function unknown	-	3.5	1319-1340	Y	25.4971	15.5741	0	0.000246	1331	2	0.333333	2	0.333333			2	2		0.836	0.913
tae-miR169e-5p	CAGCCAAGGATGACTTGCCGA	TraesCS6D02G315300.1	-	GO:0003700(DNA-binding transcription factor activity);GO:0006355(regulation of transcription, DNA-templated)	-	[K]Transcription	-	3.5	1139-1159	Y	229.474	35.0417	186.726	1.48e-26	1150	7	3	2	0.75	8	3.5	0	2	0	0.0265	0.913	0.0289
tae-miR169e-5p	CAGCCAAGGATGACTTGCCGA	TraesCS2A02G030900.1	Exocyst subunit Exo70 family protein [Source:UniProtKB/TrEMBL;Acc:A0A1D5TQ32]	GO:0016021(integral component of membrane);GO:0015031(protein transport);GO:0000145(exocyst);GO:0006887(exocytosis);GO:0016020(membrane)	-	[S]Function unknown	-	3.5	1418-1439	Y	25.4971	15.5741	0	0.000246	1430	2	0.333333	2	0.333333			2	2		0.836	0.913
tae-miR169e-5p	CAGCCAAGGATGACTTGCCGA	TraesCS2D02G179600.3	-	GO:0003700(DNA-binding transcription factor activity);GO:0003677(DNA binding);GO:0006355(regulation of transcription, DNA-templated);GO:0016602(CCAAT-binding factor complex)	-	[K]Transcription	-	3.5	2416-2436	Y	1051.76	1074.61	978.09	2e-14	2427	55	13.75	92	23	73	18.3333	0	0	0	0.0265	0.029	0.0289
tae-miR169e-5p	CAGCCAAGGATGACTTGCCGA	TraesCS5A02G029900.1	-	GO:0003700(DNA-binding transcription factor activity);GO:0003677(DNA binding);GO:0006355(regulation of transcription, DNA-templated);GO:0016602(CCAAT-binding factor complex)	-	[K]Transcription	-	4	1336-1356	Y	1198.36	373.778	391.236	4.88e-73	1347	47	15.6667	24	8	22	7.33333	0	2	2	0.0505	0.991	0.992
tae-miR169e-5p	CAGCCAAGGATGACTTGCCGA	TraesCS4D02G289600.1	CCAAT-box transcription factor complex WHAP6 [Source:UniProtKB/TrEMBL;Acc:Q6Q1C5]	GO:0003700(DNA-binding transcription factor activity);GO:0003677(DNA binding);GO:0006355(regulation of transcription, DNA-templated);GO:0016602(CCAAT-binding factor complex)	-	[K]Transcription	-	3.5	980-1000	Y	1262.11	1004.53	560.179	2.21e-21	991	33	16.5	43	21.5	21	10.5	0	0	0	0.0265	0.029	0.0289
tae-miR169h-5p_R-1	TAGCCAAGGATGACTTGCCG	TraesCS6A02G335400.1	CCAAT-binding transcription factor B [Source:UniProtKB/TrEMBL;Acc:W5GA07]	GO:0003700(DNA-binding transcription factor activity);GO:0006355(regulation of transcription, DNA-templated)	-	[K]Transcription	-	3	934-953	Y	254.971	81.7639	222.293	5.22e-18	944	8	3.33333	5	1.75	10	4.16667	0	2	0	0.021	0.854	0.0228
tae-miR169h-5p_R-1	TAGCCAAGGATGACTTGCCG	TraesCS2D02G179600.2	-	GO:0003700(DNA-binding transcription factor activity);GO:0003677(DNA binding);GO:0006355(regulation of transcription, DNA-templated);GO:0016602(CCAAT-binding factor complex)	-	[K]Transcription	-	2.5	1197-1216	Y	1051.76	1074.61	978.09	2e-14	1207	55	13.75	92	23	73	18.3333	0	0	0	0.0265	0.029	0.0289
tae-miR169h-5p_R-1	TAGCCAAGGATGACTTGCCG	TraesCS2A02G030900.1	Exocyst subunit Exo70 family protein [Source:UniProtKB/TrEMBL;Acc:A0A1D5TQ32]	GO:0016021(integral component of membrane);GO:0015031(protein transport);GO:0000145(exocyst);GO:0006887(exocytosis);GO:0016020(membrane)	-	[S]Function unknown	-	3	1419-1439	Y	25.4971	15.5741	0	0.000246	1430	2	0.333333	2	0.333333			2	2		0.759	0.854
tae-miR169h-5p_R-1	TAGCCAAGGATGACTTGCCG	TraesCS6D02G315300.1	-	GO:0003700(DNA-binding transcription factor activity);GO:0006355(regulation of transcription, DNA-templated)	-	[K]Transcription	-	2.5	1140-1159	Y	229.474	35.0417	186.726	1.48e-26	1150	7	3	2	0.75	8	3.5	0	2	0	0.0265	0.913	0.0289
tae-miR169h-5p_R-1	TAGCCAAGGATGACTTGCCG	TraesCS4D02G033700.1	-	GO:0003700(DNA-binding transcription factor activity);GO:0003677(DNA binding);GO:0006355(regulation of transcription, DNA-templated);GO:0016602(CCAAT-binding factor complex)	-	[K]Transcription	-	4	1106-1125	Y	2600.7	2616.44	1920.61	3.71e-24	1116	34	34	56	56	36	36	0	2	2	0.0482	0.989	0.99
tae-miR169h-5p_R-1	TAGCCAAGGATGACTTGCCG	TraesCS2B02G044600.1	Exocyst subunit Exo70 family protein [Source:UniProtKB/TrEMBL;Acc:A0A1D6RMH5]	GO:0016021(integral component of membrane);GO:0015031(protein transport);GO:0000145(exocyst);GO:0006887(exocytosis);GO:0016020(membrane)	-	[S]Function unknown	-	4	1420-1440	Y	25.4971	15.5741	0	0.000246	1431	2	0.333333	2	0.333333			2	2		0.964	0.989
tae-miR169h-5p_R-1	TAGCCAAGGATGACTTGCCG	TraesCS5B02G028500.2	-	GO:0003700(DNA-binding transcription factor activity);GO:0003677(DNA binding);GO:0006355(regulation of transcription, DNA-templated);GO:0016602(CCAAT-binding factor complex)	-	[K]Transcription	-	4	778-797	Y	1198.36	373.778	391.236	4.88e-73	788	47	15.6667	24	8	22	7.33333	0	0	0	0.0482	0.0527	0.0524
tae-miR169h-5p_R-1	TAGCCAAGGATGACTTGCCG	TraesCS4D02G289600.1	CCAAT-box transcription factor complex WHAP6 [Source:UniProtKB/TrEMBL;Acc:Q6Q1C5]	GO:0003700(DNA-binding transcription factor activity);GO:0003677(DNA binding);GO:0006355(regulation of transcription, DNA-templated);GO:0016602(CCAAT-binding factor complex)	-	[K]Transcription	-	2.5	981-1000	Y	1262.11	1004.53	560.179	2.21e-21	991	33	16.5	43	21.5	21	10.5	0	0	0	0.0265	0.029	0.0289
tae-miR169h-5p_R-1	TAGCCAAGGATGACTTGCCG	TraesCS4B02G290400.1	CCAAT-binding transcription factor B [Source:UniProtKB/TrEMBL;Acc:Q6Q1C7]	GO:0003700(DNA-binding transcription factor activity);GO:0003677(DNA binding);GO:0006355(regulation of transcription, DNA-templated);GO:0016602(CCAAT-binding factor complex)	-	[K]Transcription	-	2.5	1023-1042	Y	1262.11	1004.53	560.179	2.21e-21	1033	33	16.5	43	21.5	21	10.5	0	0	0	0.0265	0.029	0.0289
tae-miR169h-5p_R-1	TAGCCAAGGATGACTTGCCG	TraesCS6B02G366100.2	CCAAT-binding transcription factor B [Source:UniProtKB/TrEMBL;Acc:W5GL75]	GO:0003700(DNA-binding transcription factor activity);GO:0006355(regulation of transcription, DNA-templated)	-	[K]Transcription	-	3	929-948	Y	63.7428	58.4028	62.2421	0.135	939	3	0.833333	4	1.25	4	1.16667	2	0	0	0.759	0.0229	0.0228
tae-miR169h-5p_R-1	TAGCCAAGGATGACTTGCCG	TraesCS6B02G366100.1	CCAAT-binding transcription factor B [Source:UniProtKB/TrEMBL;Acc:W5GL75]	GO:0003700(DNA-binding transcription factor activity);GO:0006355(regulation of transcription, DNA-templated)	-	[K]Transcription	-	3	738-757	Y	63.7428	58.4028	62.2421	0.135	748	3	0.833333	4	1.25	4	1.16667	0	0	0	0.021	0.0229	0.0228
tae-miR169h-5p_R-1	TAGCCAAGGATGACTTGCCG	TraesCS2D02G179600.1	-	GO:0003700(DNA-binding transcription factor activity);GO:0003677(DNA binding);GO:0006355(regulation of transcription, DNA-templated);GO:0016602(CCAAT-binding factor complex)	-	[K]Transcription	-	2.5	1234-1253	Y	1051.76	1074.61	978.09	2e-14	1244	55	13.75	92	23	73	18.3333	0	0	0	0.0265	0.029	0.0289
tae-miR169h-5p_R-1	TAGCCAAGGATGACTTGCCG	TraesCS2B02G198700.1	-	GO:0003700(DNA-binding transcription factor activity);GO:0003677(DNA binding);GO:0006355(regulation of transcription, DNA-templated);GO:0016602(CCAAT-binding factor complex)	-	[K]Transcription	-	2.5	1030-1049	Y	1051.76	1074.61	960.307	1.38e-13	1040	55	13.75	92	23	72	18	0	0	0	0.0265	0.029	0.0289
tae-miR169h-5p_R-1	TAGCCAAGGATGACTTGCCG	TraesCS2A02G030300.1	Exocyst subunit Exo70 family protein [Source:UniProtKB/TrEMBL;Acc:A0A1D5TPD3]	GO:0000145(exocyst);GO:0006887(exocytosis)	-	[S]Function unknown	-	4	1271-1291	Y	25.4971	15.5741	0	0.000246	1282	2	0.333333	2	0.333333			2	2		0.964	0.989
tae-miR169h-5p_R-1	TAGCCAAGGATGACTTGCCG	TraesCS2A02G030900.2	Exocyst subunit Exo70 family protein [Source:UniProtKB/TrEMBL;Acc:A0A1D5TQ32]	GO:0016021(integral component of membrane);GO:0015031(protein transport);GO:0000145(exocyst);GO:0006887(exocytosis);GO:0016020(membrane)	-	[S]Function unknown	-	3	1320-1340	Y	25.4971	15.5741	0	0.000246	1331	2	0.333333	2	0.333333			2	2		0.759	0.854
tae-miR169h-5p_R-1	TAGCCAAGGATGACTTGCCG	TraesCS5A02G373500.1	-	GO:0003700(DNA-binding transcription factor activity);GO:0006355(regulation of transcription, DNA-templated)	-	[K]Transcription	-	4	1221-1240	Y	956.141	397.139	506.828	3.81e-24	1231	25	12.5	17	8.5	19	9.5	0	0	0	0.0482	0.0527	0.0524
tae-miR169h-5p_R-1	TAGCCAAGGATGACTTGCCG	TraesCS5A02G029900.1	-	GO:0003700(DNA-binding transcription factor activity);GO:0003677(DNA binding);GO:0006355(regulation of transcription, DNA-templated);GO:0016602(CCAAT-binding factor complex)	-	[K]Transcription	-	4	1337-1356	Y	1198.36	373.778	391.236	4.88e-73	1347	47	15.6667	24	8	22	7.33333	0	2	2	0.0482	0.989	0.99
tae-miR169h-5p_R-1	TAGCCAAGGATGACTTGCCG	TraesCS5B02G028500.1	-	GO:0003700(DNA-binding transcription factor activity);GO:0003677(DNA binding);GO:0006355(regulation of transcription, DNA-templated);GO:0016602(CCAAT-binding factor complex)	-	[K]Transcription	-	4	1286-1305	Y	1198.36	373.778	391.236	4.88e-73	1296	47	15.6667	24	8	22	7.33333	0	0	0	0.0482	0.0527	0.0524
tae-miR169h-5p_R-1	TAGCCAAGGATGACTTGCCG	TraesCS2D02G179600.3	-	GO:0003700(DNA-binding transcription factor activity);GO:0003677(DNA binding);GO:0006355(regulation of transcription, DNA-templated);GO:0016602(CCAAT-binding factor complex)	-	[K]Transcription	-	2.5	2417-2436	Y	1051.76	1074.61	978.09	2e-14	2427	55	13.75	92	23	73	18.3333	0	0	0	0.0265	0.029	0.0289
tae-miR169h-5p_R-1	TAGCCAAGGATGACTTGCCG	TraesCS2B02G042900.1	Exocyst subunit Exo70 family protein [Source:UniProtKB/TrEMBL;Acc:A0A1D6RMQ9]	GO:0016021(integral component of membrane);GO:0015031(protein transport);GO:0000145(exocyst);GO:0006887(exocytosis);GO:0016020(membrane)	-	[S]Function unknown	-	4	1431-1451	Y	25.4971	15.5741	0	0.000246	1442	2	0.333333	2	0.333333			2	2		0.964	0.989
tae-miR169h-5p_R-1	TAGCCAAGGATGACTTGCCG	TraesCS2A02G030300.2	Exocyst subunit Exo70 family protein [Source:UniProtKB/TrEMBL;Acc:A0A1D5TPD3]	GO:0016021(integral component of membrane);GO:0015031(protein transport);GO:0000145(exocyst);GO:0006887(exocytosis);GO:0016020(membrane)	-	[S]Function unknown	-	4	1370-1390	Y	25.4971	15.5741	0	0.000246	1381	2	0.333333	2	0.333333			2	2		0.964	0.989
tae-miR169h-5p_R-1	TAGCCAAGGATGACTTGCCG	TraesCS5D02G383000.1	-	GO:0003700(DNA-binding transcription factor activity);GO:0006355(regulation of transcription, DNA-templated)	-	[K]Transcription	-	4	1094-1113	Y	956.141	397.139	506.828	3.81e-24	1104	25	12.5	17	8.5	19	9.5	0	0	0	0.0482	0.0527	0.0524
tae-miR169i-5p_1ss9GA	TAGCCAAGAATGACTTGCCTG	TraesCS5B02G028500.2	-	GO:0003700(DNA-binding transcription factor activity);GO:0003677(DNA binding);GO:0006355(regulation of transcription, DNA-templated);GO:0016602(CCAAT-binding factor complex)	-	[K]Transcription	-	2.5	777-797	Y	1198.36	373.778	391.236	4.88e-73	788	47	15.6667	24	8	22	7.33333	0	0	0	0.01	0.011	0.0109
tae-miR169i-5p_1ss9GA	TAGCCAAGAATGACTTGCCTG	TraesCS6A02G335400.1	CCAAT-binding transcription factor B [Source:UniProtKB/TrEMBL;Acc:W5GA07]	GO:0003700(DNA-binding transcription factor activity);GO:0006355(regulation of transcription, DNA-templated)	-	[K]Transcription	-	4	933-953	Y	254.971	81.7639	222.293	5.22e-18	944	8	3.33333	5	1.75	10	4.16667	0	2	0	0.0187	0.819	0.0203
tae-miR169i-5p_1ss9GA	TAGCCAAGAATGACTTGCCTG	TraesCS5A02G373500.1	-	GO:0003700(DNA-binding transcription factor activity);GO:0006355(regulation of transcription, DNA-templated)	-	[K]Transcription	-	2	1220-1240	Y	956.141	397.139	506.828	3.81e-24	1231	25	12.5	17	8.5	19	9.5	0	0	0	0.0147	0.0161	0.016
tae-miR169i-5p_1ss9GA	TAGCCAAGAATGACTTGCCTG	TraesCS5A02G029900.1	-	GO:0003700(DNA-binding transcription factor activity);GO:0003677(DNA binding);GO:0006355(regulation of transcription, DNA-templated);GO:0016602(CCAAT-binding factor complex)	-	[K]Transcription	-	3	1336-1356	Y	1198.36	373.778	391.236	4.88e-73	1347	47	15.6667	24	8	22	7.33333	0	2	2	0.00302	0.24	0.245
tae-miR169i-5p_1ss9GA	TAGCCAAGAATGACTTGCCTG	TraesCS6B02G366100.1	CCAAT-binding transcription factor B [Source:UniProtKB/TrEMBL;Acc:W5GL75]	GO:0003700(DNA-binding transcription factor activity);GO:0006355(regulation of transcription, DNA-templated)	-	[K]Transcription	-	4	737-757	Y	63.7428	58.4028	62.2421	0.135	748	3	0.833333	4	1.25	4	1.16667	0	0	0	0.0187	0.0204	0.0203
tae-miR169i-5p_1ss9GA	TAGCCAAGAATGACTTGCCTG	TraesCS6B02G366100.2	CCAAT-binding transcription factor B [Source:UniProtKB/TrEMBL;Acc:W5GL75]	GO:0003700(DNA-binding transcription factor activity);GO:0006355(regulation of transcription, DNA-templated)	-	[K]Transcription	-	4	928-948	Y	63.7428	58.4028	62.2421	0.135	939	3	0.833333	4	1.25	4	1.16667	2	0	0	0.718	0.0204	0.0203
tae-miR169i-5p_1ss9GA	TAGCCAAGAATGACTTGCCTG	TraesCS5B02G028500.1	-	GO:0003700(DNA-binding transcription factor activity);GO:0003677(DNA binding);GO:0006355(regulation of transcription, DNA-templated);GO:0016602(CCAAT-binding factor complex)	-	[K]Transcription	-	2.5	1285-1305	Y	1198.36	373.778	391.236	4.88e-73	1296	47	15.6667	24	8	22	7.33333	0	0	0	0.01	0.011	0.0109
tae-miR169i-5p_1ss9GA	TAGCCAAGAATGACTTGCCTG	TraesCS4D02G033700.1	-	GO:0003700(DNA-binding transcription factor activity);GO:0003677(DNA binding);GO:0006355(regulation of transcription, DNA-templated);GO:0016602(CCAAT-binding factor complex)	-	[K]Transcription	-	2	1105-1125	Y	2600.7	2616.44	1920.61	3.71e-24	1116	34	34	56	56	36	36	0	2	2	0.0147	0.739	0.746
tae-miR169i-5p_1ss9GA	TAGCCAAGAATGACTTGCCTG	TraesCS5D02G383000.1	-	GO:0003700(DNA-binding transcription factor activity);GO:0006355(regulation of transcription, DNA-templated)	-	[K]Transcription	-	2	1093-1113	Y	956.141	397.139	506.828	3.81e-24	1104	25	12.5	17	8.5	19	9.5	0	0	0	0.0147	0.0161	0.016
tae-miR396c-5p	TTCCACAGCTTTCTTGAACTT	TraesCS4B02G060000.1	Growth regulating factor 6-B1 [Source:UniProtKB/TrEMBL;Acc:A0A1D5XPT6]	GO:0006351(transcription, DNA-templated);GO:0005634(nucleus);GO:0005524(ATP binding);GO:0032502(developmental process);GO:0006355(regulation of transcription, DNA-templated)	-	[K]Transcription	-	4	1051-1072	Y	535.439	218.037	355.669	1.52e-15	1062	21	7	14	4.66667	20	6.66667	0	0	0	0.138	0.15	0.149
tae-miR396c-5p	TTCCACAGCTTTCTTGAACTT	TraesCS6D02G294500.1	-	GO:0005730(nucleolus);GO:0000398(mRNA splicing, via spliceosome);GO:0005681(spliceosomal complex);GO:0009737(response to abscisic acid);GO:0045893(positive regulation of transcription, DNA-templated);GO:0009651(response to salt stress);GO:0042752(regulation of circadian rhythm);GO:2000028(regulation of photoperiodism, flowering);GO:1902584(positive regulation of response to water deprivation);GO:…	-	[A]RNA processing and modification	-	4	1819-1839	Y	0	155.741	0	1.42e-75	1830			10	3.33333				2			1
tae-miR396c-5p	TTCCACAGCTTTCTTGAACTT	TraesCS2B02G458400.1	Growth regulating factor 4a-B1 [Source:UniProtKB/TrEMBL;Acc:A0A1D5U1P6]	GO:0006351(transcription, DNA-templated);GO:0005634(nucleus);GO:0005524(ATP binding);GO:0032502(developmental process);GO:0006355(regulation of transcription, DNA-templated)	-	[K]Transcription	-	4	622-643	Y	152.983	0	0	9.09e-49	633	2	2					1			0.0942
tae-miR396c-5p	TTCCACAGCTTTCTTGAACTT	TraesCS6A02G257600.1	Growth regulating factor 7-A1 [Source:UniProtKB/TrEMBL;Acc:A0A1D6DHE1]	GO:0006351(transcription, DNA-templated);GO:0005634(nucleus);GO:0005524(ATP binding);GO:0032502(developmental process);GO:0006355(regulation of transcription, DNA-templated)	-	[K]Transcription	-	4	559-580	Y	152.983	233.611	53.3504	5.06e-25	570	2	2	5	5	1	1	0	0	4	0.138	0.15	1
tae-miR396c-5p	TTCCACAGCTTTCTTGAACTT	TraesCS3A02G012300.2	-	GO:0016021(integral component of membrane);GO:0016020(membrane);GO:0005515(protein binding)	-	[S]Function unknown	-	4	941-961	Y	31.8714	11.6806	0	7.63e-06	952	2	0.416667	1	0.25			2	4		1	1
tae-miR396c-5p	TTCCACAGCTTTCTTGAACTT	TraesCS6D02G245300.1	-	GO:0006351(transcription, DNA-templated);GO:0005634(nucleus);GO:0005524(ATP binding);GO:0032502(developmental process);GO:0006355(regulation of transcription, DNA-templated);GO:0008283(cell population proliferation);GO:0045893(positive regulation of transcription, DNA-templated);GO:0048316(seed development);GO:0048366(leaf development)	-	[K]Transcription	-	4	617-638	Y	152.983	186.889	106.701	6.16e-06	628	4	2	8	4	4	2	0	0	1	0.138	0.15	0.0849
tae-miR396c-5p	TTCCACAGCTTTCTTGAACTT	TraesCS4D02G059600.1	Growth regulating factor 6-D1 [Source:UniProtKB/TrEMBL;Acc:A0A1D5Y9H7]	GO:0006351(transcription, DNA-templated);GO:0005634(nucleus);GO:0005524(ATP binding);GO:0032502(developmental process);GO:0006355(regulation of transcription, DNA-templated)	-	[K]Transcription	-	4	965-986	Y	535.439	218.037	355.669	1.52e-15	976	21	7	14	4.66667	20	6.66667	0	0	0	0.138	0.15	0.149
tae-miR396c-5p	TTCCACAGCTTTCTTGAACTT	TraesCS6B02G366700.1	Growth regulating factor 1-B1 [Source:UniProtKB/TrEMBL;Acc:A0A1D6ANN3]	GO:0006351(transcription, DNA-templated);GO:0005634(nucleus);GO:0005524(ATP binding);GO:0032502(developmental process);GO:0006355(regulation of transcription, DNA-templated)	-	[K]Transcription	-	4	550-571	Y	50.9942	62.2963	88.9173	2.3e-07	561	2	0.666667	4	1.33333	5	1.66667	2	2	2	1	1	1
tae-miR396c-5p	TTCCACAGCTTTCTTGAACTT	TraesCS6B02G296900.1	-	GO:0006351(transcription, DNA-templated);GO:0005634(nucleus);GO:0005524(ATP binding);GO:0032502(developmental process);GO:0006355(regulation of transcription, DNA-templated);GO:0008283(cell population proliferation);GO:0045893(positive regulation of transcription, DNA-templated);GO:0048316(seed development);GO:0048366(leaf development)	-	[K]Transcription	-	4	738-759	Y	152.983	186.889	106.701	6.16e-06	749	4	2	8	4	4	2	0	2	1	0.138	1	0.0849
tae-miR396c-5p	TTCCACAGCTTTCTTGAACTT	TraesCS6D02G315700.1	Growth regulating factor 1-D1 [Source:UniProtKB/TrEMBL;Acc:W5GW32]	GO:0006351(transcription, DNA-templated);GO:0005634(nucleus);GO:0005524(ATP binding);GO:0032502(developmental process);GO:0006355(regulation of transcription, DNA-templated)	-	[K]Transcription	-	4	546-567	Y	50.9942	62.2963	88.9173	2.3e-07	557	2	0.666667	4	1.33333	5	1.66667	2	2	2	1	1	1
tae-miR396c-5p	TTCCACAGCTTTCTTGAACTT	TraesCS4A02G434900.1	Growth regulating factor 5-4A [Source:UniProtKB/TrEMBL;Acc:A0A1D5WXV3]	GO:0006351(transcription, DNA-templated);GO:0005634(nucleus);GO:0005524(ATP binding);GO:0032502(developmental process);GO:0006355(regulation of transcription, DNA-templated)	-	[K]Transcription	-	4	691-712	Y	1070.88	770.917	506.828	1.76e-11	702	56	14	66	16.5	38	9.5	0	0	0	0.138	0.15	0.149
tae-miR396c-5p	TTCCACAGCTTTCTTGAACTT	TraesCS4A02G255000.1	Growth regulating factor 6-A1 [Source:UniProtKB/TrEMBL;Acc:W5DNQ4]	GO:0006351(transcription, DNA-templated);GO:0005634(nucleus);GO:0005524(ATP binding);GO:0032502(developmental process);GO:0006355(regulation of transcription, DNA-templated)	-	[K]Transcription	-	4	1031-1052	Y	535.439	218.037	355.669	1.52e-15	1042	21	7	14	4.66667	20	6.66667	0	0	0	0.138	0.15	0.149
tae-miR396c-5p	TTCCACAGCTTTCTTGAACTT	TraesCS4A02G291500.1	Growth regulating factor 9-A1 [Source:UniProtKB/TrEMBL;Acc:A0A1D5X8M0]	GO:0006351(transcription, DNA-templated);GO:0005634(nucleus);GO:0005524(ATP binding);GO:0032502(developmental process);GO:0006355(regulation of transcription, DNA-templated)	-	[K]Transcription	-	4	642-663	Y	1109.12	841	933.631	1.1e-06	653	24	14.5	28	18	30	17.5	0	0	0	0.138	0.15	0.149
tae-miR396c-5p	TTCCACAGCTTTCTTGAACTT	TraesCS6A02G315200.2	-	GO:0005730(nucleolus);GO:0000398(mRNA splicing, via spliceosome);GO:0005681(spliceosomal complex);GO:0009737(response to abscisic acid);GO:0045893(positive regulation of transcription, DNA-templated);GO:0009651(response to salt stress);GO:0042752(regulation of circadian rhythm);GO:2000028(regulation of photoperiodism, flowering);GO:1902584(positive regulation of response to water deprivation);GO:…	-	[A]RNA processing and modification	-	4	1824-1844	Y	0	155.741	0	1.42e-75	1835			10	3.33333				2			1
tae-miR396c-5p	TTCCACAGCTTTCTTGAACTT	TraesCS3A02G012300.1	-	GO:0016021(integral component of membrane);GO:0016020(membrane);GO:0005515(protein binding)	-	[S]Function unknown	-	4	986-1006	Y	31.8714	11.6806	0	7.63e-06	997	2	0.416667	1	0.25			2	4		1	1
tae-miR396c-5p	TTCCACAGCTTTCTTGAACTT	TraesCS7A02G049100.2	Growth regulating factor 5-A1 [Source:UniProtKB/TrEMBL;Acc:A0A1D6BYE2]	GO:0006351(transcription, DNA-templated);GO:0005634(nucleus);GO:0032502(developmental process)	-	[K]Transcription	-	4	204-225	Y	1070.88	770.917	506.828	1.76e-11	215	56	14	66	16.5	38	9.5	0	0	0	0.138	0.15	0.149
tae-miR396c-5p	TTCCACAGCTTTCTTGAACTT	TraesCS6A02G335900.1	Growth regulating factor 1-A1 [Source:UniProtKB/TrEMBL;Acc:A0A1D6S7X5]	GO:0006351(transcription, DNA-templated);GO:0005634(nucleus);GO:0005524(ATP binding);GO:0032502(developmental process);GO:0006355(regulation of transcription, DNA-templated)	-	[K]Transcription	-	4	552-573	Y	50.9942	62.2963	88.9173	2.3e-07	563	2	0.666667	4	1.33333	5	1.66667	2	2	2	1	1	1
tae-miR396c-5p	TTCCACAGCTTTCTTGAACTT	TraesCS7D02G044200.1	Growth regulating factor 5-D1 [Source:UniProtKB/TrEMBL;Acc:A0A1D6CXC4]	GO:0006351(transcription, DNA-templated);GO:0005634(nucleus);GO:0005524(ATP binding);GO:0032502(developmental process);GO:0006355(regulation of transcription, DNA-templated)	-	[K]Transcription	-	4	432-453	Y	1070.88	770.917	506.828	1.76e-11	443	56	14	66	16.5	38	9.5	0	0	0	0.138	0.15	0.149
tae-miR396c-5p	TTCCACAGCTTTCTTGAACTT	TraesCS4D02G020300.1	-	GO:0006351(transcription, DNA-templated);GO:0005634(nucleus);GO:0005524(ATP binding);GO:0032502(developmental process);GO:0006355(regulation of transcription, DNA-templated)	-	[K]Transcription	-	4	537-558	Y	726.667	467.222	666.88	1.25e-14	548	19	9.5	20	10	25	12.5	0	0	0	0.138	0.15	0.149
tae-miR396c-5p	TTCCACAGCTTTCTTGAACTT	TraesCS6B02G345700.1	-	GO:0005730(nucleolus);GO:0000398(mRNA splicing, via spliceosome);GO:0005681(spliceosomal complex);GO:0009737(response to abscisic acid);GO:0045893(positive regulation of transcription, DNA-templated);GO:0009651(response to salt stress);GO:0042752(regulation of circadian rhythm);GO:2000028(regulation of photoperiodism, flowering);GO:1902584(positive regulation of response to water deprivation);GO:…	-	[A]RNA processing and modification	-	4	1824-1844	Y	0	155.741	0	1.42e-75	1835			10	3.33333				2			1
tae-miR396c-5p	TTCCACAGCTTTCTTGAACTT	TraesCS7A02G049100.1	Growth regulating factor 5-A1 [Source:UniProtKB/TrEMBL;Acc:A0A1D6BYE2]	GO:0006351(transcription, DNA-templated);GO:0005634(nucleus);GO:0005524(ATP binding);GO:0032502(developmental process);GO:0006355(regulation of transcription, DNA-templated)	-	[K]Transcription	-	4	438-459	Y	1070.88	770.917	506.828	1.76e-11	449	56	14	66	16.5	38	9.5	0	0	0	0.138	0.15	0.149
tae-MIR160e-p3_2ss6TG19AC_2	TTGGCATTGAGGGAGTCATG	TraesCS5B02G557400.1	-	GO:0004553(hydrolase activity, hydrolyzing O-glycosyl compounds);GO:0005975(carbohydrate metabolic process);GO:0016787(hydrolase activity);GO:0016798(hydrolase activity, acting on glycosyl bonds);GO:0008152(metabolic process)	-	[G]Carbohydrate transport and metabolism	-	4	1681-1701	Y	15.2983	18.6889	113.814	4.25e-39	1692	1	0.2	2	0.4	10	2.13333	4	2	2	1	0.999	0.999
tae-MIR160f-p5_2ss6TG19AC	TGCCTGGCTCCCTGTATGCCG	TraesCS7D02G436800.1	Auxin response factor [Source:UniProtKB/TrEMBL;Acc:A0A1D6CM59]	GO:0006351(transcription, DNA-templated);GO:0005634(nucleus);GO:0003677(DNA binding);GO:0006355(regulation of transcription, DNA-templated);GO:0009725(response to hormone);GO:0009734(auxin-activated signaling pathway);GO:0005515(protein binding)	-	[K]Transcription	-	1	1910-1930	Y	9701.65	7576.79	6624.34	0.153	1921	507	126.833	648	162.167	496	124.167	0	0	0	0.0511	0.0559	0.0556
tae-MIR160f-p5_2ss6TG19AC	TGCCTGGCTCCCTGTATGCCG	TraesCS7A02G446900.1	Auxin response factor [Source:UniProtKB/TrEMBL;Acc:A0A1D6BQA8]	GO:0006351(transcription, DNA-templated);GO:0005634(nucleus);GO:0003677(DNA binding);GO:0006355(regulation of transcription, DNA-templated);GO:0009725(response to hormone);GO:0009734(auxin-activated signaling pathway);GO:0005515(protein binding)	-	[K]Transcription	-	1	1705-1725	Y	9676.15	7592.36	6588.77	0.0596	1716	506	126.5	647	162.5	494	123.5	0	0	0	0.0511	0.0559	0.0556
tae-MIR160f-p5_2ss6TG19AC	TGCCTGGCTCCCTGTATGCCG	TraesCS6A02G222300.1	Auxin response factor [Source:UniProtKB/TrEMBL;Acc:A0A341WTT9]	GO:0005634(nucleus);GO:0003677(DNA binding);GO:0006355(regulation of transcription, DNA-templated);GO:0009725(response to hormone)	-	[K]Transcription	-	1	1332-1352	Y	2167.25	1440.6	1369.33	0.000242	1343	85	28.3333	92	30.8333	77	25.6667	0	0	0	0.0511	0.0559	0.0556
tae-MIR160f-p5_2ss6TG19AC	TGCCTGGCTCCCTGTATGCCG	TraesCS7B02G346700.1	Auxin response factor [Source:UniProtKB/TrEMBL;Acc:A0A1D6C1P2]	GO:0006351(transcription, DNA-templated);GO:0005634(nucleus);GO:0003677(DNA binding);GO:0006355(regulation of transcription, DNA-templated);GO:0009725(response to hormone);GO:0009734(auxin-activated signaling pathway);GO:0005515(protein binding)	-	[K]Transcription	-	1	1753-1773	Y	9701.65	7576.79	6624.34	0.153	1764	507	126.833	648	162.167	496	124.167	0	0	0	0.0511	0.0559	0.0556
tae-MIR160f-p5_2ss6TG19AC	TGCCTGGCTCCCTGTATGCCG	TraesCS1A02G156600.1	Auxin response factor [Source:UniProtKB/TrEMBL;Acc:A0A1D5RTK2]	GO:0006351(transcription, DNA-templated);GO:0005634(nucleus);GO:0003677(DNA binding);GO:0006355(regulation of transcription, DNA-templated);GO:0009725(response to hormone);GO:0009734(auxin-activated signaling pathway);GO:0005515(protein binding)	-	[K]Transcription	-	1	1329-1349	Y	19122.8	13019.9	13639.9	2.34e-37	1340	750	250	836	278.667	767	255.667	0	0	0	0.0511	0.0559	0.0556
tae-MIR160f-p5_2ss6TG19AC	TGCCTGGCTCCCTGTATGCCG	TraesCS1D02G155100.1	Auxin response factor [Source:UniProtKB/TrEMBL;Acc:A0A1D5SVE0]	GO:0006351(transcription, DNA-templated);GO:0005634(nucleus);GO:0003677(DNA binding);GO:0006355(regulation of transcription, DNA-templated);GO:0009725(response to hormone);GO:0009734(auxin-activated signaling pathway);GO:0005515(protein binding)	-	[K]Transcription	-	1	1749-1769	Y	19122.8	13019.9	13639.9	2.34e-37	1760	750	250	836	278.667	767	255.667	0	0	0	0.0511	0.0559	0.0556
tae-MIR160f-p5_2ss6TG19AC	TGCCTGGCTCCCTGTATGCCG	TraesCS6D02G212700.1	Auxin response factor [Source:UniProtKB/TrEMBL;Acc:A0A341XPG8]	GO:0005634(nucleus);GO:0003677(DNA binding);GO:0006355(regulation of transcription, DNA-templated);GO:0009725(response to hormone);GO:0005515(protein binding)	-	[K]Transcription	-	1	1557-1577	Y	2167.25	1417.24	1369.33	3.99e-05	1568	85	28.3333	91	30.3333	77	25.6667	0	0	0	0.0511	0.0559	0.0556
tae-MIR160f-p5_2ss6TG19AC	TGCCTGGCTCCCTGTATGCCG	TraesCS2B02G397300.1	Auxin response factor [Source:UniProtKB/TrEMBL;Acc:A0A1D6RL08]	GO:0006351(transcription, DNA-templated);GO:0005634(nucleus);GO:0003677(DNA binding);GO:0006355(regulation of transcription, DNA-templated);GO:0009725(response to hormone);GO:0009734(auxin-activated signaling pathway);GO:0005515(protein binding)	-	[K]Transcription	-	2	1551-1571	Y	2090.76	950.019	1102.57	5.64e-41	1562	82	27.3333	61	20.3333	62	20.6667	0	0	0	0.011	0.0121	0.012
tae-MIR160f-p5_2ss6TG19AC	TGCCTGGCTCCCTGTATGCCG	TraesCS2D02G376600.1	Auxin response factor [Source:UniProtKB/TrEMBL;Acc:A0A1D5UQG9]	GO:0006351(transcription, DNA-templated);GO:0005634(nucleus);GO:0003677(DNA binding);GO:0006355(regulation of transcription, DNA-templated);GO:0009725(response to hormone);GO:0009734(auxin-activated signaling pathway);GO:0005515(protein binding)	-	[K]Transcription	-	2	1405-1425	Y	2090.76	950.019	1102.57	5.64e-41	1416	82	27.3333	61	20.3333	62	20.6667	0	0	0	0.011	0.0121	0.012
tae-MIR160f-p5_2ss6TG19AC	TGCCTGGCTCCCTGTATGCCG	TraesCS2A02G380300.1	-	GO:0005634(nucleus);GO:0003677(DNA binding);GO:0006355(regulation of transcription, DNA-templated);GO:0009725(response to hormone);GO:0005515(protein binding)	-	[K]Transcription	-	2	1520-1540	Y	2090.76	950.019	1102.57	5.64e-41	1531	82	27.3333	61	20.3333	62	20.6667	0	0	0	0.011	0.0121	0.012
tae-MIR160f-p5_2ss6TG19AC	TGCCTGGCTCCCTGTATGCCG	TraesCS1B02G173700.1	Auxin response factor [Source:UniProtKB/TrEMBL;Acc:A0A1D5SG93]	GO:0006351(transcription, DNA-templated);GO:0005634(nucleus);GO:0003677(DNA binding);GO:0006355(regulation of transcription, DNA-templated);GO:0009725(response to hormone);GO:0009734(auxin-activated signaling pathway);GO:0005515(protein binding)	-	[K]Transcription	-	1	1925-1945	Y	19122.8	13019.9	13639.9	2.34e-37	1936	750	250	836	278.667	767	255.667	0	0	0	0.0511	0.0559	0.0556
tae-MIR160f-p5_2ss6TG19AC	TGCCTGGCTCCCTGTATGCCG	TraesCS7B02G346700.2	Auxin response factor [Source:UniProtKB/TrEMBL;Acc:A0A1D6C1P2]	GO:0005634(nucleus);GO:0003677(DNA binding);GO:0006355(regulation of transcription, DNA-templated);GO:0009725(response to hormone);GO:0005515(protein binding)	-	[K]Transcription	-	1	1294-1314	Y	9701.65	7576.79	6624.34	0.153	1305	507	126.833	648	162.167	496	124.167	0	0	0	0.0511	0.0559	0.0556
tae-MIR160f-p5_2ss6TG19AC	TGCCTGGCTCCCTGTATGCCG	TraesCS6B02G258800.1	Auxin response factor [Source:UniProtKB/TrEMBL;Acc:A0A1D6AKX2]	GO:0006351(transcription, DNA-templated);GO:0005634(nucleus);GO:0003677(DNA binding);GO:0006355(regulation of transcription, DNA-templated);GO:0009725(response to hormone);GO:0009734(auxin-activated signaling pathway);GO:0005515(protein binding)	-	[K]Transcription	-	1	1500-1520	Y	2167.25	1440.6	1369.33	0.000242	1511	85	28.3333	92	30.8333	77	25.6667	0	0	0	0.0511	0.0559	0.0556
tae-MIR167a-p5_2ss6TG19AC	TGAAGCTGCCAGCATGATCTAT	TraesCS2B02G578500.1	Auxin response factor [Source:UniProtKB/TrEMBL;Acc:A0A1D5TU40]	GO:0006351(transcription, DNA-templated);GO:0005634(nucleus);GO:0003677(DNA binding);GO:0006355(regulation of transcription, DNA-templated);GO:0009725(response to hormone);GO:0009734(auxin-activated signaling pathway);GO:0005515(protein binding)	-	[K]Transcription	-	4	2498-2520	Y	25.4971	0	35.5669	3.45e-09	2510	1	0.333333			2	0.666667	4		2	0.896		0.86
tae-MIR167a-p5_2ss6TG19AC	TGAAGCTGCCAGCATGATCTAT	TraesCS2D02G548900.1	Auxin response factor [Source:UniProtKB/TrEMBL;Acc:A0A341RJR5]	GO:0005634(nucleus);GO:0003677(DNA binding);GO:0006355(regulation of transcription, DNA-templated);GO:0009725(response to hormone);GO:0009734(auxin-activated signaling pathway);GO:0005515(protein binding);GO:0043565(sequence-specific DNA binding);GO:0009733(response to auxin);GO:0009908(flower development)	-	[K]Transcription	-	4	2592-2614	Y	25.4971	0	35.5669	3.45e-09	2604	1	0.333333			2	0.666667	4		2	0.896		0.86
tae-MIR167a-p5_2ss6TG19AC	TGAAGCTGCCAGCATGATCTAT	TraesCS2A02G547800.1	Auxin response factor [Source:UniProtKB/TrEMBL;Acc:A0A1D5T972]	GO:0006351(transcription, DNA-templated);GO:0005634(nucleus);GO:0003677(DNA binding);GO:0006355(regulation of transcription, DNA-templated);GO:0009725(response to hormone);GO:0009734(auxin-activated signaling pathway);GO:0005515(protein binding)	-	[K]Transcription	-	4	2447-2469	Y	25.4971	0	35.5669	3.45e-09	2459	1	0.333333			2	0.666667	4		2	0.896		0.86
tae-MIR169n-p3_1ss7TC	CATGTCCTCCTTGGCTATTC	TraesCS4A02G299100.1	-	GO:0046872(metal ion binding)	-	-	-	4	112-132	Y	203.977	77.8704	195.618	2.35e-14	123	8	2.66667	5	1.66667	11	3.66667	3	3	2	0.688	0.876	1
tae-MIR169n-p3_1ss7TC	CATGTCCTCCTTGGCTATTC	TraesCS4B02G014300.1	-	GO:0046872(metal ion binding)	-	-	-	4	208-228	Y	203.977	77.8704	195.618	2.35e-14	219	8	2.66667	5	1.66667	11	3.66667	3	3	3	0.688	0.876	0.876
tae-MIR169n-p3_1ss7TC	CATGTCCTCCTTGGCTATTC	TraesCS3B02G363500.1	Tubulin beta chain [Source:UniProtKB/TrEMBL;Acc:W5D048]	GO:0005737(cytoplasm);GO:0005874(microtubule);GO:0005525(GTP binding);GO:0003924(GTPase activity);GO:0007017(microtubule-based process);GO:0005200(structural constituent of cytoskeleton);GO:0005856(cytoskeleton);GO:0000166(nucleotide binding);GO:0007010(cytoskeleton organization)	-	[Z]Cytoskeleton	-	3	1420-1438	Y	0	0	44.4586	1.49e-25	1429					2	0.833333			2			0.998
tae-MIR5067-p5_2ss6TG19AC_1	ACTCCCTCTGATCCATATTAA	TraesCS6D02G123900.1	-	GO:0016021(integral component of membrane);GO:0016020(membrane)	-	[S]Function unknown	-	3	1150-1170	Y	0	0	31.121	4.17e-18	1161					2	0.583333			2			1
tae-MIR5067-p5_2ss6TG19AC_1	ACTCCCTCTGATCCATATTAA	TraesCS6D02G123900.2	-	-	-	[S]Function unknown	-	3	1067-1087	Y	0	0	31.121	4.17e-18	1078					2	0.583333			2			1
tae-MIR5067-p5_2ss6TG19AC_2	ACTCCCTCTGATCCATATTAG	TraesCS6A02G070600.1	-	GO:0003824(catalytic activity);GO:0055114(oxidation-reduction process);GO:0004488(methylenetetrahydrofolate dehydrogenase (NADP+) activity)	ko00670(One carbon pool by folate);ko00720(Carbon fixation pathways in prokaryotes)	[H]Coenzyme transport and metabolism	-	4	1020-1039	Y	0	31.1482	0	1.07e-15	1030			2	0.666667				2			1
tae-MIR5067-p5_2ss6TG19AC_2	ACTCCCTCTGATCCATATTAG	TraesCS6D02G123900.2	-	-	-	[S]Function unknown	-	3.5	1067-1087	Y	0	0	31.121	4.17e-18	1078					2	0.583333			2			1
tae-MIR5067-p5_2ss6TG19AC_2	ACTCCCTCTGATCCATATTAG	TraesCS6D02G068400.1	-	GO:0003824(catalytic activity);GO:0055114(oxidation-reduction process);GO:0004488(methylenetetrahydrofolate dehydrogenase (NADP+) activity)	ko00670(One carbon pool by folate);ko00720(Carbon fixation pathways in prokaryotes)	[H]Coenzyme transport and metabolism	-	4	997-1016	Y	0	31.1482	0	1.07e-15	1007			2	0.666667				2			1
tae-MIR5067-p5_2ss6TG19AC_2	ACTCCCTCTGATCCATATTAG	TraesCS6B02G094600.1	-	GO:0003824(catalytic activity);GO:0055114(oxidation-reduction process);GO:0004488(methylenetetrahydrofolate dehydrogenase (NADP+) activity)	ko00670(One carbon pool by folate);ko00720(Carbon fixation pathways in prokaryotes)	[H]Coenzyme transport and metabolism	-	4	1020-1039	Y	0	31.1482	0	1.07e-15	1030			2	0.666667				2			1
tae-MIR5067-p5_2ss6TG19AC_2	ACTCCCTCTGATCCATATTAG	TraesCS6D02G123900.1	-	GO:0016021(integral component of membrane);GO:0016020(membrane)	-	[S]Function unknown	-	3.5	1150-1170	Y	0	0	31.121	4.17e-18	1161					2	0.583333			2			1
tae-MIR5067-p5_2ss6TG19AC_3	ACTCCCTCTGATCCATATTAT	TraesCS6D02G123900.1	-	GO:0016021(integral component of membrane);GO:0016020(membrane)	-	[S]Function unknown	-	4	1150-1170	Y	0	0	31.121	4.17e-18	1161					2	0.583333			2			1
tae-MIR5067-p5_2ss6TG19AC_3	ACTCCCTCTGATCCATATTAT	TraesCS6D02G123900.2	-	-	-	[S]Function unknown	-	4	1067-1087	Y	0	0	31.121	4.17e-18	1078					2	0.583333			2			1
tae-MIR5067-p5_2ss6TG19AC_4	TACTCCCTCTGATCCATATTA	TraesCS6A02G134700.1	-	GO:0016021(integral component of membrane);GO:0016020(membrane)	-	[S]Function unknown	-	3	1163-1183	Y	19.1228	0	80.0255	2.98e-31	1174	1	0.25			3	1.5	4		2	1		1
tae-MIR5067-p5_2ss6TG19AC_4	TACTCCCTCTGATCCATATTA	TraesCS1D02G156600.1	-	GO:0009055(electron transfer activity);GO:0015035(protein disulfide oxidoreductase activity);GO:0045454(cell redox homeostasis);GO:0035556(intracellular signal transduction)	-	[S]Function unknown	-	4	2384-2404	Y	0	0	106.701	2.58e-60	2395					2	2			2			1
tae-MIR530a-p5_2ss6TG19AC_1	TGCATTTGCACCTGCACCTAC	TraesCS3A02G321700.6	-	GO:0003677(DNA binding);GO:0016593(Cdc73/Paf1 complex);GO:0006368(transcription elongation from RNA polymerase II promoter);GO:0016570(histone modification)	-	[S]Function unknown	-	3	316-336	Y	0	14.0167	16.0051	2.16e-05	327			3	0.3	3	0.3		2	2		0.999	0.999
tae-MIR530a-p5_2ss6TG19AC_1	TGCATTTGCACCTGCACCTAC	TraesCS3B02G343800.8	-	GO:0003677(DNA binding);GO:0016593(Cdc73/Paf1 complex);GO:0006368(transcription elongation from RNA polymerase II promoter);GO:0016570(histone modification)	-	[S]Function unknown	-	3	261-281	Y	0	18.6889	5.33504	1.42e-06	272			4	0.4	1	0.1		2	4		0.999	1
tae-MIR530a-p5_2ss6TG19AC_1	TGCATTTGCACCTGCACCTAC	TraesCS4A02G472400.1	WAT1-related protein [Source:UniProtKB/TrEMBL;Acc:W5DSQ4]	GO:0016021(integral component of membrane);GO:0022857(transmembrane transporter activity);GO:0016020(membrane);GO:0055085(transmembrane transport)	-	[S]Function unknown	-	3	1213-1233	Y	152.983	0	0	9.09e-49	1224	2	2					2			0.992
tae-MIR530a-p5_2ss6TG19AC_1	TGCATTTGCACCTGCACCTAC	TraesCS3A02G321700.4	-	GO:0003677(DNA binding);GO:0016593(Cdc73/Paf1 complex);GO:0006368(transcription elongation from RNA polymerase II promoter);GO:0016570(histone modification)	-	[S]Function unknown	-	3	316-336	Y	0	14.0167	16.0051	2.16e-05	327			3	0.3	3	0.3		2	2		0.999	0.999
tae-MIR530a-p5_2ss6TG19AC_1	TGCATTTGCACCTGCACCTAC	TraesCS3A02G321700.2	-	GO:0003677(DNA binding);GO:0016593(Cdc73/Paf1 complex);GO:0006368(transcription elongation from RNA polymerase II promoter);GO:0016570(histone modification)	-	[S]Function unknown	-	3	335-355	Y	0	9.34445	5.33504	0.00342	346			2	0.2	1	0.1		2	4		0.999	1
tae-MIR530a-p5_2ss6TG19AC_1	TGCATTTGCACCTGCACCTAC	TraesCS3B02G343800.2	-	GO:0016593(Cdc73/Paf1 complex);GO:0006368(transcription elongation from RNA polymerase II promoter);GO:0016570(histone modification)	-	[S]Function unknown	-	3	322-342	Y	0	14.0167	16.0051	2.16e-05	333			3	0.3	3	0.3		2	2		0.999	0.999
tae-MIR530a-p5_2ss6TG19AC_1	TGCATTTGCACCTGCACCTAC	TraesCS3B02G343800.6	-	GO:0003677(DNA binding);GO:0016593(Cdc73/Paf1 complex);GO:0006368(transcription elongation from RNA polymerase II promoter);GO:0016570(histone modification)	-	[S]Function unknown	-	3	306-326	Y	0	18.6889	5.33504	1.42e-06	317			4	0.4	1	0.1		2	4		0.999	1
tae-MIR530a-p5_2ss6TG19AC_1	TGCATTTGCACCTGCACCTAC	TraesCS3B02G343800.3	-	GO:0003677(DNA binding);GO:0016593(Cdc73/Paf1 complex);GO:0006368(transcription elongation from RNA polymerase II promoter);GO:0016570(histone modification)	-	[S]Function unknown	-	3	322-342	Y	0	4.67222	10.6701	0.000383	333			1	0.1	2	0.2		4	2		1	0.999
tae-MIR530a-p5_2ss6TG19AC_1	TGCATTTGCACCTGCACCTAC	TraesCS3B02G343800.5	-	GO:0003677(DNA binding);GO:0016593(Cdc73/Paf1 complex);GO:0006368(transcription elongation from RNA polymerase II promoter);GO:0016570(histone modification)	-	[S]Function unknown	-	3	261-281	Y	0	9.34445	10.6701	0.000776	272			2	0.2	2	0.2		2	2		0.999	0.999
tae-MIR530a-p5_2ss6TG19AC_1	TGCATTTGCACCTGCACCTAC	TraesCS3B02G343800.7	-	GO:0003677(DNA binding);GO:0016593(Cdc73/Paf1 complex);GO:0006368(transcription elongation from RNA polymerase II promoter);GO:0016570(histone modification)	-	[S]Function unknown	-	3	303-323	Y	0	14.0167	10.6701	0.00017	314			3	0.3	2	0.2		2	2		0.999	0.999
tae-MIR530a-p5_2ss6TG19AC_1	TGCATTTGCACCTGCACCTAC	TraesCS3A02G321700.5	-	GO:0003677(DNA binding);GO:0016593(Cdc73/Paf1 complex);GO:0006368(transcription elongation from RNA polymerase II promoter);GO:0016570(histone modification)	-	[S]Function unknown	-	3	316-336	Y	0	9.34445	10.6701	0.000776	327			2	0.2	2	0.2		2	2		0.999	0.999
tae-MIR530a-p5_2ss6TG19AC_1	TGCATTTGCACCTGCACCTAC	TraesCS3A02G321700.3	-	GO:0016593(Cdc73/Paf1 complex);GO:0006368(transcription elongation from RNA polymerase II promoter);GO:0016570(histone modification)	-	[S]Function unknown	-	3	286-306	Y	0	18.6889	10.6701	1.17e-05	297			4	0.4	2	0.2		2	2		0.999	0.999
tae-MIR530a-p5_2ss6TG19AC_1	TGCATTTGCACCTGCACCTAC	TraesCS3B02G343800.4	-	GO:0016593(Cdc73/Paf1 complex);GO:0006368(transcription elongation from RNA polymerase II promoter);GO:0016570(histone modification)	-	[S]Function unknown	-	3	261-281	Y	0	9.34445	10.6701	0.000776	272			2	0.2	2	0.2		2	2		0.999	0.999
tae-MIR530a-p5_2ss6TG19AC_1	TGCATTTGCACCTGCACCTAC	TraesCS3A02G321700.1	-	GO:0016593(Cdc73/Paf1 complex);GO:0006368(transcription elongation from RNA polymerase II promoter);GO:0016570(histone modification)	-	[S]Function unknown	-	3	335-355	Y	0	9.34445	5.33504	0.00342	346			2	0.2	1	0.1		2	4		0.999	1
tae-MIR530a-p5_2ss6TG19AC_2	TGCATTTGCACCTGCACCTGC	TraesCS3B02G343800.5	-	GO:0003677(DNA binding);GO:0016593(Cdc73/Paf1 complex);GO:0006368(transcription elongation from RNA polymerase II promoter);GO:0016570(histone modification)	-	[S]Function unknown	-	3	261-281	Y	0	9.34445	10.6701	0.000776	272			2	0.2	2	0.2		2	2		0.995	0.995
tae-MIR530a-p5_2ss6TG19AC_2	TGCATTTGCACCTGCACCTGC	TraesCS3A02G321700.2	-	GO:0003677(DNA binding);GO:0016593(Cdc73/Paf1 complex);GO:0006368(transcription elongation from RNA polymerase II promoter);GO:0016570(histone modification)	-	[S]Function unknown	-	2	335-355	Y	0	9.34445	5.33504	0.00342	346			2	0.2	1	0.1		2	4		0.932	0.973
tae-MIR530a-p5_2ss6TG19AC_2	TGCATTTGCACCTGCACCTGC	TraesCS3B02G343800.8	-	GO:0003677(DNA binding);GO:0016593(Cdc73/Paf1 complex);GO:0006368(transcription elongation from RNA polymerase II promoter);GO:0016570(histone modification)	-	[S]Function unknown	-	3	261-281	Y	0	18.6889	5.33504	1.42e-06	272			4	0.4	1	0.1		2	4		0.995	0.999
tae-MIR530a-p5_2ss6TG19AC_2	TGCATTTGCACCTGCACCTGC	TraesCS3B02G343800.4	-	GO:0016593(Cdc73/Paf1 complex);GO:0006368(transcription elongation from RNA polymerase II promoter);GO:0016570(histone modification)	-	[S]Function unknown	-	3	261-281	Y	0	9.34445	10.6701	0.000776	272			2	0.2	2	0.2		2	2		0.995	0.995
tae-MIR530a-p5_2ss6TG19AC_2	TGCATTTGCACCTGCACCTGC	TraesCS2B02G211100.2	-	-	-	[S]Function unknown	-	4	76-96	Y	0	23.3611	0	5.93e-12	87			1	0.5				4			0.998
tae-MIR530a-p5_2ss6TG19AC_2	TGCATTTGCACCTGCACCTGC	TraesCS3B02G343800.3	-	GO:0003677(DNA binding);GO:0016593(Cdc73/Paf1 complex);GO:0006368(transcription elongation from RNA polymerase II promoter);GO:0016570(histone modification)	-	[S]Function unknown	-	2	322-342	Y	0	4.67222	10.6701	0.000383	333			1	0.1	2	0.2		4	2		0.967	0.936
tae-MIR530a-p5_2ss6TG19AC_2	TGCATTTGCACCTGCACCTGC	TraesCS3B02G343800.2	-	GO:0016593(Cdc73/Paf1 complex);GO:0006368(transcription elongation from RNA polymerase II promoter);GO:0016570(histone modification)	-	[S]Function unknown	-	2	322-342	Y	0	14.0167	16.0051	2.16e-05	333			3	0.3	3	0.3		2	2		0.932	0.936
tae-MIR530a-p5_2ss6TG19AC_2	TGCATTTGCACCTGCACCTGC	TraesCS3B02G343800.6	-	GO:0003677(DNA binding);GO:0016593(Cdc73/Paf1 complex);GO:0006368(transcription elongation from RNA polymerase II promoter);GO:0016570(histone modification)	-	[S]Function unknown	-	3	306-326	Y	0	18.6889	5.33504	1.42e-06	317			4	0.4	1	0.1		2	4		0.995	0.999
tae-MIR530a-p5_2ss6TG19AC_2	TGCATTTGCACCTGCACCTGC	TraesCS3A02G321700.5	-	GO:0003677(DNA binding);GO:0016593(Cdc73/Paf1 complex);GO:0006368(transcription elongation from RNA polymerase II promoter);GO:0016570(histone modification)	-	[S]Function unknown	-	3	316-336	Y	0	9.34445	10.6701	0.000776	327			2	0.2	2	0.2		2	2		0.995	0.995
tae-MIR530a-p5_2ss6TG19AC_2	TGCATTTGCACCTGCACCTGC	TraesCS3A02G321700.4	-	GO:0003677(DNA binding);GO:0016593(Cdc73/Paf1 complex);GO:0006368(transcription elongation from RNA polymerase II promoter);GO:0016570(histone modification)	-	[S]Function unknown	-	3	316-336	Y	0	14.0167	16.0051	2.16e-05	327			3	0.3	3	0.3		2	2		0.995	0.995
tae-MIR530a-p5_2ss6TG19AC_2	TGCATTTGCACCTGCACCTGC	TraesCS3A02G321700.6	-	GO:0003677(DNA binding);GO:0016593(Cdc73/Paf1 complex);GO:0006368(transcription elongation from RNA polymerase II promoter);GO:0016570(histone modification)	-	[S]Function unknown	-	3	316-336	Y	0	14.0167	16.0051	2.16e-05	327			3	0.3	3	0.3		2	2		0.995	0.995
tae-MIR530a-p5_2ss6TG19AC_2	TGCATTTGCACCTGCACCTGC	TraesCS3B02G343800.7	-	GO:0003677(DNA binding);GO:0016593(Cdc73/Paf1 complex);GO:0006368(transcription elongation from RNA polymerase II promoter);GO:0016570(histone modification)	-	[S]Function unknown	-	3	303-323	Y	0	14.0167	10.6701	0.00017	314			3	0.3	2	0.2		2	2		0.995	0.995
tae-MIR530a-p5_2ss6TG19AC_2	TGCATTTGCACCTGCACCTGC	TraesCS3A02G321700.1	-	GO:0016593(Cdc73/Paf1 complex);GO:0006368(transcription elongation from RNA polymerase II promoter);GO:0016570(histone modification)	-	[S]Function unknown	-	2	335-355	Y	0	9.34445	5.33504	0.00342	346			2	0.2	1	0.1		2	4		0.932	0.973
tae-MIR530a-p5_2ss6TG19AC_2	TGCATTTGCACCTGCACCTGC	TraesCS4A02G472400.1	WAT1-related protein [Source:UniProtKB/TrEMBL;Acc:W5DSQ4]	GO:0016021(integral component of membrane);GO:0022857(transmembrane transporter activity);GO:0016020(membrane);GO:0055085(transmembrane transport)	-	[S]Function unknown	-	2	1213-1233	Y	152.983	0	0	9.09e-49	1224	2	2					2			0.863
tae-MIR530a-p5_2ss6TG19AC_2	TGCATTTGCACCTGCACCTGC	TraesCS3A02G321700.3	-	GO:0016593(Cdc73/Paf1 complex);GO:0006368(transcription elongation from RNA polymerase II promoter);GO:0016570(histone modification)	-	[S]Function unknown	-	3	286-306	Y	0	18.6889	10.6701	1.17e-05	297			4	0.4	2	0.2		2	2		0.995	0.995
tae-MIR7775-p5_2ss6TG19AC	TCTGAAGCACCAGTGCCTATT	TraesCS6B02G176600.3	-	GO:0016491(oxidoreductase activity);GO:0051287(NAD binding);GO:0055114(oxidation-reduction process);GO:0050661(NADP binding)	-	[I]Lipid transport and metabolism	-	4	1188-1208	Y	57.3685	70.0833	40.0128	0.0111	1199	3	0.75	6	1.5	3	0.75	2	2	2	0.95	0.983	0.984
tae-MIR7775-p5_2ss6TG19AC	TCTGAAGCACCAGTGCCTATT	TraesCS6B02G176600.2	-	GO:0016491(oxidoreductase activity);GO:0051287(NAD binding);GO:0055114(oxidation-reduction process);GO:0050661(NADP binding)	-	[I]Lipid transport and metabolism	-	4	1099-1119	Y	57.3685	70.0833	40.0128	0.0111	1110	3	0.75	6	1.5	3	0.75	2	2	2	0.95	0.983	0.984
tae-MIR7775-p5_2ss6TG19AC	TCTGAAGCACCAGTGCCTATT	TraesCS6B02G176600.1	-	GO:0016491(oxidoreductase activity);GO:0051287(NAD binding);GO:0055114(oxidation-reduction process);GO:0050661(NADP binding);GO:0006979(response to oxidative stress);GO:0005829(cytosol);GO:0003858(3-hydroxybutyrate dehydrogenase activity)	-	[I]Lipid transport and metabolism	-	4	1174-1194	Y	57.3685	70.0833	40.0128	0.0111	1185	3	0.75	6	1.5	3	0.75	2	2	2	0.95	0.983	0.984
tae-miR169b_R-1	TAGCCAAGGATGACTTGCCG	TraesCS4D02G289600.1	CCAAT-box transcription factor complex WHAP6 [Source:UniProtKB/TrEMBL;Acc:Q6Q1C5]	GO:0003700(DNA-binding transcription factor activity);GO:0003677(DNA binding);GO:0006355(regulation of transcription, DNA-templated);GO:0016602(CCAAT-binding factor complex)	-	[K]Transcription	-	2.5	981-1000	Y	1262.11	1004.53	560.179	2.21e-21	991	33	16.5	43	21.5	21	10.5	0	0	0	0.0265	0.029	0.0289
tae-miR169b_R-1	TAGCCAAGGATGACTTGCCG	TraesCS2B02G198700.1	-	GO:0003700(DNA-binding transcription factor activity);GO:0003677(DNA binding);GO:0006355(regulation of transcription, DNA-templated);GO:0016602(CCAAT-binding factor complex)	-	[K]Transcription	-	2.5	1030-1049	Y	1051.76	1074.61	960.307	1.38e-13	1040	55	13.75	92	23	72	18	0	0	0	0.0265	0.029	0.0289
tae-miR169b_R-1	TAGCCAAGGATGACTTGCCG	TraesCS2B02G044600.1	Exocyst subunit Exo70 family protein [Source:UniProtKB/TrEMBL;Acc:A0A1D6RMH5]	GO:0016021(integral component of membrane);GO:0015031(protein transport);GO:0000145(exocyst);GO:0006887(exocytosis);GO:0016020(membrane)	-	[S]Function unknown	-	4	1420-1440	Y	25.4971	15.5741	0	0.000246	1431	2	0.333333	2	0.333333			2	2		0.964	0.989
tae-miR169b_R-1	TAGCCAAGGATGACTTGCCG	TraesCS2A02G030300.2	Exocyst subunit Exo70 family protein [Source:UniProtKB/TrEMBL;Acc:A0A1D5TPD3]	GO:0016021(integral component of membrane);GO:0015031(protein transport);GO:0000145(exocyst);GO:0006887(exocytosis);GO:0016020(membrane)	-	[S]Function unknown	-	4	1370-1390	Y	25.4971	15.5741	0	0.000246	1381	2	0.333333	2	0.333333			2	2		0.964	0.989
tae-miR169b_R-1	TAGCCAAGGATGACTTGCCG	TraesCS6D02G315300.1	-	GO:0003700(DNA-binding transcription factor activity);GO:0006355(regulation of transcription, DNA-templated)	-	[K]Transcription	-	2.5	1140-1159	Y	229.474	35.0417	186.726	1.48e-26	1150	7	3	2	0.75	8	3.5	0	2	0	0.0265	0.913	0.0289
tae-miR169b_R-1	TAGCCAAGGATGACTTGCCG	TraesCS5B02G028500.1	-	GO:0003700(DNA-binding transcription factor activity);GO:0003677(DNA binding);GO:0006355(regulation of transcription, DNA-templated);GO:0016602(CCAAT-binding factor complex)	-	[K]Transcription	-	4	1286-1305	Y	1198.36	373.778	391.236	4.88e-73	1296	47	15.6667	24	8	22	7.33333	0	0	0	0.0482	0.0527	0.0524
tae-miR169b_R-1	TAGCCAAGGATGACTTGCCG	TraesCS2A02G030300.1	Exocyst subunit Exo70 family protein [Source:UniProtKB/TrEMBL;Acc:A0A1D5TPD3]	GO:0000145(exocyst);GO:0006887(exocytosis)	-	[S]Function unknown	-	4	1271-1291	Y	25.4971	15.5741	0	0.000246	1282	2	0.333333	2	0.333333			2	2		0.964	0.989
tae-miR169b_R-1	TAGCCAAGGATGACTTGCCG	TraesCS2D02G179600.3	-	GO:0003700(DNA-binding transcription factor activity);GO:0003677(DNA binding);GO:0006355(regulation of transcription, DNA-templated);GO:0016602(CCAAT-binding factor complex)	-	[K]Transcription	-	2.5	2417-2436	Y	1051.76	1074.61	978.09	2e-14	2427	55	13.75	92	23	73	18.3333	0	0	0	0.0265	0.029	0.0289
tae-miR169b_R-1	TAGCCAAGGATGACTTGCCG	TraesCS2D02G179600.2	-	GO:0003700(DNA-binding transcription factor activity);GO:0003677(DNA binding);GO:0006355(regulation of transcription, DNA-templated);GO:0016602(CCAAT-binding factor complex)	-	[K]Transcription	-	2.5	1197-1216	Y	1051.76	1074.61	978.09	2e-14	1207	55	13.75	92	23	73	18.3333	0	0	0	0.0265	0.029	0.0289
tae-miR169b_R-1	TAGCCAAGGATGACTTGCCG	TraesCS2A02G030900.1	Exocyst subunit Exo70 family protein [Source:UniProtKB/TrEMBL;Acc:A0A1D5TQ32]	GO:0016021(integral component of membrane);GO:0015031(protein transport);GO:0000145(exocyst);GO:0006887(exocytosis);GO:0016020(membrane)	-	[S]Function unknown	-	3	1419-1439	Y	25.4971	15.5741	0	0.000246	1430	2	0.333333	2	0.333333			2	2		0.759	0.854
tae-miR169b_R-1	TAGCCAAGGATGACTTGCCG	TraesCS6B02G366100.1	CCAAT-binding transcription factor B [Source:UniProtKB/TrEMBL;Acc:W5GL75]	GO:0003700(DNA-binding transcription factor activity);GO:0006355(regulation of transcription, DNA-templated)	-	[K]Transcription	-	3	738-757	Y	63.7428	58.4028	62.2421	0.135	748	3	0.833333	4	1.25	4	1.16667	0	0	0	0.021	0.0229	0.0228
tae-miR169b_R-1	TAGCCAAGGATGACTTGCCG	TraesCS5A02G029900.1	-	GO:0003700(DNA-binding transcription factor activity);GO:0003677(DNA binding);GO:0006355(regulation of transcription, DNA-templated);GO:0016602(CCAAT-binding factor complex)	-	[K]Transcription	-	4	1337-1356	Y	1198.36	373.778	391.236	4.88e-73	1347	47	15.6667	24	8	22	7.33333	0	2	2	0.0482	0.989	0.99
tae-miR169b_R-1	TAGCCAAGGATGACTTGCCG	TraesCS6A02G335400.1	CCAAT-binding transcription factor B [Source:UniProtKB/TrEMBL;Acc:W5GA07]	GO:0003700(DNA-binding transcription factor activity);GO:0006355(regulation of transcription, DNA-templated)	-	[K]Transcription	-	3	934-953	Y	254.971	81.7639	222.293	5.22e-18	944	8	3.33333	5	1.75	10	4.16667	0	2	0	0.021	0.854	0.0228
tae-miR169b_R-1	TAGCCAAGGATGACTTGCCG	TraesCS6B02G366100.2	CCAAT-binding transcription factor B [Source:UniProtKB/TrEMBL;Acc:W5GL75]	GO:0003700(DNA-binding transcription factor activity);GO:0006355(regulation of transcription, DNA-templated)	-	[K]Transcription	-	3	929-948	Y	63.7428	58.4028	62.2421	0.135	939	3	0.833333	4	1.25	4	1.16667	2	0	0	0.759	0.0229	0.0228
tae-miR169b_R-1	TAGCCAAGGATGACTTGCCG	TraesCS2D02G179600.1	-	GO:0003700(DNA-binding transcription factor activity);GO:0003677(DNA binding);GO:0006355(regulation of transcription, DNA-templated);GO:0016602(CCAAT-binding factor complex)	-	[K]Transcription	-	2.5	1234-1253	Y	1051.76	1074.61	978.09	2e-14	1244	55	13.75	92	23	73	18.3333	0	0	0	0.0265	0.029	0.0289
tae-miR169b_R-1	TAGCCAAGGATGACTTGCCG	TraesCS2A02G030900.2	Exocyst subunit Exo70 family protein [Source:UniProtKB/TrEMBL;Acc:A0A1D5TQ32]	GO:0016021(integral component of membrane);GO:0015031(protein transport);GO:0000145(exocyst);GO:0006887(exocytosis);GO:0016020(membrane)	-	[S]Function unknown	-	3	1320-1340	Y	25.4971	15.5741	0	0.000246	1331	2	0.333333	2	0.333333			2	2		0.759	0.854
tae-miR169b_R-1	TAGCCAAGGATGACTTGCCG	TraesCS2B02G042900.1	Exocyst subunit Exo70 family protein [Source:UniProtKB/TrEMBL;Acc:A0A1D6RMQ9]	GO:0016021(integral component of membrane);GO:0015031(protein transport);GO:0000145(exocyst);GO:0006887(exocytosis);GO:0016020(membrane)	-	[S]Function unknown	-	4	1431-1451	Y	25.4971	15.5741	0	0.000246	1442	2	0.333333	2	0.333333			2	2		0.964	0.989
tae-miR169b_R-1	TAGCCAAGGATGACTTGCCG	TraesCS5B02G028500.2	-	GO:0003700(DNA-binding transcription factor activity);GO:0003677(DNA binding);GO:0006355(regulation of transcription, DNA-templated);GO:0016602(CCAAT-binding factor complex)	-	[K]Transcription	-	4	778-797	Y	1198.36	373.778	391.236	4.88e-73	788	47	15.6667	24	8	22	7.33333	0	0	0	0.0482	0.0527	0.0524
tae-miR169b_R-1	TAGCCAAGGATGACTTGCCG	TraesCS5D02G383000.1	-	GO:0003700(DNA-binding transcription factor activity);GO:0006355(regulation of transcription, DNA-templated)	-	[K]Transcription	-	4	1094-1113	Y	956.141	397.139	506.828	3.81e-24	1104	25	12.5	17	8.5	19	9.5	0	0	0	0.0482	0.0527	0.0524
tae-miR169b_R-1	TAGCCAAGGATGACTTGCCG	TraesCS5A02G373500.1	-	GO:0003700(DNA-binding transcription factor activity);GO:0006355(regulation of transcription, DNA-templated)	-	[K]Transcription	-	4	1221-1240	Y	956.141	397.139	506.828	3.81e-24	1231	25	12.5	17	8.5	19	9.5	0	0	0	0.0482	0.0527	0.0524
tae-miR169b_R-1	TAGCCAAGGATGACTTGCCG	TraesCS4D02G033700.1	-	GO:0003700(DNA-binding transcription factor activity);GO:0003677(DNA binding);GO:0006355(regulation of transcription, DNA-templated);GO:0016602(CCAAT-binding factor complex)	-	[K]Transcription	-	4	1106-1125	Y	2600.7	2616.44	1920.61	3.71e-24	1116	34	34	56	56	36	36	0	2	2	0.0482	0.989	0.99
tae-miR169b_R-1	TAGCCAAGGATGACTTGCCG	TraesCS4B02G290400.1	CCAAT-binding transcription factor B [Source:UniProtKB/TrEMBL;Acc:Q6Q1C7]	GO:0003700(DNA-binding transcription factor activity);GO:0003677(DNA binding);GO:0006355(regulation of transcription, DNA-templated);GO:0016602(CCAAT-binding factor complex)	-	[K]Transcription	-	2.5	1023-1042	Y	1262.11	1004.53	560.179	2.21e-21	1033	33	16.5	43	21.5	21	10.5	0	0	0	0.0265	0.029	0.0289
tae-miR169h-5p	TAGCCAAGGATGACTTGCCTA	TraesCS5A02G373500.1	-	GO:0003700(DNA-binding transcription factor activity);GO:0006355(regulation of transcription, DNA-templated)	-	[K]Transcription	-	4	1220-1240	Y	956.141	397.139	506.828	3.81e-24	1231	25	12.5	17	8.5	19	9.5	0	0	0	0.037	0.0404	0.0402
tae-miR169h-5p	TAGCCAAGGATGACTTGCCTA	TraesCS2D02G179600.2	-	GO:0003700(DNA-binding transcription factor activity);GO:0003677(DNA binding);GO:0006355(regulation of transcription, DNA-templated);GO:0016602(CCAAT-binding factor complex)	-	[K]Transcription	-	4	1196-1216	Y	1051.76	1074.61	978.09	2e-14	1207	55	13.75	92	23	73	18.3333	0	0	0	0.037	0.0404	0.0402
tae-miR169h-5p	TAGCCAAGGATGACTTGCCTA	TraesCS2D02G179600.1	-	GO:0003700(DNA-binding transcription factor activity);GO:0003677(DNA binding);GO:0006355(regulation of transcription, DNA-templated);GO:0016602(CCAAT-binding factor complex)	-	[K]Transcription	-	4	1233-1253	Y	1051.76	1074.61	978.09	2e-14	1244	55	13.75	92	23	73	18.3333	0	0	0	0.037	0.0404	0.0402
tae-miR169h-5p	TAGCCAAGGATGACTTGCCTA	TraesCS6D02G315300.1	-	GO:0003700(DNA-binding transcription factor activity);GO:0006355(regulation of transcription, DNA-templated)	-	[K]Transcription	-	4	1139-1159	Y	229.474	35.0417	186.726	1.48e-26	1150	7	3	2	0.75	8	3.5	0	2	0	0.037	0.967	0.0402
tae-miR169h-5p	TAGCCAAGGATGACTTGCCTA	TraesCS5A02G029900.1	-	GO:0003700(DNA-binding transcription factor activity);GO:0003677(DNA binding);GO:0006355(regulation of transcription, DNA-templated);GO:0016602(CCAAT-binding factor complex)	-	[K]Transcription	-	3.5	1336-1356	Y	1198.36	373.778	391.236	4.88e-73	1347	47	15.6667	24	8	22	7.33333	0	2	2	0.00269	0.216	0.221
tae-miR169h-5p	TAGCCAAGGATGACTTGCCTA	TraesCS4D02G033700.1	-	GO:0003700(DNA-binding transcription factor activity);GO:0003677(DNA binding);GO:0006355(regulation of transcription, DNA-templated);GO:0016602(CCAAT-binding factor complex)	-	[K]Transcription	-	4	1105-1125	Y	2600.7	2616.44	1920.61	3.71e-24	1116	34	34	56	56	36	36	0	2	2	0.037	0.967	0.969
tae-miR169h-5p	TAGCCAAGGATGACTTGCCTA	TraesCS6A02G335400.1	CCAAT-binding transcription factor B [Source:UniProtKB/TrEMBL;Acc:W5GA07]	GO:0003700(DNA-binding transcription factor activity);GO:0006355(regulation of transcription, DNA-templated)	-	[K]Transcription	-	3	933-953	Y	254.971	81.7639	222.293	5.22e-18	944	8	3.33333	5	1.75	10	4.16667	0	2	0	0.015	0.746	0.0164
tae-miR169h-5p	TAGCCAAGGATGACTTGCCTA	TraesCS4B02G290400.1	CCAAT-binding transcription factor B [Source:UniProtKB/TrEMBL;Acc:Q6Q1C7]	GO:0003700(DNA-binding transcription factor activity);GO:0003677(DNA binding);GO:0006355(regulation of transcription, DNA-templated);GO:0016602(CCAAT-binding factor complex)	-	[K]Transcription	-	4	1022-1042	Y	1262.11	1004.53	560.179	2.21e-21	1033	33	16.5	43	21.5	21	10.5	0	0	0	0.037	0.0404	0.0402
tae-miR169h-5p	TAGCCAAGGATGACTTGCCTA	TraesCS5D02G383000.1	-	GO:0003700(DNA-binding transcription factor activity);GO:0006355(regulation of transcription, DNA-templated)	-	[K]Transcription	-	4	1093-1113	Y	956.141	397.139	506.828	3.81e-24	1104	25	12.5	17	8.5	19	9.5	0	0	0	0.037	0.0404	0.0402
tae-miR169h-5p	TAGCCAAGGATGACTTGCCTA	TraesCS2B02G198700.1	-	GO:0003700(DNA-binding transcription factor activity);GO:0003677(DNA binding);GO:0006355(regulation of transcription, DNA-templated);GO:0016602(CCAAT-binding factor complex)	-	[K]Transcription	-	4	1029-1049	Y	1051.76	1074.61	960.307	1.38e-13	1040	55	13.75	92	23	72	18	0	0	0	0.037	0.0404	0.0402
tae-miR169h-5p	TAGCCAAGGATGACTTGCCTA	TraesCS6B02G366100.1	CCAAT-binding transcription factor B [Source:UniProtKB/TrEMBL;Acc:W5GL75]	GO:0003700(DNA-binding transcription factor activity);GO:0006355(regulation of transcription, DNA-templated)	-	[K]Transcription	-	3	737-757	Y	63.7428	58.4028	62.2421	0.135	748	3	0.833333	4	1.25	4	1.16667	0	0	0	0.015	0.0164	0.0164
tae-miR169h-5p	TAGCCAAGGATGACTTGCCTA	TraesCS2D02G179600.3	-	GO:0003700(DNA-binding transcription factor activity);GO:0003677(DNA binding);GO:0006355(regulation of transcription, DNA-templated);GO:0016602(CCAAT-binding factor complex)	-	[K]Transcription	-	4	2416-2436	Y	1051.76	1074.61	978.09	2e-14	2427	55	13.75	92	23	73	18.3333	0	0	0	0.037	0.0404	0.0402
tae-miR169h-5p	TAGCCAAGGATGACTTGCCTA	TraesCS4D02G289600.1	CCAAT-box transcription factor complex WHAP6 [Source:UniProtKB/TrEMBL;Acc:Q6Q1C5]	GO:0003700(DNA-binding transcription factor activity);GO:0003677(DNA binding);GO:0006355(regulation of transcription, DNA-templated);GO:0016602(CCAAT-binding factor complex)	-	[K]Transcription	-	4	980-1000	Y	1262.11	1004.53	560.179	2.21e-21	991	33	16.5	43	21.5	21	10.5	0	0	0	0.037	0.0404	0.0402
tae-miR169h-5p	TAGCCAAGGATGACTTGCCTA	TraesCS6B02G366100.2	CCAAT-binding transcription factor B [Source:UniProtKB/TrEMBL;Acc:W5GL75]	GO:0003700(DNA-binding transcription factor activity);GO:0006355(regulation of transcription, DNA-templated)	-	[K]Transcription	-	3	928-948	Y	63.7428	58.4028	62.2421	0.135	939	3	0.833333	4	1.25	4	1.16667	2	0	0	0.638	0.0164	0.0164
tae-miR171b	TGATTGAGCCGTGCCAATATC	TraesCS6A02G247200.1	-	-	-	[S]Function unknown	-	1	1433-1453	Y	305.965	264.759	266.752	0.0151	1444	12	4	17	5.66667	15	5	0	2	1	0.0259	0.907	0.0156
tae-miR171b	TGATTGAGCCGTGCCAATATC	TraesCS6D02G229400.1	-	-	-	[S]Function unknown	-	1	1426-1446	Y	305.965	264.759	266.752	0.0151	1437	12	4	17	5.66667	15	5	0	2	1	0.0259	0.907	0.0156
tae-miR171b	TGATTGAGCCGTGCCAATATC	TraesCS5A02G535000.1	-	-	-	[S]Function unknown	-	0	888-908	Y	1223.86	1231.91	695.333	5.22e-24	899	33	16	55	26.3667	29	13.0333	0	0	0	0.02	0.0219	0.0217
tae-miR171b	TGATTGAGCCGTGCCAATATC	TraesCS7A02G014200.1	-	-	-	[S]Function unknown	-	1	837-857	Y	127.486	77.8704	35.5669	7.07e-06	848	5	1.66667	5	1.66667	2	0.666667	2	2	2	0.828	0.907	0.912
tae-miR171b	TGATTGAGCCGTGCCAATATC	TraesCS1A02G209400.1	-	-	-	[S]Function unknown	-	2	1268-1288	Y	76.4913	24.9185	37.3453	0.000652	1279	3	1	3	0.533333	4	0.7	2	2	2	0.525	0.634	0.642
tae-miR171b	TGATTGAGCCGTGCCAATATC	TraesCS1B02G223400.1	-	-	-	[S]Function unknown	-	2	1131-1151	Y	76.4913	24.9185	37.3453	0.000652	1142	3	1	3	0.533333	4	0.7	2	2	2	0.525	0.634	0.642
tae-miR171b	TGATTGAGCCGTGCCAATATC	TraesCS7D02G011400.1	-	-	-	[S]Function unknown	-	1	564-584	Y	127.486	77.8704	35.5669	7.07e-06	575	5	1.66667	5	1.66667	2	0.666667	2	2	2	0.828	0.907	0.912
tae-miR171b	TGATTGAGCCGTGCCAATATC	TraesCS1D02G212800.1	-	-	-	[S]Function unknown	-	2	1124-1144	Y	76.4913	24.9185	37.3453	0.000652	1135	3	1	3	0.533333	4	0.7	2	2	2	0.525	0.634	0.642
tae-miR171b	TGATTGAGCCGTGCCAATATC	TraesCS6B02G277400.1	-	-	-	[S]Function unknown	-	1	1083-1103	Y	305.965	264.759	266.752	0.0151	1094	12	4	17	5.66667	15	5	0	2	1	0.0259	0.907	0.0156
tae-miR171b	TGATTGAGCCGTGCCAATATC	TraesCS4B02G367300.1	-	-	-	[S]Function unknown	-	0	1151-1171	Y	76.4913	124.593	44.4586	2.03e-10	1162	3	1	5	2.66667	4	0.833333	1	2	2	0.0134	0.839	0.846
tae-miR171b	TGATTGAGCCGTGCCAATATC	TraesCS4A02G482000.1	-	-	-	[S]Function unknown	-	1	619-639	Y	127.486	77.8704	35.5669	7.07e-06	630	5	1.66667	5	1.66667	2	0.666667	2	2	2	0.828	0.907	0.912
tae-miR171b	TGATTGAGCCGTGCCAATATC	TraesCS4D02G360200.1	-	-	-	[S]Function unknown	-	0	1157-1177	Y	1223.86	1231.91	695.333	5.22e-24	1168	33	16	55	26.3667	29	13.0333	0	0	0	0.02	0.0219	0.0217
tae-miR171f_1ss20CT	TGAGCCGAACCAATATCACTC	TraesCS4D02G216200.1	-	-	-	[K]Transcription	-	0.5	531-551	Y	203.977	62.2963	53.3504	7.61e-16	542	8	2.66667	4	1.33333	3	1	0	0	0	0.014	0.0154	0.0153
tae-miR171f_1ss20CT	TGAGCCGAACCAATATCACTC	TraesCS4A02G088500.1	-	-	-	[K]Transcription	-	0.5	530-550	Y	203.977	62.2963	53.3504	7.61e-16	541	8	2.66667	4	1.33333	3	1	0	0	1	0.014	0.0154	0.00841
tae-miR171f_1ss20CT	TGAGCCGAACCAATATCACTC	TraesCS4B02G215700.1	-	-	-	[K]Transcription	-	0.5	510-530	Y	203.977	62.2963	53.3504	7.61e-16	521	8	2.66667	4	1.33333	3	1	0	0	0	0.014	0.0154	0.0153
tae-miR5181b_L+1R-1	CTCCGATCCATAATAAGTGTC	TraesCS3D02G538500.1	Pectin acetylesterase [Source:UniProtKB/TrEMBL;Acc:A0A1D5WJ65]	GO:0016787(hydrolase activity);GO:0005576(extracellular region);GO:0005618(cell wall);GO:0071555(cell wall organization)	-	[S]Function unknown	-	4	1298-1318	Y	25.4971	0	53.3504	5.55e-16	1309	1	0.333333			3	1	4		2	1		1
tae-MIR159-p5	AGCTGCTCGTTCATGGTTCC	TraesCS5D02G064000.2	-	GO:0004553(hydrolase activity, hydrolyzing O-glycosyl compounds);GO:0005975(carbohydrate metabolic process);GO:0051015(actin filament binding);GO:0007015(actin filament organization);GO:0016787(hydrolase activity);GO:0016798(hydrolase activity, acting on glycosyl bonds);GO:0008152(metabolic process)	-	[G]Carbohydrate transport and metabolism	-	4	1028-1048	Y	0	18.6889	0	1.04e-09	1039			2	0.4				2			1
tae-MIR159-p5	AGCTGCTCGTTCATGGTTCC	TraesCS1A02G369600.1	-	GO:0008168(methyltransferase activity);GO:0000234(phosphoethanolamine N-methyltransferase activity);GO:0006656(phosphatidylcholine biosynthetic process);GO:0032259(methylation)	-	[S]Function unknown	-	4	163-182	Y	344.211	0	106.701	5.71e-62	173	9	4.5			2	2	2		2	0.999		1
tae-MIR159-p5	AGCTGCTCGTTCATGGTTCC	TraesCS5B02G476700.1	-	-	-	[S]Function unknown	-	4	885-903	Y	50.9942	124.593	88.9173	1.21e-12	894	2	0.666667	8	2.66667	5	1.66667	3	2	2	0.445	1	1
tae-MIR159-p5	AGCTGCTCGTTCATGGTTCC	TraesCS5D02G064000.1	-	GO:0004553(hydrolase activity, hydrolyzing O-glycosyl compounds);GO:0005975(carbohydrate metabolic process);GO:0051015(actin filament binding);GO:0007015(actin filament organization);GO:0016787(hydrolase activity);GO:0016798(hydrolase activity, acting on glycosyl bonds);GO:0008152(metabolic process)	-	[G]Carbohydrate transport and metabolism	-	4	1067-1087	Y	0	18.6889	0	1.04e-09	1078			2	0.4				2			1
tae-MIR159-p5	AGCTGCTCGTTCATGGTTCC	TraesCS2A02G507100.1	-	-	-	[L]Replication, recombination and repair	-	4	626-644	Y	76.4913	0	0	9.54e-25	635	3	1					2			0.999
tae-MIR159-p5	AGCTGCTCGTTCATGGTTCC	TraesCS5A02G464900.1	-	-	-	[S]Function unknown	-	4	854-872	Y	50.9942	124.593	88.9173	1.21e-12	863	2	0.666667	8	2.66667	5	1.66667	3	2	2	0.445	1	1
tae-MIR159-p5	AGCTGCTCGTTCATGGTTCC	TraesCS2A02G506800.1	-	GO:0003676(nucleic acid binding);GO:0004518(nuclease activity)	-	[L]Replication, recombination and repair	-	4	1277-1295	Y	76.4913	0	0	9.54e-25	1286	3	1					2			0.999
tae-MIR159-p5	AGCTGCTCGTTCATGGTTCC	TraesCS5D02G477500.1	-	-	-	[S]Function unknown	-	4	1088-1106	Y	50.9942	124.593	88.9173	1.21e-12	1097	2	0.666667	8	2.66667	5	1.66667	3	2	2	0.445	1	1
tae-MIR159-p5	AGCTGCTCGTTCATGGTTCC	TraesCS2B02G535100.1	-	GO:0003676(nucleic acid binding);GO:0004518(nuclease activity);GO:0090305(nucleic acid phosphodiester bond hydrolysis)	-	[L]Replication, recombination and repair	-	4	1351-1369	Y	76.4913	0	0	9.54e-25	1360	3	1					2			0.999
tae-MIR159-p5	AGCTGCTCGTTCATGGTTCC	TraesCS5D02G064000.3	-	GO:0004553(hydrolase activity, hydrolyzing O-glycosyl compounds);GO:0005975(carbohydrate metabolic process);GO:0051015(actin filament binding);GO:0007015(actin filament organization);GO:0016787(hydrolase activity);GO:0016798(hydrolase activity, acting on glycosyl bonds);GO:0008152(metabolic process)	-	[G]Carbohydrate transport and metabolism	-	4	1067-1087	Y	0	18.6889	0	1.04e-09	1078			2	0.4				2			1
tae-MIR169-p3_1ss8AG	GGCAGTCGCCTTGGCTAGC	TraesCS6D02G261100.3	Clustered mitochondria protein homolog [Source:UniProtKB/TrEMBL;Acc:A0A341XFB8]	GO:0005737(cytoplasm);GO:0003723(RNA binding);GO:0048312(intracellular distribution of mitochondria);GO:0007005(mitochondrion organization);GO:0005515(protein binding)	-	[S]Function unknown	-	3	4080-4097	Y	0	0	23.1185	1.23e-13	4088					2	0.433333			2			0.939
tae-MIR169-p3_1ss8AG	GGCAGTCGCCTTGGCTAGC	TraesCS7A02G215800.1	-	GO:0005524(ATP binding);GO:0004672(protein kinase activity);GO:0006468(protein phosphorylation)	-	[T]Signal transduction mechanisms	-	2.5	1065-1082	Y	0	31.1482	0	1.07e-15	1074			2	0.666667				2			0.986
tae-MIR169-p3_1ss8AG	GGCAGTCGCCTTGGCTAGC	TraesCS7D02G217500.1	-	GO:0016021(integral component of membrane);GO:0005524(ATP binding);GO:0004672(protein kinase activity);GO:0006468(protein phosphorylation);GO:0016020(membrane)	-	[T]Signal transduction mechanisms	-	2.5	1071-1088	Y	0	31.1482	0	1.07e-15	1080			2	0.666667				2			0.986
tae-MIR169-p3_1ss8AG	GGCAGTCGCCTTGGCTAGC	TraesCS6D02G261100.2	Clustered mitochondria protein homolog [Source:UniProtKB/TrEMBL;Acc:A0A341XFB8]	GO:0005515(protein binding)	-	[S]Function unknown	-	3	3909-3926	Y	0	0	23.1185	1.23e-13	3917					2	0.433333			2			0.939
tae-MIR169-p3_1ss8AG	GGCAGTCGCCTTGGCTAGC	TraesCS3B02G017500.1	-	-	-	[S]Function unknown	-	4	978-996	Y	32.782	0	15.243	6.17e-06	987	3	0.428571			2	0.285714	2		3	1		0.915
tae-MIR169-p3_1ss8AG	GGCAGTCGCCTTGGCTAGC	TraesCS7B02G122800.1	-	GO:0016021(integral component of membrane);GO:0005524(ATP binding);GO:0004672(protein kinase activity);GO:0006468(protein phosphorylation);GO:0016020(membrane)	-	[T]Signal transduction mechanisms	-	2.5	1116-1133	Y	0	31.1482	0	1.07e-15	1125			2	0.666667				2			0.986
tae-MIR169-p3_1ss8AG	GGCAGTCGCCTTGGCTAGC	TraesCS6D02G261100.1	Clustered mitochondria protein homolog [Source:UniProtKB/TrEMBL;Acc:A0A341XFB8]	GO:0048312(intracellular distribution of mitochondria);GO:0005886(plasma membrane);GO:0009507(chloroplast);GO:0005829(cytosol);GO:0010636(positive regulation of mitochondrial fusion);GO:0005515(protein binding)	-	[S]Function unknown	-	3	4083-4100	Y	0	0	23.1185	1.23e-13	4091					2	0.433333			2			0.939
tae-MIR169-p3_1ss8AG	GGCAGTCGCCTTGGCTAGC	TraesCS5A02G070600.1	Q-type C2H2 zinc finger protein [Source:UniProtKB/TrEMBL;Acc:B0ZYY8]	GO:0003676(nucleic acid binding)	-	[S]Function unknown	-	4	562-579	Y	25.4971	77.8704	17.7835	3.23e-14	570	1	0.333333	5	1.66667	1	0.333333	4	2	4	1	1	1
tae-MIR169-p3_1ss8AG	GGCAGTCGCCTTGGCTAGC	TraesCS3B02G017500.2	-	-	-	[S]Function unknown	-	4	1074-1092	Y	32.782	0	15.243	6.17e-06	1083	3	0.428571			2	0.285714	2		3	1		0.915
tae-miR169	TAGCCAAGGATGACTTGCCTA	TraesCS2D02G179600.2	-	GO:0003700(DNA-binding transcription factor activity);GO:0003677(DNA binding);GO:0006355(regulation of transcription, DNA-templated);GO:0016602(CCAAT-binding factor complex)	-	[K]Transcription	-	4	1196-1216	Y	1051.76	1074.61	978.09	2e-14	1207	55	13.75	92	23	73	18.3333	0	0	0	0.037	0.0404	0.0402
tae-miR169	TAGCCAAGGATGACTTGCCTA	TraesCS5A02G373500.1	-	GO:0003700(DNA-binding transcription factor activity);GO:0006355(regulation of transcription, DNA-templated)	-	[K]Transcription	-	4	1220-1240	Y	956.141	397.139	506.828	3.81e-24	1231	25	12.5	17	8.5	19	9.5	0	0	0	0.037	0.0404	0.0402
tae-miR169	TAGCCAAGGATGACTTGCCTA	TraesCS6A02G335400.1	CCAAT-binding transcription factor B [Source:UniProtKB/TrEMBL;Acc:W5GA07]	GO:0003700(DNA-binding transcription factor activity);GO:0006355(regulation of transcription, DNA-templated)	-	[K]Transcription	-	3	933-953	Y	254.971	81.7639	222.293	5.22e-18	944	8	3.33333	5	1.75	10	4.16667	0	2	0	0.015	0.746	0.0164
tae-miR169	TAGCCAAGGATGACTTGCCTA	TraesCS6D02G315300.1	-	GO:0003700(DNA-binding transcription factor activity);GO:0006355(regulation of transcription, DNA-templated)	-	[K]Transcription	-	4	1139-1159	Y	229.474	35.0417	186.726	1.48e-26	1150	7	3	2	0.75	8	3.5	0	2	0	0.037	0.967	0.0402
tae-miR169	TAGCCAAGGATGACTTGCCTA	TraesCS6B02G366100.2	CCAAT-binding transcription factor B [Source:UniProtKB/TrEMBL;Acc:W5GL75]	GO:0003700(DNA-binding transcription factor activity);GO:0006355(regulation of transcription, DNA-templated)	-	[K]Transcription	-	3	928-948	Y	63.7428	58.4028	62.2421	0.135	939	3	0.833333	4	1.25	4	1.16667	2	0	0	0.638	0.0164	0.0164
tae-miR169	TAGCCAAGGATGACTTGCCTA	TraesCS6B02G366100.1	CCAAT-binding transcription factor B [Source:UniProtKB/TrEMBL;Acc:W5GL75]	GO:0003700(DNA-binding transcription factor activity);GO:0006355(regulation of transcription, DNA-templated)	-	[K]Transcription	-	3	737-757	Y	63.7428	58.4028	62.2421	0.135	748	3	0.833333	4	1.25	4	1.16667	0	0	0	0.015	0.0164	0.0164
tae-miR169	TAGCCAAGGATGACTTGCCTA	TraesCS4D02G033700.1	-	GO:0003700(DNA-binding transcription factor activity);GO:0003677(DNA binding);GO:0006355(regulation of transcription, DNA-templated);GO:0016602(CCAAT-binding factor complex)	-	[K]Transcription	-	4	1105-1125	Y	2600.7	2616.44	1920.61	3.71e-24	1116	34	34	56	56	36	36	0	2	2	0.037	0.967	0.969
tae-miR169	TAGCCAAGGATGACTTGCCTA	TraesCS5A02G029900.1	-	GO:0003700(DNA-binding transcription factor activity);GO:0003677(DNA binding);GO:0006355(regulation of transcription, DNA-templated);GO:0016602(CCAAT-binding factor complex)	-	[K]Transcription	-	3.5	1336-1356	Y	1198.36	373.778	391.236	4.88e-73	1347	47	15.6667	24	8	22	7.33333	0	2	2	0.00269	0.216	0.221
tae-miR169	TAGCCAAGGATGACTTGCCTA	TraesCS4D02G289600.1	CCAAT-box transcription factor complex WHAP6 [Source:UniProtKB/TrEMBL;Acc:Q6Q1C5]	GO:0003700(DNA-binding transcription factor activity);GO:0003677(DNA binding);GO:0006355(regulation of transcription, DNA-templated);GO:0016602(CCAAT-binding factor complex)	-	[K]Transcription	-	4	980-1000	Y	1262.11	1004.53	560.179	2.21e-21	991	33	16.5	43	21.5	21	10.5	0	0	0	0.037	0.0404	0.0402
tae-miR169	TAGCCAAGGATGACTTGCCTA	TraesCS2D02G179600.1	-	GO:0003700(DNA-binding transcription factor activity);GO:0003677(DNA binding);GO:0006355(regulation of transcription, DNA-templated);GO:0016602(CCAAT-binding factor complex)	-	[K]Transcription	-	4	1233-1253	Y	1051.76	1074.61	978.09	2e-14	1244	55	13.75	92	23	73	18.3333	0	0	0	0.037	0.0404	0.0402
tae-miR169	TAGCCAAGGATGACTTGCCTA	TraesCS2B02G198700.1	-	GO:0003700(DNA-binding transcription factor activity);GO:0003677(DNA binding);GO:0006355(regulation of transcription, DNA-templated);GO:0016602(CCAAT-binding factor complex)	-	[K]Transcription	-	4	1029-1049	Y	1051.76	1074.61	960.307	1.38e-13	1040	55	13.75	92	23	72	18	0	0	0	0.037	0.0404	0.0402
tae-miR169	TAGCCAAGGATGACTTGCCTA	TraesCS4B02G290400.1	CCAAT-binding transcription factor B [Source:UniProtKB/TrEMBL;Acc:Q6Q1C7]	GO:0003700(DNA-binding transcription factor activity);GO:0003677(DNA binding);GO:0006355(regulation of transcription, DNA-templated);GO:0016602(CCAAT-binding factor complex)	-	[K]Transcription	-	4	1022-1042	Y	1262.11	1004.53	560.179	2.21e-21	1033	33	16.5	43	21.5	21	10.5	0	0	0	0.037	0.0404	0.0402
tae-miR169	TAGCCAAGGATGACTTGCCTA	TraesCS2D02G179600.3	-	GO:0003700(DNA-binding transcription factor activity);GO:0003677(DNA binding);GO:0006355(regulation of transcription, DNA-templated);GO:0016602(CCAAT-binding factor complex)	-	[K]Transcription	-	4	2416-2436	Y	1051.76	1074.61	978.09	2e-14	2427	55	13.75	92	23	73	18.3333	0	0	0	0.037	0.0404	0.0402
tae-miR169	TAGCCAAGGATGACTTGCCTA	TraesCS5D02G383000.1	-	GO:0003700(DNA-binding transcription factor activity);GO:0006355(regulation of transcription, DNA-templated)	-	[K]Transcription	-	4	1093-1113	Y	956.141	397.139	506.828	3.81e-24	1104	25	12.5	17	8.5	19	9.5	0	0	0	0.037	0.0404	0.0402
tae-MIR169o-p5_2ss6TG19AC	TAGCCAGGGATGACTTGCCTA	TraesCS6B02G366100.2	CCAAT-binding transcription factor B [Source:UniProtKB/TrEMBL;Acc:W5GL75]	GO:0003700(DNA-binding transcription factor activity);GO:0006355(regulation of transcription, DNA-templated)	-	[K]Transcription	-	4	928-948	Y	63.7428	58.4028	62.2421	0.135	939	3	0.833333	4	1.25	4	1.16667	2	0	0	0.546	0.0128	0.0127
tae-MIR169o-p5_2ss6TG19AC	TAGCCAGGGATGACTTGCCTA	TraesCS6B02G366100.1	CCAAT-binding transcription factor B [Source:UniProtKB/TrEMBL;Acc:W5GL75]	GO:0003700(DNA-binding transcription factor activity);GO:0006355(regulation of transcription, DNA-templated)	-	[K]Transcription	-	4	737-757	Y	63.7428	58.4028	62.2421	0.135	748	3	0.833333	4	1.25	4	1.16667	0	0	0	0.0117	0.0128	0.0127
tae-MIR169o-p5_2ss6TG19AC	TAGCCAGGGATGACTTGCCTA	TraesCS6A02G335400.1	CCAAT-binding transcription factor B [Source:UniProtKB/TrEMBL;Acc:W5GA07]	GO:0003700(DNA-binding transcription factor activity);GO:0006355(regulation of transcription, DNA-templated)	-	[K]Transcription	-	4	933-953	Y	254.971	81.7639	222.293	5.22e-18	944	8	3.33333	5	1.75	10	4.16667	0	2	0	0.0117	0.656	0.0127
tae-MIR171c-p3_2ss6TG19AC	TGATTGAGCCGTGCCAATATT	TraesCS4D02G360200.1	-	-	-	[S]Function unknown	-	0.5	1157-1177	Y	1223.86	1231.91	695.333	5.22e-24	1168	33	16	55	26.3667	29	13.0333	0	0	0	0.0187	0.0204	0.0203
tae-MIR171c-p3_2ss6TG19AC	TGATTGAGCCGTGCCAATATT	TraesCS1A02G209400.1	-	-	-	[S]Function unknown	-	2.5	1268-1288	Y	76.4913	24.9185	37.3453	0.000652	1279	3	1	3	0.533333	4	0.7	2	2	2	0.492	0.599	0.607
tae-MIR171c-p3_2ss6TG19AC	TGATTGAGCCGTGCCAATATT	TraesCS4B02G367300.1	-	-	-	[S]Function unknown	-	0.5	1151-1171	Y	76.4913	124.593	44.4586	2.03e-10	1162	3	1	5	2.66667	4	0.833333	1	2	2	0.0125	0.819	0.825
tae-MIR171c-p3_2ss6TG19AC	TGATTGAGCCGTGCCAATATT	TraesCS7D02G011400.1	-	-	-	[S]Function unknown	-	1.5	564-584	Y	127.486	77.8704	35.5669	7.07e-06	575	5	1.66667	5	1.66667	2	0.666667	2	2	2	0.803	0.889	0.894
tae-MIR171c-p3_2ss6TG19AC	TGATTGAGCCGTGCCAATATT	TraesCS1D02G212800.1	-	-	-	[S]Function unknown	-	2.5	1124-1144	Y	76.4913	24.9185	37.3453	0.000652	1135	3	1	3	0.533333	4	0.7	2	2	2	0.492	0.599	0.607
tae-MIR171c-p3_2ss6TG19AC	TGATTGAGCCGTGCCAATATT	TraesCS6D02G229400.1	-	-	-	[S]Function unknown	-	1.5	1426-1446	Y	305.965	264.759	266.752	0.0151	1437	12	4	17	5.66667	15	5	0	2	1	0.0239	0.889	0.0144
tae-MIR171c-p3_2ss6TG19AC	TGATTGAGCCGTGCCAATATT	TraesCS6A02G247200.1	-	-	-	[S]Function unknown	-	1.5	1433-1453	Y	305.965	264.759	266.752	0.0151	1444	12	4	17	5.66667	15	5	0	2	1	0.0239	0.889	0.0144
tae-MIR171c-p3_2ss6TG19AC	TGATTGAGCCGTGCCAATATT	TraesCS7A02G014200.1	-	-	-	[S]Function unknown	-	1.5	837-857	Y	127.486	77.8704	35.5669	7.07e-06	848	5	1.66667	5	1.66667	2	0.666667	2	2	2	0.803	0.889	0.894
tae-MIR171c-p3_2ss6TG19AC	TGATTGAGCCGTGCCAATATT	TraesCS4A02G482000.1	-	-	-	[S]Function unknown	-	1.5	619-639	Y	127.486	77.8704	35.5669	7.07e-06	630	5	1.66667	5	1.66667	2	0.666667	2	2	2	0.803	0.889	0.894
tae-MIR171c-p3_2ss6TG19AC	TGATTGAGCCGTGCCAATATT	TraesCS6B02G277400.1	-	-	-	[S]Function unknown	-	1.5	1083-1103	Y	305.965	264.759	266.752	0.0151	1094	12	4	17	5.66667	15	5	0	2	1	0.0239	0.889	0.0144
tae-MIR171c-p3_2ss6TG19AC	TGATTGAGCCGTGCCAATATT	TraesCS1B02G223400.1	-	-	-	[S]Function unknown	-	2.5	1131-1151	Y	76.4913	24.9185	37.3453	0.000652	1142	3	1	3	0.533333	4	0.7	2	2	2	0.492	0.599	0.607
tae-MIR171c-p3_2ss6TG19AC	TGATTGAGCCGTGCCAATATT	TraesCS5A02G535000.1	-	-	-	[S]Function unknown	-	0.5	888-908	Y	1223.86	1231.91	695.333	5.22e-24	899	33	16	55	26.3667	29	13.0333	0	0	0	0.0187	0.0204	0.0203
tae-MIR1862d-p3_1ss20TC	TTTTGGGACGGAGGGAGTACC	TraesCS2A02G248200.2	-	GO:0005524(ATP binding);GO:0004672(protein kinase activity);GO:0005509(calcium ion binding);GO:0006468(protein phosphorylation)	-	[T]Signal transduction mechanisms	-	4	2064-2084	Y	61.193	58.7921	26.2306	0.0101	2075	4	0.8	7	1.25833	3	0.491667	2	2	2	1	1	1
tae-MIR1862d-p3_1ss20TC	TTTTGGGACGGAGGGAGTACC	TraesCS3D02G400700.1	DNA replication complex GINS protein SLD5 [Source:UniProtKB/TrEMBL;Acc:A0A1D5WE39]	GO:0005634(nucleus);GO:0006261(DNA-dependent DNA replication);GO:0006260(DNA replication)	-	[S]Function unknown	-	2	1038-1058	Y	114.737	0	0	9.31e-37	1049	3	1.5					0			0.319
tae-MIR1862d-p3_1ss20TC	TTTTGGGACGGAGGGAGTACC	TraesCS3A02G022500.1	-	GO:0003824(catalytic activity);GO:0006281(DNA repair);GO:0051539(4 iron, 4 sulfur cluster binding)	-	[L]Replication, recombination and repair	-	1	3106-3126	Y	0	73.9769	13.3376	4.45e-27	3117			5	1.58333	1	0.25		2	4		1	1
tae-MIR1862d-p3_1ss20TC	TTTTGGGACGGAGGGAGTACC	TraesCS7D02G070400.1	-	-	-	[S]Function unknown	-	2	577-597	Y	38.2457	46.7222	0	2.4e-09	588	1	0.5	2	1			4	2		1	1
tae-MIR1862d-p3_1ss20TC	TTTTGGGACGGAGGGAGTACC	TraesCS1D02G140800.2	-	-	-	[S]Function unknown	-	2	2009-2029	Y	0	0	24.0077	3.92e-14	2020					2	0.45			2			1
tae-MIR1862d-p3_1ss20TC	TTTTGGGACGGAGGGAGTACC	TraesCS5B02G425200.2	-	GO:0005737(cytoplasm);GO:0120013(intermembrane lipid transfer activity);GO:0120009(intermembrane lipid transfer)	-	[U]Intracellular trafficking, secretion, and vesicular transport	-	4	1089-1109	Y	0	13.3492	0	3.84e-07	1100			2	0.285714				3			1
tae-MIR1862d-p3_1ss20TC	TTTTGGGACGGAGGGAGTACC	TraesCS3B02G414800.2	-	GO:0016021(integral component of membrane);GO:0022857(transmembrane transporter activity);GO:0016020(membrane);GO:0055085(transmembrane transport)	-	[E]Amino acid transport and metabolism	-	4	1988-2008	Y	63.7428	46.7222	97.809	8.41e-09	1999	4	0.833333	3	1	5	1.83333	2	2	2	1	1	1
tae-MIR1862d-p3_1ss20TC	TTTTGGGACGGAGGGAGTACC	TraesCS2A02G248200.3	-	GO:0005524(ATP binding);GO:0004672(protein kinase activity);GO:0005509(calcium ion binding);GO:0006468(protein phosphorylation)	-	[T]Signal transduction mechanisms	-	4	2091-2111	Y	61.193	74.3662	26.2306	4.9e-05	2102	4	0.8	9	1.59167	3	0.491667	2	2	2	1	1	1
tae-MIR1862d-p3_1ss20TC	TTTTGGGACGGAGGGAGTACC	TraesCS6D02G178000.1	-	GO:0016021(integral component of membrane);GO:0016020(membrane)	-	[S]Function unknown	-	2	1324-1344	Y	152.983	38.9352	168.054	6.96e-21	1335	2	2	3	0.833333	6	3.15	0	2	2	0.319	1	1
tae-MIR1862d-p3_1ss20TC	TTTTGGGACGGAGGGAGTACC	TraesCS7A02G112300.2	-	-	-	[S]Function unknown	-	2.5	1816-1836	Y	44.6199	0	0	9.73e-15	1827	2	0.583333					2			0.997
tae-MIR1862d-p3_1ss20TC	TTTTGGGACGGAGGGAGTACC	TraesCS3D02G196900.1	-	GO:0008234(cysteine-type peptidase activity);GO:0006508(proteolysis)	-	[O]Posttranslational modification, protein turnover, chaperones	-	3	1831-1851	Y	0	0	106.701	2.58e-60	1842					2	2			2			1
tae-MIR1862d-p3_1ss20TC	TTTTGGGACGGAGGGAGTACC	TraesCS2A02G248200.1	-	GO:0005524(ATP binding);GO:0004672(protein kinase activity);GO:0005509(calcium ion binding);GO:0006468(protein phosphorylation)	-	[T]Signal transduction mechanisms	-	4	2049-2069	Y	61.193	51.0051	26.2306	0.0529	2060	4	0.8	6	1.09167	3	0.491667	2	2	2	1	1	1
tae-MIR1862d-p3_1ss20TC	TTTTGGGACGGAGGGAGTACC	TraesCS7B02G177500.1	-	GO:0006355(regulation of transcription, DNA-templated);GO:0003712(transcription coregulator activity)	-	[S]Function unknown	-	2	4263-4283	Y	0	23.3611	0	5.93e-12	4274			2	0.5				2			1
tae-MIR1862d-p3_1ss20TC	TTTTGGGACGGAGGGAGTACC	TraesCS7B02G177500.2	-	GO:0006355(regulation of transcription, DNA-templated);GO:0003712(transcription coregulator activity)	-	[S]Function unknown	-	2	4248-4268	Y	0	23.3611	0	5.93e-12	4259			2	0.5				2			1
tae-MIR1862d-p3_1ss20TC	TTTTGGGACGGAGGGAGTACC	TraesCS5D02G450600.1	-	-	-	[S]Function unknown	-	3	1792-1812	Y	114.737	0	0	9.31e-37	1803	4	1.5					0			0.42
tae-MIR1862d-p3_1ss20TC	TTTTGGGACGGAGGGAGTACC	TraesCS1D02G140800.3	-	-	-	[S]Function unknown	-	2	2012-2032	Y	0	0	24.0077	3.92e-14	2023					2	0.45			2			1
tae-MIR1862d-p3_1ss20TC	TTTTGGGACGGAGGGAGTACC	TraesCS2B02G524400.3	-	-	-	[S]Function unknown	-	1	2904-2924	Y	38.2457	46.7222	0	2.4e-09	2915	1	0.5	2	1			4	2		1	1
tae-MIR1862d-p3_1ss20TC	TTTTGGGACGGAGGGAGTACC	TraesCS4B02G149900.1	-	GO:0016787(hydrolase activity);GO:0006629(lipid metabolic process)	-	[S]Function unknown	-	4	682-702	Y	0	186.889	53.3504	3.43e-59	693			4	4	1	1		2	4		1	1
tae-MIR1862d-p3_1ss20TC	TTTTGGGACGGAGGGAGTACC	TraesCS1D02G367300.1	-	GO:0005515(protein binding)	-	[S]Function unknown	-	2	1523-1543	Y	127.486	40.4926	0	1.87e-22	1534	5	1.66667	3	0.866667			0	0		0.319	0.344
tae-MIR1862d-p3_1ss20TC	TTTTGGGACGGAGGGAGTACC	TraesCS6B02G072400.1	-	GO:0005525(GTP binding)	-	[S]Function unknown	-	4	1852-1872	Y	76.4913	0	106.701	4.09e-26	1863	1	1			2	2	4		2	1		1
tae-MIR1862d-p3_1ss20TC	TTTTGGGACGGAGGGAGTACC	TraesCS7A02G084400.2	-	GO:0004842(ubiquitin-protein transferase activity);GO:0005524(ATP binding);GO:0004672(protein kinase activity);GO:0016567(protein ubiquitination);GO:0006468(protein phosphorylation)	-	[T]Signal transduction mechanisms	-	4	2984-3004	Y	0	35.0417	0	1.44e-17	2995			3	0.75				2			1
tae-MIR1862d-p3_1ss20TC	TTTTGGGACGGAGGGAGTACC	TraesCS6B02G447400.1	-	-	-	[S]Function unknown	-	2	737-757	Y	38.2457	46.7222	0	2.4e-09	748	1	0.5	2	1			4	2		1	1
tae-MIR1862d-p3_1ss20TC	TTTTGGGACGGAGGGAGTACC	TraesCS7A02G084400.3	-	GO:0004842(ubiquitin-protein transferase activity);GO:0005524(ATP binding);GO:0004672(protein kinase activity);GO:0016567(protein ubiquitination);GO:0006468(protein phosphorylation)	-	[T]Signal transduction mechanisms	-	4	3300-3320	Y	0	35.0417	0	1.44e-17	3311			3	0.75				2			1
tae-MIR1862d-p3_1ss20TC	TTTTGGGACGGAGGGAGTACC	TraesCS3B02G561600.1	-	GO:0016787(hydrolase activity);GO:0006629(lipid metabolic process)	-	[S]Function unknown	-	4	1698-1718	Y	76.4913	0	17.7835	8.01e-16	1709	3	1			1	0.333333	2		4	1		1
tae-MIR1862d-p3_1ss20TC	TTTTGGGACGGAGGGAGTACC	TraesCS1D02G160700.1	-	GO:0005515(protein binding)	-	[S]Function unknown	-	4	1048-1068	Y	0	0	44.4586	1.49e-25	1059					2	0.833333			2			1
tae-MIR1862d-p3_1ss20TC	TTTTGGGACGGAGGGAGTACC	TraesCS2B02G524400.2	-	-	-	[S]Function unknown	-	1	2841-2861	Y	38.2457	46.7222	0	2.4e-09	2852	1	0.5	2	1			4	2		1	1
tae-MIR1862d-p3_1ss20TC	TTTTGGGACGGAGGGAGTACC	TraesCS6B02G169000.1	Glutathione synthetase [Source:UniProtKB/TrEMBL;Acc:A0A1D6B1S6]	GO:0005524(ATP binding);GO:0000287(magnesium ion binding);GO:0016874(ligase activity);GO:0004363(glutathione synthase activity);GO:0042803(protein homodimerization activity);GO:0006750(glutathione biosynthetic process);GO:0043295(glutathione binding);GO:0000166(nucleotide binding);GO:0046872(metal ion binding)	ko00270(Cysteine and methionine metabolism);ko00480(Glutathione metabolism)	[I]Lipid transport and metabolism	-	4	1849-1869	Y	0	0	53.3504	1.61e-30	1860					3	1			2			1
tae-MIR1862d-p3_1ss20TC	TTTTGGGACGGAGGGAGTACC	TraesCS5B02G425200.1	-	GO:0005737(cytoplasm);GO:0120013(intermembrane lipid transfer activity);GO:0010175(sphingosine transmembrane transporter activity);GO:0008219(cell death);GO:0009751(response to salicylic acid);GO:0009816(defense response to bacterium, incompatible interaction);GO:0120009(intermembrane lipid transfer)	-	[U]Intracellular trafficking, secretion, and vesicular transport	-	4	1212-1232	Y	0	13.3492	0	3.84e-07	1223			2	0.285714				3			1
tae-MIR1862d-p3_1ss20TC	TTTTGGGACGGAGGGAGTACC	TraesCS2D02G404700.1	-	GO:0005524(ATP binding);GO:0004672(protein kinase activity);GO:0006468(protein phosphorylation)	-	[T]Signal transduction mechanisms	-	4	3251-3271	Y	25.4971	31.1482	0	1.79e-06	3262	2	0.333333	4	0.666667			3	2		0.998	1
tae-MIR1862d-p3_1ss20TC	TTTTGGGACGGAGGGAGTACC	TraesCS6A02G228100.1	-	GO:0003676(nucleic acid binding);GO:0003723(RNA binding);GO:0006396(RNA processing);GO:0004654(polyribonucleotide nucleotidyltransferase activity);GO:0006402(mRNA catabolic process);GO:0000175(3'-5'-exoribonuclease activity);GO:0000957(mitochondrial RNA catabolic process);GO:0000963(mitochondrial RNA processing)	ko00230(Purine metabolism);ko00240(Pyrimidine metabolism)	[J]Translation, ribosomal structure and biogenesis	-	4	3102-3122	Y	45.8948	0	21.3401	5.08e-08	3113	3	0.6			2	0.4	2		2	1		1
tae-MIR1862d-p3_1ss20TC	TTTTGGGACGGAGGGAGTACC	TraesCS2B02G320100.2	-	GO:0005634(nucleus);GO:0009408(response to heat);GO:0005739(mitochondrion);GO:0006417(regulation of translation);GO:0009409(response to cold);GO:0090406(pollen tube);GO:0005515(protein binding)	-	[S]Function unknown	-	4	1366-1386	Y	0	31.1482	0	1.07e-15	1377			4	0.666667				2			1
tae-MIR1862d-p3_1ss20TC	TTTTGGGACGGAGGGAGTACC	TraesCS3A02G191900.2	-	GO:0005509(calcium ion binding)	-	[D]Cell cycle control, cell division, chromosome partitioning ;[T]Signal transduction mechanisms ;[Z]Cytoskeleton	-	3	747-767	Y	76.4913	0	0	9.54e-25	758	2	1					2			1
tae-MIR1862d-p3_1ss20TC	TTTTGGGACGGAGGGAGTACC	TraesCS5B02G494500.1	-	-	-	[S]Function unknown	-	2	2467-2486	Y	0	23.3611	0	5.93e-12	2477			2	0.5				2			1
tae-MIR1862d-p3_1ss20TC	TTTTGGGACGGAGGGAGTACC	TraesCS2D02G599800.1	-	GO:0016021(integral component of membrane);GO:0005524(ATP binding);GO:0004672(protein kinase activity);GO:0004674(protein serine/threonine kinase activity);GO:0006468(protein phosphorylation);GO:0016020(membrane);GO:0000166(nucleotide binding);GO:0016301(kinase activity);GO:0016310(phosphorylation);GO:0016740(transferase activity);GO:0005515(protein binding)	-	[T]Signal transduction mechanisms ;[S]Function unknown	-	1	3401-3421	Y	0	38.9352	21.3401	4.79e-11	3412			3	0.833333	2	0.4		2	3		1	0.765
tae-MIR1862d-p3_1ss20TC	TTTTGGGACGGAGGGAGTACC	TraesCS5B02G454800.1	-	-	-	[S]Function unknown	-	3	1803-1823	Y	76.4913	0	0	9.54e-25	1814	3	1					2			1
tae-MIR1862d-p3_1ss20TC	TTTTGGGACGGAGGGAGTACC	TraesCS4A02G026300.1	-	GO:0005524(ATP binding);GO:0004672(protein kinase activity);GO:0043531(ADP binding);GO:0006468(protein phosphorylation)	-	[T]Signal transduction mechanisms ;[S]Function unknown	-	4	5424-5444	Y	61.193	58.7921	17.3389	0.000119	5435	4	0.8	7	1.25833	2	0.325	2	2	3	1	1	1
tae-MIR1862d-p3_1ss20TC	TTTTGGGACGGAGGGAGTACC	TraesCS7D02G163900.1	-	GO:0003824(catalytic activity);GO:0010181(FMN binding);GO:0004633(phosphopantothenoylcysteine decarboxylase activity);GO:0070207(protein homotrimerization);GO:0009651(response to salt stress);GO:0001558(regulation of cell growth)	-	[H]Coenzyme transport and metabolism	-	3	1022-1042	Y	114.737	0	0	9.31e-37	1033	3	1.5					2			1
tae-MIR1862d-p3_1ss20TC	TTTTGGGACGGAGGGAGTACC	TraesCS5B02G310600.2	Mannosyltransferase [Source:UniProtKB/TrEMBL;Acc:W5FJH5]	GO:0016757(transferase activity, transferring glycosyl groups);GO:0006506(GPI anchor biosynthetic process);GO:0000030(mannosyltransferase activity)	-	[S]Function unknown	-	3	1735-1755	Y	12.7486	0	26.6752	2.36e-08	1746	1	0.166667			2	0.5	4		2	1		1
tae-MIR1862d-p3_1ss20TC	TTTTGGGACGGAGGGAGTACC	TraesCS7B02G177500.3	-	GO:0006355(regulation of transcription, DNA-templated);GO:0003712(transcription coregulator activity)	-	[S]Function unknown	-	2	4122-4142	Y	0	23.3611	0	5.93e-12	4133			2	0.5				2			1
tae-MIR1862d-p3_1ss20TC	TTTTGGGACGGAGGGAGTACC	TraesCS2D02G417300.1	-	GO:0003723(RNA binding);GO:0008270(zinc ion binding);GO:0015979(photosynthesis);GO:0009507(chloroplast);GO:0010468(regulation of gene expression);GO:0000373(Group II intron splicing);GO:0009658(chloroplast organization)	-	[S]Function unknown	-	4	2214-2234	Y	25.4971	31.1482	0	1.79e-06	2225	2	0.333333	4	0.666667			2	2		1	1
tae-MIR1862d-p3_1ss20TC	TTTTGGGACGGAGGGAGTACC	TraesCS6B02G066900.1	-	GO:0006388(tRNA splicing, via endonucleolytic cleavage and ligation);GO:0003972(RNA ligase (ATP) activity)	-	[S]Function unknown	-	4	2411-2431	Y	38.2457	0	13.3376	2.91e-07	2422	2	0.5			1	0.25	2		4	1		1
tae-MIR1862d-p3_1ss20TC	TTTTGGGACGGAGGGAGTACC	TraesCS6B02G185100.1	-	-	-	-	-	3	1703-1723	Y	127.486	40.4926	0	1.87e-22	1714	5	1.66667	3	0.866667			2	3		1	0.997
tae-MIR1862d-p3_1ss20TC	TTTTGGGACGGAGGGAGTACC	TraesCS2B02G320100.1	-	GO:0005515(protein binding)	-	[S]Function unknown	-	4	1351-1371	Y	0	31.1482	0	1.07e-15	1362			4	0.666667				2			1
tae-MIR1862d-p3_1ss20TC	TTTTGGGACGGAGGGAGTACC	TraesCS7A02G112300.1	-	GO:0016021(integral component of membrane);GO:0016020(membrane)	-	[S]Function unknown	-	2.5	1798-1818	Y	44.6199	0	0	9.73e-15	1809	2	0.583333					2			0.997
tae-MIR1862d-p3_1ss20TC	TTTTGGGACGGAGGGAGTACC	TraesCS5A02G191900.1	-	-	-	[S]Function unknown	-	4	1502-1522	Y	25.4971	15.5741	57.7962	1.15e-10	1513	1	0.333333	1	0.333333	4	1.08333	4	4	2	1	1	1
tae-MIR1862d-p3_1ss20TC	TTTTGGGACGGAGGGAGTACC	TraesCS7A02G084400.1	-	GO:0004842(ubiquitin-protein transferase activity);GO:0005524(ATP binding);GO:0004672(protein kinase activity);GO:0016567(protein ubiquitination);GO:0006468(protein phosphorylation)	-	[T]Signal transduction mechanisms	-	4	3297-3317	Y	0	35.0417	0	1.44e-17	3308			3	0.75				2			1
tae-MIR1862d-p3_1ss20TC	TTTTGGGACGGAGGGAGTACC	TraesCS4D02G198400.1	Arogenate dehydratase [Source:UniProtKB/TrEMBL;Acc:W5EGH8]	GO:0004664(prephenate dehydratase activity);GO:0009094(L-phenylalanine biosynthetic process);GO:0047769(arogenate dehydratase activity);GO:0009570(chloroplast stroma);GO:0009507(chloroplast);GO:0009536(plastid);GO:0016829(lyase activity);GO:0008652(cellular amino acid biosynthetic process);GO:0009073(aromatic amino acid family biosynthetic process)	ko00400(Phenylalanine, tyrosine and tryptophan biosynthesis)	[E]Amino acid transport and metabolism	-	4	1460-1480	Y	25.4971	31.1482	0	1.79e-06	1471	2	0.333333	4	0.666667			3	2		0.998	1
tae-MIR1862d-p3_1ss20TC	TTTTGGGACGGAGGGAGTACC	TraesCS1B02G016400.1	-	GO:0004553(hydrolase activity, hydrolyzing O-glycosyl compounds);GO:0005975(carbohydrate metabolic process);GO:0051015(actin filament binding);GO:0007015(actin filament organization)	-	[G]Carbohydrate transport and metabolism	-	4	3610-3630	Y	76.4913	0	17.7835	8.01e-16	3621	3	1			1	0.333333	2		4	1		1
tae-MIR1862d-p3_1ss20TC	TTTTGGGACGGAGGGAGTACC	TraesCS7A02G084400.4	-	GO:0004842(ubiquitin-protein transferase activity);GO:0005524(ATP binding);GO:0004672(protein kinase activity);GO:0016567(protein ubiquitination);GO:0006468(protein phosphorylation)	-	[T]Signal transduction mechanisms	-	4	3110-3130	Y	0	35.0417	0	1.44e-17	3121			3	0.75				2			1
tae-MIR1862d-p3_1ss20TC	TTTTGGGACGGAGGGAGTACC	TraesCS1A02G181900.1	-	GO:0005524(ATP binding);GO:0004672(protein kinase activity);GO:0006468(protein phosphorylation)	-	[T]Signal transduction mechanisms	-	4	2644-2664	Y	63.7428	15.5741	35.5669	0.00014	2655	4	0.833333	1	0.333333	2	0.666667	2	4	2	1	1	1
tae-MIR1862d-p3_1ss20TC	TTTTGGGACGGAGGGAGTACC	TraesCS5B02G480100.1	-	GO:0061630(ubiquitin protein ligase activity);GO:0016567(protein ubiquitination)	-	[O]Posttranslational modification, protein turnover, chaperones	-	4	1463-1483	Y	0	93.4445	0	1.23e-45	1474			2	2				2			1
tae-MIR1862d-p3_1ss20TC	TTTTGGGACGGAGGGAGTACC	TraesCS3B02G439200.1	DNA replication complex GINS protein SLD5 [Source:UniProtKB/TrEMBL;Acc:A0A077S1L4]	GO:0005634(nucleus);GO:0006261(DNA-dependent DNA replication);GO:0006260(DNA replication)	-	[S]Function unknown	-	2	1005-1025	Y	0	0	106.701	2.58e-60	1016					2	2			2			1
tae-MIR1862d-p3_1ss20TC	TTTTGGGACGGAGGGAGTACC	TraesCS2B02G320100.3	-	GO:0005515(protein binding)	-	[S]Function unknown	-	4	1274-1294	Y	0	31.1482	0	1.07e-15	1285			4	0.666667				2			1
tae-MIR1862d-p3_1ss20TC	TTTTGGGACGGAGGGAGTACC	TraesCS2D02G229300.1	-	GO:0005783(endoplasmic reticulum);GO:0005794(Golgi apparatus);GO:0005515(protein binding)	-	[S]Function unknown	-	2.5	3150-3170	Y	0	23.3611	21.3401	1.94e-07	3161			2	0.5	2	0.4		2	3		1	0.608
tae-MIR1862d-p3_1ss20TC	TTTTGGGACGGAGGGAGTACC	TraesCS2A02G529000.1	-	GO:0005515(protein binding)	-	[S]Function unknown	-	3	2596-2616	Y	15.2983	70.0833	0	8.83e-24	2607	1	0.2	3	1.5			4	2		1	1
tae-MIR1862d-p3_1ss20TC	TTTTGGGACGGAGGGAGTACC	TraesCS6B02G066900.2	-	GO:0006388(tRNA splicing, via endonucleolytic cleavage and ligation);GO:0003972(RNA ligase (ATP) activity)	-	[S]Function unknown	-	4	2288-2308	Y	38.2457	0	13.3376	2.91e-07	2299	2	0.5			1	0.25	2		4	1		1
tae-MIR1862d-p3_1ss20TC	TTTTGGGACGGAGGGAGTACC	TraesCS7B02G133400.1	-	GO:0005524(ATP binding);GO:0016301(kinase activity);GO:0016310(phosphorylation)	-	[S]Function unknown	-	3	4625-4645	Y	535.439	93.4445	106.701	2.57e-68	4636	7	7	2	2	2	2	2	2	2	1	1	1
tae-MIR1862d-p3_1ss20TC	TTTTGGGACGGAGGGAGTACC	TraesCS5B02G310600.1	Mannosyltransferase [Source:UniProtKB/TrEMBL;Acc:W5FJH5]	GO:0016021(integral component of membrane);GO:0016757(transferase activity, transferring glycosyl groups);GO:0005789(endoplasmic reticulum membrane);GO:0006506(GPI anchor biosynthetic process);GO:0000030(mannosyltransferase activity);GO:0005783(endoplasmic reticulum);GO:0016020(membrane)	-	[S]Function unknown	-	3	1813-1833	Y	12.7486	0	26.6752	2.36e-08	1824	1	0.166667			2	0.5	4		2	1		1
tae-MIR1862d-p3_1ss20TC	TTTTGGGACGGAGGGAGTACC	TraesCS1D02G367300.2	-	GO:0005515(protein binding)	-	[S]Function unknown	-	2	1637-1657	Y	127.486	40.4926	0	1.87e-22	1648	5	1.66667	3	0.866667			0	0		0.319	0.344
tae-MIR1862d-p3_1ss20TC	TTTTGGGACGGAGGGAGTACC	TraesCS6D02G235200.1	-	GO:0071249(cellular response to nitrate)	-	[S]Function unknown	-	4	2613-2633	Y	0	0	106.701	2.58e-60	2624					2	2			1			0.458
tae-MIR1862d-p3_1ss20TC	TTTTGGGACGGAGGGAGTACC	TraesCS1B02G271000.1	-	-	-	[D]Cell cycle control, cell division, chromosome partitioning ;[U]Intracellular trafficking, secretion, and vesicular transport	-	2	1267-1287	Y	0	46.7222	160.051	2.8e-59	1278			1	1	3	3		4	2		1	1
tae-MIR1862d-p3_1ss20TC	TTTTGGGACGGAGGGAGTACC	TraesCS7A02G244700.1	-	-	-	[S]Function unknown	-	2	2716-2736	Y	15.2983	70.0833	0	8.83e-24	2727	1	0.2	3	1.5			4	2		1	1
tae-MIR1862d-p3_1ss20TC	TTTTGGGACGGAGGGAGTACC	TraesCS4B02G021400.1	-	GO:0005515(protein binding)	-	[S]Function unknown	-	2	2367-2387	Y	0	73.9769	13.3376	4.45e-27	2378			5	1.58333	1	0.25		2	4		1	1
tae-MIR1862d-p3_1ss20TC	TTTTGGGACGGAGGGAGTACC	TraesCS6B02G169000.2	Glutathione synthetase [Source:UniProtKB/TrEMBL;Acc:A0A1D6B1S6]	GO:0005524(ATP binding);GO:0016874(ligase activity);GO:0004363(glutathione synthase activity);GO:0006750(glutathione biosynthetic process)	ko00270(Cysteine and methionine metabolism);ko00480(Glutathione metabolism)	[I]Lipid transport and metabolism	-	4	1744-1764	Y	0	0	53.3504	1.61e-30	1755					3	1			2			1
tae-MIR1862d-p3_1ss20TC	TTTTGGGACGGAGGGAGTACC	TraesCS4B02G021400.2	-	GO:0005515(protein binding)	-	[S]Function unknown	-	2	2255-2275	Y	0	73.9769	13.3376	4.45e-27	2266			5	1.58333	1	0.25		2	4		1	1
tae-MIR1862d-p3_1ss20TC	TTTTGGGACGGAGGGAGTACC	TraesCS3A02G191900.1	-	GO:0005509(calcium ion binding)	-	[D]Cell cycle control, cell division, chromosome partitioning ;[T]Signal transduction mechanisms ;[Z]Cytoskeleton	-	3	598-618	Y	76.4913	0	0	9.54e-25	609	2	1					2			1
tae-MIR1862d-p3_1ss20TC	TTTTGGGACGGAGGGAGTACC	TraesCS5D02G454700.1	-	-	-	[S]Function unknown	-	3	1741-1761	Y	114.737	0	0	9.31e-37	1752	4	1.5					2			1
tae-MIR1862d-p3_1ss20TC	TTTTGGGACGGAGGGAGTACC	TraesCS1B02G449000.1	-	GO:0003677(DNA binding)	-	[K]Transcription	-	2	602-622	Y	0	23.3611	21.3401	1.94e-07	613			2	0.5	2	0.4		2	3		1	0.984
tae-MIR1862d-p3_1ss20TC	TTTTGGGACGGAGGGAGTACC	TraesCS6D02G207800.1	Protein ROOT HAIR DEFECTIVE 3 homolog [Source:UniProtKB/TrEMBL;Acc:A0A341XP96]	GO:0005525(GTP binding)	-	[Z]Cytoskeleton	-	3	2631-2651	Y	0	70.0833	0	2.08e-34	2642			3	1.5				2			1
tae-MIR1862d-p3_1ss20TC	TTTTGGGACGGAGGGAGTACC	TraesCS2B02G490200.1	-	GO:0016747(transferase activity, transferring acyl groups other than amino-acyl groups)	-	[S]Function unknown	-	4	1653-1673	Y	0	13.3492	0	3.84e-07	1664			2	0.285714				3			1
tae-MIR818b-p3_2ss6TG19AC	CCTTATATTATAGGACGGAGG	TraesCS3A02G357700.1	-	GO:0005524(ATP binding);GO:0016740(transferase activity);GO:0016567(protein ubiquitination);GO:0000166(nucleotide binding)	-	[O]Posttranslational modification, protein turnover, chaperones	-	4	102-121	Y	25.4971	0	53.3504	5.55e-16	113	1	0.333333			3	1	4		2	1		1
tae-MIR818b-p3_2ss6TG19AC	CCTTATATTATAGGACGGAGG	TraesCS4D02G285100.1	-	GO:0005634(nucleus);GO:0003677(DNA binding);GO:0006355(regulation of transcription, DNA-templated)	-	[S]Function unknown	-	3.5	1665-1685	Y	76.4913	0	133.376	1.05e-35	1676	1	1			3	2.5	4		2	0.998		0.995
tae-MIR2916-p3_1ss12TC	CGACCAGGGATCGGCGGA	TraesCS3A02G277300.1	-	-	-	[S]Function unknown	-	4	610-626	Y	70.117	15.5741	35.5669	2.03e-05	618	3	0.916667	1	0.333333	2	0.666667	2	4	3	1	1	0.882
tae-MIR2916-p3_1ss12TC	CGACCAGGGATCGGCGGA	TraesCS4B02G002400.2	-	GO:0003676(nucleic acid binding);GO:0008270(zinc ion binding)	-	[S]Function unknown	-	4	1717-1735	Y	15.2983	74.7556	32.0102	1.08e-13	1725	1	0.2	8	1.6	3	0.6	4	2	2	1	1	1
tae-MIR2916-p3_1ss12TC	CGACCAGGGATCGGCGGA	TraesCS4B02G002400.1	-	GO:0003676(nucleic acid binding);GO:0008270(zinc ion binding)	-	[S]Function unknown	-	4	1660-1678	Y	15.2983	74.7556	32.0102	1.08e-13	1668	1	0.2	8	1.6	3	0.6	4	2	2	1	1	1
tae-MIR2916-p3_1ss12TC	CGACCAGGGATCGGCGGA	TraesCS7D02G253300.1	-	-	-	-	-	4	517-533	Y	0	0	80.0255	2.04e-45	524					3	1.5			2			1
tae-MIR1432-p5_2ss6TG19AC_1	CTCAGGAGAGATGACACCGAC	TraesCS7D02G252900.1	Calcium-transporting ATPase [Source:UniProtKB/TrEMBL;Acc:A0A341YWH3]	GO:0016021(integral component of membrane);GO:0005516(calmodulin binding);GO:0005524(ATP binding);GO:0016020(membrane);GO:0000166(nucleotide binding);GO:0005388(calcium-transporting ATPase activity);GO:0070588(calcium ion transmembrane transport)	-	[P]Inorganic ion transport and metabolism	-	3	397-417	Y	22.9474	14.0167	5.33504	0.0645	408	3	0.3	3	0.3	1	0.1	2	2	4	0.705	0.807	0.892
tae-MIR1432-p5_2ss6TG19AC_1	CTCAGGAGAGATGACACCGAC	TraesCS7A02G254400.3	Calcium-transporting ATPase [Source:UniProtKB/TrEMBL;Acc:A0A1D6DD87]	GO:0016021(integral component of membrane);GO:0005516(calmodulin binding);GO:0005524(ATP binding);GO:0016020(membrane);GO:0000166(nucleotide binding);GO:0005388(calcium-transporting ATPase activity);GO:0070588(calcium ion transmembrane transport)	-	[P]Inorganic ion transport and metabolism	-	2	182-202	Y	7.64913	14.0167	5.33504	0.0657	193	1	0.1	3	0.3	1	0.1	4	2	4	0.996	0.991	0.998
tae-MIR1432-p5_2ss6TG19AC_1	CTCAGGAGAGATGACACCGAC	TraesCS6D02G142400.3	Calcium-transporting ATPase [Source:UniProtKB/TrEMBL;Acc:A0A1D6BC12]	GO:0016021(integral component of membrane);GO:0005516(calmodulin binding);GO:0005524(ATP binding);GO:0016020(membrane);GO:0000166(nucleotide binding);GO:0005388(calcium-transporting ATPase activity);GO:0070588(calcium ion transmembrane transport)	-	[P]Inorganic ion transport and metabolism	-	1	171-192	Y	113.887	50.3562	10.6701	9.42e-13	183	14	1.48889	10	1.07778	2	0.2	0	0	2	0.0259	0.0283	0.912
tae-MIR1432-p5_2ss6TG19AC_1	CTCAGGAGAGATGACACCGAC	TraesCS7D02G252900.5	Calcium-transporting ATPase [Source:UniProtKB/TrEMBL;Acc:A0A341YWH3]	GO:0016021(integral component of membrane);GO:0005516(calmodulin binding);GO:0005524(ATP binding);GO:0016020(membrane);GO:0000166(nucleotide binding);GO:0005388(calcium-transporting ATPase activity);GO:0016787(hydrolase activity);GO:0099132(ATP hydrolysis coupled cation transmembrane transport);GO:0006811(ion transport);GO:0006816(calcium ion transport);GO:0070588(calcium ion transmembrane transp…	-	[P]Inorganic ion transport and metabolism	-	3	397-417	Y	22.9474	4.67222	5.33504	0.00344	408	3	0.3	1	0.1	1	0.1	2	4	4	0.705	0.876	0.892
tae-MIR1432-p5_2ss6TG19AC_1	CTCAGGAGAGATGACACCGAC	TraesCS2B02G413000.1	-	GO:0046872(metal ion binding);GO:0016491(oxidoreductase activity);GO:0055114(oxidation-reduction process)	-	[S]Function unknown	-	4	884-904	Y	0	31.1482	0	1.07e-15	895			2	0.666667				2			0.979
tae-MIR1432-p5_2ss6TG19AC_1	CTCAGGAGAGATGACACCGAC	TraesCS6B02G180700.6	Calcium-transporting ATPase [Source:UniProtKB/TrEMBL;Acc:A0A1D6AZF3]	GO:0016021(integral component of membrane);GO:0005516(calmodulin binding);GO:0005524(ATP binding);GO:0016020(membrane);GO:0000166(nucleotide binding);GO:0005388(calcium-transporting ATPase activity);GO:0016787(hydrolase activity);GO:0099132(ATP hydrolysis coupled cation transmembrane transport);GO:0006811(ion transport);GO:0006816(calcium ion transport);GO:0070588(calcium ion transmembrane transp…	-	[P]Inorganic ion transport and metabolism	-	1.5	226-247	Y	194.203	79.5576	10.6701	3.11e-25	238	23	2.53889	15	1.70278	2	0.2	0	0	2	0.0239	0.0262	0.894
tae-MIR1432-p5_2ss6TG19AC_1	CTCAGGAGAGATGACACCGAC	TraesCS7B02G150600.3	Calcium-transporting ATPase [Source:UniProtKB/TrEMBL;Acc:A0A341YSV0]	GO:0016021(integral component of membrane);GO:0005516(calmodulin binding);GO:0005524(ATP binding);GO:0016020(membrane);GO:0000166(nucleotide binding);GO:0005388(calcium-transporting ATPase activity);GO:0070588(calcium ion transmembrane transport)	-	[P]Inorganic ion transport and metabolism	-	2	258-278	Y	15.2983	9.34445	0	0.00682	269	2	0.2	2	0.2			2	2		0.969	0.991
tae-MIR1432-p5_2ss6TG19AC_1	CTCAGGAGAGATGACACCGAC	TraesCS6B02G180700.5	Calcium-transporting ATPase [Source:UniProtKB/TrEMBL;Acc:A0A1D6AZF3]	GO:0016021(integral component of membrane);GO:0005516(calmodulin binding);GO:0005524(ATP binding);GO:0016020(membrane);GO:0000166(nucleotide binding);GO:0005388(calcium-transporting ATPase activity);GO:0016787(hydrolase activity);GO:0099132(ATP hydrolysis coupled cation transmembrane transport);GO:0006811(ion transport);GO:0006816(calcium ion transport);GO:0070588(calcium ion transmembrane transp…	-	[P]Inorganic ion transport and metabolism	-	1.5	226-247	Y	194.203	79.5576	10.6701	3.11e-25	238	23	2.53889	15	1.70278	2	0.2	0	0	2	0.0239	0.0262	0.894
tae-MIR1432-p5_2ss6TG19AC_1	CTCAGGAGAGATGACACCGAC	TraesCS7D02G252900.2	Calcium-transporting ATPase [Source:UniProtKB/TrEMBL;Acc:A0A341YWH3]	GO:0016021(integral component of membrane);GO:0005516(calmodulin binding);GO:0005524(ATP binding);GO:0016020(membrane);GO:0000166(nucleotide binding);GO:0005388(calcium-transporting ATPase activity);GO:0070588(calcium ion transmembrane transport)	-	[P]Inorganic ion transport and metabolism	-	3	397-417	Y	22.9474	4.67222	5.33504	0.00344	408	3	0.3	1	0.1	1	0.1	2	4	4	0.705	0.876	0.892
tae-MIR1432-p5_2ss6TG19AC_1	CTCAGGAGAGATGACACCGAC	TraesCS7B02G150600.6	Calcium-transporting ATPase [Source:UniProtKB/TrEMBL;Acc:A0A341YSV0]	GO:0016021(integral component of membrane);GO:0005516(calmodulin binding);GO:0005524(ATP binding);GO:0016020(membrane);GO:0000166(nucleotide binding);GO:0005388(calcium-transporting ATPase activity);GO:0016787(hydrolase activity);GO:0099132(ATP hydrolysis coupled cation transmembrane transport);GO:0006811(ion transport);GO:0006816(calcium ion transport);GO:0070588(calcium ion transmembrane transp…	-	[P]Inorganic ion transport and metabolism	-	2	258-278	Y	22.9474	4.67222	0	2.08e-05	269	3	0.3	1	0.1			2	4		0.969	0.997
tae-MIR1432-p5_2ss6TG19AC_1	CTCAGGAGAGATGACACCGAC	TraesCS6D02G142400.1	Calcium-transporting ATPase [Source:UniProtKB/TrEMBL;Acc:A0A1D6BC12]	GO:0016021(integral component of membrane);GO:0005516(calmodulin binding);GO:0005524(ATP binding);GO:0016020(membrane);GO:0000166(nucleotide binding);GO:0005388(calcium-transporting ATPase activity);GO:0016787(hydrolase activity);GO:0099132(ATP hydrolysis coupled cation transmembrane transport);GO:0006811(ion transport);GO:0006816(calcium ion transport);GO:0070588(calcium ion transmembrane transp…	-	[P]Inorganic ion transport and metabolism	-	1	171-192	Y	106.238	41.0117	10.6701	2.18e-12	183	13	1.38889	8	0.877778	2	0.2	0	2	2	0.0259	0.907	0.912
tae-MIR1432-p5_2ss6TG19AC_1	CTCAGGAGAGATGACACCGAC	TraesCS7B02G150600.5	Calcium-transporting ATPase [Source:UniProtKB/TrEMBL;Acc:A0A341YSV0]	GO:0016021(integral component of membrane);GO:0005516(calmodulin binding);GO:0005524(ATP binding);GO:0016020(membrane);GO:0000166(nucleotide binding);GO:0005388(calcium-transporting ATPase activity);GO:0070588(calcium ion transmembrane transport)	-	[P]Inorganic ion transport and metabolism	-	2	258-278	Y	22.9474	0	0	6.22e-08	269	3	0.3					2			0.969
tae-MIR1432-p5_2ss6TG19AC_1	CTCAGGAGAGATGACACCGAC	TraesCS7B02G150600.1	Calcium-transporting ATPase [Source:UniProtKB/TrEMBL;Acc:A0A341YSV0]	GO:0016021(integral component of membrane);GO:0005516(calmodulin binding);GO:0005524(ATP binding);GO:0016020(membrane);GO:0000166(nucleotide binding);GO:0005388(calcium-transporting ATPase activity);GO:0016787(hydrolase activity);GO:0099132(ATP hydrolysis coupled cation transmembrane transport);GO:0006811(ion transport);GO:0006816(calcium ion transport);GO:0070588(calcium ion transmembrane transp…	-	[P]Inorganic ion transport and metabolism	-	2	258-278	Y	15.2983	9.34445	0	0.00682	269	2	0.2	2	0.2			2	2		0.969	0.991
tae-MIR1432-p5_2ss6TG19AC_1	CTCAGGAGAGATGACACCGAC	TraesCS6B02G180700.2	Calcium-transporting ATPase [Source:UniProtKB/TrEMBL;Acc:A0A1D6AZF3]	GO:0016021(integral component of membrane);GO:0005516(calmodulin binding);GO:0005524(ATP binding);GO:0016020(membrane);GO:0000166(nucleotide binding);GO:0005388(calcium-transporting ATPase activity);GO:0070588(calcium ion transmembrane transport)	-	[P]Inorganic ion transport and metabolism	-	1.5	226-247	Y	194.203	79.5576	10.6701	3.11e-25	238	23	2.53889	15	1.70278	2	0.2	0	0	2	0.0239	0.0262	0.894
tae-MIR1432-p5_2ss6TG19AC_1	CTCAGGAGAGATGACACCGAC	TraesCS6B02G180700.1	Calcium-transporting ATPase [Source:UniProtKB/TrEMBL;Acc:A0A1D6AZF3]	GO:0016021(integral component of membrane);GO:0005516(calmodulin binding);GO:0005524(ATP binding);GO:0016020(membrane);GO:0000166(nucleotide binding);GO:0005388(calcium-transporting ATPase activity);GO:0070588(calcium ion transmembrane transport)	-	[P]Inorganic ion transport and metabolism	-	1.5	226-247	Y	194.203	79.5576	10.6701	3.11e-25	238	23	2.53889	15	1.70278	2	0.2	0	0	2	0.0239	0.0262	0.894
tae-MIR1432-p5_2ss6TG19AC_1	CTCAGGAGAGATGACACCGAC	TraesCS6A02G152700.2	Calcium-transporting ATPase [Source:UniProtKB/TrEMBL;Acc:A0A1D6AEQ6]	GO:0016021(integral component of membrane);GO:0005516(calmodulin binding);GO:0005524(ATP binding);GO:0016020(membrane);GO:0000166(nucleotide binding);GO:0005388(calcium-transporting ATPase activity);GO:0016787(hydrolase activity);GO:0099132(ATP hydrolysis coupled cation transmembrane transport);GO:0006811(ion transport);GO:0006816(calcium ion transport);GO:0070588(calcium ion transmembrane transp…	-	[P]Inorganic ion transport and metabolism	-	1	240-261	Y	118.562	43.2181	10.6701	1.2e-14	252	14	1.55	8	0.925	2	0.2	0	2	2	0.0259	0.907	0.912
tae-MIR1432-p5_2ss6TG19AC_1	CTCAGGAGAGATGACACCGAC	TraesCS7A02G254400.1	Calcium-transporting ATPase [Source:UniProtKB/TrEMBL;Acc:A0A1D6DD87]	GO:0016021(integral component of membrane);GO:0005516(calmodulin binding);GO:0005524(ATP binding);GO:0016020(membrane);GO:0000166(nucleotide binding);GO:0005388(calcium-transporting ATPase activity);GO:0016787(hydrolase activity);GO:0099132(ATP hydrolysis coupled cation transmembrane transport);GO:0006811(ion transport);GO:0006816(calcium ion transport);GO:0070588(calcium ion transmembrane transp…	-	[P]Inorganic ion transport and metabolism	-	2	182-202	Y	0	14.0167	5.33504	9.5e-05	193			3	0.3	1	0.1		2	4		0.991	0.998
tae-MIR1432-p5_2ss6TG19AC_1	CTCAGGAGAGATGACACCGAC	TraesCS6D02G142400.2	Calcium-transporting ATPase [Source:UniProtKB/TrEMBL;Acc:A0A1D6BC12]	GO:0016021(integral component of membrane);GO:0005516(calmodulin binding);GO:0005524(ATP binding);GO:0016020(membrane);GO:0000166(nucleotide binding);GO:0005388(calcium-transporting ATPase activity);GO:0070588(calcium ion transmembrane transport)	-	[P]Inorganic ion transport and metabolism	-	1	299-320	Y	129.185	45.684	0	8.94e-22	311	16	1.68889	9	0.977778			0	0		0.0259	0.0283
tae-MIR1432-p5_2ss6TG19AC_1	CTCAGGAGAGATGACACCGAC	TraesCS7A02G254400.5	Calcium-transporting ATPase [Source:UniProtKB/TrEMBL;Acc:A0A1D6DD87]	GO:0016021(integral component of membrane);GO:0005516(calmodulin binding);GO:0005524(ATP binding);GO:0016020(membrane);GO:0000166(nucleotide binding);GO:0005388(calcium-transporting ATPase activity);GO:0070588(calcium ion transmembrane transport)	-	[P]Inorganic ion transport and metabolism	-	2	173-193	Y	0	9.34445	5.33504	0.00342	184			2	0.2	1	0.1		2	4		0.991	0.998
tae-MIR1432-p5_2ss6TG19AC_1	CTCAGGAGAGATGACACCGAC	TraesCS7B02G150600.2	Calcium-transporting ATPase [Source:UniProtKB/TrEMBL;Acc:A0A341YSV0]	GO:0016021(integral component of membrane);GO:0005516(calmodulin binding);GO:0005524(ATP binding);GO:0016020(membrane);GO:0000166(nucleotide binding);GO:0005388(calcium-transporting ATPase activity);GO:0070588(calcium ion transmembrane transport)	-	[P]Inorganic ion transport and metabolism	-	2	258-278	Y	22.9474	4.67222	0	2.08e-05	269	3	0.3	1	0.1			2	4		0.969	0.997
tae-MIR1432-p5_2ss6TG19AC_1	CTCAGGAGAGATGACACCGAC	TraesCS6B02G180700.4	Calcium-transporting ATPase [Source:UniProtKB/TrEMBL;Acc:A0A1D6AZF3]	GO:0016021(integral component of membrane);GO:0005516(calmodulin binding);GO:0005524(ATP binding);GO:0016020(membrane);GO:0000166(nucleotide binding);GO:0005388(calcium-transporting ATPase activity);GO:0070588(calcium ion transmembrane transport)	-	[P]Inorganic ion transport and metabolism	-	1.5	226-247	Y	194.203	79.5576	10.6701	3.11e-25	238	23	2.53889	15	1.70278	2	0.2	0	0	2	0.0239	0.0262	0.894
tae-MIR1432-p5_2ss6TG19AC_1	CTCAGGAGAGATGACACCGAC	TraesCS7A02G254400.2	Calcium-transporting ATPase [Source:UniProtKB/TrEMBL;Acc:A0A1D6DD87]	GO:0016021(integral component of membrane);GO:0005516(calmodulin binding);GO:0005524(ATP binding);GO:0016020(membrane);GO:0000166(nucleotide binding);GO:0005388(calcium-transporting ATPase activity);GO:0070588(calcium ion transmembrane transport)	-	[P]Inorganic ion transport and metabolism	-	2	182-202	Y	0	9.34445	5.33504	0.00342	193			2	0.2	1	0.1		2	4		0.991	0.998
tae-MIR1432-p5_2ss6TG19AC_1	CTCAGGAGAGATGACACCGAC	TraesCS6B02G180700.3	Calcium-transporting ATPase [Source:UniProtKB/TrEMBL;Acc:A0A1D6AZF3]	GO:0016021(integral component of membrane);GO:0005516(calmodulin binding);GO:0005524(ATP binding);GO:0016020(membrane);GO:0000166(nucleotide binding);GO:0005388(calcium-transporting ATPase activity);GO:0016787(hydrolase activity);GO:0099132(ATP hydrolysis coupled cation transmembrane transport);GO:0006811(ion transport);GO:0006816(calcium ion transport);GO:0070588(calcium ion transmembrane transp…	-	[P]Inorganic ion transport and metabolism	-	1.5	226-247	Y	194.203	79.5576	10.6701	3.11e-25	238	23	2.53889	15	1.70278	2	0.2	0	0	2	0.0239	0.0262	0.894
tae-MIR1432-p5_2ss6TG19AC_1	CTCAGGAGAGATGACACCGAC	TraesCS1A02G435100.1	-	GO:0005509(calcium ion binding)	-	[D]Cell cycle control, cell division, chromosome partitioning ;[T]Signal transduction mechanisms ;[Z]Cytoskeleton	-	2.5	152-172	Y	305.965	186.889	0	4.77e-44	163	16	4	16	4			0	0		0.0298	0.0326
tae-MIR1432-p5_2ss6TG19AC_1	CTCAGGAGAGATGACACCGAC	TraesCS7A02G254400.4	Calcium-transporting ATPase [Source:UniProtKB/TrEMBL;Acc:A0A1D6DD87]	GO:0016021(integral component of membrane);GO:0005516(calmodulin binding);GO:0005524(ATP binding);GO:0016020(membrane);GO:0000166(nucleotide binding);GO:0005388(calcium-transporting ATPase activity);GO:0070588(calcium ion transmembrane transport)	-	[P]Inorganic ion transport and metabolism	-	2	182-202	Y	7.64913	14.0167	5.33504	0.0657	193	1	0.1	3	0.3	1	0.1	4	2	4	0.996	0.991	0.998
tae-MIR1432-p5_2ss6TG19AC_1	CTCAGGAGAGATGACACCGAC	TraesCS2A02G395000.1	-	GO:0046872(metal ion binding);GO:0016491(oxidoreductase activity);GO:0055114(oxidation-reduction process)	-	[S]Function unknown	-	4	1026-1046	Y	0	31.1482	0	1.07e-15	1037			2	0.666667				2			0.979
tae-MIR1432-p5_2ss6TG19AC_1	CTCAGGAGAGATGACACCGAC	TraesCS7D02G252900.4	Calcium-transporting ATPase [Source:UniProtKB/TrEMBL;Acc:A0A341YWH3]	GO:0016021(integral component of membrane);GO:0005516(calmodulin binding);GO:0005524(ATP binding);GO:0016020(membrane);GO:0000166(nucleotide binding);GO:0005388(calcium-transporting ATPase activity);GO:0070588(calcium ion transmembrane transport)	-	[P]Inorganic ion transport and metabolism	-	3	397-417	Y	22.9474	4.67222	5.33504	0.00344	408	3	0.3	1	0.1	1	0.1	2	4	4	0.705	0.876	0.892
tae-MIR1432-p5_2ss6TG19AC_1	CTCAGGAGAGATGACACCGAC	TraesCS6A02G152700.1	Calcium-transporting ATPase [Source:UniProtKB/TrEMBL;Acc:A0A1D6AEQ6]	GO:0016021(integral component of membrane);GO:0005516(calmodulin binding);GO:0005524(ATP binding);GO:0016020(membrane);GO:0000166(nucleotide binding);GO:0005388(calcium-transporting ATPase activity);GO:0070588(calcium ion transmembrane transport)	-	[P]Inorganic ion transport and metabolism	-	1	240-261	Y	126.211	43.2181	10.6701	2.52e-16	252	15	1.65	8	0.925	2	0.2	0	2	2	0.0259	0.907	0.912
tae-MIR1432-p5_2ss6TG19AC_1	CTCAGGAGAGATGACACCGAC	TraesCS2D02G392800.1	-	GO:0046872(metal ion binding);GO:0016491(oxidoreductase activity);GO:0055114(oxidation-reduction process)	-	[S]Function unknown	-	4	966-986	Y	0	31.1482	0	1.07e-15	977			2	0.666667				2			0.979
tae-MIR1432-p5_2ss6TG19AC_1	CTCAGGAGAGATGACACCGAC	TraesCS7D02G252900.3	Calcium-transporting ATPase [Source:UniProtKB/TrEMBL;Acc:A0A341YWH3]	GO:0016021(integral component of membrane);GO:0005516(calmodulin binding);GO:0005524(ATP binding);GO:0016020(membrane);GO:0000166(nucleotide binding);GO:0005388(calcium-transporting ATPase activity);GO:0070588(calcium ion transmembrane transport)	-	[P]Inorganic ion transport and metabolism	-	3	397-417	Y	22.9474	4.67222	5.33504	0.00344	408	3	0.3	1	0.1	1	0.1	2	4	4	0.705	0.876	0.892
tae-MIR1432-p5_2ss6TG19AC_1	CTCAGGAGAGATGACACCGAC	TraesCS7B02G150600.4	Calcium-transporting ATPase [Source:UniProtKB/TrEMBL;Acc:A0A341YSV0]	GO:0016021(integral component of membrane);GO:0005516(calmodulin binding);GO:0005524(ATP binding);GO:0016020(membrane);GO:0000166(nucleotide binding);GO:0005388(calcium-transporting ATPase activity);GO:0016787(hydrolase activity);GO:0099132(ATP hydrolysis coupled cation transmembrane transport);GO:0006811(ion transport);GO:0006816(calcium ion transport);GO:0070588(calcium ion transmembrane transp…	-	[P]Inorganic ion transport and metabolism	-	2	258-278	Y	0	9.34445	0	3.23e-05	269			2	0.2				2			0.991
tae-MIR1432-p5_2ss6TG19AC_1	CTCAGGAGAGATGACACCGAC	TraesCS7A02G254400.6	Calcium-transporting ATPase [Source:UniProtKB/TrEMBL;Acc:A0A1D6DD87]	GO:0016021(integral component of membrane);GO:0005524(ATP binding);GO:0016020(membrane);GO:0000166(nucleotide binding);GO:0005388(calcium-transporting ATPase activity);GO:0016787(hydrolase activity);GO:0099132(ATP hydrolysis coupled cation transmembrane transport);GO:0006811(ion transport);GO:0006816(calcium ion transport);GO:0070588(calcium ion transmembrane transport)	-	[P]Inorganic ion transport and metabolism	-	2	160-180	Y	0	9.34445	0	3.23e-05	171			2	0.2				2			0.991
tae-MIR1432-p5_2ss6TG19AC_2	TCAGGAGAGATGACACCGACGT	TraesCS6B02G180700.6	Calcium-transporting ATPase [Source:UniProtKB/TrEMBL;Acc:A0A1D6AZF3]	GO:0016021(integral component of membrane);GO:0005516(calmodulin binding);GO:0005524(ATP binding);GO:0016020(membrane);GO:0000166(nucleotide binding);GO:0005388(calcium-transporting ATPase activity);GO:0016787(hydrolase activity);GO:0099132(ATP hydrolysis coupled cation transmembrane transport);GO:0006811(ion transport);GO:0006816(calcium ion transport);GO:0070588(calcium ion transmembrane transp…	-	[P]Inorganic ion transport and metabolism	-	2	224-246	Y	43.77	52.8221	0	1.92e-10	237	5	0.572222	10	1.13056			2	2		0.998	1
tae-MIR1432-p5_2ss6TG19AC_2	TCAGGAGAGATGACACCGACGT	TraesCS1D02G444200.1	-	GO:0005509(calcium ion binding)	-	[D]Cell cycle control, cell division, chromosome partitioning ;[T]Signal transduction mechanisms ;[Z]Cytoskeleton	-	3.5	40-61	Y	133.86	23.3611	0	1.51e-29	52	5	1.75	2	0.5			2	2		0.886	0.946
tae-MIR1432-p5_2ss6TG19AC_2	TCAGGAGAGATGACACCGACGT	TraesCS7D02G252900.4	Calcium-transporting ATPase [Source:UniProtKB/TrEMBL;Acc:A0A341YWH3]	GO:0016021(integral component of membrane);GO:0005516(calmodulin binding);GO:0005524(ATP binding);GO:0016020(membrane);GO:0000166(nucleotide binding);GO:0005388(calcium-transporting ATPase activity);GO:0070588(calcium ion transmembrane transport)	-	[P]Inorganic ion transport and metabolism	-	3	395-416	Y	22.9474	18.6889	0	0.000295	407	3	0.3	4	0.4			2	2		0.638	0.746
tae-MIR1432-p5_2ss6TG19AC_2	TCAGGAGAGATGACACCGACGT	TraesCS7A02G254400.1	Calcium-transporting ATPase [Source:UniProtKB/TrEMBL;Acc:A0A1D6DD87]	GO:0016021(integral component of membrane);GO:0005516(calmodulin binding);GO:0005524(ATP binding);GO:0016020(membrane);GO:0000166(nucleotide binding);GO:0005388(calcium-transporting ATPase activity);GO:0016787(hydrolase activity);GO:0099132(ATP hydrolysis coupled cation transmembrane transport);GO:0006811(ion transport);GO:0006816(calcium ion transport);GO:0070588(calcium ion transmembrane transp…	-	[P]Inorganic ion transport and metabolism	-	2	180-201	Y	15.2983	9.34445	0	0.00682	192	2	0.2	2	0.2			2	2		0.998	1
tae-MIR1432-p5_2ss6TG19AC_2	TCAGGAGAGATGACACCGACGT	TraesCS7A02G254400.3	Calcium-transporting ATPase [Source:UniProtKB/TrEMBL;Acc:A0A1D6DD87]	GO:0016021(integral component of membrane);GO:0005516(calmodulin binding);GO:0005524(ATP binding);GO:0016020(membrane);GO:0000166(nucleotide binding);GO:0005388(calcium-transporting ATPase activity);GO:0070588(calcium ion transmembrane transport)	-	[P]Inorganic ion transport and metabolism	-	2	180-201	Y	22.9474	9.34445	0	0.000291	192	3	0.3	2	0.2			2	2		0.998	1
tae-MIR1432-p5_2ss6TG19AC_2	TCAGGAGAGATGACACCGACGT	TraesCS7B02G150600.3	Calcium-transporting ATPase [Source:UniProtKB/TrEMBL;Acc:A0A341YSV0]	GO:0016021(integral component of membrane);GO:0005516(calmodulin binding);GO:0005524(ATP binding);GO:0016020(membrane);GO:0000166(nucleotide binding);GO:0005388(calcium-transporting ATPase activity);GO:0070588(calcium ion transmembrane transport)	-	[P]Inorganic ion transport and metabolism	-	2	256-277	Y	22.9474	14.0167	0	0.000564	268	3	0.3	3	0.3			2	2		0.998	1
tae-MIR1432-p5_2ss6TG19AC_2	TCAGGAGAGATGACACCGACGT	TraesCS1B02G471000.1	-	GO:0005509(calcium ion binding)	-	[D]Cell cycle control, cell division, chromosome partitioning ;[T]Signal transduction mechanisms ;[Z]Cytoskeleton	-	4	82-103	Y	57.3685	23.3611	0	1.44e-09	94	3	0.75	2	0.5			2	2		0.613	0.722
tae-MIR1432-p5_2ss6TG19AC_2	TCAGGAGAGATGACACCGACGT	TraesCS7A02G254400.5	Calcium-transporting ATPase [Source:UniProtKB/TrEMBL;Acc:A0A1D6DD87]	GO:0016021(integral component of membrane);GO:0005516(calmodulin binding);GO:0005524(ATP binding);GO:0016020(membrane);GO:0000166(nucleotide binding);GO:0005388(calcium-transporting ATPase activity);GO:0070588(calcium ion transmembrane transport)	-	[P]Inorganic ion transport and metabolism	-	2	171-192	Y	15.2983	14.0167	0	0.00281	183	2	0.2	3	0.3			2	2		0.998	1
tae-MIR1432-p5_2ss6TG19AC_2	TCAGGAGAGATGACACCGACGT	TraesCS6B02G180700.4	Calcium-transporting ATPase [Source:UniProtKB/TrEMBL;Acc:A0A1D6AZF3]	GO:0016021(integral component of membrane);GO:0005516(calmodulin binding);GO:0005524(ATP binding);GO:0016020(membrane);GO:0000166(nucleotide binding);GO:0005388(calcium-transporting ATPase activity);GO:0070588(calcium ion transmembrane transport)	-	[P]Inorganic ion transport and metabolism	-	2	224-246	Y	43.77	52.8221	0	1.92e-10	237	5	0.572222	10	1.13056			2	2		0.998	1
tae-MIR1432-p5_2ss6TG19AC_2	TCAGGAGAGATGACACCGACGT	TraesCS7D02G252900.1	Calcium-transporting ATPase [Source:UniProtKB/TrEMBL;Acc:A0A341YWH3]	GO:0016021(integral component of membrane);GO:0005516(calmodulin binding);GO:0005524(ATP binding);GO:0016020(membrane);GO:0000166(nucleotide binding);GO:0005388(calcium-transporting ATPase activity);GO:0070588(calcium ion transmembrane transport)	-	[P]Inorganic ion transport and metabolism	-	3	395-416	Y	22.9474	14.0167	0	0.000564	407	3	0.3	3	0.3			2	2		0.638	0.746
tae-MIR1432-p5_2ss6TG19AC_2	TCAGGAGAGATGACACCGACGT	TraesCS6B02G180700.1	Calcium-transporting ATPase [Source:UniProtKB/TrEMBL;Acc:A0A1D6AZF3]	GO:0016021(integral component of membrane);GO:0005516(calmodulin binding);GO:0005524(ATP binding);GO:0016020(membrane);GO:0000166(nucleotide binding);GO:0005388(calcium-transporting ATPase activity);GO:0070588(calcium ion transmembrane transport)	-	[P]Inorganic ion transport and metabolism	-	2	224-246	Y	43.77	48.1499	0	1.95e-09	237	5	0.572222	9	1.03056			2	2		0.998	1
tae-MIR1432-p5_2ss6TG19AC_2	TCAGGAGAGATGACACCGACGT	TraesCS7A02G254400.2	Calcium-transporting ATPase [Source:UniProtKB/TrEMBL;Acc:A0A1D6DD87]	GO:0016021(integral component of membrane);GO:0005516(calmodulin binding);GO:0005524(ATP binding);GO:0016020(membrane);GO:0000166(nucleotide binding);GO:0005388(calcium-transporting ATPase activity);GO:0070588(calcium ion transmembrane transport)	-	[P]Inorganic ion transport and metabolism	-	2	180-201	Y	15.2983	9.34445	0	0.00682	192	2	0.2	2	0.2			2	2		0.998	1
tae-MIR1432-p5_2ss6TG19AC_2	TCAGGAGAGATGACACCGACGT	TraesCS1B02G470900.1	-	GO:0016021(integral component of membrane);GO:0005509(calcium ion binding);GO:0016020(membrane)	-	[D]Cell cycle control, cell division, chromosome partitioning ;[T]Signal transduction mechanisms ;[Z]Cytoskeleton	-	4	188-209	Y	57.3685	23.3611	0	1.44e-09	200	3	0.75	2	0.5			2	2		0.613	0.722
tae-MIR1432-p5_2ss6TG19AC_2	TCAGGAGAGATGACACCGACGT	TraesCS7B02G150600.6	Calcium-transporting ATPase [Source:UniProtKB/TrEMBL;Acc:A0A341YSV0]	GO:0016021(integral component of membrane);GO:0005516(calmodulin binding);GO:0005524(ATP binding);GO:0016020(membrane);GO:0000166(nucleotide binding);GO:0005388(calcium-transporting ATPase activity);GO:0016787(hydrolase activity);GO:0099132(ATP hydrolysis coupled cation transmembrane transport);GO:0006811(ion transport);GO:0006816(calcium ion transport);GO:0070588(calcium ion transmembrane transp…	-	[P]Inorganic ion transport and metabolism	-	2	256-277	Y	30.5965	18.6889	0	4.66e-05	268	4	0.4	4	0.4			2	2		0.998	1
tae-MIR1432-p5_2ss6TG19AC_2	TCAGGAGAGATGACACCGACGT	TraesCS7B02G150600.2	Calcium-transporting ATPase [Source:UniProtKB/TrEMBL;Acc:A0A341YSV0]	GO:0016021(integral component of membrane);GO:0005516(calmodulin binding);GO:0005524(ATP binding);GO:0016020(membrane);GO:0000166(nucleotide binding);GO:0005388(calcium-transporting ATPase activity);GO:0070588(calcium ion transmembrane transport)	-	[P]Inorganic ion transport and metabolism	-	2	256-277	Y	30.5965	14.0167	0	2.94e-05	268	4	0.4	3	0.3			0	1		0.0917	0.0563
tae-MIR1432-p5_2ss6TG19AC_2	TCAGGAGAGATGACACCGACGT	TraesCS6A02G152700.1	Calcium-transporting ATPase [Source:UniProtKB/TrEMBL;Acc:A0A1D6AEQ6]	GO:0016021(integral component of membrane);GO:0005516(calmodulin binding);GO:0005524(ATP binding);GO:0016020(membrane);GO:0000166(nucleotide binding);GO:0005388(calcium-transporting ATPase activity);GO:0070588(calcium ion transmembrane transport)	-	[P]Inorganic ion transport and metabolism	-	2	238-260	Y	65.0176	26.8653	0	1.08e-10	251	4	0.85	5	0.575			2	2		0.998	1
tae-MIR1432-p5_2ss6TG19AC_2	TCAGGAGAGATGACACCGACGT	TraesCS1A02G435200.1	-	GO:0016021(integral component of membrane);GO:0005509(calcium ion binding);GO:0016020(membrane)	-	[D]Cell cycle control, cell division, chromosome partitioning ;[T]Signal transduction mechanisms ;[Z]Cytoskeleton	-	2	97-118	Y	229.474	140.167	0	3.23e-33	109	4	3	3	3			2	2		0.998	1
tae-MIR1432-p5_2ss6TG19AC_2	TCAGGAGAGATGACACCGACGT	TraesCS7A02G254400.4	Calcium-transporting ATPase [Source:UniProtKB/TrEMBL;Acc:A0A1D6DD87]	GO:0016021(integral component of membrane);GO:0005516(calmodulin binding);GO:0005524(ATP binding);GO:0016020(membrane);GO:0000166(nucleotide binding);GO:0005388(calcium-transporting ATPase activity);GO:0070588(calcium ion transmembrane transport)	-	[P]Inorganic ion transport and metabolism	-	2	180-201	Y	7.64913	9.34445	0	0.0189	192	1	0.1	2	0.2			4	2		1	1
tae-MIR1432-p5_2ss6TG19AC_2	TCAGGAGAGATGACACCGACGT	TraesCS6D02G142400.1	Calcium-transporting ATPase [Source:UniProtKB/TrEMBL;Acc:A0A1D6BC12]	GO:0016021(integral component of membrane);GO:0005516(calmodulin binding);GO:0005524(ATP binding);GO:0016020(membrane);GO:0000166(nucleotide binding);GO:0005388(calcium-transporting ATPase activity);GO:0016787(hydrolase activity);GO:0099132(ATP hydrolysis coupled cation transmembrane transport);GO:0006811(ion transport);GO:0006816(calcium ion transport);GO:0070588(calcium ion transmembrane transp…	-	[P]Inorganic ion transport and metabolism	-	2	169-191	Y	24.6472	35.3012	0	1.35e-07	182	3	0.322222	7	0.755556			2	2		0.998	1
tae-MIR1432-p5_2ss6TG19AC_2	TCAGGAGAGATGACACCGACGT	TraesCS7D02G252900.3	Calcium-transporting ATPase [Source:UniProtKB/TrEMBL;Acc:A0A341YWH3]	GO:0016021(integral component of membrane);GO:0005516(calmodulin binding);GO:0005524(ATP binding);GO:0016020(membrane);GO:0000166(nucleotide binding);GO:0005388(calcium-transporting ATPase activity);GO:0070588(calcium ion transmembrane transport)	-	[P]Inorganic ion transport and metabolism	-	3	395-416	Y	22.9474	18.6889	0	0.000295	407	3	0.3	4	0.4			2	2		0.638	0.746
tae-MIR1432-p5_2ss6TG19AC_2	TCAGGAGAGATGACACCGACGT	TraesCS6D02G142400.3	Calcium-transporting ATPase [Source:UniProtKB/TrEMBL;Acc:A0A1D6BC12]	GO:0016021(integral component of membrane);GO:0005516(calmodulin binding);GO:0005524(ATP binding);GO:0016020(membrane);GO:0000166(nucleotide binding);GO:0005388(calcium-transporting ATPase activity);GO:0070588(calcium ion transmembrane transport)	-	[P]Inorganic ion transport and metabolism	-	2	169-191	Y	24.6472	30.629	0	2.11e-06	182	3	0.322222	6	0.655556			2	2		0.998	1
tae-MIR1432-p5_2ss6TG19AC_2	TCAGGAGAGATGACACCGACGT	TraesCS6B02G180700.3	Calcium-transporting ATPase [Source:UniProtKB/TrEMBL;Acc:A0A1D6AZF3]	GO:0016021(integral component of membrane);GO:0005516(calmodulin binding);GO:0005524(ATP binding);GO:0016020(membrane);GO:0000166(nucleotide binding);GO:0005388(calcium-transporting ATPase activity);GO:0016787(hydrolase activity);GO:0099132(ATP hydrolysis coupled cation transmembrane transport);GO:0006811(ion transport);GO:0006816(calcium ion transport);GO:0070588(calcium ion transmembrane transp…	-	[P]Inorganic ion transport and metabolism	-	2	224-246	Y	43.77	52.8221	0	1.92e-10	237	5	0.572222	10	1.13056			2	2		0.998	1
tae-MIR1432-p5_2ss6TG19AC_2	TCAGGAGAGATGACACCGACGT	TraesCS6B02G180700.2	Calcium-transporting ATPase [Source:UniProtKB/TrEMBL;Acc:A0A1D6AZF3]	GO:0016021(integral component of membrane);GO:0005516(calmodulin binding);GO:0005524(ATP binding);GO:0016020(membrane);GO:0000166(nucleotide binding);GO:0005388(calcium-transporting ATPase activity);GO:0070588(calcium ion transmembrane transport)	-	[P]Inorganic ion transport and metabolism	-	2	224-246	Y	43.77	52.8221	0	1.92e-10	237	5	0.572222	10	1.13056			2	2		0.998	1
tae-MIR1432-p5_2ss6TG19AC_2	TCAGGAGAGATGACACCGACGT	TraesCS7B02G150600.1	Calcium-transporting ATPase [Source:UniProtKB/TrEMBL;Acc:A0A341YSV0]	GO:0016021(integral component of membrane);GO:0005516(calmodulin binding);GO:0005524(ATP binding);GO:0016020(membrane);GO:0000166(nucleotide binding);GO:0005388(calcium-transporting ATPase activity);GO:0016787(hydrolase activity);GO:0099132(ATP hydrolysis coupled cation transmembrane transport);GO:0006811(ion transport);GO:0006816(calcium ion transport);GO:0070588(calcium ion transmembrane transp…	-	[P]Inorganic ion transport and metabolism	-	2	256-277	Y	38.2457	14.0167	0	7.23e-07	268	5	0.5	3	0.3			2	2		0.998	1
tae-MIR1432-p5_2ss6TG19AC_2	TCAGGAGAGATGACACCGACGT	TraesCS1A02G435100.1	-	GO:0005509(calcium ion binding)	-	[D]Cell cycle control, cell division, chromosome partitioning ;[T]Signal transduction mechanisms ;[Z]Cytoskeleton	-	2	150-171	Y	57.3685	23.3611	0	1.44e-09	162	3	0.75	2	0.5			2	2		0.998	1
tae-MIR1432-p5_2ss6TG19AC_2	TCAGGAGAGATGACACCGACGT	TraesCS7B02G150600.4	Calcium-transporting ATPase [Source:UniProtKB/TrEMBL;Acc:A0A341YSV0]	GO:0016021(integral component of membrane);GO:0005516(calmodulin binding);GO:0005524(ATP binding);GO:0016020(membrane);GO:0000166(nucleotide binding);GO:0005388(calcium-transporting ATPase activity);GO:0016787(hydrolase activity);GO:0099132(ATP hydrolysis coupled cation transmembrane transport);GO:0006811(ion transport);GO:0006816(calcium ion transport);GO:0070588(calcium ion transmembrane transp…	-	[P]Inorganic ion transport and metabolism	-	2	256-277	Y	15.2983	9.34445	0	0.00682	268	2	0.2	2	0.2			2	2		0.998	1
tae-MIR1432-p5_2ss6TG19AC_2	TCAGGAGAGATGACACCGACGT	TraesCS7A02G254400.6	Calcium-transporting ATPase [Source:UniProtKB/TrEMBL;Acc:A0A1D6DD87]	GO:0016021(integral component of membrane);GO:0005524(ATP binding);GO:0016020(membrane);GO:0000166(nucleotide binding);GO:0005388(calcium-transporting ATPase activity);GO:0016787(hydrolase activity);GO:0099132(ATP hydrolysis coupled cation transmembrane transport);GO:0006811(ion transport);GO:0006816(calcium ion transport);GO:0070588(calcium ion transmembrane transport)	-	[P]Inorganic ion transport and metabolism	-	2	158-179	Y	15.2983	9.34445	0	0.00682	170	2	0.2	2	0.2			2	2		0.998	1
tae-MIR1432-p5_2ss6TG19AC_2	TCAGGAGAGATGACACCGACGT	TraesCS6B02G180700.5	Calcium-transporting ATPase [Source:UniProtKB/TrEMBL;Acc:A0A1D6AZF3]	GO:0016021(integral component of membrane);GO:0005516(calmodulin binding);GO:0005524(ATP binding);GO:0016020(membrane);GO:0000166(nucleotide binding);GO:0005388(calcium-transporting ATPase activity);GO:0016787(hydrolase activity);GO:0099132(ATP hydrolysis coupled cation transmembrane transport);GO:0006811(ion transport);GO:0006816(calcium ion transport);GO:0070588(calcium ion transmembrane transp…	-	[P]Inorganic ion transport and metabolism	-	2	224-246	Y	43.77	52.8221	0	1.92e-10	237	5	0.572222	10	1.13056			2	2		0.998	1
tae-MIR1432-p5_2ss6TG19AC_2	TCAGGAGAGATGACACCGACGT	TraesCS7B02G150600.5	Calcium-transporting ATPase [Source:UniProtKB/TrEMBL;Acc:A0A341YSV0]	GO:0016021(integral component of membrane);GO:0005516(calmodulin binding);GO:0005524(ATP binding);GO:0016020(membrane);GO:0000166(nucleotide binding);GO:0005388(calcium-transporting ATPase activity);GO:0070588(calcium ion transmembrane transport)	-	[P]Inorganic ion transport and metabolism	-	2	256-277	Y	38.2457	14.0167	0	7.23e-07	268	5	0.5	3	0.3			2	2		0.998	1
tae-MIR1432-p5_2ss6TG19AC_2	TCAGGAGAGATGACACCGACGT	TraesCS7D02G252900.5	Calcium-transporting ATPase [Source:UniProtKB/TrEMBL;Acc:A0A341YWH3]	GO:0016021(integral component of membrane);GO:0005516(calmodulin binding);GO:0005524(ATP binding);GO:0016020(membrane);GO:0000166(nucleotide binding);GO:0005388(calcium-transporting ATPase activity);GO:0016787(hydrolase activity);GO:0099132(ATP hydrolysis coupled cation transmembrane transport);GO:0006811(ion transport);GO:0006816(calcium ion transport);GO:0070588(calcium ion transmembrane transp…	-	[P]Inorganic ion transport and metabolism	-	3	395-416	Y	22.9474	18.6889	0	0.000295	407	3	0.3	4	0.4			2	2		0.638	0.746
tae-MIR1432-p5_2ss6TG19AC_2	TCAGGAGAGATGACACCGACGT	TraesCS6A02G152700.2	Calcium-transporting ATPase [Source:UniProtKB/TrEMBL;Acc:A0A1D6AEQ6]	GO:0016021(integral component of membrane);GO:0005516(calmodulin binding);GO:0005524(ATP binding);GO:0016020(membrane);GO:0000166(nucleotide binding);GO:0005388(calcium-transporting ATPase activity);GO:0016787(hydrolase activity);GO:0099132(ATP hydrolysis coupled cation transmembrane transport);GO:0006811(ion transport);GO:0006816(calcium ion transport);GO:0070588(calcium ion transmembrane transp…	-	[P]Inorganic ion transport and metabolism	-	2	238-260	Y	65.0176	26.8653	0	1.08e-10	251	4	0.85	5	0.575			2	2		0.998	1
tae-MIR1432-p5_2ss6TG19AC_2	TCAGGAGAGATGACACCGACGT	TraesCS7D02G252900.2	Calcium-transporting ATPase [Source:UniProtKB/TrEMBL;Acc:A0A341YWH3]	GO:0016021(integral component of membrane);GO:0005516(calmodulin binding);GO:0005524(ATP binding);GO:0016020(membrane);GO:0000166(nucleotide binding);GO:0005388(calcium-transporting ATPase activity);GO:0070588(calcium ion transmembrane transport)	-	[P]Inorganic ion transport and metabolism	-	3	395-416	Y	22.9474	18.6889	0	0.000295	407	3	0.3	4	0.4			2	2		0.638	0.746
tae-MIR1432-p5_2ss6TG19AC_2	TCAGGAGAGATGACACCGACGT	TraesCS6D02G142400.2	Calcium-transporting ATPase [Source:UniProtKB/TrEMBL;Acc:A0A1D6BC12]	GO:0016021(integral component of membrane);GO:0005516(calmodulin binding);GO:0005524(ATP binding);GO:0016020(membrane);GO:0000166(nucleotide binding);GO:0005388(calcium-transporting ATPase activity);GO:0070588(calcium ion transmembrane transport)	-	[P]Inorganic ion transport and metabolism	-	2	297-319	Y	16.9981	35.3012	0	6.26e-09	310	2	0.222222	7	0.755556			2	2		0.998	1
tae-MIR166g-p3_2ss6TG19AC	TTCGGACCAGGCTTCAATCCCT	TraesCS3B02G159100.2	-	GO:0005634(nucleus);GO:0003677(DNA binding);GO:0008289(lipid binding);GO:0009965(leaf morphogenesis);GO:0010075(regulation of meristem growth);GO:0010087(phloem or xylem histogenesis);GO:0010014(meristem initiation);GO:0009855(determination of bilateral symmetry);GO:0048263(determination of dorsal identity);GO:0080060(integument development);GO:1905392(plant organ morphogenesis)	-	[K]Transcription	-	3	934-954	Y	38.2457	0	0	9.77e-13	945	3	0.5					2			0.986
tae-MIR166g-p3_2ss6TG19AC	TTCGGACCAGGCTTCAATCCCT	TraesCS3D02G141500.1	-	GO:0005634(nucleus);GO:0003677(DNA binding);GO:0008289(lipid binding)	-	[K]Transcription	-	3	846-866	Y	38.2457	0	0	9.77e-13	857	3	0.5					2			0.986
tae-MIR166g-p3_2ss6TG19AC	TTCGGACCAGGCTTCAATCCCT	TraesCS3A02G312800.1	-	GO:0003677(DNA binding);GO:0008289(lipid binding);GO:0005634(nucleus);GO:0009965(leaf morphogenesis);GO:0009855(determination of bilateral symmetry);GO:0010014(meristem initiation);GO:0010075(regulation of meristem growth);GO:0010087(phloem or xylem histogenesis);GO:0048263(determination of dorsal identity);GO:0080060(integument development);GO:1905392(plant organ morphogenesis)	-	[K]Transcription	-	3	750-770	Y	38.2457	0	0	9.77e-13	761	3	0.5					2			0.986
tae-MIR166g-p3_2ss6TG19AC	TTCGGACCAGGCTTCAATCCCT	TraesCS3A02G312800.2	-	GO:0005634(nucleus);GO:0003677(DNA binding);GO:0008289(lipid binding)	-	[K]Transcription	-	3	1151-1171	Y	38.2457	0	0	9.77e-13	1162	3	0.5					2			0.986
tae-MIR166g-p3_2ss6TG19AC	TTCGGACCAGGCTTCAATCCCT	TraesCS5D02G052300.1	-	GO:0005634(nucleus);GO:0003677(DNA binding);GO:0008289(lipid binding)	-	[K]Transcription	-	3	677-698	Y	45.8948	0	0	3.87e-15	689	3	0.6					2			0.986
tae-MIR166g-p3_2ss6TG19AC	TTCGGACCAGGCTTCAATCCCT	TraesCS5A02G043400.1	-	GO:0003677(DNA binding);GO:0008289(lipid binding)	-	[K]Transcription	-	3	778-799	Y	45.8948	0	0	3.87e-15	790	3	0.6					2			0.986
tae-MIR166g-p3_2ss6TG19AC	TTCGGACCAGGCTTCAATCCCT	TraesCS5D02G385300.1	-	GO:0005634(nucleus);GO:0003677(DNA binding);GO:0008289(lipid binding)	-	[K]Transcription	-	3	880-900	Y	96.889	0	17.7835	1.9e-21	891	5	1.26667			1	0.333333	2		4	0.986		1
tae-MIR166g-p3_2ss6TG19AC	TTCGGACCAGGCTTCAATCCCT	TraesCS3D02G141500.2	-	GO:0005634(nucleus);GO:0003677(DNA binding);GO:0008289(lipid binding);GO:0009965(leaf morphogenesis);GO:0010075(regulation of meristem growth);GO:0010087(phloem or xylem histogenesis);GO:0010014(meristem initiation);GO:0009855(determination of bilateral symmetry);GO:0048263(determination of dorsal identity);GO:0080060(integument development);GO:1905392(plant organ morphogenesis)	-	[K]Transcription	-	3	957-977	Y	38.2457	0	0	9.77e-13	968	3	0.5					2			0.986
tae-MIR166g-p3_2ss6TG19AC	TTCGGACCAGGCTTCAATCCCT	TraesCS5B02G378000.1	-	GO:0005634(nucleus);GO:0003677(DNA binding);GO:0008289(lipid binding)	-	[K]Transcription	-	3	780-800	Y	96.889	0	17.7835	1.9e-21	791	5	1.26667			1	0.333333	2		4	0.986		1
tae-MIR166g-p3_2ss6TG19AC	TTCGGACCAGGCTTCAATCCCT	TraesCS4B02G385200.1	-	GO:0005634(nucleus);GO:0003677(DNA binding);GO:0008289(lipid binding)	-	[K]Transcription	-	3	895-915	Y	0	0	13.3376	3.56e-08	906					1	0.25			4			1
tae-MIR166g-p3_2ss6TG19AC	TTCGGACCAGGCTTCAATCCCT	TraesCS5B02G047200.1	-	GO:0005634(nucleus);GO:0003677(DNA binding);GO:0008289(lipid binding)	-	[K]Transcription	-	3	766-787	Y	45.8948	0	0	3.87e-15	778	3	0.6					2			0.986
tae-MIR166g-p3_2ss6TG19AC	TTCGGACCAGGCTTCAATCCCT	TraesCS3B02G159100.1	-	GO:0005634(nucleus);GO:0003677(DNA binding);GO:0008289(lipid binding)	-	[K]Transcription	-	3	924-944	Y	38.2457	0	0	9.77e-13	935	3	0.5					2			0.986
tae-MIR166g-p3_2ss6TG19AC	TTCGGACCAGGCTTCAATCCCT	TraesCS5A02G375800.1	-	GO:0005634(nucleus);GO:0003677(DNA binding);GO:0008289(lipid binding)	-	[K]Transcription	-	3	921-941	Y	50.9942	0	17.7835	1.93e-09	932	2	0.666667			1	0.333333	2		4	0.986		1
tae-miR160a_L+1R-1	GTGCCTGGCTCCCTGTATGCC	TraesCS7A02G446900.1	Auxin response factor [Source:UniProtKB/TrEMBL;Acc:A0A1D6BQA8]	GO:0006351(transcription, DNA-templated);GO:0005634(nucleus);GO:0003677(DNA binding);GO:0006355(regulation of transcription, DNA-templated);GO:0009725(response to hormone);GO:0009734(auxin-activated signaling pathway);GO:0005515(protein binding)	-	[K]Transcription	-	0.5	1706-1726	Y	76.4913	221.931	66.688	1.57e-33	1717	4	1	19	4.75	5	1.25	2	2	2	0.977	0.994	0.995
tae-miR160a_L+1R-1	GTGCCTGGCTCCCTGTATGCC	TraesCS1B02G173700.1	Auxin response factor [Source:UniProtKB/TrEMBL;Acc:A0A1D5SG93]	GO:0006351(transcription, DNA-templated);GO:0005634(nucleus);GO:0003677(DNA binding);GO:0006355(regulation of transcription, DNA-templated);GO:0009725(response to hormone);GO:0009734(auxin-activated signaling pathway);GO:0005515(protein binding)	-	[K]Transcription	-	0.5	1926-1946	Y	305.965	327.056	71.1338	5.26e-30	1937	12	4	21	7	4	1.33333	2	2	2	0.977	0.994	0.995
tae-miR160a_L+1R-1	GTGCCTGGCTCCCTGTATGCC	TraesCS1A02G156600.1	Auxin response factor [Source:UniProtKB/TrEMBL;Acc:A0A1D5RTK2]	GO:0006351(transcription, DNA-templated);GO:0005634(nucleus);GO:0003677(DNA binding);GO:0006355(regulation of transcription, DNA-templated);GO:0009725(response to hormone);GO:0009734(auxin-activated signaling pathway);GO:0005515(protein binding)	-	[K]Transcription	-	0.5	1330-1350	Y	305.965	327.056	71.1338	5.26e-30	1341	12	4	21	7	4	1.33333	2	2	2	0.977	0.994	0.995
tae-miR160a_L+1R-1	GTGCCTGGCTCCCTGTATGCC	TraesCS1D02G155100.1	Auxin response factor [Source:UniProtKB/TrEMBL;Acc:A0A1D5SVE0]	GO:0006351(transcription, DNA-templated);GO:0005634(nucleus);GO:0003677(DNA binding);GO:0006355(regulation of transcription, DNA-templated);GO:0009725(response to hormone);GO:0009734(auxin-activated signaling pathway);GO:0005515(protein binding)	-	[K]Transcription	-	0.5	1750-1770	Y	305.965	327.056	71.1338	5.26e-30	1761	12	4	21	7	4	1.33333	2	2	2	0.977	0.994	0.995
tae-miR160a_L+1R-1	GTGCCTGGCTCCCTGTATGCC	TraesCS7B02G346700.2	Auxin response factor [Source:UniProtKB/TrEMBL;Acc:A0A1D6C1P2]	GO:0005634(nucleus);GO:0003677(DNA binding);GO:0006355(regulation of transcription, DNA-templated);GO:0009725(response to hormone);GO:0005515(protein binding)	-	[K]Transcription	-	0.5	1295-1315	Y	76.4913	221.931	66.688	1.57e-33	1306	4	1	19	4.75	5	1.25	2	2	2	0.977	0.994	0.995
tae-miR160a_L+1R-1	GTGCCTGGCTCCCTGTATGCC	TraesCS7D02G436800.1	Auxin response factor [Source:UniProtKB/TrEMBL;Acc:A0A1D6CM59]	GO:0006351(transcription, DNA-templated);GO:0005634(nucleus);GO:0003677(DNA binding);GO:0006355(regulation of transcription, DNA-templated);GO:0009725(response to hormone);GO:0009734(auxin-activated signaling pathway);GO:0005515(protein binding)	-	[K]Transcription	-	0.5	1911-1931	Y	76.4913	221.931	66.688	1.57e-33	1922	4	1	19	4.75	5	1.25	2	2	2	0.977	0.994	0.995
tae-miR160a_L+1R-1	GTGCCTGGCTCCCTGTATGCC	TraesCS7B02G346700.1	Auxin response factor [Source:UniProtKB/TrEMBL;Acc:A0A1D6C1P2]	GO:0006351(transcription, DNA-templated);GO:0005634(nucleus);GO:0003677(DNA binding);GO:0006355(regulation of transcription, DNA-templated);GO:0009725(response to hormone);GO:0009734(auxin-activated signaling pathway);GO:0005515(protein binding)	-	[K]Transcription	-	0.5	1754-1774	Y	76.4913	221.931	66.688	1.57e-33	1765	4	1	19	4.75	5	1.25	2	2	2	0.977	0.994	0.995
tae-MIR1130b-p5_2ss4AG21GA	TCCGTCCCACAATATAAGACA	TraesCS4A02G331600.1	-	GO:0003824(catalytic activity);GO:0050662(coenzyme binding)	-	[M]Cell wall/membrane/envelope biogenesis	-	3	917-937	Y	0	93.4445	0	1.23e-45	928			2	2				2			0.998
tae-MIR1130b-p5_2ss4AG21GA	TCCGTCCCACAATATAAGACA	TraesCS1A02G340400.1	-	GO:0016021(integral component of membrane);GO:0006486(protein glycosylation);GO:0016020(membrane);GO:0004576(oligosaccharyl transferase activity)	-	[S]Function unknown	-	4	2769-2790	Y	0	140.167	0	4.33e-68	2781			3	3				2			1
tae-MIR1137a-p3_1ss8CT	ATCTATTTTGGAACGGAGGGA	TraesCS3A02G099300.7	-	GO:0006281(DNA repair);GO:0000724(double-strand break repair via homologous recombination)	-	[S]Function unknown	-	0	5471-5491	Y	0	42.05	21.3401	5.37e-12	5482			3	0.9	2	0.4		2	2		1	1
tae-MIR1137a-p3_1ss8CT	ATCTATTTTGGAACGGAGGGA	TraesCS5B02G310600.2	Mannosyltransferase [Source:UniProtKB/TrEMBL;Acc:W5FJH5]	GO:0016757(transferase activity, transferring glycosyl groups);GO:0006506(GPI anchor biosynthetic process);GO:0000030(mannosyltransferase activity)	-	[S]Function unknown	-	0	1740-1760	Y	44.6199	6.6746	0	8.23e-11	1751	2	0.583333	1	0.142857			2	4		1	1
tae-MIR1137a-p3_1ss8CT	ATCTATTTTGGAACGGAGGGA	TraesCS5D02G168000.2	-	GO:0005515(protein binding)	-	[S]Function unknown	-	0	2179-2199	Y	0	18.6889	21.3401	6.03e-07	2190			2	0.4	2	0.4		2	2		1	1
tae-MIR1137a-p3_1ss8CT	ATCTATTTTGGAACGGAGGGA	TraesCS5B02G557400.1	-	GO:0004553(hydrolase activity, hydrolyzing O-glycosyl compounds);GO:0005975(carbohydrate metabolic process);GO:0016787(hydrolase activity);GO:0016798(hydrolase activity, acting on glycosyl bonds);GO:0008152(metabolic process)	-	[G]Carbohydrate transport and metabolism	-	1	1688-1708	Y	0	70.0833	0	2.08e-34	1699			3	1.5				2			1
tae-MIR1137a-p3_1ss8CT	ATCTATTTTGGAACGGAGGGA	TraesCS5B02G310600.1	Mannosyltransferase [Source:UniProtKB/TrEMBL;Acc:W5FJH5]	GO:0016021(integral component of membrane);GO:0016757(transferase activity, transferring glycosyl groups);GO:0005789(endoplasmic reticulum membrane);GO:0006506(GPI anchor biosynthetic process);GO:0000030(mannosyltransferase activity);GO:0005783(endoplasmic reticulum);GO:0016020(membrane)	-	[S]Function unknown	-	0	1818-1838	Y	44.6199	6.6746	0	8.23e-11	1829	2	0.583333	1	0.142857			2	4		1	1
tae-MIR1137a-p3_1ss8CT	ATCTATTTTGGAACGGAGGGA	TraesCS4D02G096200.1	Protein translocase subunit SecA [Source:UniProtKB/TrEMBL;Acc:A0A1D5Y8R9]	GO:0006886(intracellular protein transport);GO:0005524(ATP binding);GO:0016020(membrane);GO:0005622(intracellular);GO:0006605(protein targeting);GO:0017038(protein import);GO:0000166(nucleotide binding);GO:0015031(protein transport)	-	[U]Intracellular trafficking, secretion, and vesicular transport	-	0	3455-3475	Y	0	18.6889	21.3401	6.03e-07	3466			2	0.4	2	0.4		2	2		1	1
tae-MIR1137a-p3_1ss8CT	ATCTATTTTGGAACGGAGGGA	TraesCS3A02G099300.4	-	GO:0006281(DNA repair);GO:0000724(double-strand break repair via homologous recombination)	-	[S]Function unknown	-	0	5347-5367	Y	0	42.05	21.3401	5.37e-12	5358			3	0.9	2	0.4		2	2		1	1
tae-MIR1137a-p3_1ss8CT	ATCTATTTTGGAACGGAGGGA	TraesCS2A02G323500.1	-	-	-	[D]Cell cycle control, cell division, chromosome partitioning ;[K]Transcription ;[L]Replication, recombination and repair	-	1.5	2304-2324	Y	0	100.119	53.3504	2.33e-27	2315			3	2.14286	1	1		2	4		0.988	0.997
tae-MIR1137a-p3_1ss8CT	ATCTATTTTGGAACGGAGGGA	TraesCS7B02G223400.1	-	-	-	-	-	2.5	1640-1660	Y	172.105	0	0	8.98e-55	1651	3	2.25					2			0.895
tae-MIR1137a-p3_1ss8CT	ATCTATTTTGGAACGGAGGGA	TraesCS2A02G529000.1	-	GO:0005515(protein binding)	-	[S]Function unknown	-	0	2601-2621	Y	91.7896	70.0833	0	2.15e-14	2612	2	1.2	3	1.5			2	2		1	1
tae-MIR1137a-p3_1ss8CT	ATCTATTTTGGAACGGAGGGA	TraesCS5D02G168000.1	-	GO:0005515(protein binding)	-	[S]Function unknown	-	0	2173-2193	Y	0	18.6889	21.3401	6.03e-07	2184			2	0.4	2	0.4		2	2		1	1
tae-MIR1137a-p3_1ss8CT	ATCTATTTTGGAACGGAGGGA	TraesCS5D02G110200.1	-	GO:0005515(protein binding)	-	[S]Function unknown	-	1	1597-1617	Y	76.4913	46.7222	160.051	1.05e-25	1608	1	1	1	1	3	3	4	4	2	1	1	1
tae-MIR1137a-p3_1ss8CT	ATCTATTTTGGAACGGAGGGA	TraesCS3B02G322100.1	-	GO:0016791(phosphatase activity)	-	[S]Function unknown	-	0	993-1013	Y	0	22.2487	0	2.03e-11	1004			2	0.47619				2			1
tae-MIR530-p5	CTGCATTTGCACCTGCACCTA	TraesCS3B02G343800.8	-	GO:0003677(DNA binding);GO:0016593(Cdc73/Paf1 complex);GO:0006368(transcription elongation from RNA polymerase II promoter);GO:0016570(histone modification)	-	[S]Function unknown	-	3	262-282	Y	30.5965	4.67222	16.0051	0.00184	273	4	0.4	1	0.1	3	0.3	2	4	2	0.968	0.997	0.991
tae-MIR530-p5	CTGCATTTGCACCTGCACCTA	TraesCS3B02G343800.5	-	GO:0003677(DNA binding);GO:0016593(Cdc73/Paf1 complex);GO:0006368(transcription elongation from RNA polymerase II promoter);GO:0016570(histone modification)	-	[S]Function unknown	-	3	262-282	Y	15.2983	9.34445	10.6701	0.835	273	2	0.2	2	0.2	2	0.2	2	2	2	0.968	0.991	0.991
tae-MIR530-p5	CTGCATTTGCACCTGCACCTA	TraesCS3B02G343800.4	-	GO:0016593(Cdc73/Paf1 complex);GO:0006368(transcription elongation from RNA polymerase II promoter);GO:0016570(histone modification)	-	[S]Function unknown	-	3	262-282	Y	22.9474	9.34445	5.33504	0.034	273	3	0.3	2	0.2	1	0.1	2	2	4	0.968	0.991	0.998
tae-MIR530-p5	CTGCATTTGCACCTGCACCTA	TraesCS3B02G343800.3	-	GO:0003677(DNA binding);GO:0016593(Cdc73/Paf1 complex);GO:0006368(transcription elongation from RNA polymerase II promoter);GO:0016570(histone modification)	-	[S]Function unknown	-	3	323-343	Y	38.2457	9.34445	16.0051	0.00324	334	5	0.5	2	0.2	3	0.3	2	2	2	0.968	0.991	0.991
tae-MIR530-p5	CTGCATTTGCACCTGCACCTA	TraesCS3D02G309700.4	-	GO:0003677(DNA binding);GO:0016593(Cdc73/Paf1 complex);GO:0006368(transcription elongation from RNA polymerase II promoter);GO:0016570(histone modification)	-	[S]Function unknown	-	4	243-263	Y	22.9474	9.34445	5.33504	0.034	254	3	0.3	2	0.2	1	0.1	2	2	4	0.998	1	1
tae-MIR530-p5	CTGCATTTGCACCTGCACCTA	TraesCS3D02G309700.1	-	GO:0003677(DNA binding);GO:0016593(Cdc73/Paf1 complex);GO:0006368(transcription elongation from RNA polymerase II promoter);GO:0016570(histone modification)	-	[S]Function unknown	-	4	243-263	Y	22.9474	9.34445	5.33504	0.034	254	3	0.3	2	0.2	1	0.1	2	2	4	0.998	1	1
tae-MIR530-p5	CTGCATTTGCACCTGCACCTA	TraesCS3D02G309700.2	-	GO:0003677(DNA binding);GO:0016593(Cdc73/Paf1 complex);GO:0006368(transcription elongation from RNA polymerase II promoter);GO:0016570(histone modification)	-	[S]Function unknown	-	3	262-282	Y	22.9474	9.34445	5.33504	0.034	273	3	0.3	2	0.2	1	0.1	2	2	4	0.968	0.991	0.998
tae-MIR530-p5	CTGCATTTGCACCTGCACCTA	TraesCS3D02G309700.3	-	GO:0003677(DNA binding);GO:0016593(Cdc73/Paf1 complex);GO:0006368(transcription elongation from RNA polymerase II promoter);GO:0016570(histone modification)	-	[S]Function unknown	-	3	262-282	Y	22.9474	9.34445	5.33504	0.034	273	3	0.3	2	0.2	1	0.1	2	2	4	0.968	0.991	0.998
tae-MIR530-p5	CTGCATTTGCACCTGCACCTA	TraesCS3D02G309700.6	-	GO:0016593(Cdc73/Paf1 complex);GO:0006368(transcription elongation from RNA polymerase II promoter);GO:0016570(histone modification)	-	[S]Function unknown	-	3	262-282	Y	22.9474	9.34445	5.33504	0.034	273	3	0.3	2	0.2	1	0.1	2	2	4	0.968	0.991	0.998
tae-MIR530-p5	CTGCATTTGCACCTGCACCTA	TraesCS3A02G321700.5	-	GO:0003677(DNA binding);GO:0016593(Cdc73/Paf1 complex);GO:0006368(transcription elongation from RNA polymerase II promoter);GO:0016570(histone modification)	-	[S]Function unknown	-	4	317-337	Y	22.9474	4.67222	10.6701	0.0202	328	3	0.3	1	0.1	2	0.2	2	4	2	0.998	1	1
tae-MIR530-p5	CTGCATTTGCACCTGCACCTA	TraesCS3A02G321700.1	-	GO:0016593(Cdc73/Paf1 complex);GO:0006368(transcription elongation from RNA polymerase II promoter);GO:0016570(histone modification)	-	[S]Function unknown	-	3	336-356	Y	45.8948	9.34445	16.0051	0.000133	347	6	0.6	2	0.2	3	0.3	2	2	2	0.968	0.991	0.991
tae-MIR530-p5	CTGCATTTGCACCTGCACCTA	TraesCS3B02G343800.7	-	GO:0003677(DNA binding);GO:0016593(Cdc73/Paf1 complex);GO:0006368(transcription elongation from RNA polymerase II promoter);GO:0016570(histone modification)	-	[S]Function unknown	-	4	304-324	Y	22.9474	4.67222	16.0051	0.0144	315	3	0.3	1	0.1	3	0.3	2	4	2	0.998	1	1
tae-MIR530-p5	CTGCATTTGCACCTGCACCTA	TraesCS3A02G321700.4	-	GO:0003677(DNA binding);GO:0016593(Cdc73/Paf1 complex);GO:0006368(transcription elongation from RNA polymerase II promoter);GO:0016570(histone modification)	-	[S]Function unknown	-	4	317-337	Y	7.64913	4.67222	21.3401	2.76e-05	328	1	0.1	1	0.1	4	0.4	4	4	2	1	1	1
tae-MIR530-p5	CTGCATTTGCACCTGCACCTA	TraesCS4B02G034300.1	-	GO:0003735(structural constituent of ribosome);GO:0006412(translation);GO:0005840(ribosome)	-	[S]Function unknown	-	4	114-134	Y	0	42.8287	0	2.61e-21	125			3	0.916667				2			1
tae-MIR530-p5	CTGCATTTGCACCTGCACCTA	TraesCS3A02G321700.6	-	GO:0003677(DNA binding);GO:0016593(Cdc73/Paf1 complex);GO:0006368(transcription elongation from RNA polymerase II promoter);GO:0016570(histone modification)	-	[S]Function unknown	-	4	317-337	Y	30.5965	4.67222	10.6701	0.00079	328	4	0.4	1	0.1	2	0.2	2	4	2	0.998	1	1
tae-MIR530-p5	CTGCATTTGCACCTGCACCTA	TraesCS3B02G343800.2	-	GO:0016593(Cdc73/Paf1 complex);GO:0006368(transcription elongation from RNA polymerase II promoter);GO:0016570(histone modification)	-	[S]Function unknown	-	3	323-343	Y	38.2457	9.34445	16.0051	0.00324	334	5	0.5	2	0.2	3	0.3	0	2	2	0.0501	0.991	0.991
tae-MIR530-p5	CTGCATTTGCACCTGCACCTA	TraesCS3A02G321700.2	-	GO:0003677(DNA binding);GO:0016593(Cdc73/Paf1 complex);GO:0006368(transcription elongation from RNA polymerase II promoter);GO:0016570(histone modification)	-	[S]Function unknown	-	3	336-356	Y	38.2457	9.34445	21.3401	0.00488	347	5	0.5	2	0.2	4	0.4	2	2	2	0.968	0.991	0.991
tae-MIR530-p5	CTGCATTTGCACCTGCACCTA	TraesCS3B02G343800.6	-	GO:0003677(DNA binding);GO:0016593(Cdc73/Paf1 complex);GO:0006368(transcription elongation from RNA polymerase II promoter);GO:0016570(histone modification)	-	[S]Function unknown	-	3	307-327	Y	22.9474	9.34445	10.6701	0.221	318	3	0.3	2	0.2	2	0.2	2	2	2	0.968	0.991	0.991
tae-MIR530-p5	CTGCATTTGCACCTGCACCTA	TraesCS3A02G321700.3	-	GO:0016593(Cdc73/Paf1 complex);GO:0006368(transcription elongation from RNA polymerase II promoter);GO:0016570(histone modification)	-	[S]Function unknown	-	3	287-307	Y	7.64913	4.67222	16.0051	0.00318	298	1	0.1	1	0.1	3	0.3	4	4	2	0.996	0.997	0.991
tae-MIR531-p3	CGCGCGCTGCTCCGTCGAGCG	TraesCS7B02G203600.1	-	GO:0016021(integral component of membrane);GO:0016020(membrane)	-	[S]Function unknown	-	3.5	113-132	Y	0	0	35.5669	1.37e-20	124					2	0.666667			2			0.997
tae-MIR531-p3	CGCGCGCTGCTCCGTCGAGCG	TraesCS7D02G298800.1	-	GO:0016021(integral component of membrane);GO:0016020(membrane)	-	[S]Function unknown	-	3.5	307-326	Y	0	0	35.5669	1.37e-20	318					2	0.666667			2			0.997
tae-MIR531-p3	CGCGCGCTGCTCCGTCGAGCG	TraesCS5D02G019400.1	-	GO:0005524(ATP binding);GO:0004672(protein kinase activity);GO:0006468(protein phosphorylation);GO:0005515(protein binding)	-	[T]Signal transduction mechanisms ;[S]Function unknown	-	4	1834-1853	Y	0	31.1482	0	1.07e-15	1844			2	0.666667				2			1
tae-MIR531-p3	CGCGCGCTGCTCCGTCGAGCG	TraesCS7A02G303400.1	-	GO:0016021(integral component of membrane);GO:0016020(membrane)	-	[S]Function unknown	-	3.5	266-285	Y	0	0	35.5669	1.37e-20	277					2	0.666667			2			0.997
tae-MIR6197-p5_2ss15AT19GA	CTCCCTCTGTAAACTAATATA	TraesCS7B02G412300.1	-	GO:0003676(nucleic acid binding);GO:0008270(zinc ion binding);GO:0046872(metal ion binding)	-	[S]Function unknown	-	3	1711-1731	Y	152.983	0	106.701	3.26e-26	1722	2	2			2	2	2		2	1		1
tae-MIR9660-p3	TTTCTCCTTTGCTCGAGTAGAG	TraesCS2A02G256700.1	-	GO:0016021(integral component of membrane);GO:0046786(viral replication complex formation and maintenance);GO:0009705(plant-type vacuole membrane);GO:0016020(membrane);GO:0005774(vacuolar membrane)	-	[Q]Secondary metabolites biosynthesis, transport and catabolism	-	4	1210-1231	Y	0	70.0833	80.0255	4.74e-24	1222			3	1.5	3	1.5		2	2		0.923	0.927
tae-MIR9676-p3_1ss21GA	TACGGCCTGATGACATCCACA	TraesCS1A02G246600.1	-	GO:0005524(ATP binding);GO:0006526(arginine biosynthetic process);GO:0004055(argininosuccinate synthase activity)	ko00250(Alanine, aspartate and glutamate metabolism);ko00220(Arginine biosynthesis)	[E]Amino acid transport and metabolism	-	3.5	1473-1493	Y	19.1228	0	66.688	1.49e-24	1484	1	0.25			5	1.25	4		2	0.578		0.527
tae-miR171a	TGATTGAGCCGTGCCAATATC	TraesCS1B02G223400.1	-	-	-	[S]Function unknown	-	2	1131-1151	Y	76.4913	24.9185	37.3453	0.000652	1142	3	1	3	0.533333	4	0.7	2	2	2	0.525	0.634	0.642
tae-miR171a	TGATTGAGCCGTGCCAATATC	TraesCS4B02G367300.1	-	-	-	[S]Function unknown	-	0	1151-1171	Y	76.4913	124.593	44.4586	2.03e-10	1162	3	1	5	2.66667	4	0.833333	1	2	2	0.0134	0.839	0.846
tae-miR171a	TGATTGAGCCGTGCCAATATC	TraesCS7D02G011400.1	-	-	-	[S]Function unknown	-	1	564-584	Y	127.486	77.8704	35.5669	7.07e-06	575	5	1.66667	5	1.66667	2	0.666667	2	2	2	0.828	0.907	0.912
tae-miR171a	TGATTGAGCCGTGCCAATATC	TraesCS7A02G014200.1	-	-	-	[S]Function unknown	-	1	837-857	Y	127.486	77.8704	35.5669	7.07e-06	848	5	1.66667	5	1.66667	2	0.666667	2	2	2	0.828	0.907	0.912
tae-miR171a	TGATTGAGCCGTGCCAATATC	TraesCS5A02G535000.1	-	-	-	[S]Function unknown	-	0	888-908	Y	1223.86	1231.91	695.333	5.22e-24	899	33	16	55	26.3667	29	13.0333	0	0	0	0.02	0.0219	0.0217
tae-miR171a	TGATTGAGCCGTGCCAATATC	TraesCS6B02G277400.1	-	-	-	[S]Function unknown	-	1	1083-1103	Y	305.965	264.759	266.752	0.0151	1094	12	4	17	5.66667	15	5	0	2	1	0.0259	0.907	0.0156
tae-miR171a	TGATTGAGCCGTGCCAATATC	TraesCS1D02G212800.1	-	-	-	[S]Function unknown	-	2	1124-1144	Y	76.4913	24.9185	37.3453	0.000652	1135	3	1	3	0.533333	4	0.7	2	2	2	0.525	0.634	0.642
tae-miR171a	TGATTGAGCCGTGCCAATATC	TraesCS4D02G360200.1	-	-	-	[S]Function unknown	-	0	1157-1177	Y	1223.86	1231.91	695.333	5.22e-24	1168	33	16	55	26.3667	29	13.0333	0	0	0	0.02	0.0219	0.0217
tae-miR171a	TGATTGAGCCGTGCCAATATC	TraesCS4A02G482000.1	-	-	-	[S]Function unknown	-	1	619-639	Y	127.486	77.8704	35.5669	7.07e-06	630	5	1.66667	5	1.66667	2	0.666667	2	2	2	0.828	0.907	0.912
tae-miR171a	TGATTGAGCCGTGCCAATATC	TraesCS6A02G247200.1	-	-	-	[S]Function unknown	-	1	1433-1453	Y	305.965	264.759	266.752	0.0151	1444	12	4	17	5.66667	15	5	0	2	1	0.0259	0.907	0.0156
tae-miR171a	TGATTGAGCCGTGCCAATATC	TraesCS6D02G229400.1	-	-	-	[S]Function unknown	-	1	1426-1446	Y	305.965	264.759	266.752	0.0151	1437	12	4	17	5.66667	15	5	0	2	1	0.0259	0.907	0.0156
tae-miR171a	TGATTGAGCCGTGCCAATATC	TraesCS1A02G209400.1	-	-	-	[S]Function unknown	-	2	1268-1288	Y	76.4913	24.9185	37.3453	0.000652	1279	3	1	3	0.533333	4	0.7	2	2	2	0.525	0.634	0.642
tae-miR408_L-1	TGCACTGCCTCTTCCCTGGC	TraesCS5B02G553000.1	-	GO:0009055(electron transfer activity);GO:0022900(electron transport chain)	-	[S]Function unknown	-	3	221-240	Y	0	0	35.5669	1.37e-20	231					2	0.666667			2			0.997
tae-miR408_L-1	TGCACTGCCTCTTCCCTGGC	TraesCS7B02G368100.1	-	GO:0005634(nucleus);GO:0005886(plasma membrane);GO:0005829(cytosol)	-	[S]Function unknown	-	4	1791-1810	Y	0	0	53.3504	1.61e-30	1801					2	1			2			1
tae-miR408_L-1	TGCACTGCCTCTTCCCTGGC	TraesCS5D02G255500.1	-	GO:0009055(electron transfer activity)	-	[S]Function unknown	-	2	619-638	Y	0	140.167	266.752	1.1e-81	629			6	3	10	5		1	0		0.0177	0.0317
tae-miR408_L-1	TGCACTGCCTCTTCCCTGGC	TraesCS5D02G539500.1	-	GO:0009055(electron transfer activity);GO:0022900(electron transport chain)	-	[S]Function unknown	-	2	97-117	Y	38.2457	0	35.5669	1.62e-08	108	2	0.5			2	0.666667	2		2	0.863		0.936
tae-miR408_L-1	TGCACTGCCTCTTCCCTGGC	TraesCS7D02G178100.1	-	GO:0009055(electron transfer activity);GO:0022900(electron transport chain)	-	[S]Function unknown	-	4	930-949	Y	38.2457	46.7222	106.701	3.54e-17	940	1	0.5	2	1	4	2	4	2	2	1	1	1
tae-miR408_L-1	TGCACTGCCTCTTCCCTGGC	TraesCS5D02G539000.1	-	GO:0009055(electron transfer activity)	-	[S]Function unknown	-	3.5	44800	Y	38.2457	0	0	9.77e-13	18	2	0.5					0			0.037
tae-miR408_L-1	TGCACTGCCTCTTCCCTGGC	TraesCS5B02G553100.1	-	GO:0009055(electron transfer activity);GO:0022900(electron transport chain)	-	[S]Function unknown	-	2	93-113	Y	38.2457	0	35.5669	1.62e-08	104	2	0.5			2	0.666667	2		2	0.863		0.936
tae-miR408_L-1	TGCACTGCCTCTTCCCTGGC	TraesCS5A02G248500.1	-	GO:0009055(electron transfer activity);GO:0022900(electron transport chain)	-	[S]Function unknown	-	2	642-661	Y	0	140.167	266.752	1.1e-81	652			6	3	10	5		1	0		0.0177	0.0317
tae-miR408_L-1	TGCACTGCCTCTTCCCTGGC	TraesCS7A02G176800.1	-	GO:0009055(electron transfer activity);GO:0022900(electron transport chain)	-	[S]Function unknown	-	3	716-735	Y	38.2457	46.7222	106.701	3.54e-17	726	1	0.5	2	1	4	2	4	2	1	0.999	0.997	0.0373
tae-miR408_L-1	TGCACTGCCTCTTCCCTGGC	TraesCS7D02G454600.1	-	GO:0005634(nucleus);GO:0005886(plasma membrane);GO:0005829(cytosol)	-	[S]Function unknown	-	4	1697-1716	Y	0	0	53.3504	1.61e-30	1707					2	1			2			1
tae-miR531_L-2	CTCGCCGGAGCAGCGTGCA	TraesCS5B02G261300.1	-	-	-	[S]Function unknown	-	3.5	281-298	Y	114.737	23.3611	0	3.93e-24	289	3	1.5	1	0.5			2	4		1	1
tae-miR531_L-2	CTCGCCGGAGCAGCGTGCA	TraesCS5D02G274400.1	-	GO:0005515(protein binding)	-	[S]Function unknown	-	3.5	1862-1880	Y	0	0	26.6752	1.27e-15	1871					2	0.5			2			1
tae-miR531_L-2	CTCGCCGGAGCAGCGTGCA	TraesCS5D02G270400.1	-	-	-	[S]Function unknown	-	3.5	348-365	Y	114.737	23.3611	0	3.93e-24	356	3	1.5	1	0.5			2	4		1	1
tae-miR531_L-2	CTCGCCGGAGCAGCGTGCA	TraesCS4B02G331900.1	-	GO:0046983(protein dimerization activity)	-	[K]Transcription	-	4	787-804	Y	114.737	0	53.3504	5.81e-19	795	3	1.5			2	1	0		2	0.406		1
tae-miR531_L-2	CTCGCCGGAGCAGCGTGCA	TraesCS7D02G337800.1	Reticulon-like protein [Source:UniProtKB/TrEMBL;Acc:A0A1D6CMS8]	GO:0016021(integral component of membrane);GO:0005789(endoplasmic reticulum membrane);GO:0005783(endoplasmic reticulum);GO:0016020(membrane)	-	[U]Intracellular trafficking, secretion, and vesicular transport	-	4	297-314	Y	19.1228	23.3611	0	4.9e-05	306	1	0.25	2	0.5			4	3		1	0.996
tae-miR531_L-2	CTCGCCGGAGCAGCGTGCA	TraesCS3D02G248300.1	-	GO:0003676(nucleic acid binding);GO:0008270(zinc ion binding)	-	[S]Function unknown	-	4	106-125	Y	0	0	53.3504	1.61e-30	116					2	1			2			1
tae-miR531_L-2	CTCGCCGGAGCAGCGTGCA	TraesCS3B02G191400.1	-	-	-	[S]Function unknown	-	1.5	50-68	Y	0	31.1482	0	1.07e-15	59			2	0.666667				2			0.769
tae-miR531_L-2	CTCGCCGGAGCAGCGTGCA	TraesCS5B02G266200.1	MYB-related protein [Source:UniProtKB/TrEMBL;Acc:G9DR91]	GO:0005515(protein binding)	-	[S]Function unknown	-	3.5	1788-1806	Y	0	0	26.6752	1.27e-15	1797					2	0.5			2			1
tae-miR531_L-2	CTCGCCGGAGCAGCGTGCA	TraesCS7A02G341800.1	Reticulon-like protein [Source:UniProtKB/TrEMBL;Acc:A0A1D6CBE4]	GO:0016021(integral component of membrane);GO:0005789(endoplasmic reticulum membrane);GO:0005783(endoplasmic reticulum);GO:0016020(membrane)	-	[U]Intracellular trafficking, secretion, and vesicular transport	-	4	316-333	Y	19.1228	23.3611	0	4.9e-05	325	1	0.25	2	0.5			4	3		1	0.996
tae-miR531_L-2	CTCGCCGGAGCAGCGTGCA	TraesCS5A02G266600.1	-	GO:0005515(protein binding)	-	[S]Function unknown	-	3.5	1764-1782	Y	0	0	26.6752	1.27e-15	1773					2	0.5			2			1
tae-miR531_L-2	CTCGCCGGAGCAGCGTGCA	TraesCS6A02G253300.1	-	GO:0009415(response to water)	-	[S]Function unknown	-	4	781-799	Y	254.971	669.685	586.854	4.09e-79	790	9	3.33333	36	14.3333	28	11	2	2	2	1	1	1
tae-miR531_L-2	CTCGCCGGAGCAGCGTGCA	TraesCS5A02G263500.1	-	GO:0003677(DNA binding);GO:0008270(zinc ion binding)	-	[S]Function unknown	-	3	704-721	Y	101.988	109.019	106.701	0.00506	712	4	1.33333	6	2.33333	5	2	3	3	3	0.673	0.866	0.866
tae-miR531_L-2	CTCGCCGGAGCAGCGTGCA	TraesCS6B02G117900.1	-	-	-	[S]Function unknown	-	3.5	225-242	Y	240.401	618.291	199.683	3.67e-81	233	13	3.14286	62	13.2333	19	3.74286	2	2	2	1	1	1
tae-miR531_L-2	CTCGCCGGAGCAGCGTGCA	TraesCS7B02G241100.2	Reticulon-like protein [Source:UniProtKB/TrEMBL;Acc:A0A1D6CBE4]	GO:0016021(integral component of membrane);GO:0005789(endoplasmic reticulum membrane);GO:0005783(endoplasmic reticulum);GO:0016020(membrane)	-	[U]Intracellular trafficking, secretion, and vesicular transport	-	4	341-358	Y	19.1228	23.3611	0	4.9e-05	350	1	0.25	2	0.5			4	2		1	1
tae-miR531_L-2	CTCGCCGGAGCAGCGTGCA	TraesCS1A02G276300.1	Ferredoxin [Source:UniProtKB/TrEMBL;Acc:A0A1D5RSP6]	GO:0046872(metal ion binding);GO:0009055(electron transfer activity);GO:0051537(2 iron, 2 sulfur cluster binding);GO:0009507(chloroplast);GO:0051536(iron-sulfur cluster binding);GO:0022900(electron transport chain);GO:0009536(plastid);GO:0055114(oxidation-reduction process)	-	[C]Energy production and conversion	-	4	167-184	Y	305.965	0	53.3504	3.07e-67	175	4	4			1	1	2		4	1		1
tae-miR531_L-2	CTCGCCGGAGCAGCGTGCA	TraesCS3D02G168000.1	-	-	-	[S]Function unknown	-	1.5	118-136	Y	0	31.1482	0	1.07e-15	127			2	0.666667				2			0.769
tae-miR531_L-2	CTCGCCGGAGCAGCGTGCA	TraesCS3A02G160800.1	-	-	-	[S]Function unknown	-	1.5	50-68	Y	0	31.1482	0	1.07e-15	59			2	0.666667				2			0.769
tae-miR531_L-2	CTCGCCGGAGCAGCGTGCA	TraesCS7D02G276300.1	Chlorophyll a-b binding protein, chloroplastic [Source:UniProtKB/TrEMBL;Acc:A0A341ZF89]	GO:0016020(membrane);GO:0009765(photosynthesis, light harvesting)	-	[S]Function unknown	-	4	233-250	Y	114.737	46.7222	266.752	1.63e-56	241	3	1.5	2	1	10	5	3	3	2	0.955	0.996	1
tae-miR531_L-2	CTCGCCGGAGCAGCGTGCA	TraesCS7B02G241100.1	Reticulon-like protein [Source:UniProtKB/TrEMBL;Acc:A0A1D6CBE4]	GO:0016021(integral component of membrane);GO:0005789(endoplasmic reticulum membrane);GO:0005783(endoplasmic reticulum);GO:0016020(membrane)	-	[U]Intracellular trafficking, secretion, and vesicular transport	-	4	341-358	Y	19.1228	23.3611	0	4.9e-05	350	1	0.25	2	0.5			4	2		1	1
tae-miR531_L-2	CTCGCCGGAGCAGCGTGCA	TraesCS5D02G455900.1	-	GO:0005524(ATP binding)	ko00230(Purine metabolism)	[O]Posttranslational modification, protein turnover, chaperones	-	3.5	1324-1341	Y	0	85.6574	35.5669	9.97e-25	1333			4	1.83333	2	0.666667		2	2		1	1
tae-miR531_L-2	CTCGCCGGAGCAGCGTGCA	TraesCS3B02G277000.1	-	GO:0003676(nucleic acid binding);GO:0008270(zinc ion binding)	-	[S]Function unknown	-	4	105-124	Y	0	0	53.3504	1.61e-30	115					2	1			2			1
tae-miR531_L-2	CTCGCCGGAGCAGCGTGCA	TraesCS5A02G266600.2	-	GO:0005515(protein binding)	-	[S]Function unknown	-	3.5	1815-1833	Y	0	0	26.6752	1.27e-15	1824					2	0.5			2			1
tae-miR9662a-3p	TTGAACATCCCAGAGCCACCG	TraesCS5D02G030500.1	-	GO:0006355(regulation of transcription, DNA-templated);GO:0003690(double-stranded DNA binding)	-	[S]Function unknown	-	1.5	764-784	Y	0	23.3611	21.3401	1.94e-07	775			2	0.5	2	0.4		0	2		0.06	0.995
tae-miR9662a-3p	TTGAACATCCCAGAGCCACCG	TraesCS6D02G019800.1	-	GO:0006355(regulation of transcription, DNA-templated);GO:0003690(double-stranded DNA binding)	-	[S]Function unknown	-	3.5	66-86	Y	76.4913	18.0214	83.2012	4.12e-11	77	3	1	3	0.385714	6	1.55952	0	2	0	0.116	1	0.126
tae-miR9662a-3p	TTGAACATCCCAGAGCCACCG	TraesCS6A02G025100.1	-	GO:0006355(regulation of transcription, DNA-templated);GO:0003690(double-stranded DNA binding)	-	[S]Function unknown	-	3.5	66-86	Y	59.9182	46.0548	18.2916	0.00436	77	4	0.783333	6	0.985714	2	0.342857	2	0	3	1	0.127	0.734
tae-miR9662a-3p	TTGAACATCCCAGAGCCACCG	TraesCS1B02G063200.1	-	GO:0006355(regulation of transcription, DNA-templated);GO:0003690(double-stranded DNA binding)	-	[S]Function unknown	-	1.5	243-263	Y	0	23.3611	21.3401	1.94e-07	254			2	0.5	2	0.4		0	0		0.06	0.0597
tae-miR9662a-3p	TTGAACATCCCAGAGCCACCG	TraesCS6D02G021900.1	-	GO:0006355(regulation of transcription, DNA-templated);GO:0003690(double-stranded DNA binding)	-	[S]Function unknown	-	4	189-209	Y	0	31.1482	53.3504	1.63e-16	200			2	0.666667	3	1		0	1		0.0454	0.025
tae-miR9662a-3p	TTGAACATCCCAGAGCCACCG	TraesCS6A02G032200.1	-	GO:0006355(regulation of transcription, DNA-templated);GO:0003690(double-stranded DNA binding)	-	[S]Function unknown	-	1.5	312-332	Y	0	23.3611	21.3401	1.94e-07	323			2	0.5	2	0.4		2	2		0.994	0.995
tae-miR9662a-3p	TTGAACATCCCAGAGCCACCG	TraesCS6B02G022900.1	-	GO:0006355(regulation of transcription, DNA-templated);GO:0003690(double-stranded DNA binding)	-	[S]Function unknown	-	3.5	783-803	Y	40.7954	46.0548	18.2916	0.00758	794	3	0.533333	6	0.985714	2	0.342857	2	2	3	1	1	0.734
tae-miR9662a-3p	TTGAACATCCCAGAGCCACCG	TraesCS6D02G025200.1	-	GO:0006355(regulation of transcription, DNA-templated);GO:0003690(double-stranded DNA binding)	-	[S]Function unknown	-	4	681-701	Y	178.48	15.5741	17.7835	1.47e-36	692	5	2.33333	1	0.333333	1	0.333333	0	4	4	0.0415	0.992	0.994
tae-miR9662a-3p	TTGAACATCCCAGAGCCACCG	TraesCS4A02G390600.1	-	GO:0006355(regulation of transcription, DNA-templated);GO:0003690(double-stranded DNA binding)	-	[S]Function unknown	-	3.5	693-713	Y	59.9182	46.0548	58.3043	0.101	704	4	0.783333	6	0.985714	5	1.09286	2	2	0	1	1	0.126
tae-miR9662a-3p	TTGAACATCCCAGAGCCACCG	TraesCS7B02G088500.1	-	GO:0006355(regulation of transcription, DNA-templated);GO:0003690(double-stranded DNA binding)	-	[S]Function unknown	-	3.5	810-830	Y	0	35.0417	26.6752	3.78e-10	821			3	0.75	2	0.5		2	2		1	1
tae-miR9662a-3p	TTGAACATCCCAGAGCCACCG	TraesCS6B02G059500.1	-	GO:0006355(regulation of transcription, DNA-templated);GO:0003690(double-stranded DNA binding)	-	[S]Function unknown	-	2.5	790-810	Y	0	46.7222	106.701	6.8e-35	801			1	1	2	2		4	0		0.996	0.05
tae-miR9662a-3p	TTGAACATCCCAGAGCCACCG	TraesCS6A02G032200.2	-	GO:0006355(regulation of transcription, DNA-templated);GO:0003690(double-stranded DNA binding)	-	[S]Function unknown	-	1.5	731-751	Y	0	23.3611	21.3401	1.94e-07	742			2	0.5	2	0.4		2	2		0.994	0.995
tae-miR9662a-3p	TTGAACATCCCAGAGCCACCG	TraesCS7D02G185300.1	-	GO:0006355(regulation of transcription, DNA-templated);GO:0003690(double-stranded DNA binding)	-	[S]Function unknown	-	3.5	708-728	Y	0	35.0417	26.6752	3.78e-10	719			3	0.75	2	0.5		2	2		1	1
tae-miR9662a-3p	TTGAACATCCCAGAGCCACCG	TraesCS6A02G034400.1	-	GO:0006355(regulation of transcription, DNA-templated);GO:0003690(double-stranded DNA binding)	-	[S]Function unknown	-	1.5	778-798	Y	50.9942	109.019	0	1.94e-26	789	2	0.666667	7	2.33333			0	0		0.0549	0.06
tae-miR9662a-3p	TTGAACATCCCAGAGCCACCG	TraesCS6B02G023100.1	-	GO:0006355(regulation of transcription, DNA-templated);GO:0003690(double-stranded DNA binding)	-	[S]Function unknown	-	4	756-776	Y	0	23.3611	40.0128	1.44e-12	767			1	0.5	2	0.75		4	2		0.992	0.98
tae-miR9662a-3p	TTGAACATCCCAGAGCCACCG	TraesCS6B02G022000.1	-	GO:0006355(regulation of transcription, DNA-templated);GO:0003690(double-stranded DNA binding)	-	[S]Function unknown	-	2.5	714-734	Y	0	31.1482	35.5669	4.3e-11	725			2	0.666667	2	0.666667		2	2		0.986	0.987
tae-miR9662a-3p	TTGAACATCCCAGAGCCACCG	TraesCS7A02G183700.1	-	GO:0006355(regulation of transcription, DNA-templated);GO:0003690(double-stranded DNA binding)	-	[S]Function unknown	-	3.5	594-614	Y	0	35.0417	26.6752	3.78e-10	605			3	0.75	2	0.5		2	2		1	1
tae-miR9662a-3p	TTGAACATCCCAGAGCCACCG	TraesCS6D02G018900.1	-	GO:0006355(regulation of transcription, DNA-templated);GO:0003690(double-stranded DNA binding)	-	[S]Function unknown	-	3.5	766-786	Y	40.7954	46.0548	18.2916	0.00758	777	3	0.533333	6	0.985714	2	0.342857	2	3	3	1	0.734	0.734
tae-miR9662a-3p	TTGAACATCCCAGAGCCACCG	TraesCS6B02G043300.1	-	GO:0006355(regulation of transcription, DNA-templated);GO:0003690(double-stranded DNA binding)	-	[S]Function unknown	-	1.5	774-794	Y	50.9942	109.019	21.3401	1.23e-16	785	2	0.666667	7	2.33333	2	0.4	0	0	0	0.0549	0.06	0.0597
tae-miR9662a-3p	TTGAACATCCCAGAGCCACCG	TraesCS6D02G018300.1	-	GO:0006355(regulation of transcription, DNA-templated);GO:0003690(double-stranded DNA binding)	-	[S]Function unknown	-	2.5	754-774	Y	0	31.1482	35.5669	4.3e-11	765			2	0.666667	2	0.666667		2	2		0.986	0.987
tae-miR9662a-3p	TTGAACATCCCAGAGCCACCG	TraesCS6B02G025600.1	-	GO:0006355(regulation of transcription, DNA-templated);GO:0003690(double-stranded DNA binding)	-	[S]Function unknown	-	2	807-827	Y	0	31.1482	53.3504	1.63e-16	818			2	0.666667	3	1		2	2		0.904	0.909
tae-miR9662a-3p	TTGAACATCCCAGAGCCACCG	TraesCS6B02G045300.1	-	GO:0006355(regulation of transcription, DNA-templated);GO:0003690(double-stranded DNA binding)	-	[S]Function unknown	-	1.5	742-763	Y	0	46.7222	160.051	2.8e-59	754			1	1	3	3		4	0		0.998	0.0597
tae-miR9662a-3p	TTGAACATCCCAGAGCCACCG	TraesCS7A02G200000.1	-	GO:0006355(regulation of transcription, DNA-templated);GO:0003690(double-stranded DNA binding)	-	[S]Function unknown	-	3.5	682-701	Y	76.4913	23.3611	160.051	3.71e-34	692	2	1	1	0.5	6	3	1	4	0	0.0793	1	0.126
tae-miR9662a-3p	TTGAACATCCCAGAGCCACCG	TraesCS6D02G040000.1	-	GO:0006355(regulation of transcription, DNA-templated);GO:0003690(double-stranded DNA binding)	-	[S]Function unknown	-	1.5	749-769	Y	50.9942	109.019	0	1.94e-26	760	2	0.666667	7	2.33333			2	0		0.977	0.06
tae-miR9662a-3p	TTGAACATCCCAGAGCCACCG	TraesCS7B02G106700.1	-	GO:0006355(regulation of transcription, DNA-templated);GO:0003690(double-stranded DNA binding)	-	[S]Function unknown	-	1.5	758-777	Y	76.4913	23.3611	106.701	1.63e-15	768	2	1	1	0.5	4	2	0	4	0	0.0549	0.998	0.0597
tae-miR9662a-3p	TTGAACATCCCAGAGCCACCG	TraesCS7D02G185400.1	-	GO:0006355(regulation of transcription, DNA-templated);GO:0003690(double-stranded DNA binding)	-	[S]Function unknown	-	3.5	708-728	Y	0	35.0417	26.6752	3.78e-10	719			3	0.75	2	0.5		2	2		1	1
tae-miR9662a-3p	TTGAACATCCCAGAGCCACCG	TraesCS6B02G021900.1	-	GO:0006355(regulation of transcription, DNA-templated);GO:0003690(double-stranded DNA binding)	-	[S]Function unknown	-	4	723-743	Y	0	23.3611	40.0128	1.44e-12	734			1	0.5	2	0.75		4	2		0.992	0.98
tae-miR9662a-3p	TTGAACATCCCAGAGCCACCG	TraesCS4A02G390500.1	-	GO:0006355(regulation of transcription, DNA-templated);GO:0003690(double-stranded DNA binding)	-	[S]Function unknown	-	3.5	790-810	Y	44.6199	18.0214	7.62148	0.000219	801	3	0.583333	3	0.385714	1	0.142857	2	2	4	1	1	1
tae-miR9662a-3p	TTGAACATCCCAGAGCCACCG	TraesCS6A02G066800.1	-	GO:0006355(regulation of transcription, DNA-templated);GO:0003690(double-stranded DNA binding)	-	[S]Function unknown	-	3.5	805-825	Y	152.983	46.7222	213.401	2.65e-30	816	2	2	1	1	4	4	0	4	0	0.116	1	0.126
tae-miR9662a-3p	TTGAACATCCCAGAGCCACCG	TraesCS6B02G029100.1	-	GO:0006355(regulation of transcription, DNA-templated);GO:0003690(double-stranded DNA binding)	-	[S]Function unknown	-	4	681-701	Y	178.48	15.5741	17.7835	1.47e-36	692	5	2.33333	1	0.333333	1	0.333333	0	4	4	0.0415	0.992	0.994
tae-miR9662a-3p	TTGAACATCCCAGAGCCACCG	TraesCS6A02G015200.1	-	GO:0006355(regulation of transcription, DNA-templated);GO:0003690(double-stranded DNA binding)	-	[S]Function unknown	-	2.5	159-179	Y	0	31.1482	35.5669	4.3e-11	170			2	0.666667	2	0.666667		2	0		0.986	0.05
tae-miR9662a-3p	TTGAACATCCCAGAGCCACCG	TraesCS6A02G016400.1	-	GO:0006355(regulation of transcription, DNA-templated);GO:0003690(double-stranded DNA binding)	-	[S]Function unknown	-	3.5	681-701	Y	114.737	0	62.2421	8.73e-19	692	4	1.5			4	1.16667	0		2	0.116		1
tae-miR9662a-3p	TTGAACATCCCAGAGCCACCG	TraesCS7D02G203000.1	-	GO:0006355(regulation of transcription, DNA-templated);GO:0003690(double-stranded DNA binding)	-	[S]Function unknown	-	4	771-790	Y	0	0	53.3504	1.61e-30	781					2	1			2			0.98
tae-miR9778	TGCATCATCTCGAACTCGTCG	TraesCS2B02G033900.1	-	-	-	[S]Function unknown	-	4	653-674	Y	25.4971	62.2963	0	1.94e-16	664	1	0.333333	4	1.33333			4	2		1	1
tae-miR9778	TGCATCATCTCGAACTCGTCG	TraesCS4B02G092600.1	-	GO:0043531(ADP binding)	-	[S]Function unknown	-	3.5	205-225	Y	0	15.5741	35.5669	4.08e-12	216			1	0.333333	2	0.666667		4	3		0.999	0.499
tae-miR9778	TGCATCATCTCGAACTCGTCG	TraesCS7B02G364400.1	-	GO:0043531(ADP binding)	-	[S]Function unknown	-	2	408-428	Y	15.2983	18.6889	0	0.000357	419	1	0.2	2	0.4			4	2		1	0.999
tae-miR9778	TGCATCATCTCGAACTCGTCG	TraesCS7B02G071200.1	-	GO:0043531(ADP binding)	-	[S]Function unknown	-	2	321-341	Y	15.2983	37.3778	0	3.74e-10	332	1	0.2	4	0.8			4	3		1	0.564
tae-miR9778	TGCATCATCTCGAACTCGTCG	TraesCS2A02G184600.1	-	GO:0043531(ADP binding)	-	[S]Function unknown	-	2.5	356-376	Y	101.988	15.5741	0	1.23e-23	367	4	1.33333	1	0.333333			0	4		0.0682	1
tae-miR9778	TGCATCATCTCGAACTCGTCG	TraesCS7D02G387300.1	-	-	-	[O]Posttranslational modification, protein turnover, chaperones	-	4	644-664	Y	0	0	80.0255	2.04e-45	655					3	1.5			2			1
tae-miR9778	TGCATCATCTCGAACTCGTCG	TraesCS7B02G364400.2	-	GO:0043531(ADP binding)	-	[S]Function unknown	-	2	415-435	Y	15.2983	18.6889	0	0.000357	426	1	0.2	2	0.4			4	2		1	0.999
tae-miR9778	TGCATCATCTCGAACTCGTCG	TraesCS1D02G059000.1	-	GO:0043531(ADP binding)	-	[S]Function unknown	-	3.5	206-226	Y	76.4913	0	0	9.54e-25	217	2	1					2			0.987
tae-miR9778	TGCATCATCTCGAACTCGTCG	TraesCS2D02G025700.2	-	GO:0043531(ADP binding)	-	[S]Function unknown	-	2.5	330-350	Y	15.2983	37.3778	0	3.74e-10	341	1	0.2	4	0.8			4	2		0.999	0.998
tae-miR9778	TGCATCATCTCGAACTCGTCG	TraesCS5A02G331600.1	-	-	-	[S]Function unknown	-	2	129-149	Y	152.983	0	0	9.09e-49	140	2	2					2			0.995
tae-miR9778	TGCATCATCTCGAACTCGTCG	TraesCS1B02G076500.1	-	GO:0043531(ADP binding)	-	[S]Function unknown	-	3.5	398-418	Y	76.4913	0	0	9.54e-25	409	2	1					2			0.987
tae-miR9778	TGCATCATCTCGAACTCGTCG	TraesCS7A02G463900.1	-	GO:0043531(ADP binding)	-	[S]Function unknown	-	2	482-502	Y	15.2983	18.6889	0	0.000357	493	1	0.2	2	0.4			4	2		1	0.999
tae-miR9778	TGCATCATCTCGAACTCGTCG	TraesCS4D02G089400.1	-	GO:0043531(ADP binding)	-	[S]Function unknown	-	3	207-227	Y	0	15.5741	35.5669	4.08e-12	218			1	0.333333	2	0.666667		4	3		0.999	0.493
tae-miR9778	TGCATCATCTCGAACTCGTCG	TraesCS2D02G203100.1	-	GO:0043531(ADP binding)	-	[S]Function unknown	-	2.5	282-302	Y	101.988	15.5741	0	1.23e-23	293	4	1.33333	1	0.333333			0	4		0.0682	1
tae-miR9778	TGCATCATCTCGAACTCGTCG	TraesCS2B02G021700.1	-	GO:0043531(ADP binding)	-	[S]Function unknown	-	3	207-227	Y	305.965	140.167	0	4.86e-46	218	4	4	3	3			1	2		0.0415	0.997
tae-miR9778	TGCATCATCTCGAACTCGTCG	TraesCS7D02G006500.2	-	GO:0043531(ADP binding)	-	[S]Function unknown	-	3.5	263-283	Y	76.4913	0	0	9.54e-25	274	3	1					2			0.987
tae-miR9778	TGCATCATCTCGAACTCGTCG	TraesCS7D02G006400.1	-	GO:0043531(ADP binding)	-	[S]Function unknown	-	3.5	325-345	Y	76.4913	0	0	9.54e-25	336	3	1					1			0.0422
tae-miR9778	TGCATCATCTCGAACTCGTCG	TraesCS2D02G025700.1	-	GO:0043531(ADP binding)	-	[S]Function unknown	-	2.5	330-350	Y	15.2983	37.3778	0	3.74e-10	341	1	0.2	4	0.8			4	2		0.999	0.998
tae-miR9778	TGCATCATCTCGAACTCGTCG	TraesCS2D02G541000.1	-	GO:0043531(ADP binding)	-	[S]Function unknown	-	2	332-352	Y	91.7896	37.3778	0	7.14e-15	343	2	1.2	4	0.8			2	3		0.995	0.564
tae-miR9778	TGCATCATCTCGAACTCGTCG	TraesCS4A02G223500.1	-	GO:0043531(ADP binding)	-	[S]Function unknown	-	3	213-233	Y	0	15.5741	35.5669	4.08e-12	224			1	0.333333	2	0.666667		4	3		0.999	0.493
tae-miR9778	TGCATCATCTCGAACTCGTCG	TraesCS1A02G076500.1	-	GO:0043531(ADP binding)	-	[S]Function unknown	-	0.5	277-297	Y	229.474	327.056	0	3.01e-64	288	3	3	7	7			1	0		0.00314	0.00515
tae-miR9778	TGCATCATCTCGAACTCGTCG	TraesCS2D02G025700.3	-	GO:0043531(ADP binding)	-	[S]Function unknown	-	2.5	214-234	Y	15.2983	37.3778	0	3.74e-10	225	1	0.2	4	0.8			4	2		0.999	0.998
tae-miR9778	TGCATCATCTCGAACTCGTCG	TraesCS2B02G222800.1	-	GO:0043531(ADP binding)	-	[S]Function unknown	-	2.5	320-340	Y	101.988	15.5741	0	1.23e-23	331	4	1.33333	1	0.333333			0	4		0.0682	1
tae-miR9778	TGCATCATCTCGAACTCGTCG	TraesCS7D02G525800.1	-	GO:0043531(ADP binding)	-	[S]Function unknown	-	2.5	199-219	Y	152.983	0	53.3504	7.17e-27	210	2	2			1	1	2		4	0.991		1
tae-miR9778	TGCATCATCTCGAACTCGTCG	TraesCS7D02G451500.2	-	GO:0043531(ADP binding)	-	[S]Function unknown	-	2	533-553	Y	15.2983	18.6889	0	0.000357	544	1	0.2	2	0.4			4	2		1	0.999
tae-miR9778	TGCATCATCTCGAACTCGTCG	TraesCS7D02G451500.1	-	GO:0043531(ADP binding)	-	[S]Function unknown	-	2	533-553	Y	15.2983	18.6889	0	0.000357	544	1	0.2	2	0.4			4	2		1	0.999
tae-miR9778	TGCATCATCTCGAACTCGTCG	TraesCS7D02G006500.1	-	GO:0043531(ADP binding)	-	[S]Function unknown	-	3.5	263-283	Y	76.4913	0	0	9.54e-25	274	3	1					0			0.0625
tae-MIR169f-p5_2ss6TG19AC	GCCAAGAATGACTTGCCTG	TraesCS4B02G160600.2	-	GO:0005524(ATP binding);GO:0016887(ATPase activity);GO:0000166(nucleotide binding)	-	[S]Function unknown	-	3	1534-1553	Y	32.782	0	15.243	6.17e-06	1544	3	0.428571			2	0.285714	2		3	0.869		0.277
tae-MIR169f-p5_2ss6TG19AC	GCCAAGAATGACTTGCCTG	TraesCS4D02G149400.1	-	GO:0005524(ATP binding);GO:0016887(ATPase activity);GO:0000166(nucleotide binding)	-	[S]Function unknown	-	3.5	1527-1546	Y	32.782	0	15.243	6.17e-06	1537	3	0.428571			2	0.285714	2		3	0.973		0.438
tae-MIR169f-p5_2ss6TG19AC	GCCAAGAATGACTTGCCTG	TraesCS4B02G160600.3	-	GO:0005524(ATP binding);GO:0016887(ATPase activity)	-	[S]Function unknown	-	3	1534-1553	Y	32.782	0	15.243	6.17e-06	1544	3	0.428571			2	0.285714	2		2	0.869		0.939
tae-MIR169f-p5_2ss6TG19AC	GCCAAGAATGACTTGCCTG	TraesCS4A02G156300.1	-	GO:0005524(ATP binding);GO:0016887(ATPase activity)	-	[S]Function unknown	-	3.5	1544-1563	Y	32.782	0	15.243	6.17e-06	1554	3	0.428571			2	0.285714	3		3	0.274		0.438
tae-MIR169f-p5_2ss6TG19AC	GCCAAGAATGACTTGCCTG	TraesCS4D02G149400.2	-	GO:0005524(ATP binding);GO:0016887(ATPase activity)	-	[S]Function unknown	-	3.5	1527-1546	Y	32.782	0	15.243	6.17e-06	1537	3	0.428571			2	0.285714	2		2	0.973		0.993
tae-MIR169f-p5_2ss6TG19AC	GCCAAGAATGACTTGCCTG	TraesCS2D02G160400.1	-	GO:0003676(nucleic acid binding);GO:0003723(RNA binding)	-	[S]Function unknown	-	3.5	407-425	Y	0	46.7222	0	3.51e-23	416			3	1				2			0.992
tae-MIR169f-p5_2ss6TG19AC	GCCAAGAATGACTTGCCTG	TraesCS2A02G155100.1	-	GO:0003676(nucleic acid binding);GO:0003723(RNA binding)	-	[S]Function unknown	-	3.5	477-495	Y	0	46.7222	0	3.51e-23	486			3	1				2			0.992
tae-MIR169f-p5_2ss6TG19AC	GCCAAGAATGACTTGCCTG	TraesCS2B02G180200.1	-	GO:0003676(nucleic acid binding);GO:0003723(RNA binding)	-	[S]Function unknown	-	3.5	422-440	Y	0	46.7222	0	3.51e-23	431			3	1				2			0.992
tae-MIR169f-p5_2ss6TG19AC	GCCAAGAATGACTTGCCTG	TraesCS6B02G187700.4	-	GO:0010181(FMN binding);GO:0055114(oxidation-reduction process)	-	[P]Inorganic ion transport and metabolism	-	4	1111-1129	Y	76.4913	23.3611	106.701	1.63e-15	1120	2	1	1	0.5	4	2	2	4	2	1	1	1
tae-MIR169f-p5_2ss6TG19AC	GCCAAGAATGACTTGCCTG	TraesCS6B02G187700.3	-	GO:0010181(FMN binding);GO:0055114(oxidation-reduction process)	-	[P]Inorganic ion transport and metabolism	-	4	1214-1232	Y	76.4913	23.3611	106.701	1.63e-15	1223	2	1	1	0.5	4	2	2	4	2	1	1	1
tae-MIR169f-p5_2ss6TG19AC	GCCAAGAATGACTTGCCTG	TraesCS4B02G160600.1	-	GO:0005524(ATP binding);GO:0016887(ATPase activity);GO:0000166(nucleotide binding)	-	[S]Function unknown	-	3	1534-1553	Y	32.782	0	15.243	6.17e-06	1544	3	0.428571			2	0.285714	2		3	0.869		0.277
tae-MIR169f-p5_2ss6TG19AC	GCCAAGAATGACTTGCCTG	TraesCS4D02G033700.1	-	GO:0003700(DNA-binding transcription factor activity);GO:0003677(DNA binding);GO:0006355(regulation of transcription, DNA-templated);GO:0016602(CCAAT-binding factor complex)	-	[K]Transcription	-	2	1105-1123	Y	0	140.167	53.3504	5.97e-41	1114			3	3	1	1		2	4		0.739	0.837
tae-MIR169f-p5_2ss6TG19AC	GCCAAGAATGACTTGCCTG	TraesCS4A02G277300.1	-	GO:0003700(DNA-binding transcription factor activity);GO:0003677(DNA binding);GO:0006355(regulation of transcription, DNA-templated);GO:0016602(CCAAT-binding factor complex)	-	[K]Transcription	-	2	1849-1867	Y	0	186.889	213.401	6.29e-63	1858			4	4	4	4		2	2		0.739	0.746
tae-MIR169f-p5_2ss6TG19AC	GCCAAGAATGACTTGCCTG	TraesCS4A02G156300.2	-	GO:0005524(ATP binding);GO:0016887(ATPase activity)	-	[S]Function unknown	-	3.5	1544-1563	Y	32.782	0	15.243	6.17e-06	1554	3	0.428571			2	0.285714	2		2	0.973		0.993
tae-miR319a-3p_R+2	TTGGACTGAAGGGTGCTCCCTC	TraesCS3B02G164500.1	-	GO:0006351(transcription, DNA-templated);GO:0005634(nucleus);GO:0003677(DNA binding);GO:0006355(regulation of transcription, DNA-templated)	-	[K]Transcription	-	3	1601-1621	Y	50.9942	0	53.3504	1.84e-12	1612	2	0.666667			3	1	1		1	0.00805		0.00721
tae-miR319a-3p_R+2	TTGGACTGAAGGGTGCTCCCTC	TraesCS5B02G426200.1	-	GO:0006351(transcription, DNA-templated);GO:0005634(nucleus);GO:0003677(DNA binding);GO:0006355(regulation of transcription, DNA-templated)	-	[K]Transcription	-	3	1453-1473	Y	50.9942	77.8704	177.835	2.11e-32	1464	2	0.666667	5	1.66667	10	3.33333	1	2	0	0.00805	0.666	0.0131
tae-miR319a-3p_R+2	TTGGACTGAAGGGTGCTCCCTC	TraesCS1D02G307500.2	-	GO:0003677(DNA binding)	-	[K]Transcription	-	4	1134-1155	Y	21.8547	0	0	1.37e-07	1146	2	0.285714					2			0.95
tae-miR319a-3p_R+2	TTGGACTGAAGGGTGCTCCCTC	TraesCS3A02G140100.1	-	GO:0006351(transcription, DNA-templated);GO:0005634(nucleus);GO:0003677(DNA binding);GO:0006355(regulation of transcription, DNA-templated)	-	[K]Transcription	-	3	1939-1959	Y	50.9942	0	53.3504	1.84e-12	1950	2	0.666667			3	1	2		2	0.556		0.674
tae-miR319a-3p_R+2	TTGGACTGAAGGGTGCTCCCTC	TraesCS1A02G308100.1	-	GO:0003677(DNA binding);GO:0005634(nucleus)	-	[K]Transcription	-	4	1017-1038	Y	21.8547	0	0	1.37e-07	1029	2	0.285714					2			0.95
tae-miR319a-3p_R+2	TTGGACTGAAGGGTGCTCCCTC	TraesCS1B02G318800.3	-	GO:0003677(DNA binding)	-	[K]Transcription	-	4	1067-1088	Y	21.8547	0	0	1.37e-07	1079	2	0.285714					2			0.95
tae-miR319a-3p_R+2	TTGGACTGAAGGGTGCTCCCTC	TraesCS1B02G318800.1	-	-	-	[K]Transcription	-	4	507-528	Y	21.8547	0	0	1.37e-07	519	2	0.285714					2			0.95
tae-miR319a-3p_R+2	TTGGACTGAAGGGTGCTCCCTC	TraesCS1A02G308100.2	-	GO:0003677(DNA binding)	-	[K]Transcription	-	4	1017-1038	Y	21.8547	0	0	1.37e-07	1029	2	0.285714					2			0.95
tae-miR319a-3p_R+2	TTGGACTGAAGGGTGCTCCCTC	TraesCS3D02G146900.1	-	GO:0006351(transcription, DNA-templated);GO:0005634(nucleus);GO:0003677(DNA binding);GO:0006355(regulation of transcription, DNA-templated)	-	[K]Transcription	-	3	1491-1511	Y	50.9942	0	53.3504	1.84e-12	1502	2	0.666667			3	1	2		2	0.556		0.674
tae-miR319a-3p_R+2	TTGGACTGAAGGGTGCTCCCTC	TraesCS5D02G432500.1	-	GO:0006351(transcription, DNA-templated);GO:0005634(nucleus);GO:0003677(DNA binding);GO:0006355(regulation of transcription, DNA-templated)	-	[K]Transcription	-	2.5	993-1013	Y	50.9942	77.8704	177.835	2.11e-32	1004	2	0.666667	5	1.66667	10	3.33333	1	0	0	0.0112	0.0183	0.0182
tae-miR319a-3p_R+2	TTGGACTGAAGGGTGCTCCCTC	TraesCS1B02G318800.2	-	GO:0003677(DNA binding)	-	[K]Transcription	-	4	1067-1088	Y	21.8547	0	0	1.37e-07	1079	2	0.285714					2			0.95
tae-miR319a-3p_R+2	TTGGACTGAAGGGTGCTCCCTC	TraesCS5A02G423900.1	-	GO:0006351(transcription, DNA-templated);GO:0005634(nucleus);GO:0003677(DNA binding);GO:0006355(regulation of transcription, DNA-templated)	-	[K]Transcription	-	2.5	984-1004	Y	50.9942	77.8704	177.835	2.11e-32	995	2	0.666667	5	1.66667	10	3.33333	2	2	0	0.677	0.782	0.0182
tae-miR319a-3p_R+2	TTGGACTGAAGGGTGCTCCCTC	TraesCS1D02G307500.1	-	GO:0003677(DNA binding)	-	[K]Transcription	-	4	1134-1155	Y	21.8547	0	0	1.37e-07	1146	2	0.285714					2			0.95
