# Supplementary material for: Integrate Small RNA and Degradome Sequencing to Reveal Drought Memory Response in Wheat (Triticum aestivum L.)
Source: Int J Mol Sci. 2022 May 25;23(11):5917. doi: 10.3390/ijms23115917 (PMC9180835; doi:10.3390/ijms23115917)
Supplement: Supplementary file 1 [file ijms-23-05917-s001.zip › ijms-1728728-supplementary/Supplementary Files/Supplementary Tables/Table S7.xlsx]

## Sheet: Table_S7
Table S7 Primers used for RT-qPCR analysis
Table S1-1 Stem-loop reverse transcription (RT) primer
miR_name	Primer Sequence
tae-miR396c-5p	GTCGTATCCAGTGCAGGGTCCGAGGTATTCGCACTGGATACGACAAGTTC
tae-MIR9676-p3_1ss21GA	GTCGTATCCAGTGCAGGGTCCGAGGTATTCGCACTGGATACGACTGTGGA
tae-miR9676-5p	GTCGTATCCAGTGCAGGGTCCGAGGTATTCGCACTGGATACGACTGTACG
tae-miR9778	GTCGTATCCAGTGCAGGGTCCGAGGTATTCGCACTGGATACGACCGACGA
tae-miR171a	GTCGTATCCAGTGCAGGGTCCGAGGTATTCGCACTGGATACGACGATATT
tae-miR408_L-1	GTCGTATCCAGTGCAGGGTCCGAGGTATTCGCACTGGATACGACGCCAGG
PC-3p-5049_3565	GTCGTATCCAGTGCAGGGTCCGAGGTATTCGCACTGGATACGACCCACCT
tae-miR531_L-2	GTCGTATCCAGTGCAGGGTCCGAGGTATTCGCACTGGATACGACTGCACG
tae-miR164a-5p	GTCGTATCCAGTGCAGGGTCCGAGGTATTCGCACTGGATACGACAGCACG
tae-miR9662a-3p	GTCGTATCCAGTGCAGGGTCCGAGGTATTCGCACTGGATACGACCGGTGG
Table S1-2 Primer sequences used for qPCR analysis of 10 miRNAs
miR_name	Primer Sequence
miR9676-5p-F	GGGTGGATGTCATCGTGGC
MIR9676-p3-F	CGCGTACGGCCTGATGAC
miR171a-F	CGTGATTGAGCCGTGCC
miR531_L-2-F	GCGCTCGCCGGAGCAG
miR408_L-1-F	CGCGTGCACTGCCTCTTC
3p-5049_3565-F	GCGCCTGCAGTCTTTCCTC
miR396c-5p-F	GCGCCTTCCACAGCTTTCTTG
miR9778-F	CCGGCTGCATCATCTCGAAC
miR164a-5p-F	GCGTGGAGAAGCAGGGC
miR9662a-3p-F	TCCGCGTTGAACATCCCAGAG
Primer-R	CAGTGCAGGGTCCGAGGTATTC
Table S1-3 Primer pair sequences used for RT-qPCR analysis of 18 target genes
Target_name	Primer Sequence
Target1_tae-miR396c-5p-F	ACAGCACAGTCCAGTATGTCC
Target1_tae-miR396c-5p-R	CCTTGTCAGGCTTGAACCTC
Target2_tae-miR396c-5p-F	CATCTCCATCCCGGTGACCAG
Target2_tae-miR396c-5p-R	ACGCATTCGGTCGGTTCAC
Target1_tae-MIR9676-p3_1ss21GA-F	ACAATGTGCCAATTCCGGTTTC
Target1_tae-MIR9676-p3_1ss21GA-R	GTAGGAACACCAGCAACTATACC
Target1_tae-miR9778-F	TTCTCAAGGCATTCAATCCTG
Target1_tae-miR9778-R	AAGACATGGGAACACAACC
Target2_tae-miR9778-F	TGTTCCACTTGACCGCCTTG
Target2_tae-miR9778-R	ACAGCAGCCCAATTGATCTCG
Target1_tae-miR171a-F	TCGCAGGCATCTTCAACTCC
Target1_tae-miR171a-R	GAGTTACCGACACAAATGTTGC
Target2_tae-miR171a-F	GCTGCCAGGATGAACACAAG
Target2_tae-miR171a-R	AGCCTGCCAAACAATCTACTC
Target1_tae-miR408_L-1-F	AGATCACTGGAGCACCCAAG
Target1_tae-miR408_L-1-R	CTCCTGACAAATACGGCACTC
Target2_tae-miR408_L-1-F	GCCTAATGGTGCCTGAACC
Target2_tae-miR408_L-1-R	CCTCCTGACAAATACGGCAC
Target1_PC-3p-5049_3565-F	AACTACAGCTACTGATCCGTC
Target1_PC-3p-5049_3565-R	TTCCATCAGAGCTGGTCTCG
Target2_PC-3p-5049_3565-F	TACCGGACCCTTCTTGTCAC
Target2_PC-3p-5049_3565-R	CAACCTTGATACCGGGAACG
Target1_tae-miR531_L-2-F	GACCTCCTTGACAGCGGCTA
Target1_tae-miR531_L-2-R	TGGGTGCTCCTCTCATCCTC
Target2_tae-miR531_L-2-F	TTTAGTCAACTGTTACCCGTGC
Target2_tae-miR531_L-2-R	ACCATGAAATGCCAGTGACC
Target1_tae-miR164a-5p-F	CCATGAGAATGTCATTGCCTTG
Target1_tae-miR164a-5p-R	GTACTTCAGTCCTCGGAGCAG
Target2_tae-miR164a-5p-F	TCGGCCAGAAGTTCGACCAC
Target2_tae-miR164a-5p-R	GCTAATTAACGGTGCTAGCTCG
Target1_tae-miR9676-5p-F	CCCACCTGATGTGAAGCTTGG
Target1_tae-miR9676-5p-R	GGTAACCCATTAGCGAATCTACC
Target1_miR9662a-3p-F	TTCCGCTCCAGACACATCG
Target1_miR9662a-3p-R	GTCGAGCTGGTCATGTACAGG
Target2_miR9662a-3p-F	CGGCGTACATTGCTCATCGAC
Target2_miR9662a-3p-R	GTCATGCTGAGCGAGAAGGT
Elongation Factor 1-Alpha-F	CAGATTGGCAACGGCTACG
Elongation Factor 1-Alpha-R	CGGACAGCAAAACGACCAAG
